# Supplementary material for: Comparative genomic analysis of Ralstonia solanacearum reveals candidate genes for host specificity
Source: BMC Genomics. 2015 Apr 8;16(1):270. doi: 10.1186/s12864-015-1474-8 (PMC4396162; doi:10.1186/s12864-015-1474-8)
Supplement: Additional file 1: — Subset of 227 virulence factors from the pan-genome. These genes were manually selected and annotated. Red cells: absent gene. Orange cells: pseudogenized of frameshifted gene. Black: Fragmented genes due to sequencing gaps. [file 12864_2015_1474_MOESM1_ESM.xlsx]

## Sheet: RSSC-Virulence Factors
I	III	IIB-1	IIB-1	IIB-1	IIB-3	IIB-3	IIB-3	IIB-4	IIB-4	IIB-4	IIB-4NPB	IIB-4NPB	IIA-7	IIA-6	IIA-24	IV	IV	IV
GMI1000	CMR15	IPO1609	UW551	UW491	MolK2	CFBP416	CIP417	UW179	UW163	Po82	CFBP6783	IBSBF1503	K60	Grenada91	B50	PSI07	BDB R229	Rsy R24	Gene	Product
RSp0914	CMR15v5_mp0469	NA	NA	NA	NA	NA	NA	NA	NA	NA	NA	NA	NA	NA	NA	RPSI07_mp1048	BDBv6_90089	NA	ripG1	Type III effector, F-box LRR protein GALA1
NA	NA	NA	NA	NA	NA	NA	NA	NA	NA	NA	NA	NA	NA	NA	NA	RPSI07_mp1050	BDBv6_90087	NA	ripG1_2	Type III effector, F-box LRR protein GALA1 (duplicate)
RSp0672	CMR15v5_mp0976	RALIP_4243	UW551v3_mp260028	RS491v1_1590027	RALMO_1630	RALCFv1_780061	RALCIv1_570048	RALW1v1_880033	RALW3v1_990027	RSPO_m01007	RALP6v1_830070	RALBFv1_1790001,RALBFv1_1870002	RSK60v3_1380041,RSK60v3_mp730018	RALGRv1_1030006	RALB5v1_2320025	RPSI07_mp0901	NA	NA	ripG2	Type III effector, F-box LRR protein GALA2
RSp0028	CMR15v5_mp0361	RALIP_4947	UW551v3_mp390010	RS491v1_1130062	RALMO_4655	RALCFv1_680033	RALCIv1_2680002	RALW1v1_1480024	RALW3v1_1520003	RSPO_m00035	RALP6v1_720022	RALBFv1_1380017	RSK60v3_mp90025	RALGRv1_2740026	RALB5v1_2960007	RPSI07_mp0038	BDBv6_mp40886	RALSYv5_mp0782,RALSYv5_mp0783	ripG3	Type III effector, F-box LRR protein GALA3
RSc1800	CMR15v5_2719	RALIP_1577	UW551v4_290017	RS491v1_670006	RALMO_2474	RALCFv1_1150014	RALCIv1_1080008	RALW1v1_1570022	RALW3v1_1320008	RSPO_c01835	RALP6v1_1490010	RALBFv1_860026	RSK60v3_1290002	RALGRv1_3090002	RALB5v1_2690002	RPSI07_1840	BDBv6_mp40098	RALSYv5_1792	ripG4	Type III effector, F-box LRR protein GALA4
RSc1801	CMR15v5_2720	RALIP_1578	UW551v4_290018	RS491v1_670005	RALMO_2473	RALCFv1_1150015	RALCIv1_1080007	RALW1v1_1570021	RALW3v1_1320009	RSPO_c01836	RALP6v1_1490009	RALBFv1_860025	RSK60v3_1290003	RALGRv1_3710001	RALB5v1_2690003	RPSI07_1841	BDBv6_mp40097	RALSYv5_1793	ripG5	Type III effector, F-box LRR protein GALA5
RSc1356	CMR15v5_2908	RALIP_2539	UW551v4_370016	RS491v1_1090110	RALMO_0662	RALCFv1_1540012	RALCIv1_2390011	RALW1v1_1110013	RALW3v1_2310020	RSPO_c01999	RALP6v1_1640026	RALBFv1_570004	NA	RALGRv1_2080004	RALB5v1_4270002	RPSI07_2010	BDBv6_90465	RALSYv5_2024	ripG6	Type III effector, F-box LRR protein GALA6
RSc1357	CMR15v5_2907	RALIP_2538	UW551v4_370015	RS491v1_1090111	RALMO_0663	RALCFv1_1540013	RALCIv1_2390013	RALW1v1_1110014	RALW3v1_2310021	RSPO_c01998	RALP6v1_1640025	RALBFv1_570005	RSK60v3_1380040	RALGRv1_2080003	RALB5v1_3160009	RPSI07_2009	BDBv6_90462,BDBv6_90463	RALSYv5_2023	ripG7	Type III effector, F-box LRR protein GALA7
NA	CMR15v5_1137	NA	NA	NA	NA	NA	NA	NA	NA	NA	NA	NA	NA	NA	NA	NA	NA	NA	ripG8	Type III effector, F-box LRR protein GALA8
RSc3401	CMR15v5_0979	RALIP_1360	UW551v4_500019	RS491v1_760054	RALMO_2882	RALCFv1_2040009,RALCFv1_3510009,RALCFv1_4510001	RALCIv1_2700001,RALCIv1_3620009,RALCIv1_3970001	RALW1v1_1940009	NA	RSPO_c00036	RALP6v1_890008	RALBFv1_2680008,RALBFv1_840001	RSK60v3_200008	RALGRv1_1840001	RALB5v1_2300014,RALB5v1_3620007	NA	NA	NA	ripS1	Type III effector, SKWP1
RSp1374	CMR15v5_mp0034	RALIP_3671	UW551v4_40050	RS491v1_360027	RALMO_0366,RALMO_0367	RALCFv1_1650034,RALCFv1_570034	RALCIv1_1500001,RALCIv1_5170002	RALW1v1_1200001,RALW1v1_2510001,RALW1v1_3680001	RALW3v1_1010029,RALW3v1_3050001,RALW3v1_820038	RSPO_m00690	RALP6v1_1110027,RALP6v1_2030036,RALP6v1_3990001	RALBFv1_1100001,RALBFv1_2010001,RALBFv1_3530001	RSK60v3_mp250020	RALGRv1_1670001,RALGRv1_3860004,RALGRv1_4640001	RALB5v1_2910015,RALB5v1_5030001,RALB5v1_6650001	RPSI07_mp1356	NA	NA	ipS2	Type III effector, SKWP2
RSp0930	CMR15v5_mp1277	RALIP_4041,RALIP_4043	UW551v4_690001	RS491v1_70004	RALMO_1374,RALMO_1375	RALCFv1_2120001	RALCIv1_430023	RALW1v1_1770016	RALW3v1_1080062	RSPO_m01229	RALP6v1_700031	RALBFv1_910029	RSK60v3_mp480012	RALGRv1_2380005,RALGRv1_600057	RALB5v1_1950001	RPSI07_mp0961	BDBv6_90172	NA	ripS3	Type III effector, SKWP3
RSc1839	CMR15v5_2759	NA	NA	RS491v1_1680014	RALMO_3998,RALMO_3999	RALCFv1_1980001	RALCIv1_1780001	RALW1v1_2630015	NA	RSPO_c01610	NA	RALBFv1_2470018	RSK60v3_1060006	RALGRv1_3380001	RALB5v1_4760002	NA	NA	NA	ripS4	Type III effector, SKWP4
RSp0296	CMR15v5_mp0602	RALIP_2175	NA	RS491v1_2110017	RALMO_2016	RALCFv1_1780006	RALCIv1_2210001	RALW1v1_1310001	RALW3v1_1090034	RSPO_c02546	RALP6v1_1750020	RALBFv1_1700005,RALBFv1_1700006	RSK60v3_1670003	RALGRv1_1280046	RALB5v1_1260010	RPSI07_2524	BDBv6_mp20030	NA	ripS5	Type III effector, SKWP5
RSc2130	NA	NA	NA	NA	NA	NA	NA	NA	NA	NA	NA	NA	NA	NA	NA	NA	NA	NA	ripS6	Type III effector, SKWP6
RSc1386	CMR15v5_2879	RALIP_1518	UW551v4_300012	RS491v1_1900011	RALMO_2458	RALCFv1_2990008	RALCIv1_1310009	RALW1v1_1570009	RALW3v1_1320021	RSPO_c01846	RALP6v1_1550009	RALBFv1_860005	RSK60v3_1300023	RALGRv1_1510004	RALB5v1_3410004	RPSI07_1976	BDBv6_90430	RALSYv5_1995	ripH1	Type III effector, HLK1
RSp0215	CMR15v5_mp0513	RALIP_0823	UW551v4_190006	RS491v1_240006	RALMO_5046	RALCFv1_820014	RALCIv1_620007	RALW1v1_1080025	RALW3v1_580005	RSPO_m00202	RALP6v1_1240019	RALBFv1_1420019	RSK60v3_mp1070014	RALGRv1_1950001	RALB5v1_3600004	RPSI07_mp0160	BDBv6_20658	RALSYv5_mp0652,RALSYv5_mp0654,RALSYv5_mp0655,RALSYv5_mp0656	ripH2	Type III effector, HLK2
NA	NA	NA	NA	NA	NA	NA	NA	RALW1v1_1080023	RALW3v1_580007	RSPO_m00201	RALP6v1_1240017	RALBFv1_1420017	NA	NA	NA	RPSI07_mp0159	BDBv6_20656	NA	ripH2_2	Type III effector, HLK2 (duplicate)
RSp0160	CMR15v5_mp0458	RALIP_5060,RALIP_5061	UW551v3_mp360003	RS491v1_510001	RALMO_4998	RALCFv1_3260007	RALCIv1_3720003	RALW1v1_2740007	RALW3v1_4000001	RSPO_m00157	RALP6v1_2800001	RALBFv1_1400001,RALBFv1_2460007	RSK60v3_mp1110007,RSK60v3_mp1120001	RALGRv1_4210001,RALGRv1_4530001	RALB5v1_1820002,RALB5v1_5330001	RPSI07_mp0106	BDBv6_50002,BDBv6_50003	RALSYv5_mp0699	ripH3	Type III effector, HLK3
RSc1349	CMR15v5_2913	RALIP_2548	UW551v4_370025	RS491v1_1090101	RALMO_0654	RALCFv1_1540003	RALCIv1_2390003	RALW1v1_1110006	RALW3v1_2310013	RSPO_c02006	RALP6v1_1640033	RALBFv1_2600006	RSK60v3_1380048	RALGRv1_2080010	RALB5v1_4270008	RPSI07_2017	BDBv6_90472,BDBv6_90473	NA	ripV1	Type III effector, ubiquitin ligase domain
RSc3212	NA	NA	NA	NA	NA	NA	NA	NA	NA	NA	NA	NA	NA	NA	NA	RPSI07_mp1577	BDBv6_mp10208	RALSYv5_3570	ripT	Type III effector, cysteine protease
RSc0245	CMR15v5_0700	RALIP_1092	UW551v3_mp40060	RS491v1_1850031	RALMO_3281	RALCFv1_2280013	RALCIv1_2110008	RALW1v1_2210007	RALW3v1_1480009	RSPO_c03161	RALP6v1_1330032	RALBFv1_530007	RSK60v3_2110006	RALGRv1_3340004	RALB5v1_3710006	RPSI07_3166	BDBv6_40068	RALSYv5_0257	ripB	Type III effector, inosine-uridine nucleoside N-ribohydrolase
RSc2775	CMR15v5_1559	RALIP_1816	UW551v4_140049	RS491v1_1910071	RALMO_0904	RALCFv1_1790012	RALCIv1_1360022	RALW1v1_1620023	RALW3v1_1380042	RSPO_c00735	RALP6v1_930035	RALBFv1_850026	RSK60v3_500012	RALGRv1_850019	RALB5v1_1520002	RPSI07_0735	BDBv6_60169	RALSYv5_2989	ripW	Type III effector, hairpin with pectate lyase domain
RSc0826	NA	NA	NA	NA	NA	NA	NA	RALW1v1_2990008	RALW3v1_2970008	RALS8_2563	RALP6v1_2210014	RALBFv1_2200004	NA	NA	NA	NA	NA	NA	ripP1	Type III effector (PopP1), putative acetyltransferase
RSc0868	CMR15v5_0019	NA	NA	NA	NA	NA	NA	RALW1v1_1730001	RALW3v1_3710002	RSPO_c02493	RALP6v1_3690005	RALBFv1_1650005	RSK60v3_270003	RALGRv1_4850002	NA	NA	NA	NA	ripP2	Type III effector (PopP2), acetyltransferase
RSp0875	CMR15v5_mp1189	RALIP_4110	UW551v3_mp210039	RS491v1_1460013	RALMO_1417	RALCFv1_1300017	RALCIv1_1320031	RALW1v1_2890004	RALW3v1_1180002	RSPO_m01194	RALP6v1_1060002	RALBFv1_1080002	RSK60v3_mp550020	RALGRv1_710006	RALB5v1_3370002	RPSI07_mp0822	BDBv6_mp10118	RALSYv5_mp0114	ripAC	Type III effector (PopC), LRR domain
RSp0876	CMR15v5_mp1190	RALIP_4109	UW551v3_mp210038	RS491v1_1460014	RALMO_1416	RALCFv1_1300015	RALCIv1_1320030	RALW1v1_2890005	RALW3v1_1180003	RSPO_m01195	RALP6v1_1060003	RALBFv1_1080003	RSK60v3_mp550019	RALGRv1_710007	RALB5v1_3370003	RPSI07_mp0823	BDBv6_mp10120	RALSYv5_mp0113	ripAB	Type III effector (PopB), NLS harboring protein
RSp0877	CMR15v5_mp1191	RALIP_4108	UW551v3_mp210037	RS491v1_1460015	RALMO_1415	RALCFv1_1300013,RALCFv1_1300014	RALCIv1_1320028,RALCIv1_1320029	RALW1v1_2890006	RALW3v1_1180004	RSPO_m01196	RALP6v1_1060004	RALBFv1_1080004	RSK60v3_mp550018	NA	RALB5v1_3370004	RPSI07_mp0824	BDBv6_mp10121	RALSYv5_mp0112	ripX	Type III effector (PopA), harpin
RSp1281	CMR15v5_mp1652	RALIP_3888	UW551v3_mp380011	RS491v1_2220008	RALMO_0100	RALCFv1_990001	RALCIv1_460001	RALW1v1_920033	RALW3v1_1370001	RSPO_m01376	RALP6v1_1830012	RALBFv1_1460006	RSK60v3_mp360009	RALGRv1_2430002	RALB5v1_1130001	RPSI07_mp1097	BDBv6_mp40713	RALSYv5_mp1500	ripR	Type III effector, HopR1 family
RSp0572	NA	NA	NA	RS491v1_20001	NA	NA	NA	NA	RALW3v1_3740003	NA	NA	NA	NA	NA	NA	NA	NA	NA	ripAX2	Type III effector, HopH1 family
RSp0323	CMR15v5_mp0625	RALIP_0993	UW551v3_mp330011	RS491v1_380012	RALMO_1960	RALCFv1_1230001	RALCIv1_2420011	RALW1v1_2640017	RALW3v1_1640003	RSPO_m01496	RALP6v1_2610003	RALBFv1_1810003	RSK60v3_mp980005	RALGRv1_2090020	RALB5v1_2970006	NA	NA	NA	ripO1	Type III effector, HopG1 family
NA	NA	NA	NA	NA	NA	NA	NA	NA	NA	NA	NA	NA	NA	NA	NA	NA	NA	RALSYv5_mp1317	ripO2	Type III effector
RSp0732	CMR15v5_mp1035	NA	UW551v4_260026	RS491v1_530001	RALMO_1571	RALCFv1_780006	RALCIv1_2510005	RALW1v1_880088	RALW3v1_870015	RSPO_m01061	RALP6v1_830015	RALBFv1_1510015	NA	RALGRv1_3750001	RALB5v1_2800001	NA	NA	NA	ripAV	Type III effector, HopAV1 family
RSp1277	CMR15v5_mp1648	RALIP_3696	UW551v4_40074	RS491v1_360001	RALMO_0337	RALCFv1_1650008	RALCIv1_400008	RALW1v1_3440003	RALW3v1_1760004	RSPO_m00717	RALP6v1_1770004	RALBFv1_1100031	RSK60v3_mp260023	RALGRv1_1470024	RALB5v1_1050005	NA	NA	NA	ripQ	Type III effector, HopAA1 family
RSp0822	CMR15v5_mp1127	NA	NA	NA	NA	NA	NA	RALW1v1_2030005	RALW3v1_590005	RSPO_m01140	RALP6v1_1780005	RALBFv1_1850011	NA	NA	RALB5v1_1120018	NA	NA	NA	ripAF1	Type III effector, putative ADP-ribosyltransferase
NA	NA	NA	NA	NA	NA	NA	NA	NA	NA	NA	NA	NA	NA	NA	NA	NA	NA	RALSYv5_3403	ripAF2	Type III effector, putative ADP-ribosyltransferase
RSc3369	CMR15v5_1012	RALIP_3509	UW551v4_20013	RS491v1_760022	RALMO_3681	RALCFv1_1620008	RALCIv1_670021	RALW1v1_1760008	RALW3v1_790011	RSPO_c00070	RALP6v1_1670007	RALBFv1_2050008	RSK60v3_210008	RALGRv1_1270013	RALB5v1_2240009	RPSI07_0072,RPSI07_1845	BDBv6_40373	RALSYv5_3736	ripE1	Type III effector, AvrPphE family
RSp0304	CMR15v5_mp0606	RALIP_1016	UW551v3_mp330033	RS491v1_380034	RALMO_1984	RALCFv1_2500002	RALCIv1_650014	RALW1v1_1980004	RALW3v1_3190003	RSPO_m01520	RALP6v1_2780003	RALBFv1_1930005	RSK60v3_mp1000002	RALGRv1_3810003	RALB5v1_5830003	RPSI07_mp0284	BDBv6_mp10039	RALSYv5_mp0554	ripD	Type III effector, AvrPphD family
RSc1815	CMR15v5_2735	NA	NA	NA	RALMO_4784	RALCFv1_2080001,RALCFv1_3210011,RALCFv1_6440001	RALCIv1_2990010,RALCIv1_3440001	RALW1v1_2170031	RALW3v1_680031	NA	RALP6v1_2960004	RALBFv1_2270012	NA	RALGRv1_3310001	RALB5v1_5930001	RPSI07_mp1569	BDBv6_mp10217	NA	ripTAL	Type III effector, Transcription Activator-Like protein, AvrBs3 family
RSc0608	CMR15v5_0291	RALIP_0153	UW551v4_280002	RS491v1_30006	RALMO_2224	RALCFv1_1130001	RALCIv1_420037	RALW1v1_3280002	RALW3v1_1550006	RSPO_c02748	RALP6v1_2120005	NA	RSK60v3_1770007	RALGRv1_2400024	RALB5v1_3640002	RPSI07_2742	BDBv6_20567	RALSYv5_0760	ripAA	Type III effector, avirulence gene avrA
NA	NA	RALIP_4696	UW551v3_mp100003	RS491v1_2130002	RALMO_0335,RALMO_0336	RALCFv1_1650006,RALCFv1_1650007	RALCIv1_400006,RALCIv1_400007	RALW1v1_2500029	RALW3v1_1760005	RSPO_m00718	RALP6v1_1770005	RALBFv1_1100032	RSK60v3_mp260024,RSK60v3_mp260025	RALGRv1_1470022	RALB5v1_1050007,RALB5v1_4890001	NA	NA	NA	ripBI	Type III effector, XopX family
NA	NA	NA	UW551v4_630101	RS491v1_1680014	RALMO_1758	RALCFv1_2210001,RALCFv1_2210003	RALCIv1_1010005	RALW1v1_1340023,RALW1v1_1340024	RALW3v1_2150001	RSPO_m00383	RALP6v1_710012	RALBFv1_810025	NA	RALGRv1_2680010	NA	RPSI07_mp1267	BDBv6_20282	RALSYv5_mp1320	ripS7	Type III effector, SKWP7
NA	NA	RALIP_4767	UW551v3_mp30025	RS491v1_330011	RALMO_4806	RALCFv1_2300004	RALCIv1_490002	RALW1v1_3140002	RALW3v1_2450003	RSPO_m01600	RALP6v1_3040003	RALBFv1_2820006	RSK60v3_mp170002,RSK60v3_mp170004	RALGRv1_1540002	RALB5v1_1380021	RPSI07_mp1715	BDBv6_mp40753	NA	ripBH	Type III effector, OspD family
NA	NA	NA	NA	NA	RALMO_2447	RALCFv1_870012	RALCIv1_1910012	RALW1v1_1440022	RALW3v1_610022	RALS8_1874	RALP6v1_690006	RALBFv1_1660006	NA	NA	NA	NA	NA	NA	ripBG	Type III effector, with ubiquitin ligase domain, AvrPtoB family
RSp0099	CMR15v5_mp0400	RALIP_4983	UW551v3_mp380061	RS491v1_440022	RALMO_4617	RALCFv1_3770002	RALCIv1_1890007	RALW1v1_1090022	RALW3v1_1450002	RSPO_m00080	RALP6v1_2620002	RALBFv1_2330010	RSK60v3_mp80007	RALGRv1_1690014,RALGRv1_1690015	RALB5v1_3350007	RPSI07_mp0069	BDBv6_mp40920	RALSYv5_mp0744	ripA2	Type III effector AWR2
RSp0846	CMR15v5_mp1158	RALIP_4142	NA	RS491v1_1450058	RALMO_1451,RALMO_1452,RALMO_1453	RALCFv1_1240001	RALCIv1_2010013	RALW1v1_1000001	RALW3v1_1870002	RSPO_m01165	RALP6v1_2590005	RALBFv1_2760005	RSK60v3_mp600001	RALGRv1_1070018	RALB5v1_2040001	RPSI07_mp0791	BDBv6_mp10086,BDBv6_mp10087	RALSYv5_mp0145	ripA3	Type III effector AWR3
RSp1024	CMR15v5_mp1371,CMR15v5_mp1372	RALIP_3969	UW551v3_mp190008	RS491v1_830042	RALMO_1316,RALMO_1318	RALCFv1_610015	RALCIv1_1710033	RALW1v1_810037,RALW1v1_810038	RALW3v1_1080001,RALW3v1_1080002	RSPO_m01289	RALP6v1_2520011	RALBFv1_1370001	RSK60v3_mp470011	RALGRv1_600010	RALB5v1_2110002	RPSI07_mp1022	BDBv6_90117	RALSYv5_mp1573	ripA5	Type III effector AWR5
NA	NA	RALIP_1563	UW551v4_290004	RS491v1_670019	RALMO_2489	RALCFv1_1150001	RALCIv1_1080021	RALW1v1_2380002	RALW3v1_2750002	RSPO_c01821	RALP6v1_1490024	RALBFv1_860040	NA	NA	NA	NA	NA	NA	ripA5_2	Type III effector AWR5 (duplicate)
RSc2139	NA	NA	NA	NA	NA	NA	NA	NA	NA	NA	NA	NA	NA	NA	NA	NA	NA	NA	ripA1	Type III effector AWR1
RSp0847	CMR15v5_mp1159	RALIP_4139	NA	RS491v1_1450059,RS491v1_1450060,RS491v1_1450061	RALMO_1450	RALCFv1_1720016	RALCIv1_2010012	RALW1v1_2290004,RALW1v1_2290005	RALW3v1_1870003	RSPO_m01166	RALP6v1_2590004	RALBFv1_2760004	RSK60v3_mp590005	RALGRv1_1070016	RALB5v1_1540002	RPSI07_mp0792	BDBv6_mp10088	RALSYv5_mp0144	ripA4	Type III effector AWR4
RSp1239	CMR15v5_mp1612	RALIP_3892	UW551v3_mp380007	RS491v1_2220012	RALMO_0096	RALCFv1_990005	RALCIv1_460005	RALW1v1_920029	RALW3v1_1370005	RSPO_m01371	RALP6v1_1830016	RALBFv1_1460010	RSK60v3_mp360013	RALGRv1_1760003	RALB5v1_1130005	RPSI07_mp1273	BDBv6_70045	RALSYv5_mp1314	ripC1	Type III effector HAD-like phosphatase
RSc0041	CMR15v5_0861	RALIP_1264	NA	RS491v1_280025	RALMO_3460,RALMO_3461	RALCFv1_490003,RALCFv1_490004	RALCIv1_710002,RALCIv1_710003	RALW1v1_2080032	RALW3v1_1770016	RSPO_c03319	RALP6v1_1560032	RALBFv1_950015	RSK60v3_130009	RALGRv1_1250012	RALB5v1_930021	RPSI07_3337	NA	NA	ripI	Type III effector
RSc1475	CMR15v5_2789	RALIP_1496	UW551v4_310008	RS491v1_1900031	RALMO_2427	RALCFv1_710002	RALCIv1_1250031	RALW1v1_1440006,RALW1v1_1440007,RALW1v1_1440008	RALW3v1_610005,RALW3v1_610006,RALW3v1_610007	NA	RALP6v1_690021,RALP6v1_690022,RALP6v1_690023	RALBFv1_1660021,RALBFv1_1660022,RALBFv1_1660023	RSK60v3_1310016	RALGRv1_1140019	RALB5v1_3580003	RPSI07_1893	BDBv6_90276	NA	ripM	Type III effector
RSc3272	CMR15v5_1109	RALIP_3630	UW551v4_40027	RS491v1_20052	RALMO_3565	RALCFv1_1920004	RALCIv1_2760021	RALW1v1_2270012	RALW3v1_450012	RSPO_c00191	RALP6v1_2560012	RALBFv1_1040012	RSK60v3_260026	RALGRv1_2050021	RALB5v1_1030011	RPSI07_0175	BDBv6_40623	RALSYv5_3625	ripAM	Type III effector
RSp0731	CMR15v5_mp1034	NA	UW551v4_260028	RS491v1_530003	RALMO_1569	RALCFv1_780004	RALCIv1_2510003	RALW1v1_880090	RALW3v1_870013	RSPO_m01062	RALP6v1_830013	RALBFv1_1510013	NA	RALGRv1_3460007	NA	RPSI07_mp0625	NA	RALSYv5_mp0240	ripTPS	Type III effector, T6P synthase domain
RSp0845	CMR15v5_mp1157	RALIP_4143	UW551v3_mp220002	RS491v1_1450057	RALMO_1454	RALCFv1_1240002	RALCIv1_720001	RALW1v1_1000002	RALW3v1_1990006	RSPO_m01164	RALP6v1_2590006	RALBFv1_2760006	RSK60v3_mp600002	RALGRv1_1070019	RALB5v1_2040002	RPSI07_mp0790	BDBv6_mp10084	RALSYv5_mp0146	ripAN	Type III effector
RSp1022	CMR15v5_mp1368	RALIP_3975	UW551v3_mp190014	RS491v1_830048	RALMO_1325	RALCFv1_610008	RALCIv1_1710027	RALW1v1_810030	RALW3v1_1080008	RSPO_m01283	RALP6v1_2520017	RALBFv1_1370008	RSK60v3_mp470015	RALGRv1_600017	RALB5v1_2110008	RPSI07_mp1017	BDBv6_90121	RALSYv5_mp1588	ripAY	Type III effector
RSp1236	CMR15v5_mp1609	RALIP_3714	UW551v3_mp130010	RS491v1_1290069	RALMO_0276	RALCFv1_2260001	RALCIv1_1070036	RALW1v1_1950024	RALW3v1_2040024	NA	RALP6v1_1190008	RALBFv1_1670019	RSK60v3_mp300034	RALGRv1_1290013	RALB5v1_5150001	RPSI07_mp1265	BDBv6_20283	RALSYv5_mp1321	ripAR	Type III effector, ubiquitin ligase domain
RSc0321	CMR15v5_0623	RALIP_2833	UW551v4_560006	RS491v1_870009	RALMO_3206	RALCFv1_2400016	RALCIv1_870002	RALW1v1_1420010	RALW3v1_4110002	RSPO_c03085	RALP6v1_1730018	RALBFv1_1830003	RSK60v3_2060021	RALGRv1_2810011	RALB5v1_2550003	RPSI07_3089	BDBv6_40149,BDBv6_40150	RALSYv5_0355	ripAE	Type III effector, putative acetyltransferase
RSc0824	NA	NA	NA	NA	NA	NA	NA	NA	NA	NA	NA	NA	NA	NA	NA	RPSI07_2492	NA	NA	ripAG	Type III effector
RSc0895	NA	NA	NA	NA	NA	NA	NA	NA	NA	NA	NA	NA	NA	NA	RALB5v1_4690008	NA	NA	NA	ripAH	Type III effector
RSc2101	CMR15v5_2190	RALIP_3264	UW551v4_230028	RS491v1_450017	RALMO_4212	RALCFv1_3230006	RALCIv1_630070	RALW1v1_3060012	RALW3v1_560012	RSPO_c01332	RALP6v1_1130012	RALBFv1_1150012	RSK60v3_920014	RALGRv1_1940005	RALB5v1_3650006	RPSI07_1328	BDBv6_mp10203	RALSYv5_2383	ripAJ	Type III effector
RSc3174	NA	NA	NA	NA	NA	NA	NA	NA	NA	NA	NA	NA	NA	NA	NA	RPSI07_0301	NA	RALSYv5_3500	RS_T3E_Hyp16	Putative type III effector
RSp0193	CMR15v5_mp0498	NA	NA	NA	NA	NA	NA	RALW1v1_1080037	RALW3v1_970010	RSPO_m00189	RALP6v1_1900014	RALBFv1_1420031	RSK60v3_mp1070027	NA	RALB5v1_2530005	RPSI07_mp0143,RPSI07_mp0144	NA	RALSYv5_mp0676	ripL	Type III effector, ppr repeats
RSp0216	CMR15v5_mp0515	NA	NA	NA	NA	NA	NA	NA	NA	NA	NA	NA	RSK60v3_1050001	RALGRv1_4060001	NA	RPSI07_1860	NA	NA	RS_T3E_Hyp15	Putative type III effector, Serine/threonine-protein kinase
RSp0885	CMR15v5_mp1201	RALIP_4087	UW551v3_mp210016	RS491v1_190014	RALMO_1403	RALCFv1_1300002	RALCIv1_1320017	NA	NA	NA	RALP6v1_2330009	RALBFv1_1620002	RSK60v3_mp550007	RALGRv1_530007	RALB5v1_4930002	RPSI07_mp0833	BDBv6_mp20107	RALSYv5_mp0102	ripAQ	Type III effector
RSp1031	CMR15v5_mp1380	RALIP_3949	UW551v3_mp170001	RS491v1_830023	RALMO_0037	RALCFv1_1080001,RALCFv1_3780001	RALCIv1_2440001,RALCIv1_3370001	RALW1v1_2120002	RALW3v1_1140002	RSPO_m01312	RALP6v1_1610008	RALBFv1_2140002	RSK60v3_mp440002	RALGRv1_3630001,RALGRv1_3800002	NA	RPSI07_mp1030	BDBv6_90109	RALSYv5_mp1564	ripZ	Type III effector
RSp1384	CMR15v5_mp0054	RALIP_4540	UW551v3_mp80022	RS491v1_1080001	RALMO_0377	RALCFv1_570025	RALCIv1_1500011	RALW1v1_1200012	RALW3v1_820027	RSPO_m00680	RALP6v1_2030025	RALBFv1_1190029,RALBFv1_2010011	RSK60v3_mp250012	RALGRv1_1670011	RALB5v1_1230010	RPSI07_mp1372	BDBv6_mp10266	RALSYv5_mp1214	ripAS	Type III effector
RSp1388	CMR15v5_mp0059	RALIP_4545	UW551v3_mp80018	RS491v1_1110001,RS491v1_1430003	RALMO_0382	RALCFv1_570021	RALCIv1_1500015	RALW1v1_1200017	RALW3v1_820022	RSPO_m00675	RALP6v1_2030021	RALBFv1_1190022	RSK60v3_mp250005	RALGRv1_1670019	RALB5v1_3690002	RPSI07_mp1376	BDBv6_mp10270	RALSYv5_mp1209	ripAT	Type III effector
RSp1475	CMR15v5_mp0149	NA	NA	NA	NA	NA	NA	RALW1v1_890004	NA	RSPO_m00594	RALP6v1_820014	RALBFv1_2990005	RSK60v3_mp190028	RALGRv1_780026	RALB5v1_2000001,RALB5v1_3330001	RPSI07_mp1445	NA	NA	ripAW	Type III effector, ubiquitin ligase domain
RSp1582	CMR15v5_mp0240	NA	NA	NA	NA	NA	NA	RALW1v1_1060004	RALW3v1_3090010	RSPO_m01571	RALP6v1_2070034	RALBFv1_1480034	RSK60v3_mp170017,RSK60v3_mp170018	RALGRv1_1540023	RALB5v1_6570002	RPSI07_mp1687	BDBv6_mp40046	RALSYv5_mp0918	ripAZ1	Type III effector
RSp1601	CMR15v5_mp0256	RALIP_3044	UW551v3_mp40007	RS491v1_330021	RALMO_4815	RALCFv1_2740005	RALCIv1_490011	RALW1v1_3270005	RALW3v1_1280004	RSPO_m01585	RALP6v1_2070048	RALBFv1_2790010	RSK60v3_mp170006	RALGRv1_1540012	RALB5v1_1380011	RPSI07_mp1701	BDBv6_mp40060	RALSYv5_mp0905	ripAD	Type III effector
RSp0879	CMR15v5_mp1193	RALIP_4095	UW551v3_mp210024	RS491v1_190006	RALMO_1410	RALCFv1_1300009	RALCIv1_1320024	RALW1v1_1360007	RALW3v1_850002	RSPO_m01206	RALP6v1_2250006	RALBFv1_1610002	RSK60v3_mp550014	RALGRv1_710012	RALB5v1_3370008	RPSI07_mp0826	BDBv6_mp20115	RALSYv5_mp0110	ripAO	Type III effector
RSp1130	CMR15v5_mp1502	RALIP_3818	UW551v4_610143	RS491v1_840005	RALMO_0179	RALCFv1_1140017	RALCIv1_1170005	RALW1v1_1600018	RALW3v1_660013	RSPO_m00869	RALP6v1_1210027	RALBFv1_1590002	RSK60v3_mp330001	RALGRv1_3920004	NA	RPSI07_mp1165	BDBv6_70131	NA	ripN	Type III effector, NUDIX hydrolase domain
NA	CMR15v5_mp1024	NA	UW551v4_260017	RS491v1_630020	RALMO_1580	RALCFv1_780015	NA	RALW1v1_880077	RALW3v1_870025	RSPO_m01053	RALP6v1_830026	RALBFv1_1510026,RALBFv1_1790045	RSK60v3_mp710010	RALGRv1_3500012,RALGRv1_3770003	RALB5v1_2800009	RPSI07_mp0618	BDBv6_40591	RALSYv5_mp0247	ripAL	Type III effector, lipase domain
NA	CMR15v5_mp0860	RALIP_0863	UW551v4_630102	RS491v1_1680013	RALMO_5162	RALCFv1_1860001	RALCIv1_1970008	RALW1v1_3920002	RALW3v1_3850002	RSPO_c02513	RALP6v1_3470004	RALBFv1_690004	RSK60v3_2220003	RALGRv1_2680008	RALB5v1_3730002	RPSI07_2496	BDBv6_mp20008	NA	ripE2	Type III effector (Xcc1246-like)
NA	NA	NA	NA	NA	RALMO_1729	RALCFv1_1190025	RALCIv1_1900025	RALW1v1_2750003	RALW3v1_2850005	RSPO_m01098	RALP6v1_1980006	RALBFv1_1550007	NA	NA	NA	NA	NA	NA	RS_T3E_Hyp10	Putative type III effector
NA	NA	NA	NA	NA	RALMO_1402	RALCFv1_2320001	RALCIv1_1320015	NA	NA	NA	RALP6v1_2330007	RALBFv1_1620004	NA	NA	NA	RPSI07_mp0834	BDBv6_mp20106	NA	RS_T3E_Hyp3	Putative type III effector, hrp-box domain
NA	NA	NA	NA	NA	RALMO_4221	RALCFv1_3230015	RALCIv1_630079	NA	NA	NA	NA	NA	NA	NA	NA	NA	NA	NA	RS_T3E_Hyp11	Putative type III effector
NA	NA	RALIP_4651	NA	RS491v1_1270001	RALMO_1755	RALCFv1_1190001	RALCIv1_1900001	RALW1v1_1340028	RALW3v1_1880020	NA	RALP6v1_710000	RALBFv1_810021	NA	RALGRv1_2800012	NA	NA	NA	NA	RS_T3E_Hyp8	Putative type III effector
RSp1215,RSp1218	CMR15v5_mp1589	RALIP_3744	UW551v4_610072	RS491v1_1290039	RALMO_0246	RALCFv1_1420013	RALCIv1_1070009	RALW1v1_2150003	RALW3v1_1950010	RSPO_m00800	RALP6v1_1950010	RALBFv1_1000010	RSK60v3_mp300051	RALGRv1_1710007	RALB5v1_2120008	NA	NA	NA	ripAP	Type III effector, Ankyrin repeats
NA	NA	RALIP_4533	UW551v3_mp90003	RS491v1_430001	RALMO_0374	RALCFv1_570027	RALCIv1_1500008	RALW1v1_1200009	RALW3v1_820030	RSPO_m00683	RALP6v1_2030028	RALBFv1_2010008	NA	RALGRv1_1670009	RALB5v1_1230008	NA	NA	NA	RS_T3E_Hyp12	Putative type III effector
RSp1460	CMR15v5_mp0131	NA	NA	NA	RALMO_1231	RALCFv1_3140010	RALCIv1_1670002	RALW1v1_2190005	RALW3v1_2250015	RSPO_m00625	RALP6v1_900015	RALBFv1_750015	RSK60v3_mp200009	RALGRv1_1960001	RALB5v1_5780004	RPSI07_mp1428	BDBv6_90193	RALSYv5_mp1159	ripAU	Type III effector
NA	NA	RALIP_4318	UW551v3_mp290054	RS491v1_230041	RALMO_0455	RALCFv1_890019	RALCIv1_450001	RALW1v1_1630021	RALW3v1_1570009	RSPO_m00943	RALP6v1_1140021	RALBFv1_1600008	RSK60v3_mp780024	RALGRv1_2440003	RALB5v1_5760001	NA	NA	NA	RS_T3E_Hyp9	Putative type III effector
NA	NA	RALIP_2394	UW551v4_60021	RS491v1_1710019	NA	NA	NA	NA	NA	RSPO_c03352	RALP6v1_1410010	RALBFv1_800035	RSK60v3_280031	NA	RALB5v1_4970008	RPSI07_0331	BDBv6_40293	NA	RS_T3E_Hyp1	Putative type III effector
RSc3447	NA	NA	NA	NA	NA	NA	NA	NA	NA	NA	NA	NA	NA	NA	NA	RPSI07_1850	NA	NA	ripS8	Type III effector, SKWP8
RSc0257	CMR15v5_0689	RALIP_2763	UW551v4_570012	RS491v1_1150010	RALMO_3268	NA	NA	RALW1v1_3670004	RALW3v1_1480001	RSPO_c03153	RALP6v1_3410002	RALBFv1_3160001	RSK60v3_2100009	RALGRv1_3300004	RALB5v1_1590009	RPSI07_3157	BDBv6_40078	NA	ripY	Type III effector, Ankyrin Repeats
RSc3290	NA	NA	UW551v4_40003	NA	RALMO_3587	NA	NA	RALW1v1_1770006	NA	RSPO_m01221	RALP6v1_700041	RALBFv1_910039	NA	RALGRv1_2300016	NA	NA	BDBv6_40645	NA	ripAX1	Type III effector
NA	NA	NA	NA	NA	NA	NA	NA	RALW1v1_2300031	RALW3v1_150006	RSPO_c00363	RALP6v1_1170030	RALBFv1_1470001	NA	NA	NA	NA	NA	NA	-	Type III effector
NA	NA	RALIP_1493	UW551v4_310010	RS491v1_1900033	RALMO_2423,RALMO_2425	NA	NA	NA	NA	RSPO_c01875,RSPO_c01876	RALP6v1_690026	RALBFv1_1660026	RSK60v3_1310018	RALGRv1_1140016	RALB5v1_3580006	RPSI07_1895	BDBv6_90278	RALSYv5_1908	ripV2	Type III effector, ubiquitin ligase domain
NA	NA	NA	NA	NA	NA	NA	NA	RALW1v1_3760001	NA	RSPO_c00263	RALP6v1_3620006	RALBFv1_1780006	RSK60v3_270005	NA	RALB5v1_3230029	NA	NA	RALSYv5_3553	ripBD	Type III effector
NA	NA	NA	NA	NA	NA	NA	NA	NA	NA	NA	NA	NA	NA	NA	NA	RPSI07_mp0161	BDBv6_20659	RALSYv5_mp0652	ripH4	Type III effector, HLK4
NA	NA	NA	NA	NA	NA	NA	NA	RALW1v1_3160001	RALW3v1_1810016	RALS8_2478	RALP6v1_2440001	RALBFv1_2720003	RSK60v3_270037	NA	NA	NA	NA	RALSYv5_0988	ripC2	Type III effector, HAD-like phosphatase
RSp0842	CMR15v5_mp1154	RALIP_4146	UW551v3_mp220005	RS491v1_1450054	RALMO_1457	RALCFv1_2920014	RALCIv1_720004	RALW1v1_1000005	RALW3v1_1990003	RSPO_m01160	RALP6v1_2590009	RALBFv1_2760009	RSK60v3_mp610003	RALGRv1_1070022	RALB5v1_2040005	RPSI07_mp0787	BDBv6_mp10081	RALSYv5_mp0149	-	Putative type III effector (popC-like), leucine-rich repeats
RSp1212	NA	RALIP_3748	UW551v4_610076	RS491v1_1290035	RALMO_0242	RALCFv1_1420017	RALCIv1_1070005	RALW1v1_2150008	RALW3v1_1950006	NA	RALP6v1_1950006	RALBFv1_1000005	RSK60v3_mp310003	RALGRv1_1710011	RALB5v1_2120003	RPSI07_mp1242	BDBv6_70052	RALSYv5_mp1337	ripU	Type III effector
NA	NA	NA	NA	NA	NA	NA	NA	RALW1v1_1200031	RALW3v1_820009	RSPO_m00662	RALP6v1_2030008	RALBFv1_1190009	NA	NA	RALB5v1_3690015	NA	NA	NA	ripBC	Type III effector, YopJ acetyltransferase domain & Ankyrin Repeats
RSp1555	CMR15v5_mp0213	RALIP_4717	UW551v4_610185	RS491v1_460016	RALMO_4855	RALCFv1_2010001	RALCIv1_1150006	RALW1v1_3070006	RALW3v1_2290029	RSPO_m01541	RALP6v1_2070004	RALBFv1_1480004	RSK60v3_mp170048	RALGRv1_2840008	RALB5v1_3260001	RPSI07_mp1659	BDBv6_mp40015	RALSYv5_mp0983	ripF1	(PopF1) T3SS translocator
RSp0900	CMR15v5_mp1216	NA	NA	NA	NA	NA	NA	NA	NA	NA	NA	NA	NA	NA	NA	NA	NA	NA	ripF1_2	(PopF1) T3SS translocator (duplicate)
NA	NA	RALIP_4731	UW551v4_610171	RS491v1_460030	RALMO_4841	RALCFv1_2740033	RALCIv1_490039	RALW1v1_1060017	RALW3v1_2290014	RSPO_m01557	RALP6v1_2070019	RALBFv1_1480019	RSK60v3_mp170034	RALGRv1_2970014	RALB5v1_1280001	NA	NA	NA	ripF2	T3SS translocator
RSc2132	NA	NA	NA	NA	RALMO_2228	RALCFv1_2980008	RALCIv1_560016	RALW1v1_3280001	RALW3v1_1550008	NA	NA	NA	NA	NA	NA	NA	NA	NA	ripJ	Type III effector, putative acetyltransferase
NA	NA	NA	NA	NA	NA	NA	NA	NA	NA	NA	NA	NA	RSK60v3_mp90032	NA	NA	NA	BDBv6_mp40872	NA	ripK	Type III effector, YopJ acetyltransferase domain
RSp0838	CMR15v5_mp1148	RALIP_4153	UW551v3_mp220011	RS491v1_1450049	RALMO_1462	RALCFv1_2920008	RALCIv1_720008	RALW1v1_1000009	RALW3v1_2410003	RSPO_m01156	RALP6v1_2670013	RALBFv1_2760013	RSK60v3_mp620003	RALGRv1_1070026	RALB5v1_2040009	RPSI07_mp0781	BDBv6_mp10075	RALSYv5_mp0155	ripAI	Type III effector
RSc2359	NA	NA	NA	NA	NA	NA	NA	NA	NA	NA	NA	NA	NA	NA	NA	NA	NA	NA	ripAK	Type III effector
NA	NA	NA	NA	NA	NA	NA	NA	NA	NA	NA	NA	NA	NA	NA	NA	RPSI07_mp0573	NA	NA	ripBB	Type III effector, Ankyrin Repeats
NA	NA	NA	NA	NA	NA	NA	NA	NA	NA	NA	NA	NA	NA	NA	NA	RPSI07_2863	BDBv6_50242	RALSYv5_0634	ripBF	Type III effector
NA	NA	NA	NA	NA	NA	NA	NA	NA	NA	NA	NA	NA	NA	NA	NA	RPSI07_1883	BDBv6_90266	NA	RS_T3E_Hyp2	Putative type III effector
NA	CMR15v5_mp1400	RALIP_3932	NA	RS491v1_830006	RALMO_0055	RALCFv1_2190006	RALCIv1_460044	NA	NA	NA	NA	NA	NA	NA	NA	RPSI07_mp1047	NA	NA	RS_T3E_Hyp4	Putative type III effector
NA	NA	NA	NA	NA	NA	NA	NA	NA	NA	NA	NA	NA	NA	NA	NA	RPSI07_mp1559	NA	NA	RS_T3E_Hyp5	Putative type III effector
NA	CMR15v5_mp0526	NA	NA	NA	NA	NA	NA	NA	NA	NA	NA	NA	NA	NA	NA	NA	NA	NA	RS_T3E_Hyp6	Putative type III effector
NA	CMR15v5_0001	NA	NA	NA	NA	NA	NA	NA	NA	NA	NA	NA	NA	NA	NA	NA	NA	NA	RS_T3E_Hyp6_2	Putative type III effector(duplicate)
NA	NA	NA	NA	NA	NA	NA	NA	NA	NA	NA	NA	NA	NA	NA	RALB5v1_5800003	NA	BDBv6_mp20010	NA	RS_T3E_Hyp14	Putative type III effector
NA	NA	NA	NA	NA	NA	NA	NA	NA	NA	NA	NA	NA	NA	NA	NA	NA	NA	RALSYv5_3781	ripAZ2	Type III effector
NA	NA	NA	NA	NA	NA	NA	NA	NA	RALW3v1_2160018	NA	NA	NA	NA	NA	NA	NA	NA	NA	ripP3	Type III effector, PopP3
RSp1581	CMR15v5_mp0239	RALIP_4745	UW551v3_mp40020	RS491v1_460044	RALMO_4827	RALCFv1_2740018	RALCIv1_490024	RALW1v1_1060005	RALW3v1_2290001	RSPO_m01570	RALP6v1_2070032	RALBFv1_1480032	RSK60v3_mp170019	RALGRv1_2970001	RALB5v1_8950001	RPSI07_mp1685	BDBv6_mp40042	RALSYv5_mp0921	katB	Catalase precursor (Paraquat-inducible catalase isozyme B)
RSc2690	CMR15v5_1636	RALIP_1895	UW551v4_150028	RS491v1_790006	RALMO_0984	RALCFv1_1660005	RALCIv1_360008	RALW1v1_950018	RALW3v1_350018	RSPO_c00811	RALP6v1_1180036	RALBFv1_1340017	RSK60v3_520015	RALGRv1_890007	RALB5v1_2780030	RPSI07_0821	BDBv6_20203	RALSYv5_2890	oxyR	Hydrogen peroxide-inducible gene activator; Transcriptional regulator, LysR family
RSp0283	CMR15v5_mp0590	RALIP_1036	UW551v4_620104	RS491v1_320003	RALMO_2001	RALCFv1_1410016	RALCIv1_1190008	RALW1v1_960010,RALW1v1_960011	RALW3v1_950010,RALW3v1_950011,RALW3v1_950012	RSPO_m00298	RALP6v1_3630003,RALP6v1_3630004	RALBFv1_2840001,RALBFv1_2840002	RSK60v3_mp1050003	RALGRv1_1210014	RALB5v1_960009	RPSI07_mp0270	BDBv6_mp10025,BDBv6_mp10026	NA	dinF	fragment of DNA-damage-inducible SOS response protein (part 1)
RSc0011	CMR15v5_0899	RALIP_1285	UW551v4_600066	RS491v1_2210024	RALMO_3492	RALCFv1_1480019	RALCIv1_710033	RALW1v1_780032	RALW3v1_1770049	NA	RALP6v1_1370003	RALBFv1_2430013	RSK60v3_150010	RALGRv1_1050021	RALB5v1_1610023	RPSI07_3369	BDBv6_40552	RALSYv5_0033	acrA	component of acridine efflux pump, multidrug efflux system
RSc0010	CMR15v5_0900	RALIP_1283,RALIP_1284	UW551v4_600067	RS491v1_2210025	RALMO_3493,RALMO_3494	RALCFv1_1480018	RALCIv1_1720019	RALW1v1_780030,RALW1v1_780031	RALW3v1_1770050	NA	RALP6v1_1370004	RALBFv1_2430012	RSK60v3_150011	RALGRv1_1050022	RALB5v1_1610024	RPSI07_3370	BDBv6_40553	RALSYv5_0032	acrB	component of acridine efflux pump, multidrug efflux system
RSp0818	CMR15v5_mp1123	RALIP_4177,RALIP_4178	UW551v3_mp220034	RS491v1_1450026	RALMO_1485,RALMO_1486	RALCFv1_1640007	RALCIv1_2170012	RALW1v1_2030010	RALW3v1_590010	RSPO_m01135	RALP6v1_1780010	RALBFv1_1850006	RSK60v3_mp620025	RALGRv1_2190014	RALB5v1_1120013	RPSI07_mp0754	BDBv6_mp40600	NA	-	component of efflux pump
RSc1654	CMR15v5_2568	RALIP_1642	UW551v4_620207	RS491v1_640047	RALMO_2570	RALCFv1_800014	RALCIv1_930014	RALW1v1_2020001	RALW3v1_400029	RSPO_c01738	RALP6v1_2360013	RALBFv1_1170029	RSK60v3_1220033	RALGRv1_2230013	RALB5v1_1730003	RPSI07_1748	BDBv6_20377	RALSYv5_1663	-	putative multidrug efflux transporter transmembrane domain
RSp0312	NA	RALIP_1006,RALIP_1007	UW551v3_mp330024	RS491v1_380025	RALMO_1975,RALMO_1976	RALCFv1_2500010	RALCIv1_650022	RALW1v1_900011,RALW1v1_900012	RALW3v1_2900005,RALW3v1_2900006	NA	RALP6v1_2610018	RALBFv1_1810017	NA	RALGRv1_2090006	RALB5v1_4770001	NA	NA	NA	cmeB	RND efflux system, inner membrane transporter CmeB
RSp1113	CMR15v5_mp1483	RALIP_3822,RALIP_3823	UW551v4_610147	RS491v1_840001	RALMO_0172	RALCFv1_1140022	RALCIv1_2780002	RALW1v1_1600008	RALW3v1_660003	RSPO_m00877	RALP6v1_1210017	RALBFv1_1590011	RSK60v3_mp340002	RALGRv1_2240007	RALB5v1_1010006	RPSI07_mp1154	BDBv6_20272	RALSYv5_mp1430	-	multidrug transport protein, acriflavin resistance protein domain
RSc3205	NA	NA	NA	NA	RALMO_1708	RALCFv1_890001	RALCIv1_450020	RALW1v1_2420014	RALW3v1_910014	RSPO_m00417	RALP6v1_960004	RALBFv1_1120021	RSK60v3_1300001	NA	NA	RPSI07_1610	NA	NA	-	Cation efflux system protein
RSp0382	CMR15v5_mp0689	RALIP_0943	UW551v3_mp310037	RS491v1_500014	RALMO_1912	RALCFv1_1590032	RALCIv1_1240001	RALW1v1_1390002	RALW3v1_2420028	RSPO_m01454	RALP6v1_1760030	RALBFv1_900015	RSK60v3_mp950012	RALGRv1_1820022	NA	RPSI07_mp0338	NA	RALSYv5_mp0493	fliC	flagellar filament structural protein (flagellin protein)
RSp0350	CMR15v5_mp0656	RALIP_0960	UW551v3_mp310053	RS491v1_500030	RALMO_1928	RALCFv1_1590016	RALCIv1_1240017	RALW1v1_1390018	RALW3v1_2420013	RSPO_m01469	RALP6v1_1760014	RALBFv1_900030	RSK60v3_mp960029	RALGRv1_1640002	NA	RPSI07_mp0324	BDBv6_60263	RALSYv5_mp0508	flgJ	FlgJ: Peptidoglycan hydrolase (muramidase), flagellar protein
RSp0340	CMR15v5_mp0645	RALIP_0971	UW551v3_mp310063	RS491v1_500041	RALMO_1939	RALCFv1_1590005	RALCIv1_1240028	RALW1v1_1390028	RALW3v1_2420003	RSPO_m01479	RALP6v1_1760004	RALBFv1_900040	RSK60v3_mp960040	RALGRv1_4090003	NA	RPSI07_mp0313	BDBv6_60252	RALSYv5_mp0519	flgM	negative regulator of flagellin synthesis (Anti-sigma-28 factor) protein
RSp0878	CMR15v5_mp1192	RALIP_4097	UW551v3_mp210026	RS491v1_190005	RALMO_1411	RALCFv1_1300010	RALCIv1_1320025	RALW1v1_2890015	RALW3v1_1180013	RSPO_m01205	RALP6v1_1060014	RALBFv1_1080014	RSK60v3_mp550015	RALGRv1_710011	RALB5v1_3370007	RPSI07_mp0825	BDBv6_mp10122	RALSYv5_mp0111	prhA	outer membrane receptor, type III secretion system
RSp0851	CMR15v5_mp1163	RALIP_4135	UW551v3_mp210064	RS491v1_1450065	RALMO_1446	RALCFv1_1720012	RALCIv1_2010008	RALW1v1_1640001	RALW3v1_1870007	RSPO_m01170	RALP6v1_2310001	RALBFv1_2100001	RSK60v3_mp590001	RALGRv1_1070012	RALB5v1_1540006	RPSI07_mp0797	BDBv6_mp10093	RALSYv5_mp0139	prhJ	transcription regulator for hrp genes expression
RSc3156	CMR15v5_1155	NA	NA	NA	NA	NA	NA	NA	NA	NA	NA	NA	RSK60v3_mp190006	RALGRv1_2720006	NA	RPSI07_mp1465	BDBv6_mp10238	RALSYv5_mp1132	cspC	cold shock/stress protein, member of the Csp-family
RSc2466	CMR15v5_1827	RALIP_0254	UW551v4_630025	RS491v1_1200186	RALMO_4569	RALCFv1_2540001	RALCIv1_1140036	RALW1v1_2650008	RALW3v1_3170008	RSPO_c00979	RALP6v1_2720008	RALBFv1_2890015	RSK60v3_670028	RALGRv1_1170016	RALB5v1_1630003	RPSI07_1007	BDBv6_mp40851	RALSYv5_2717	cspD	Cold shock-like protein CspD (CSP-D)
RSc0062	CMR15v5_0838	RALIP_1240	UW551v4_590017	RS491v1_280001	RALMO_3432	RALCFv1_2910006	RALCIv1_2270003	RALW1v1_1190010	RALW3v1_1100001	RSPO_c03297	RALP6v1_1280022	RALBFv1_2350001	RSK60v3_110001	RALGRv1_1590006	RALB5v1_2820004	RPSI07_3315	BDBv6_40497	RALSYv5_0086	mrdA	Peptidoglycan glycosyltransferase (penicillin-binding protein 2)
RSc2776	CMR15v5_1558	RALIP_1815	UW551v4_140048	RS491v1_1910073	RALMO_0903	RALCFv1_1790011	RALCIv1_1360021	RALW1v1_1620024	RALW3v1_1380043	RSPO_c00734	RALP6v1_930036	RALBFv1_850025	RSK60v3_500011	RALGRv1_850018	RALB5v1_1520003	RPSI07_0733	BDBv6_60166,BDBv6_60167	RALSYv5_2991	mtgA	Monofunctional biosynthetic peptidoglycan transglycosylase (Monofunctional TGase)
RSc0736	CMR15v5_0175	RALIP_2087	UW551v4_500049	RS491v1_2110099	RALMO_2103	RALCFv1_2880011	RALCIv1_2560006	RALW1v1_2180008	RALW3v1_1110022	RSPO_c02628	RALP6v1_1620008	RALBFv1_2240008	RSK60v3_1720017	RALGRv1_680050	RALB5v1_2250008	RPSI07_2602	BDBv6_mp40731	RALSYv5_0888	pal	Peptidoglycan-associated lipoprotein, protein pal, component of tol-pal system
RSc2465	CMR15v5_1828	RALIP_0255	UW551v4_630024	RS491v1_1200185	RALMO_4568	RALCFv1_2540002	RALCIv1_1140035	RALW1v1_2650009	RALW3v1_3170009	RSPO_c00980	RALP6v1_2720009	RALBFv1_2890016	RSK60v3_670029	RALGRv1_1170017	RALB5v1_1630002	RPSI07_1009	BDBv6_mp10437	RALSYv5_2715	clpS	ATP-dependent Clp protease adapter protein clpS
RSc3021	CMR15v5_1286	NA	NA	NA	NA	NA	NA	NA	NA	RSPO_c00475	NA	NA	NA	NA	NA	RPSI07_0476	BDBv6_50332	RALSYv5_3359	tufB	protein chain elongation factor EF-Tu
RSc3041	CMR15v5_1266	RALIP_0758	UW551v4_90001	RS491v1_590001	RALMO_2736	RALCFv1_4320001	RALCIv1_3900001	RALW1v1_4020001	RALW3v1_1020001	RSPO_c00454	RALP6v1_4070001	RALBFv1_3760001	RSK60v3_380001	RALGRv1_4420001	RALB5v1_6050001	RPSI07_0456	BDBv6_50311	RALSYv5_3339	tufB	protein chain elongation factor EF-Tu
RSp1020	CMR15v5_mp1366	RALIP_3978	UW551v3_mp190016	RS491v1_830050	RALMO_1327	RALCFv1_610006	RALCIv1_1710025	RALW1v1_810027	RALW3v1_1080011	RSPO_m01280	RALP6v1_2520020	RALBFv1_1370011	RSK60v3_mp470017	RALGRv1_600020	RALB5v1_2020002	RPSI07_mp1014	BDBv6_90125	RALSYv5_mp1591	epsA	EPS I polysaccharide export outer membrane protein epsA precursor
RSp1019	CMR15v5_mp1365	NA	UW551v3_mp190017	RS491v1_830051	RALMO_1328	RALCFv1_610005	RALCIv1_1710024	RALW1v1_810026	RALW3v1_1080012	NA	RALP6v1_2520021	RALBFv1_1370012	RSK60v3_mp470018	RALGRv1_600021	RALB5v1_2020003	RPSI07_mp1013	BDBv6_90126	RALSYv5_mp1592	epsP	low molecular weight protein-tyrosine-phosphatase epsP
RSp1018	CMR15v5_mp1364	RALIP_3979	UW551v3_mp190018	RS491v1_830052	RALMO_1329	RALCFv1_610004	RALCIv1_1710023	RALW1v1_810025	RALW3v1_1080013	RSPO_m01278	RALP6v1_2520022	RALBFv1_1370013	RSK60v3_mp470019	RALGRv1_600022	RALB5v1_2020004	RPSI07_mp1012	BDBv6_90127	RALSYv5_mp1593	epsB	tyrosine-protein kinase epsB (EPS I polysaccharide export protein epsB)
RSp1017	CMR15v5_mp1363	RALIP_3980	UW551v3_mp190019	RS491v1_830053	RALMO_1330	RALCFv1_610003	RALCIv1_1710022	RALW1v1_810024	RALW3v1_1080014	RSPO_m01277	RALP6v1_2520023	RALBFv1_1370014	RSK60v3_mp470020	RALGRv1_600023	RALB5v1_2020005	RPSI07_mp1011	BDBv6_90128	RALSYv5_mp1594	epsC	UDP-N-acetylglucosamine 2-epimerase
RSp1016	CMR15v5_mp1362	RALIP_3981	UW551v3_mp190020	RS491v1_830054	RALMO_1331	RALCFv1_610002	RALCIv1_1710021	RALW1v1_810023	RALW3v1_1080015	RSPO_m01276	RALP6v1_2520024	RALBFv1_1370015	RSK60v3_mp470021	RALGRv1_600024	RALB5v1_2020006	RPSI07_mp1010	BDBv6_90129	RALSYv5_mp1595	epsD	NDP-N-acetyl-D-galactosaminuronic acid dehydrogenase
RSp1015	CMR15v5_mp1361	RALIP_3982	UW551v3_mp190021	RS491v1_830055	RALMO_1332	RALCFv1_3490001,RALCFv1_610001	RALCIv1_1710020	RALW1v1_810022	RALW3v1_1080016	RSPO_m01275	RALP6v1_2520025	RALBFv1_1370016	RSK60v3_mp470022	RALGRv1_600025	RALB5v1_2020007	RPSI07_mp1009	BDBv6_90130	RALSYv5_mp1596	epsE	EPS I polysaccharide export inner membrane protein epsE
RSp1014	CMR15v5_mp1360	RALIP_3983	UW551v3_mp190022	RS491v1_830056	RALMO_1333	RALCFv1_3490002	RALCIv1_1710019	RALW1v1_810021	RALW3v1_1080017	RSPO_m01274	RALP6v1_2520026	RALBFv1_1370017	RSK60v3_mp470023	RALGRv1_600026	RALB5v1_2020008	RPSI07_mp1008	BDBv6_90131	RALSYv5_mp1597	epsF	EPS I polysaccharide export inner membrane protein epsF
RSp0338	CMR15v5_mp0643	RALIP_0973	UW551v3_mp310065	RS491v1_500043	RALMO_1941	RALCFv1_1590002	RALCIv1_1240030	RALW1v1_1390030	RALW3v1_2420001	RSPO_m01481	RALP6v1_1760001	RALBFv1_900042	RSK60v3_mp960042	RALGRv1_4090006	NA	RPSI07_mp0311	NA	RALSYv5_mp0522	epsR	Negative regulator of exopolysaccharide production two-component transcription regulator protein
RSp0162	CMR15v5_mp0460	RALIP_2741	UW551v4_580014	RS491v1_2190008	RALMO_5000	RALCFv1_3260005	RALCIv1_1590005	RALW1v1_2740005	RALW3v1_4000003	RSPO_m00159	RALP6v1_990003	RALBFv1_2460005	RSK60v3_mp1110005	RALGRv1_2050028	RALB5v1_3820001	RPSI07_mp0109	BDBv6_50005	RALSYv5_mp0696	egl	Endoglucanase precursor (Endo-1,4-beta-glucanase) (Cellulase)
RSc1756	CMR15v5_2678	RALIP_1534	UW551v4_280016	RS491v1_890001	RALMO_2518	RALCFv1_530028	RALCIv1_860019	RALW1v1_3340003	RALW3v1_720019	RSPO_c01791	RALP6v1_1890003	RALBFv1_2520003	RSK60v3_1250016	RALGRv1_3790005	RALB5v1_2940020	RPSI07_0327	BDBv6_40298	RALSYv5_3479	pehB	Exo-poly-galacturonosidase signal peptide protein
RSp0833	CMR15v5_mp1141	RALIP_4159	UW551v3_mp220016	RS491v1_1450044	RALMO_1467	RALCFv1_2920003	RALCIv1_720013	RALW1v1_1000014	RALW3v1_2410008	RSPO_m01151	RALP6v1_2670008	RALBFv1_2760018	RSK60v3_mp620008	RALGRv1_1070031	RALB5v1_2040014	RPSI07_mp0777	BDBv6_mp10071	RALSYv5_mp0159	pehC	Polygalacturonase
RSp0880	CMR15v5_mp1194	RALIP_4094	UW551v3_mp210023	RS491v1_190008	RALMO_1409	RALCFv1_1300008	RALCIv1_1320023	RALW1v1_1360006	RALW3v1_850004	RSPO_m01207	RALP6v1_2250005	RALBFv1_1610004	RSK60v3_mp550013	RALGRv1_710013	RALB5v1_3370009	RPSI07_mp0827	BDBv6_mp20114	RALSYv5_mp0109	pglA	Polygalacturonase precursor (pectinase)
RSc0319	CMR15v5_0625,CMR15v5_0626	RALIP_2831	UW551v4_560008	RS491v1_870007	RALMO_3208	RALCFv1_2400018	RALCIv1_870004	NA	NA	NA	NA	NA	NA	NA	NA	RPSI07_3091	BDBv6_40147	RALSYv5_0353	plcN	Non-hemolytic phospholipase C precursor (PLC-N)
RSp0138	CMR15v5_mp0452	RALIP_5048	UW551v3_mp370015	NA	RALMO_1198	RALCFv1_1090007	RALCIv1_2670014	RALW1v1_3040007,RALW1v1_3040008	RALW3v1_840016,RALW3v1_840017	NA	RALP6v1_3010009,RALP6v1_3010010	RALBFv1_1400018,RALBFv1_1400019	RSK60v3_mp20014	RALGRv1_820009	RALB5v1_2980001	RPSI07_mp0104	BDBv6_mp40659	RALSYv5_mp0702	pme	Pectinesterase precursor (Pectin methylesterase) (PE)
RSc2748	CMR15v5_1582	RALIP_1832	UW551v4_140065	RS491v1_1910056	RALMO_0921	RALCFv1_1340015	RALCIv1_1030027	RALW1v1_1620007	RALW3v1_1380027	RSPO_c00751	RALP6v1_930020	RALBFv1_850042	RSK60v3_510002	RALGRv1_850036	RALB5v1_2330028	RPSI07_0762	BDBv6_60196	RALSYv5_2961	phcA	transcriptional regulator, LysR family
RSc2735	CMR15v5_1595	RALIP_1845	UW551v4_140079	RS491v1_1910043	RALMO_0934	RALCFv1_1340028	RALCIv1_1030014	RALW1v1_1490007	RALW3v1_1380014	RSPO_c00765	RALP6v1_930007	RALBFv1_850055	RSK60v3_510015	RALGRv1_850049	RALB5v1_2330015	RPSI07_0775	BDBv6_60209	RALSYv5_2947	phcB	regulatory protein, SAM-dependent methyltransferase domain
RSc2738	CMR15v5_1592	RALIP_1842	NA	RS491v1_1910046	RALMO_0931	RALCFv1_1340025	RALCIv1_1030017	RALW1v1_1490004	RALW3v1_1380017	RSPO_c00762	RALP6v1_930010	RALBFv1_850052	RSK60v3_510012	RALGRv1_850046	RALB5v1_2330018	RPSI07_0772	BDBv6_60206	RALSYv5_2950	phcQ	Response regulator receiver, CheY family; belongs to the pheBSRQ operon that regulates phcA
RSc2737	CMR15v5_1593	RALIP_1843	UW551v4_140077	RS491v1_1910045	RALMO_0932	RALCFv1_1340026	RALCIv1_1030016	RALW1v1_1490005	RALW3v1_1380016	RSPO_c00763	RALP6v1_930009	RALBFv1_850053	RSK60v3_510013	RALGRv1_850047	RALB5v1_2330017	RPSI07_0773	BDBv6_60207	RALSYv5_2949	phcR	Sensor protein; repressor of PhcA
RSc0289	CMR15v5_0657	RALIP_2797,RALIP_2798	UW551v4_560041	RS491v1_1580027	RALMO_1302	RALCFv1_500014	RALCIv1_870035	RALW1v1_1160005	RALW3v1_1680004	RSPO_c03116	RALP6v1_1730050	RALBFv1_2110005	RSK60v3_2070024	RALGRv1_550022	RALB5v1_3040023	RPSI07_3124	BDBv6_40114	RALSYv5_0321	vsrA	Transmembrane sensor kinase vsrA
RSc0292	CMR15v5_0653	RALIP_2801	UW551v4_560038	RS491v1_1580024	RALMO_3236	RALCFv1_500017	RALCIv1_870032	RALW1v1_1160008	RALW3v1_770022	RSPO_c03113	RALP6v1_1730047	RALBFv1_2110008	RSK60v3_2070021	RALGRv1_550019	RALB5v1_3040020	RPSI07_3121	BDBv6_40117	RALSYv5_0324	vsrD	response regulator, LuxR family
RSc2456	CMR15v5_1837	RALIP_0264	UW551v4_630015	RS491v1_1200176	RALMO_4559	RALCFv1_660010	RALCIv1_1140026	RALW1v1_1910026	RALW3v1_1850010	RSPO_c00989	RALP6v1_850010	RALBFv1_1910026	RSK60v3_670039	RALGRv1_1700027	RALB5v1_3360009	RPSI07_1018	BDBv6_mp10428	RALSYv5_2706	vsrB	sensor hybrid histidine kinase
RSc2455	CMR15v5_1838	RALIP_0265,RALIP_0266	UW551v4_630014	RS491v1_1200175	RALMO_4558	RALCFv1_660009	RALCIv1_1140025	RALW1v1_1910025	RALW3v1_1850009	NA	RALP6v1_850009	RALBFv1_1910025	RSK60v3_670040	RALGRv1_1700026	RALB5v1_3360010	RPSI07_1019	BDBv6_mp10427	RALSYv5_2705	vsrC	putative response regulator (vsrC), LuxR family
RSp1003	CMR15v5_mp1349	RALIP_3994	UW551v3_mp200001	RS491v1_830068	RALMO_1344	RALCFv1_960007	RALCIv1_1710008	RALW1v1_810010	RALW3v1_1080028	RSPO_m01263	RALP6v1_2520037	RALBFv1_1370028	RSK60v3_mp470036	RALGRv1_600039	RALB5v1_2020021	RPSI07_mp0997	BDBv6_90142	RALSYv5_mp1610	xpsR	transcription regulator xpsr
RSc2808	CMR15v5_1523	RALIP_1781	UW551v4_140016	RS491v1_690051	RALMO_0870	RALCFv1_1670011	RALCIv1_1200010	RALW1v1_770010	RALW3v1_1060008	RSPO_c00700	RALP6v1_3230007	RALBFv1_1530002	RSK60v3_440067	RALGRv1_3840002	RALB5v1_3490016	RPSI07_0699	BDBv6_60132	RALSYv5_3046	pehS	sensor histidine kinase transcription regulator
RSc2807	CMR15v5_1524	RALIP_1782	UW551v4_140017	RS491v1_690052	RALMO_0871	RALCFv1_1670009,RALCFv1_1670010	RALCIv1_1200009	RALW1v1_770009	RALW3v1_1060007	RSPO_c00701	RALP6v1_3230006	RALBFv1_2160009	RSK60v3_440068	RALGRv1_2940009	RALB5v1_3860009	RPSI07_0700	BDBv6_60133	RALSYv5_3045	pehR	response regulator receiver, FIS type, sigma 54 interacting region
RSc3286	CMR15v5_1094	RALIP_3612	UW551v4_40010	RS491v1_20071	NA	NA	NA	RALW1v1_910027	RALW3v1_980026	RSPO_c00170	RALP6v1_2370011	RALBFv1_1040030	RSK60v3_260013	RALGRv1_1450005	RALB5v1_1000009	RPSI07_0160	BDBv6_40639	RALSYv5_3641	solI	Acyl-homoserine-lactone synthase, autoinducer synthesis protein solI
RSc3287	CMR15v5_1093	RALIP_3611	UW551v4_40008	RS491v1_20073	NA	NA	NA	RALW1v1_910026	RALW3v1_980025	RSPO_c00169	RALP6v1_2370010	RALBFv1_1040031	RSK60v3_260012	RALGRv1_1450004	RALB5v1_1000008	RPSI07_0159	BDBv6_40640	RALSYv5_3642	solR	Transcriptional activator protein solR
RSp1408	CMR15v5_mp0082	RALIP_1069,RALIP_1070	UW551v3_mp70080	NA	RALMO_1284	RALCFv1_3640003	RALCIv1_3570001	RALW1v1_5700001	RALW3v1_3180003	RSPO_m00653	RALP6v1_3910003	RALBFv1_3290003	RSK60v3_mp210018,RSK60v3_mp220001	RALGRv1_3350003	RALB5v1_5470001	RPSI07_mp1397	BDBv6_mp10291	RALSYv5_mp1188	cheA	chemotactic sensory histidine kinase (soluble)
RSp1407	CMR15v5_mp0081	RALIP_1068	UW551v3_mp70081	NA	RALMO_1285	RALCFv1_3640002	RALCIv1_3570002	RALW1v1_5700002	RALW3v1_3180002	RSPO_m00654	RALP6v1_3910002	RALBFv1_3290002	RSK60v3_mp220002	RALGRv1_3350002	RALB5v1_5470002	RPSI07_mp1396	BDBv6_mp10290	RALSYv5_mp1189	cheW	chemotaxis protein; regulation
RSc0558	CMR15v5_0343	RALIP_0088	UW551v4_520081	RS491v1_980045	RALMO_2291	RALCFv1_1220003	RALCIv1_1920003	RALW1v1_2090005	RALW3v1_5090002	RSPO_c02822	RALP6v1_920057	RALBFv1_700019	RSK60v3_1840002	RALGRv1_3060002	RALB5v1_2090010	RPSI07_2796	BDBv6_20514	RALSYv5_0702	pilA	Type 4 fimbrial pilin signal peptide protein
RSc2825	CMR15v5_1506	RALIP_1761	UW551v4_130012	RS491v1_690034	RALMO_0852	RALCFv1_1670028	RALCIv1_2040028	RALW1v1_770027	RALW3v1_1060025	RSPO_c00683	RALP6v1_2170003	RALBFv1_1530019	RSK60v3_440050	RALGRv1_1480017	RALB5v1_1660003	RPSI07_0682	BDBv6_60115	RALSYv5_3090	pilB	Type IV pilus assembly protein
RSc2826	CMR15v5_1505	RALIP_1760	UW551v4_130011	RS491v1_690033	RALMO_0851	RALCFv1_1670029	RALCIv1_2040027	RALW1v1_770028	RALW3v1_1060026	RSPO_c00682	RALP6v1_2170002	RALBFv1_1530020	RSK60v3_440049	RALGRv1_1480018	RALB5v1_1660004	RPSI07_0681	BDBv6_60114	RALSYv5_3091	pilC	type IV pilus assembly transmembrane protein
RSc2827	CMR15v5_1504	RALIP_1759	UW551v4_130010	RS491v1_690032	RALMO_0850	RALCFv1_1670030,RALCFv1_1670031	RALCIv1_2040026	RALW1v1_770029	RALW3v1_1060027	RSPO_c00681	RALP6v1_2170001	RALBFv1_1530021	RSK60v3_440048	RALGRv1_1480019	RALB5v1_1660005	RPSI07_0680	BDBv6_60113	RALSYv5_3092	pilD	Type IV prepilin-like proteins leader peptide processing enzyme
RSc0668	CMR15v5_0254	RALIP_2016	UW551v4_500118	RS491v1_1320054	RALMO_2177	RALCFv1_2440004	RALCIv1_3070005	RALW1v1_1170003	RALW3v1_3310003	RSPO_c02702	RALP6v1_1460050	RALBFv1_2150005	RSK60v3_1720098	RALGRv1_2150004	RALB5v1_3020005	RPSI07_2682	BDBv6_50084	RALSYv5_0809	pilG	Type IV pilus response regulator PilG
RSc0669	CMR15v5_0253	RALIP_2017	UW551v4_500117	RS491v1_1320053	RALMO_2176	RALCFv1_2440003	RALCIv1_3070004	RALW1v1_1170004	RALW3v1_3310004	RSPO_c02701	RALP6v1_1460049	RALBFv1_2150004	RSK60v3_1720097	RALGRv1_2150005	RALB5v1_3020004	RPSI07_2681	BDBv6_50083	RALSYv5_0810	pilH	Type IV pilus response regulator PilH, twitching motility
RSc0670	CMR15v5_0252	RALIP_2018	UW551v4_500116	RS491v1_1320052	RALMO_2175	RALCFv1_2440002	RALCIv1_3070003	RALW1v1_1170005	RALW3v1_3310005	RSPO_c02700	RALP6v1_1460048	RALBFv1_2150003	RSK60v3_1720096	RALGRv1_2150006	RALB5v1_3020003	RPSI07_2680	BDBv6_50082	RALSYv5_0811	pilI	Type IV pilus signal transduction protein PilI, twitching motility
RSc0671	CMR15v5_0251	RALIP_2019	UW551v4_500115	RS491v1_1320051	RALMO_2172	RALCFv1_4700002	RALCIv1_3070002	RALW1v1_1170006	RALW3v1_3310006	RSPO_c02699	RALP6v1_1460047	RALBFv1_2150002	RSK60v3_1720095	RALGRv1_2150007	RALB5v1_3020002	RPSI07_2679	BDBv6_50081	RALSYv5_0812	pilJ	Type IV pilus transmembrane protein PilJ, twitching motility, Methyl-accepting chemotaxis protein
RSc2975	CMR15v5_1333	RALIP_5170	UW551v4_100051	RS491v1_10005	RALMO_2686	RALCFv1_590002	RALCIv1_1560002	RALW1v1_940002	RALW3v1_1120002	RSPO_c00524	RALP6v1_1940011	RALBFv1_620089	RSK60v3_410002	RALGRv1_930002	RALB5v1_2140047	RPSI07_0523	BDBv6_50378	RALSYv5_3294	pilM	Fimbrial typa-4 assembly protein
RSc2974	CMR15v5_1334	RALIP_5169	UW551v4_100052	RS491v1_10006	RALMO_2685	RALCFv1_590003	RALCIv1_1560003	RALW1v1_940003	RALW3v1_1120003	RSPO_c00525	RALP6v1_1940010	RALBFv1_620088	RSK60v3_410003	RALGRv1_930003	RALB5v1_2140046	RPSI07_0524	BDBv6_50379	RALSYv5_3293	pilN	Fimbrial type-4 assembly transmembrane protein
RSc2973	CMR15v5_1335	RALIP_5168	UW551v4_100053	RS491v1_10007	RALMO_2684	RALCFv1_590004	RALCIv1_1560004	RALW1v1_940004	RALW3v1_1120004	RSPO_c00526	RALP6v1_1940009	RALBFv1_620087	RSK60v3_410004	RALGRv1_930004	RALB5v1_2140045	RPSI07_0525	BDBv6_50380	RALSYv5_3292	pilO	fimbrial type-4 assembly transmembrane protein
RSc2971	CMR15v5_1337	RALIP_5166	UW551v4_100055	RS491v1_10009	RALMO_2682	RALCFv1_590006	RALCIv1_1560006	RALW1v1_940006	RALW3v1_1120006	RSPO_c00528	RALP6v1_1940007	RALBFv1_620085	RSK60v3_410006	RALGRv1_930006	RALB5v1_2140043	RPSI07_0527	BDBv6_50382	RALSYv5_3290	pilQ	fimbrial type-4 assembly protein
RSc2972	CMR15v5_1336	RALIP_5167	UW551v4_100054	RS491v1_10008	RALMO_2683	RALCFv1_590005	RALCIv1_1560005	RALW1v1_940005	RALW3v1_1120005	RSPO_c00527	RALP6v1_1940008	RALBFv1_620086	RSK60v3_410005	RALGRv1_930005	RALB5v1_2140044	RPSI07_0526	BDBv6_50381	RALSYv5_3291	pilP	fimbrial type-4 assembly lipoprotein
RSc1317	CMR15v5_2947	RALIP_2584	UW551v4_390004	RS491v1_1090068	RALMO_0620	RALCFv1_720008	RALCIv1_2600006	RALW1v1_3330001	RALW3v1_2100014	RSPO_c02039	RALP6v1_2020006	RALBFv1_1690006	RSK60v3_1400026	RALGRv1_630025	RALB5v1_2390004	RPSI07_2050	BDBv6_90506	RALSYv5_2063	bcp	peroxiredoxin; thioredoxin reductase (Bacterioferritin comigratory protein homolog)
RSc1521	CMR15v5_2390	RALIP_0622	UW551v4_260056	RS491v1_520015	RALMO_4026,RALMO_4027	RALCFv1_880024	RALCIv1_440029	RALW1v1_1010037	RALW3v1_1660012	RSPO_c01570	RALP6v1_1010012	RALBFv1_790022	RSK60v3_1030027	RALGRv1_2500026	RALB5v1_2710004	RPSI07_1562	BDBv6_mp40373	RALSYv5_1460	carB	Carbamoyl-phosphate synthase large chain (Carbamoyl- phosphate synthetase ammonia chain)
RSp0286	CMR15v5_mp0593	RALIP_1032	UW551v4_620107	RS491v1_380047	RALMO_1998	RALCFv1_1410013	RALCIv1_650002	NA	NA	NA	NA	NA	RSK60v3_mp1040013	RALGRv1_1210011	RALB5v1_960006	RPSI07_mp0273	BDBv6_mp10029	RALSYv5_mp0565	hmsH	putative hemin-binding outer membrane transmembrane protein associated with biofilm formation (hmsH)
RSp0287	CMR15v5_mp0594	RALIP_1031	UW551v4_620108	RS491v1_380046	RALMO_1997	RALCFv1_1410012	RALCIv1_650003	NA	NA	NA	NA	NA	RSK60v3_mp1040012	RALGRv1_1210010	RALB5v1_960005	RPSI07_mp0274	BDBv6_mp10030	RALSYv5_mp0564	pgaB	putative polysaccharide deacetylase associated with biofilm formation; putative lipoprotein (pgaB)
RSp0288	CMR15v5_mp0595	RALIP_1030	UW551v4_620109	RS491v1_380045	RALMO_1996	RALCFv1_1410011	RALCIv1_650004	NA	NA	NA	NA	NA	RSK60v3_mp1040011	RALGRv1_1210009	RALB5v1_960004	RPSI07_mp0275	BDBv6_mp10031	RALSYv5_mp0563	pgaC	Biofilm PGA synthesis N-glycosyltransferase pgaC
RSc0734	CMR15v5_0177	RALIP_2085	UW551v4_500051	RS491v1_2110101	RALMO_2105	RALCFv1_2880013	RALCIv1_2560008	RALW1v1_2180006	RALW3v1_1110024	RSPO_c02630	RALP6v1_1620006	RALBFv1_2240006	RSK60v3_1720019	RALGRv1_680048	RALB5v1_2250010	RPSI07_2604	BDBv6_mp40733	RALSYv5_0886	tolA	protein tolA, inner membrane/periplasmic component of the tol-pal system
RSc0735	CMR15v5_0176	RALIP_2086	UW551v4_500050	RS491v1_2110100	RALMO_2104	RALCFv1_2880012	RALCIv1_2560007	RALW1v1_2180007	RALW3v1_1110023	RSPO_c02629	RALP6v1_1620007	RALBFv1_2240007	RSK60v3_1720018	RALGRv1_680049	RALB5v1_2250009	RPSI07_2603	BDBv6_mp40732	RALSYv5_0887	tolB	protein tolB, component of the tol-pal system
RSc0732	CMR15v5_0179	RALIP_2083	UW551v4_500053	RS491v1_2110103	RALMO_2108	RALCFv1_2880015	RALCIv1_2560010	RALW1v1_2180004	RALW3v1_1110026	RSPO_c02632	RALP6v1_1620004	RALBFv1_2240004	RSK60v3_1720021	RALGRv1_680046	RALB5v1_2250012	RPSI07_2606	BDBv6_mp40735	RALSYv5_0884	tolQ	Protein tolQ, essential components of the Tol-Pal system
RSc0733	CMR15v5_0178	RALIP_2084	UW551v4_500052	RS491v1_2110102	RALMO_2107	RALCFv1_2880014	RALCIv1_2560009	RALW1v1_2180005	RALW3v1_1110025	RSPO_c02631	RALP6v1_1620005	RALBFv1_2240005	RSK60v3_1720020	RALGRv1_680047	RALB5v1_2250011	RPSI07_2605	BDBv6_mp40734	RALSYv5_0885	tolR	Protein tolR, component of the tol-pal system
RSp1002	CMR15v5_mp1348	RALIP_3995	UW551v3_mp200002	RS491v1_830069	RALMO_1345	RALCFv1_960008	RALCIv1_1710007	RALW1v1_810009	RALW3v1_1080029	RSPO_m01262	RALP6v1_2520038	RALBFv1_1370029	RSK60v3_mp470037	RALGRv1_600040	RALB5v1_2020022	RPSI07_mp0996	BDBv6_90143	RALSYv5_mp1611	tek	membrane associated precursor, exported and processed into extracellular protein EXP
RSp1368	CMR15v5_mp0027	NA	NA	NA	NA	NA	NA	NA	NA	NA	NA	NA	NA	NA	NA	NA	NA	NA	nosZ	Nitrous-oxide reductase (N2O reductase)
RSp0381	CMR15v5_mp0688	RALIP_0944	UW551v3_mp310038	RS491v1_500015	RALMO_1913	RALCFv1_1590031	RALCIv1_1240002	RALW1v1_1390003	RALW3v1_2420027	RSPO_m01455	RALP6v1_1760029	RALBFv1_900016	RSK60v3_mp950013	RALGRv1_1820021	NA	RPSI07_mp0337	BDBv6_60277	RALSYv5_mp0494	motN	negative regulator of motility
RSc0652	CMR15v5_0271	RALIP_2002	UW551v4_510013	RS491v1_1320068	RALMO_2191	RALCFv1_1130032	RALCIv1_420005	RALW1v1_1400020	RALW3v1_740004	RSPO_c02715	RALP6v1_1740019	RALBFv1_1130009	RSK60v3_1740003	RALGRv1_3070009	RALB5v1_2150010	RPSI07_2700	BDBv6_50098	RALSYv5_0793	tadA	Tad secretion sytem protein, secretion ATPase
RSc0651	CMR15v5_0272	RALIP_2001	UW551v4_510014	RS491v1_1320069	RALMO_2192	RALCFv1_1130031	RALCIv1_420006	RALW1v1_1400019	RALW3v1_740005	RSPO_c02716	RALP6v1_1740018	RALBFv1_1130008	RSK60v3_1740004	RALGRv1_3720004	RALB5v1_3400001	RPSI07_2701	BDBv6_50099	RALSYv5_0792	tadB	Tad secretion system, pilus assembly protein
RSc0650	CMR15v5_0273	RALIP_2000	UW551v4_510015	RS491v1_1320070	RALMO_2193	RALCFv1_1130030	RALCIv1_420007	RALW1v1_1400018	RALW3v1_740006	RSPO_c02717	RALP6v1_1740017	RALBFv1_1130007	RSK60v3_1740005	RALGRv1_3720003	RALB5v1_3400002	RPSI07_2702	BDBv6_50100	RALSYv5_0791	tadC	Tad secretion system, secretion accessory protein
RSc0653	CMR15v5_0270	RALIP_2003	UW551v4_510012	RS491v1_1320067	RALMO_2190	RALCFv1_1130033	RALCIv1_420004	RALW1v1_1400021	RALW3v1_740003	RSPO_c02714	RALP6v1_1740020	RALBFv1_3330001	RSK60v3_1740002	RALGRv1_3070008	RALB5v1_2150009	RPSI07_2699	BDBv6_50097	RALSYv5_0794	tadZ	Flp pilus assembly protein, ATPase
RSp0255	CMR15v5_mp0560	RALIP_4585	UW551v3_mp350024	RS491v1_60025	RALMO_5098	RALCFv1_790002	RALCIv1_970019	RALW1v1_1750018	RALW3v1_830017	RSPO_m00256	RALP6v1_1070039	RALBFv1_2420001	RSK60v3_mp1050046	RALGRv1_3270003	RALB5v1_2890006	RPSI07_mp0221	BDBv6_20022	RALSYv5_mp0596	aer	Flavoprotein, mediates positive aerotactic responses; signal transducer
RSp1224	CMR15v5_mp1595	RALIP_3730	UW551v3_mp130026	RS491v1_1290053	RALMO_0260	RALCFv1_2260016	RALCIv1_1070021	RALW1v1_2050006	RALW3v1_3140005	RSPO_m00788	RALP6v1_1190028	RALBFv1_1670001	RSK60v3_mp300044	RALGRv1_1710001	RALB5v1_3450001	RPSI07_mp1250	BDBv6_20291	NA	aer	fused signal transducer for aerotaxis sensory component ; methyl accepting chemotaxis component
RSc1220	CMR15v5_3050	RALIP_2698	UW551v4_420038	RS491v1_930037	RALMO_0516	RALCFv1_1370021	RALCIv1_840045	RALW1v1_2000030	RALW3v1_1200030	RSPO_c02149	RALP6v1_1360005	RALBFv1_2120011	RSK60v3_1440033	RALGRv1_1370014	RALB5v1_2130018	RPSI07_2157	BDBv6_90670	RALSYv5_2204	hfq	RNA chaperone Protein hfq, post-transcriptional regulator
RSp0745	CMR15v5_mp1048	NA	UW551v3_mp240046	RS491v1_530017	RALMO_1556	RALCFv1_3520010	RALCIv1_1330010	RALW1v1_880100	RALW3v1_870003	RSPO_m01072	RALP6v1_830003	RALBFv1_1510003	RSK60v3_mp700007	RALGRv1_770008	RALB5v1_4380001	RPSI07_mp0658	NA	NA	sciK	secretion system protein (EvpC-like), Hemolysin-coregulated protein
RSp0708	CMR15v5_mp1013	NA	UW551v4_260004	RS491v1_630007	RALMO_1593	RALCFv1_780028	RALCIv1_570014	RALW1v1_880065	RALW3v1_780006	RSPO_m01038	RALP6v1_830038	RALBFv1_1790033	RSK60v3_mp710023	RALGRv1_1030039	NA	RPSI07_mp0606	BDBv6_20688	RALSYv5_mp0261	vrg	Vrg-6 (signal peptide virulence protein)
RSc1807	CMR15v5_2727	RALIP_3964,RALIP_3965	UW551v3_mp190004	RS491v1_830038	RALMO_0021	RALCFv1_1960004	RALCIv1_940005	RALW1v1_810043	RALW3v1_1340005	RSPO_m01295	RALP6v1_2520006	RALBFv1_1520005	RSK60v3_mp470006	RALGRv1_600006	RALB5v1_1360005	RPSI07_1871	BDBv6_90250	NA	fyuA	putative siderophore receptor protein
RSp0853	CMR15v5_mp1165	RALIP_4133	UW551v3_mp210062	RS491v1_1450067	RALMO_1444	RALCFv1_1720010	RALCIv1_2010006	RALW1v1_1640003	RALW3v1_1870009	RSPO_m01172	RALP6v1_2310003	RALBFv1_2100003	RSK60v3_mp580005	RALGRv1_1070010	RALB5v1_1540008	RPSI07_mp0799	BDBv6_mp10095	RALSYv5_mp0137	hpaB	Type III secretion system protein, hypothetical tir chaperone-like protein
RSp0862	CMR15v5_mp1175	RALIP_4123	UW551v3_mp210052	RS491v1_1450076	RALMO_1433	RALCFv1_1720001	RALCIv1_3770001	RALW1v1_1640013	RALW3v1_1870019	RSPO_m01181	RALP6v1_2310013	RALBFv1_2100013	NA	RALGRv1_1070001	RALB5v1_1410003	RPSI07_mp0809	BDBv6_mp10105	RALSYv5_mp0127	hpaP	Type III secretion protein HpaP, HRP-associated protein
RSp0874	CMR15v5_mp1187	RALIP_4111	UW551v3_mp210040	RS491v1_1460012	RALMO_1418,RALMO_1419	RALCFv1_3740001	RALCIv1_1320032	RALW1v1_2890003	RALW3v1_3480003	RSPO_m01193	RALP6v1_2160001	RALBFv1_3230001	RSK60v3_mp550021	RALGRv1_710005	RALB5v1_5060003	RPSI07_mp0821	BDBv6_mp10117	RALSYv5_mp0115	hrcC	Type III secretion protein
RSp0867	CMR15v5_mp1180	RALIP_4118	UW551v3_mp210047	RS491v1_1460005	RALMO_1426	RALCFv1_750005	RALCIv1_1690005	RALW1v1_3720004	RALW3v1_1870024	RSPO_m01186	RALP6v1_2310018	RALBFv1_2700004	RSK60v3_mp560002	RALGRv1_1810004	RALB5v1_1410008	RPSI07_mp0814	BDBv6_mp10110	RALSYv5_mp0122	hrcJ	Type III secretion system lipoprotein HrcJ
RSp0870	CMR15v5_mp1183	RALIP_4115	UW551v3_mp210044	RS491v1_1460008	RALMO_1423	RALCFv1_3740005	RALCIv1_2580004	RALW1v1_3720007	RALW3v1_1870027	RSPO_m01189	RALP6v1_2310021	RALBFv1_2700007	RSK60v3_mp550025	RALGRv1_710001	RALB5v1_1410011	RPSI07_mp0817	BDBv6_mp10113	RALSYv5_mp0119	hrcN	type III secretion system ATPase
RSp0860	CMR15v5_mp1172	RALIP_4126	UW551v3_mp210055	RS491v1_1450074	RALMO_1437	RALCFv1_1720003	RALCIv1_3770004	RALW1v1_1640010	RALW3v1_1870016	RSPO_m01179	RALP6v1_2310010	RALBFv1_2100010	RSK60v3_mp570002	RALGRv1_1070003	RALB5v1_1540015	RPSI07_mp0806	BDBv6_mp10102	RALSYv5_mp0129	hrcR	Hypersensitivity response secretion protein hrcR, type III secretion system
RSp0859	CMR15v5_mp1171	RALIP_4127	UW551v3_mp210056	RS491v1_1450073	RALMO_1438	RALCFv1_1720004	RALCIv1_3770005	RALW1v1_1640009	RALW3v1_1870015	RSPO_m01178	RALP6v1_2310009	RALBFv1_2100009	RSK60v3_mp570003	RALGRv1_1070004	RALB5v1_1540014	RPSI07_mp0805	BDBv6_mp10101	RALSYv5_mp0130	hrcS	Type III secretion protein HrcS
RSp0872	CMR15v5_mp1185	RALIP_4113	UW551v3_mp210042	RS491v1_1460010	RALMO_1421	RALCFv1_3740003	RALCIv1_2580002	RALW1v1_2890001	RALW3v1_3480001	RSPO_m01191	RALP6v1_2160003	RALBFv1_3230003	RSK60v3_mp550023	RALGRv1_710003	RALB5v1_5060001	RPSI07_mp0819	BDBv6_mp10115	RALSYv5_mp0117	hrcT	Hrp conserved hrct protein, Type III secretion system inner membrane protein
RSp0864	CMR15v5_mp1177	RALIP_4121	UW551v3_mp210050	RS491v1_1460002	RALMO_1429,RALMO_1430	RALCFv1_750002	RALCIv1_1690002	RALW1v1_3720001	RALW3v1_1870021	RSPO_m01183	RALP6v1_2310015	RALBFv1_2700001	RSK60v3_mp560005	RALGRv1_1810007	RALB5v1_1410005	RPSI07_mp0811	BDBv6_mp10107	RALSYv5_mp0125	hrcU	Hypersensitivity response secretion protein hrcU, Type III secretion exporter
RSp0863	CMR15v5_mp1176	RALIP_4122	UW551v3_mp210051	RS491v1_1460001	RALMO_1432	RALCFv1_750001	RALCIv1_1690001	RALW1v1_1960001	RALW3v1_1870020	RSPO_m01182	RALP6v1_2310014	RALBFv1_2100014	RSK60v3_mp560006	RALGRv1_1810008	RALB5v1_1410004	RPSI07_mp0810	BDBv6_mp10106	RALSYv5_mp0126	hrcV	Hypersensitivity response secretion protein hrcV, Type III secretory pathway component
RSp0873	CMR15v5_mp1186	RALIP_4112	UW551v3_mp210041	RS491v1_1460011	RALMO_1420	RALCFv1_3740002	RALCIv1_2580001	RALW1v1_2890002	RALW3v1_3480002	RSPO_m01192	RALP6v1_2160002	RALBFv1_3230002	RSK60v3_mp550022	RALGRv1_710004	RALB5v1_5060002	RPSI07_mp0820	BDBv6_mp10116	RALSYv5_mp0116	hrpB	Transcriptional activator of hrp genes cluster, AraC type family
RSp0871	CMR15v5_mp1184	RALIP_4114	UW551v3_mp210043	RS491v1_1460009	RALMO_1422	RALCFv1_3740004	RALCIv1_2580003	RALW1v1_3720008	RALW3v1_1870028	RSPO_m01190	RALP6v1_2310022	RALBFv1_2700008	RSK60v3_mp550024	RALGRv1_710002	RALB5v1_1410012	RPSI07_mp0818	BDBv6_mp10114	RALSYv5_mp0118	hrpD	Type III secretion protein HrpD, hrpB7-like protein
RSp0869	CMR15v5_mp1182	RALIP_4116	UW551v3_mp210045	RS491v1_1460007	RALMO_1424	RALCFv1_750007	RALCIv1_1690007	RALW1v1_3720006	RALW3v1_1870026	RSPO_m01188	RALP6v1_2310020	RALBFv1_2700006	RSK60v3_mp550026	RALGRv1_1810002	RALB5v1_1410010	RPSI07_mp0816	BDBv6_mp10112	RALSYv5_mp0120	hrpF	type III secretion system protein hrpF
RSp0852	CMR15v5_mp1164	RALIP_4134	UW551v3_mp210063	RS491v1_1450066	RALMO_1445	RALCFv1_1720011	RALCIv1_2010007	RALW1v1_1640002	RALW3v1_1870008	RSPO_m01171	RALP6v1_2310002	RALBFv1_2100002	RSK60v3_mp580006	RALGRv1_1070011	RALB5v1_1540007	RPSI07_mp0798	BDBv6_mp10094	RALSYv5_mp0138	hrpG	Transcriptional regulator of hrp gene cluster, OmpR family
RSp0868	CMR15v5_mp1181	RALIP_4117	UW551v3_mp210046	RS491v1_1460006	RALMO_1425	RALCFv1_750006	RALCIv1_1690006	RALW1v1_3720005	RALW3v1_1870025	RSPO_m01187	RALP6v1_2310019	RALBFv1_2700005	RSK60v3_mp550027,RSK60v3_mp560001	RALGRv1_1810003	RALB5v1_1410009	RPSI07_mp0815	BDBv6_mp10111	RALSYv5_mp0121	hrpH	Type III secretion system protein hrpH
RSp0866	CMR15v5_mp1179	RALIP_4119	UW551v3_mp210048	RS491v1_1460004	RALMO_1427	RALCFv1_750004	RALCIv1_1690004	RALW1v1_3720003	RALW3v1_1870023	RSPO_m01185	RALP6v1_2310017	RALBFv1_2700003	RSK60v3_mp560003	RALGRv1_1810005	RALB5v1_1410007	RPSI07_mp0813	BDBv6_mp10109	RALSYv5_mp0123	hrpJ	Type III secretion protein HrpJ, HrpB2-like protein
RSp0865	CMR15v5_mp1178	RALIP_4120	UW551v3_mp210049	RS491v1_1460003	RALMO_1428	RALCFv1_750003	RALCIv1_1690003	RALW1v1_3720002	RALW3v1_1870022	RSPO_m01184	RALP6v1_2310016	RALBFv1_2700002	RSK60v3_mp560004	RALGRv1_1810006	RALB5v1_1410006	RPSI07_mp0812	BDBv6_mp10108	RALSYv5_mp0124	hrpK	Type III secretion protein HrpB1/HrpK
RSp0861	CMR15v5_mp1173	RALIP_4125	UW551v3_mp210054	RS491v1_1450075	RALMO_1436	RALCFv1_1720002	RALCIv1_3770003	RALW1v1_1640011	RALW3v1_1870017	RSPO_m01180	RALP6v1_2310011	RALBFv1_2100011	RSK60v3_mp570001	RALGRv1_1070002	RALB5v1_1400001	RPSI07_mp0807	BDBv6_mp10103	RALSYv5_mp0128	hrpQ	type III secretion system apparatus protein HrcQ
RSp0858	CMR15v5_mp1170	RALIP_4128	UW551v3_mp210057	RS491v1_1450072	RALMO_1439	RALCFv1_1720005	RALCIv1_2010001	RALW1v1_1640008	RALW3v1_1870014	RSPO_m01177	RALP6v1_2310008	RALBFv1_2100008	RSK60v3_mp570004	RALGRv1_1070005	RALB5v1_1540013	RPSI07_mp0804	BDBv6_mp10100	RALSYv5_mp0131	hrpV	type III secretion system protein HrpV, HpaA_like protein
RSp0857	CMR15v5_mp1169	RALIP_4129	UW551v3_mp210058	RS491v1_1450071	RALMO_1440	RALCFv1_1720006	RALCIv1_2010002	RALW1v1_1640007	RALW3v1_1870013	RSPO_m01176	RALP6v1_2310007	RALBFv1_2100007	RSK60v3_mp570005,RSK60v3_mp580001	RALGRv1_1070006	RALB5v1_1540012	RPSI07_mp0803	BDBv6_mp10099	RALSYv5_mp0132	hrpW	type III secretion protein HrpW, hrpD5-like protein
RSp0856	CMR15v5_mp1168	RALIP_4130	UW551v3_mp210059	RS491v1_1450070	RALMO_1441	RALCFv1_1720007	RALCIv1_2010003	RALW1v1_1640006	RALW3v1_1870012	RSPO_m01175	RALP6v1_2310006	RALBFv1_2100006	RSK60v3_mp580002	RALGRv1_1070007	RALB5v1_1540011	RPSI07_mp0802	BDBv6_mp10098	RALSYv5_mp0133	hrpX	regulator of hrp gene cluster, AraC family
RSp0855	CMR15v5_mp1167	RALIP_4131	UW551v3_mp210060	RS491v1_1450069	RALMO_1442	RALCFv1_1720008	RALCIv1_2010004	RALW1v1_1640005	RALW3v1_1870011	RSPO_m01174	RALP6v1_2310005	RALBFv1_2100005	RSK60v3_mp580003	RALGRv1_1070008	RALB5v1_1540010	RPSI07_mp0801	BDBv6_mp10097	RALSYv5_mp0135	hrpY	regulator of type III secretion system
RSp0854	CMR15v5_mp1166	RALIP_4132	UW551v3_mp210061	RS491v1_1450068	RALMO_1443	RALCFv1_1720009	RALCIv1_2010005	RALW1v1_1640004	RALW3v1_1870010	RSPO_m01173	RALP6v1_2310004	RALBFv1_2100004	RSK60v3_mp580004	RALGRv1_1070009	RALB5v1_1540009	RPSI07_mp0800	BDBv6_mp10096	RALSYv5_mp0136	hrpZ	type III secretion system protein hrpZ
RSp1091	CMR15v5_mp1461	RALIP_3850	UW551v3_mp140009	RS491v1_1570008	RALMO_0148	RALCFv1_2100010	RALCIv1_2530009	RALW1v1_1930020	RALW3v1_520011	RSPO_m00904	RALP6v1_1050012	RALBFv1_2020011	RSK60v3_mp350026	RALGRv1_1730008	RALB5v1_1390007	RPSI07_mp1132	BDBv6_mp10466	RALSYv5_mp1455	cpaA	prepilin peptidase transmembrane protein (cpaA)
RSp0677	CMR15v5_mp0981	NA	UW551v3_mp260023	RS491v1_1590022	RALMO_1625	RALCFv1_780056	RALCIv1_570043	RALW1v1_880038	RALW3v1_990022	RSPO_m01012	RALP6v1_830065	RALBFv1_1790006	RSK60v3_mp730013	RALGRv1_1030011	RALB5v1_2320030	RPSI07_mp0578	BDBv6_20721	RALSYv5_mp0289	metR	transcriptional regulator of methionine biosynthesis (LysR family)
RSp0676	CMR15v5_mp0980	NA	UW551v3_mp260024	RS491v1_1590023	RALMO_1626	RALCFv1_780057	RALCIv1_570044	RALW1v1_880037	RALW3v1_990023	RSPO_m01011	RALP6v1_830066	RALBFv1_1790005	RSK60v3_mp730014	RALGRv1_1030010	RALB5v1_2320029	RPSI07_mp0577	BDBv6_20722	RALSYv5_mp0291	metE	Cobalamin-independent methionine synthase, 5-methyltetrahydropteroyltriglutamate-homocysteine S-methyltransferase
RSc2557	CMR15v5_1721	RALIP_1982,RALIP_1983	UW551v4_160029	RS491v1_860018	RALMO_1084	RALCFv1_1450019	RALCIv1_2900006	RALW1v1_1650020	RALW3v1_570020	RSPO_c00893	RALP6v1_1690025	RALBFv1_560026	RSK60v3_580014	RALGRv1_890091	RALB5v1_1430011	RPSI07_0910	BDBv6_20114	RALSYv5_2807	mviN	Virulence factor MVIN-like, inner membrane protein
