# Supplementary material for: Comparative genomic analysis of Ralstonia solanacearum reveals candidate genes for host specificity
Source: BMC Genomics. 2015 Apr 8;16(1):270. doi: 10.1186/s12864-015-1474-8 (PMC4396162; doi:10.1186/s12864-015-1474-8)
Supplement: Additional file 2: — Results from the analysis with the AnGST algorithm. Gene gain and loss events in the species complex and HGT patterns between Moko lineages. Black boxes indicate that the lineage is involved in the HGT. [file 12864_2015_1474_MOESM2_ESM.xlsx]

## Sheet: Gain&Loss
Gain (#CDS)	Loss (#CDS)	Phylotype
808	103	I
590	189	III
168	37	IV
1170	0	II
241	263	IIA
36	311	IIA6/24
471	124	IIA-6
699	148	IIA-24
243	170	IIB
290	50	IIB-1
243	38	IIB3
310	290	IIB-4
95	43	IIB-4 Moko
29	108	IIB4-NPB

## Sheet: MokoHGT
	Donor				-->	Acceptor
Label (MolK2)	IIA6	IIA24	IIB3	IIB4		IIA6	IIA24	IIB3	IIB4	Gene	Length (bp)	Product
RALMO_5170	1	1	0	0	-->	0	0	1	0	-	1539	putative bacteriophage-related protein
RALMO_5170	1	1	0	0	-->	0	0	0	1	-	1539	putative bacteriophage-related protein
RALMO_0461	1	1	0	0	-->	0	0	1	0	-	3591	conserved protein of unknown function
RALMO_0461	0	1	0	0	-->	0	0	0	1	-	3591	conserved protein of unknown function
RALMO_3525	1	1	0	0	-->	0	0	1	0	-	522	hypothetical protein
RALMO_3525	1	0	0	0	-->	0	0	0	1	-	522	hypothetical protein
RALMO_2474	1	1	0	0	-->	0	0	0	1	ripG4	1389	Type III effector, F-box LRR protein GALA4
RALMO_2474	1	0	0	0	-->	0	0	1	0	ripG4	1389	Type III effector, F-box LRR protein GALA4
RALMO_4815	1	1	0	0	-->	0	0	1	0	ripAD	735	type III effector protein
RALMO_4815	1	1	0	0	-->	0	0	0	1	ripAD	735	type III effector protein
RALMO_3267	0	0	1	0	-->	1	1	0	0	-	957	putative Metallo-hydrolase/oxidoreductase, BETA LACTAMASE superfamily
RALMO_3267	1	1	0	0	-->	0	0	0	1	-	957	putative Metallo-hydrolase/oxidoreductase, BETA LACTAMASE superfamily
RALMO_1421	0	0	1	0	-->	1	1	0	0	hrcT	849	Hrp conserved hrct protein, Type III secretion system inner membrane protein
RALMO_1421	0	0	1	0	-->	0	0	0	1	hrcT	849	Hrp conserved hrct protein, Type III secretion system inner membrane protein
RALMO_2711	0	0	1	0	-->	1	1	0	0	infA	219	Translation initiation factor IF-1
RALMO_2711	0	0	1	0	-->	0	0	0	1	infA	219	Translation initiation factor IF-1
RALMO_5156	0	0	0	1	-->	0	1	0	0	-	1221	Adenine-specific methyltransferase
RALMO_5156	0	0	0	1	-->	1	0	0	0	-	1221	Adenine-specific methyltransferase
RALMO_5156	0	1	0	0	-->	0	0	1	0	-	1221	Adenine-specific methyltransferase
