# Supplementary material for: Comparative genomic analysis of Ralstonia solanacearum reveals candidate genes for host specificity
Source: BMC Genomics. 2015 Apr 8;16(1):270. doi: 10.1186/s12864-015-1474-8 (PMC4396162; doi:10.1186/s12864-015-1474-8)
Supplement: Additional file 3: — Results of phyletic profiling. List of genes present or absent in NPB or brown rot strains when compared to Moko strains Results of BLASTp in the NCBI nr database are provided. [file 12864_2015_1474_MOESM3_ESM.xlsx]

## Sheet: Brown rot_Present
UW491	IPO1609	UW551	Gene	Length (bp)	Product	Identity (%)	Coverage (%)	BLASTp (nr)
RS491v1_2130023	RALIP_4672	UW551v3_mp110007	-	1074	protein of unknown function	15.0888	50.5917	hypothetical protein RHECNPAF_6420092 [Rhizobium etli CNPAF512]
RS491v1_2130035	RALIP_4660	UW551v3_mp110019	-	249	conserved protein of unknown function	No Hit	-	-
RS491v1_1290061	RALIP_3722	UW551v3_mp130018	-	366	conserved protein of unknown function	No Hit	-	-
RS491v1_1290044	RALIP_3739	UW551v3_mp130035	-	366	conserved protein of unknown function	No Hit	-	-
RS491v1_1330002	RALIP_3871	UW551v3_mp140030	-	402	conserved protein of unknown function	24.4604	87.7698	hypothetical protein [Burkholderia ambifaria]
RS491v1_190035	RALIP_4066	UW551v3_mp140054	accB	468	biotin carboxyl carrier protein of acetyl-coa carboxylase (Bccp)	20.8092	39.8844	acetyl-CoA carboxylase biotin carboxyl carrier protein subunit [Neisseria gonorrhoeae FA6140]
RS491v1_1420016	RALIP_3908	UW551v3_mp150010	-	915	putative amino acid transporter transmembrane protein	13.3588	40.458	hypothetical protein HMPREF9240_00462 [Actinomyces neuii BVS029A5]
RS491v1_830045	RALIP_3972	UW551v3_mp190011	-	426	conserved exported protein of unknown function	22.3214	74.1071	Chain A, New Type Vi-Secreted Toxins And Self-Resistance Proteins In Serratia Marcescens
RS491v1_1020009	RALIP_4216	UW551v3_mp240016	-	321	conserved protein of unknown function	34.2466	61.6438	uncharacterized protein HFRIS_03999 [Herbaspirillum frisingense GSF30]
RS491v1_530024	RALIP_4238	UW551v3_mp240039	-	2754	conserved hypothethical protein	6.87023	27.2628	hypothetical protein [Burkholderia ubonensis]
RS491v1_2140007	RALIP_4409	UW551v3_mp290043	-	1368	putative transcriptional regulator, araC family (modular protein)	21.148	87.0091	AraC family transcriptional regulator [Bradyrhizobium sp. BTAi1]
RS491v1_2140006	RALIP_4410	UW551v3_mp290044	-	462	conserved protein of unknown function	21.5686	60.7843	glycosyl hydrolase [Streptomyces rimosus subsp. rimosus ATCC 10970]
RS491v1_2140005	RALIP_4411	UW551v3_mp290045	-	453	conserved protein of unknown function	No Hit	-	-
RS491v1_2140004	RALIP_4414	UW551v3_mp290047	-	168	conserved protein of unknown function	No Hit	-	-
RS491v1_1130029	RALIP_4914	UW551v3_mp300001	-	192	protein of unknown function	No Hit	-	-
RS491v1_170004	RALIP_3430	UW551v3_mp30003	-	594	conserved protein of unknown function	11.6751	27.9188	BpiB05 [Pectobacterium sp. SCC3193]
RS491v1_680016	RALIP_4868	UW551v3_mp300048	-	624	transposase	21.256	66.6667	transposase, IS4 family [Leptospira kirschneri str. H1]
RS491v1_170002	RALIP_3432	UW551v3_mp30005	-	321	conserved protein of unknown function	No Hit	-	-
RS491v1_210020	RALIP_0898	UW551v3_mp300080	-	180	protein of unknown function	No Hit	-	-
RS491v1_210028	RALIP_0906	UW551v3_mp300088	-	195	protein of unknown function	No Hit	-	-
RS491v1_210030	RALIP_0908	UW551v3_mp300090	-	477	Poly(3-hydroxyalkanoate) polymerase	27.8481	62.0253	PHA synthase [uncultured bacterium]
RS491v1_270001	RALIP_1058	UW551v3_mp300093	-	246	conserved protein of unknown function	No Hit	-	-
RS491v1_210039	RALIP_0920	UW551v3_mp310015	-	153	conserved hypothethical protein	28.8136	72.8814	hypothetical protein [Burkholderia pseudomallei]
RS491v1_500025	RALIP_0955	UW551v3_mp310048	-	918	putative oxidoreductase transmembrane protein	21.9672	57.0492	FAD-binding protein [Burkholderia thailandensis]
RS491v1_500026	RALIP_0956	UW551v3_mp310049	-	723	putative oxidoreductase 1.-.-.-protein	18.018	57.6577	FAD/NAD(P)-binding domain-containing protein [Punctularia strigosozonata HHB-11173 SS5]
RS491v1_60002	RALIP_4560	UW551v3_mp340003	-	216	protein of unknown function	29.5775	69.0141	transposase (fragment) protein, partial [Xanthomonas albilineans GPE PC73]
RS491v1_440010	RALIP_4971	UW551v3_mp380073	-	591	conserved protein of unknown function	26.5306	106.122	hypothetical protein [Cyanothece sp. CCY0110]
RS491v1_440009	RALIP_4970	UW551v3_mp380074	-	177	protein of unknown function	No Hit	-	-
RS491v1_1850003	RALIP_1122	UW551v3_mp40032	-	591	putative sigma 70 factor	26.5306	82.1429	RNA polymerase sigma factor, FecI family protein [Pseudomonas stutzeri CCUG 29243]
RS491v1_1850004	RALIP_1121	UW551v3_mp40033	-	858	putative iron transport-sensory transduction protein (fecR)	22.4561	66.6667	Fe2+-dicitrate sensor, membrane component [Pseudomonas sp. GM67]
RS491v1_1850005	RALIP_1120	UW551v3_mp40034	-	2421	putative outer membrane receptor proteins, mostly Fe transport	22.8288	87.0968	outer membrane heme receptor [Photobacterium sp. SKA34]
RS491v1_1850007	RALIP_1118	UW551v3_mp40036	-	573	conserved protein of unknown function	No Hit	-	-
RS491v1_480011	RALIP_4825	UW551v3_mp70021	-	1509	conserved protein of unknown function	9.67078	36.214	RelA/SpoT domain protein [Escherichia coli 97.0259]
RS491v1_480010	RALIP_4827	UW551v3_mp70023	-	192	conserved protein of unknown function	26.9841	42.8571	putative resolvase [Azospirillum brasilense Sp245]
RS491v1_2100002	RALIP_4364	UW551v3_mp80003	-	174	conserved protein of unknown function	33.3333	40.3509	hypothetical protein, partial [Burkholderia pseudomallei]
RS491v1_10107	RALIP_5064	UW551v4_110079	-	447	putative Enoyl-CoA hydratase	33.5196	63.1285	enoyl-coa hydratase FadB1x [Pseudomonas fluorescens SS101]
RS491v1_690004	RALIP_1729	UW551v4_120018	-	516	Outer membrane porin protein 32	42.6901	99.4152	outer membrane protein (porin) [Burkholderia sp. Ch1-1]
RS491v1_790003	RALIP_1892	UW551v4_150025	-	231	Conserved protein of unknown function	No Hit	-	-
RS491v1_1050014	RALIP_0204	UW551v4_180004	-	261	conserved protein of unknown function	24.4186	75.5814	peptidase M50 [Candidatus Nitrospira defluvii]
RS491v1_1200059	RALIP_0382	UW551v4_200024	-	1950	conserved protein of unknown function	8.62866	32.5116	histidine kinase-, DNA gyrase B-, and HSP90-like ATPase family protein [Neisseria meningitidis 97021]
RS491v1_1200058	RALIP_0383	UW551v4_200025	-	750	conserved protein of unknown function	48.5944	98.3936	hypothetical protein PH505_cm00080 [Pseudoalteromonas haloplanktis ANT/505]
RS491v1_1200055	RALIP_0385	UW551v4_200028	-	705	conserved protein of unknown function	14.7826	49.5652	hypothetical protein ECMP0210175_5145 [Escherichia coli MP021017.5]
RS491v1_1200053	RALIP_0387	UW551v4_200030	-	894	conserved membrane protein of unknown function	19.1919	78.7879	hypothetical protein [Mycobacterium ulcerans]
RS491v1_1200052	RALIP_0388	UW551v4_200031	-	483	conserved protein of unknown function	No Hit	-	-
RS491v1_1200049	RALIP_3653	UW551v4_200035	-	708	conserved protein of unknown function	45.1064	97.4468	hypothetical protein Csp_E36560 [Curvibacter putative symbiont of Hydra magnipapillata]
RS491v1_1200048	RALIP_3654	UW551v4_200036	-	1371	putative relaxase/mobilization nuclease, mobA-like	4.16667	8.99123	mobilization protein mbeA domain protein, partial [Escherichia coli E128010]
RS491v1_1200046	RALIP_0390	UW551v4_200039	-	399	conserved protein of unknown function	No Hit	-	-
RS491v1_490076	RALIP_3332	UW551v4_220070	-	240	conserved protein of unknown function	22.7848	48.1013	SPOUT methyltransferase superfamily protein [Actinobacillus minor NM305]
RS491v1_1200040	RALIP_2259	UW551v4_230039	-	357	conserved protein of unknown function	32.2034	95.7627	hypothetical protein [Burkholderia pseudomallei]
RS491v1_1200035	RALIP_2263	UW551v4_230044	-	240	conserved protein of unknown function	No Hit	-	-
RS491v1_560012	RALIP_0588	UW551v4_250024	-	1218	putative integrase prophage protein	39.604	96.5347	phage integrase family protein [Escherichia coli p0305293.1]
RS491v1_1900005	RALIP_1523	UW551v4_300006	-	1158	conserved protein of unknown function	8.57143	19.4805	integrase [Burkholderia oklahomensis]
RS491v1_20101	RALIP_3581	UW551v4_30060	-	483	conserved exported protein of unknown function	25	71.25	conserved hypothetical protein [Achromobacter piechaudii ATCC 43553]
RS491v1_1900053	RALIP_1473	UW551v4_310031	-	297	conserved exported protein of unknown function	No Hit	-	-
RS491v1_1090154	RALIP_2492	UW551v4_360005	-	1818	Pseudouridine synthase	12.8508	37.3708	ribosomal large subunit pseudouridine synthase F [Marinobacter sp. BSs20148]
RS491v1_1090103	RALIP_2547	UW551v4_370024	-	423	conserved protein of unknown function	26	72	hypothetical protein all0349 [Nostoc sp. PCC 7120]
RS491v1_1940002	RALIP_0817	UW551v4_3860002	-	282	protein of unknown function	31.1828	75.2688	putative uncharacterized protein [Xanthomonas axonopodis pv. punicae str. LMG 859]
RS491v1_900032	RALIP_1399	UW551v4_450013	-	630	conserved protein of unknown function	14.2105	31.0526	Polyamine transporter related transcriptional regulator [Listeria monocytogenes FSL J1-208]
RS491v1_900118	RALIP_3094	UW551v4_460034	-	330	conserved protein of unknown function	No Hit	-	-
RS491v1_2110001	RALIP_2192	UW551v4_490032	-	951	putative DNA transposase B (Mu-like prophage FluMu DNA transposition protein B)	13.9683	45.0794	ATPase AAA [Rhodanobacter thiooxydans LCS2]
RS491v1_2110004	RALIP_2188	UW551v4_490035	-	180	Putative phage-related DNA-binding protein	37.2881	98.3051	hypothetical protein NMBM01240149_1081 [Neisseria meningitidis M01-240149]
RS491v1_2110005	RALIP_2187	UW551v4_490036	-	573	putative transcriptional regulator, helix-turn-helix motif (modular protein)	19.6721	52.459	repressor [Shewanella baltica]
RS491v1_2110006	RALIP_2186	UW551v4_490037	-	471	conserved protein of unknown function	44.5455	91.8182	conserved hypothetical protein [blood disease bacterium R229]
RS491v1_2110007	RALIP_2185	UW551v4_490038	-	336	Mu-like phage protein, BcepMu family	16.2162	29.7297	conserved hypothetical phage protein [Arsenophonus nasoniae]
RS491v1_2110008	RALIP_2184	UW551v4_490039	-	630	putative Lytic mureine transglycosylase, catalytic [Precursor]	16.1905	44.2857	membrane-bound lytic transglycosylase F [Vibrio sp. EJY3]
RS491v1_2110009	RALIP_2183	UW551v4_490040	-	486	conserved exported protein of unknown function	No Hit	-	-
RS491v1_2110010	RALIP_2182	UW551v4_490041	-	372	conserved protein of unknown function	28.6885	80.3279	paREP15, coiled-coil protein [Ferroglobus placidus DSM 10642]
RS491v1_2110014	RALIP_2178	UW551v4_490045	-	543	conserved exported protein of unknown function	17.2222	60.5556	hypothetical protein bpr_I0645 [Butyrivibrio proteoclasticus B316]
RS491v1_2110015	RALIP_2177	UW551v4_490046	-	1281	putative Mu-like prophage FluMu F protein	8.4507	31.4554	hypothetical protein HMPREF9011_00829, partial [Bacteroides sp. 3_1_40A]
RS491v1_2110016	RALIP_2176	UW551v4_490047	-	585	Putative bacteriophage tail completion protein S (GpS)	16.4948	46.9072	Hypothetical protein, conserved [Ochrobactrum intermedium LMG 3301]
RS491v1_2110042	RALIP_2149	UW551v4_490073	-	330	putative Zinc metalloprotease	35.443	86.0759	hypothetical protein DVU1702 [Desulfovibrio vulgaris str. Hildenborough]
RS491v1_520043	RALIP_0592	UW551v4_500038	-	747	conserved protein of unknown function	24.7899	89.916	hypothetical protein [Cupriavidus taiwanensis]
RS491v1_520042	RALIP_0593	UW551v4_500039	-	258	conserved protein of unknown function	34.1176	100	hypothetical protein OR16_02340 [Cupriavidus basilensis OR16]
RS491v1_1200043	RALIP_0394	UW551v4_510023	-	783	conserved protein of unknown function	18.7279	84.8057	Hypothetical protein W5S_1501 [Pectobacterium sp. SCC3193]
RS491v1_1200044	RALIP_0814	UW551v4_510024	-	192	protein of unknown function	No Hit	-	-
RS491v1_870015	RALIP_2837	UW551v4_550074	-	1728	conserved protein of unknown function	9.04348	36.5217	hypothetical protein ACD_23C00744G0006 [uncultured bacterium]
RS491v1_1200018	RALIP_3457	UW551v4_550077	-	327	conserved protein of unknown function	56.4815	98.1481	hypothetical protein [Herminiimonas arsenicoxydans]
RS491v1_1200021	RALIP_3475	UW551v4_550095	-	1281	putative phage integrase	13.615	52.1127	integrase family protein [Desulfobulbus propionicus DSM 2032]
RS491v1_1200023	RALIP_3477	UW551v4_550097	-	528	conserved protein of unknown function	No Hit	-	-
RS491v1_1200025	RALIP_3480	UW551v4_550100	-	1920	putative ATP-dependent helicase yeeB	4.69484	14.554	hypothetical protein B777_RS09865, partial [Acinetobacter baumannii AB_TG2031]
RS491v1_1200026	RALIP_3481	UW551v4_550101	-	1167	conserved protein of unknown function yeeC	14.1753	52.5773	diguanylate cyclase [Fusobacterium sp. D11]
RS491v1_1200027	RALIP_3482	UW551v4_550102	-	456	conserved protein of unknown function	30.4636	107.285	hypothetical protein PFLU5287 [Pseudomonas fluorescens SBW25]
RS491v1_870010	RALIP_2834	UW551v4_560005	-	216	protein of unknown function	No Hit	-	-
RS491v1_300001	RALIP_2752	UW551v4_570022	-	738	RTX family calcium-binding cytotoxins and bacteriocins	40	130.204	calcium binding hemolysin protein, putative [alpha proteobacterium BAL199]
RS491v1_2190004	RALIP_2745	UW551v4_580010	-	15351	putative polyketide/nonribosomal protein synthase (Partial sequence)	23.1622	58.557	amino acid adenylation domain protein [Anabaena cylindrica PCC 7122]
RS491v1_120113	RALIP_1125	UW551v4_580018	-	936	conserved protein of unknown function	20.8609	77.1523	hypothetical protein PagrP_09204 [Pedobacter agri PB92]
RS491v1_120111	RALIP_1126	UW551v4_580020	-	1092	conserved protein of unknown function	5.55556	18.4211	plasmid maintenance system antidote protein [Dactylococcopsis salina PCC 8305]
RS491v1_120110	RALIP_1128	UW551v4_580021	-	408	conserved protein of unknown function	No Hit	-	-
RS491v1_230035	RALIP_4311	UW551v4_600030	-	273	protein of unknown function	No Hit	-	-
RS491v1_1710003	RALIP_2411	UW551v4_60004	-	228	conserved protein of unknown function	No Hit	-	-
RS491v1_2210017	RALIP_0733	UW551v4_600059	-	264	conserved protein of unknown function	No Hit	-	-
RS491v1_1880003	RALIP_4331	UW551v4_60088	-	855	exported protein of unknown function	No Hit	-	-
RS491v1_200004	RALIP_4526	UW551v4_610070	-	879	hypothethical protein	34.4828	96.5517	hypothetical protein OR16_13379 [Cupriavidus basilensis OR16]
RS491v1_1290023	RALIP_3760	UW551v4_610088	-	1239	putative transmembrane protein	9.46602	35.1942	hypothetical protein A1YO_02387 [Escherichia coli KTE136]
RS491v1_370022	RALIP_3206	UW551v4_620052	-	1215	Integrase	47.2081	102.284	phage integrase [Escherichia coli DEC13E]
RS491v1_370029	RALIP_3215	UW551v4_620059	-	495	conserved protein of unknown function	14.2857	37.6623	hypothetical protein ARGLB_037_01420 [Arthrobacter globiformis NBRC 12137]
RS491v1_370031	RALIP_3217	UW551v4_620061	-	840	putative transmembrane protein	8.20896	16.4179	hypothetical protein [Enterobacter aerogenes EA1509E]
RS491v1_370032	RALIP_3218	UW551v4_620062	-	2655	conserved hypothethical protein, Rhs element Vgr protein	24.5198	95.2542	hypothetical protein AberL1_04403 [Acinetobacter bereziniae LMG 1003]
RS491v1_370033	RALIP_3219	UW551v4_620063	-	852	conserved protein of unknown function	32.8622	101.413	hypothetical protein Psyrps6_00335 [Pseudomonas syringae pv. syringae 642]
RS491v1_370034	RALIP_3220	UW551v4_620064	-	1140	conserved protein of unknown function	33.8762	99.0228	hypothetical protein Psyrps6_00330 [Pseudomonas syringae pv. syringae 642]
RS491v1_1880017	RALIP_4344	UW551v4_620120	-	582	conserved protein of unknown function	No Hit	-	-
RS491v1_1880018	RALIP_4345	UW551v4_620121	-	360	transposase	16.8067	35.2941	putative transposase, partial [Gordonia polyisoprenivorans NBRC 16320]
RS491v1_90024	RALIP_0704	UW551v4_620126	-	405	conserved protein of unknown function	No Hit	-	-
RS491v1_90023	RALIP_0705	UW551v4_620127	-	195	Conserved protein of unknown function	No Hit	-	-
RS491v1_650004	RALIP_1700	UW551v4_620153	-	174	conserved protein of unknown function	No Hit	-	-
RS491v1_850004	RALIP_0554	UW551v4_630005	-	252	conserved protein of unknown function	No Hit	-	-
RS491v1_850003	RALIP_0555	UW551v4_630006	-	258	conserved exported protein of unknown function	No Hit	-	-
RS491v1_850001	RALIP_0558	UW551v4_630008	-	534	conserved protein of unknown function	27.2727	82.6446	RHS Repeat family protein, partial [Escherichia coli DEC10D]
RS491v1_1320088	RALIP_0165	UW551v4_630032	-	429	putative transposase/integrase	19.7183	45.0704	transposase [Burkholderia ambifaria]
RS491v1_810004	RALIP_0398	UW551v4_630041	-	291	conserved protein of unknown function	26.0417	70.8333	excisionase family DNA-binding [Desulfosporosinus meridiei DSM 13257]
RS491v1_1240002	RALIP_0979	UW551v4_630115	-	201	transposase	40.8163	94.898	transposase family protein [Shigella flexneri K-272]
RS491v1_250031	RALIP_0650	UW551v4_640006	-	285	exported protein of unknown function	No Hit	-	-
RS491v1_250001	RALIP_0681	UW551v4_640036	-	1131	conserved protein of unknown function	11.4362	41.2234	hypothetical protein GMO_14930 [Gluconobacter morbifer G707]
RS491v1_1950018	RALIP_1056	UW551v4_640048	-	168	conserved protein of unknown function	No Hit	-	-
RS491v1_1950004	RALIP_1043	UW551v4_640062	-	396	conserved protein of unknown function, thioredoxin-like domain	21.374	64.1221	thioredoxin domain-containing protein [Variovorax paradoxus EPS]
RS491v1_1950002	RALIP_1041	UW551v4_640064	-	684	conserved exported protein of unknown function	No Hit	-	-
RS491v1_410001	RALIP_2434	UW551v4_670011	-	369	conserved protein of unknown function	25.7353	72.0588	hypothetical protein SacpaDRAFT_1292 [Saccharomonospora paurometabolica YIM 90007]
RS491v1_410003	RALIP_2436	UW551v4_670013	-	339	conserved protein of unknown function	No Hit	-	-
RS491v1_390001	RALIP_2440	UW551v4_670016	-	2322	conserved exported protein of unknown function, putative rhs-related protein	17.2269	68.9076	sugar-binding protein [Acidovorax citrulli]
RS491v1_1470007	RALIP_2444	UW551v4_670020	-	423	conserved protein of unknown function	No Hit	-	-
RS491v1_1470003	RALIP_2448	UW551v4_670024	-	180	conserved protein of unknown function	No Hit	-	-
RS491v1_550003	RALIP_2450	UW551v4_670027	-	435	conserved protein of unknown function	25	97.3404	hypothetical protein Clocel_3607 [Clostridium cellulovorans 743B]
RS491v1_660001	RALIP_0810	UW551v4_690007	-	564	protein of unknown function	17.1123	57.754	transposase for insertion sequence, partial [Streptococcus pneumoniae GA47976]
RS491v1_150001	RALIP_0786	UW551v4_690009	-	711	conserved protein of unknown function	20.7627	73.3051	hypothetical protein MAMP_02156 [Methylophaga aminisulfidivorans MP]
RS491v1_150002	RALIP_1585	UW551v4_690010	-	717	conserved protein of unknown function	25.6522	95.2174	hypothetical protein GM18_2883 [Geobacter sp. M18]
RS491v1_150003	RALIP_1586	UW551v4_690012	-	531	conserved protein of unknown function	18.1818	57.9545	hypothetical protein ACINNAV82_2986 [Acinetobacter baumannii Naval-82]
RS491v1_760070	RALIP_1342	UW551v4_700009	-	537	conserved protein of unknown function	20.7865	60.6742	hypothetical protein PSYAC_15486, partial [Pseudomonas syringae pv. actinidiae str. M302091]
RS491v1_200002	RALIP_1082	UW551v4_700012	-	168	conserved protein of unknown function	No Hit	-	-
RS491v1_1450006	RALIP_4198	UW551v4_740002	-	360	conserved membrane protein of unknown function	26.8908	93.2773	hypothetical protein [Lacinutrix sp. 5H-3-7-4]
RS491v1_1450007	RALIP_4197	UW551v4_740003	-	276	conserved protein of unknown function	37.6812	98.5507	conserved unknown protein [Ectocarpus siliculosus]
RS491v1_310002	RALIP_0561	UW551v4_770004	-	255	conserved protein of unknown function	No Hit	-	-
RS491v1_1060002	RALIP_4537	UW551v4_790002	-	315	conserved protein of unknown function	32.4675	75.3247	hypothetical protein HMPREF1323_1404 [Porphyromonas sp. oral taxon 279 str. F0450]
RS491v1_1350002	RALIP_4700	UW551v4_840002	-	348	conserved protein of unknown function	17.3913	53.913	hypothetical protein bcere0006_22020 [Bacillus cereus MM3]
RS491v1_1350001	RALIP_4699	UW551v4_840003	-	438	conserved protein of unknown function	No Hit	-	-

## Sheet: Brown rot_Absent
MolK2	Grenada91	B50	CIP417	UW179	UW163	CFBP1416	Po82	Gene	Length (bp)	Product	Identity (%)	Coverage (%)	BLASTp (nr)
RALMO_0400	RALGRv1_4020001	RALB5v1_5570003	RALCIv1_3560001	RALW1v1_3580002	RALW3v1_3750001	RALCFv1_3620001	RSPO_c00636	paaF	777	enoyl-CoA hydratase-isomerase	60.8527	100	Enoyl-CoA hydratase [Pseudomonas pseudoalcaligenes KF707]
RALMO_0456	RALGRv1_4690001	RALB5v1_5040001	RALCIv1_3700002	RALW1v1_4920001	RALW3v1_740024	RALCFv1_4730001	RSPO_c01523	-	354	Insertion element ISR1 uncharacterized 10 kDa protein A3 (modular protein)	53.4884	97.6744	transposase IS3/IS911 family protein [Pectobacterium carotovorum subsp. carotovorum PC1]
RALMO_0748	RALGRv1_920005	RALB5v1_1720008	RALCIv1_380017	RALW1v1_2320010	RALW3v1_2070010	RALCFv1_1760015	RSPO_c00966	-	1209	putative phage integrase	31.1005	98.3254	hypothetical protein A1UM_03505 [Escherichia coli KTE75]
RALMO_0820	RALGRv1_1560007	RALB5v1_2950008	RALCIv1_1840015	RALW1v1_1380018	RALW3v1_1600003	RALCFv1_1070006	RSPO_c00653	-	1170	putative outer membrane porin	No Hit	-	-
RALMO_1145	RALGRv1_750019	RALB5v1_3700007	RALCIv1_550011	RALW1v1_1790010	RALW3v1_2070029	RALCFv1_3570011	RSPO_c00947	ogt	558	Methylated-DNA--[protein]-cysteine S-methyltransferase	34.5946	82.7027	methylated-DNA-[protein]-cysteine S-methyltransferase [Neptuniibacter caesariensis]
RALMO_1194	RALGRv1_740010	RALB5v1_2460004	RALCIv1_2670010	RALW1v1_3040013	RALW3v1_840010	RALCFv1_1090002	RSPO_m00135	-	480	putative secretion system X protein GspG-like protein	30.0752	81.9549	type II secretion system pseudopilin OxpG [Pelobacter carbinolicus]
RALMO_1196	RALGRv1_740012	RALB5v1_2460002	RALCIv1_2670012	RALW1v1_3040011	RALW3v1_840012	RALCFv1_1090004	RSPO_m00133	-	480	conserved exported protein of unknown function	20.2381	77.381	type II secretion system protein G [Cupriavidus metallidurans CH34]
RALMO_1197	RALGRv1_740013	RALB5v1_2460001	RALCIv1_2670013	RALW1v1_3040010	RALW3v1_840014	RALCFv1_1090006	RSPO_m00132	-	450	putative acetyltransferase	22.8188	85.906	acetyltransferase [Geobacter bemidjiensis]
RALMO_1220	RALGRv1_3170012	RALB5v1_4230001	RALCIv1_3880003	RALW1v1_2190017	RALW3v1_2250002	RALCFv1_4110003	RSPO_m00615	-	1263	putative macrolide export ATP-binding/permease protein macB (macB )	25.4762	97.1429	macrolide transporter ATP-binding /permease protein [Pseudomonas putida LS46]
RALMO_1221	RALGRv1_3170013	RALB5v1_4230002	RALCIv1_3880004	RALW1v1_2190016	RALW3v1_2250003	RALCFv1_4110004	RSPO_m00616	-	786	Putative phosphonate-transporting ATPase	39.924	83.27	ABC transporter-like protein [Chlorobium phaeovibrioides DSM 265]
RALMO_1223	RALGRv1_3170014	RALB5v1_4230003	RALCIv1_2980002	RALW1v1_2190015	RALW3v1_2250004	RALCFv1_3140002	RSPO_m00617	-	1353	putative secretion protein HlyD	24.6377	94.2029	membrane fusion protein [Acinetobacter ursingii DSM 16037 = CIP 107286]
RALMO_1224	RALGRv1_3170015	RALB5v1_4230004	RALCIv1_2980003	RALW1v1_2190014	RALW3v1_2250005	RALCFv1_3140003	RSPO_m00618	-	1569	putative outer membrane efflux protein	17.6245	71.8391	hypothetical protein HMPREF7545_1450 [Selenomonas noxia ATCC 43541]
RALMO_1225	RALGRv1_2250007	RALB5v1_4230005	RALCIv1_2980004	RALW1v1_2190013	RALW3v1_2250007	RALCFv1_3140004	RSPO_m00619	-	318	conserved exported protein of unknown function	No Hit	-	-
RALMO_1226	RALGRv1_2250006	RALB5v1_4230006	RALCIv1_2980005	RALW1v1_2190012	RALW3v1_2250008	RALCFv1_3140005	RSPO_m00621	-	315	conserved hypothetical protein	28.8462	89.4231	hypothetical protein PC1_1373 [Pectobacterium carotovorum subsp. carotovorum PC1]
RALMO_1227	RALGRv1_2250004	RALB5v1_4230007	RALCIv1_2980006	RALW1v1_2190010	RALW3v1_2250010	RALCFv1_3140006	RSPO_m00622	-	1032	putative N-acetylmuramyl-L-alanine amidase (amiD), negative regulator of AmpC, AmpD	32.7536	78.2609	N-acetylmuramoyl-L-alanine amidase [Salmonella enterica]
RALMO_1229	RALGRv1_2250002	RALB5v1_4230009	RALCIv1_2980008	RALW1v1_2190008	RALW3v1_2250012	RALCFv1_3140008	RSPO_m00623	-	624	conserved hypothetical protein	31.8841	99.0338	transcriptional regulator [Phyllobacterium sp. YR531]
RALMO_1231	RALGRv1_1960001	RALB5v1_5780004	RALCIv1_1670002	RALW1v1_2190005	RALW3v1_2250015	RALCFv1_3140010	RSPO_m00625	ripAU	1068	Type III effector protein	9.42029	25.3623	hypothetical protein PSYMP_25615 [Pseudomonas syringae pv. morsprunorum str. M302280]
RALMO_1232	RALGRv1_1960004	RALB5v1_870011	RALCIv1_1670003	RALW1v1_2190003	RALW3v1_2250017	RALCFv1_3140011	RSPO_m00627	-	1725	putative exported metal-dependent hydrolase with the tim-barrel fold signal peptide protein	30.494	96.0818	amidohydrolase [Chloroflexus aggregans]
RALMO_1233	RALGRv1_1960005	RALB5v1_870010	RALCIv1_1670004	RALW1v1_2190002	RALW3v1_2250018	RALCFv1_3140012	RSPO_m00628	tynA	2301	copper containing amine oxidase protein	27.6762	85.248	tyramine oxidase [Rhodococcus opacus M213]
RALMO_1234	RALGRv1_1960006	RALB5v1_870009	RALCIv1_2150001	RALW1v1_1030027	RALW3v1_3270001	RALCFv1_3140013	RSPO_m00629	-	3105	putative Acriflavin resistance/Multidrug efflux transporter AcrB	33.9458	101.547	AcrB/AcrD/AcrF family protein [Agrobacterium fabrum str. C58]
RALMO_1235	RALGRv1_1960007	RALB5v1_870008	RALCIv1_2150002	RALW1v1_1030028	RALW3v1_3270002	RALCFv1_3140014	RSPO_m00630	-	1128	putative Secretion protein HlyD	27.1003	90.5149	RND family efflux transporter MFP subunit [Sphingomonas sp. PAMC 26605]
RALMO_1236	RALGRv1_1960008	RALB5v1_870007	RALCIv1_2150003	RALW1v1_1030026	RALW3v1_3270003	RALCFv1_3140015	RSPO_m00631	-	1512	RND efflux transporter, outer membrane lipoprotein	29.5858	92.5049	NodT family RND efflux system outer membrane lipoprotein [Burkholderia sp. CCGE1003]
RALMO_1237	RALGRv1_1960009	RALB5v1_870006	RALCIv1_2150004	RALW1v1_1030025	RALW3v1_2470003	RALCFv1_3680001	RSPO_m00632	cpxR	687	two-component response regulator transcription regulator protein	41.6667	98.2456	transcriptional regulator [Pseudoalteromonas rubra ATCC 29570]
RALMO_1238	RALGRv1_1960010	RALB5v1_870005	RALCIv1_2150005	RALW1v1_1030024	RALW3v1_2470002	RALCFv1_3680002	RSPO_m00633	cpxA	1110	sensory histidine kinase in two-component regulatory system with CpxR	26.3587	88.0435	two-component system sensor kinase [Vibrio sp. EJY3]
RALMO_1239	RALGRv1_1960011	RALB5v1_870004	RALCIv1_2150006	RALW1v1_1030023	RALW3v1_2470001	RALCFv1_3680003	RSPO_m00634	-	1083	putative cytochrome c signal peptide protein	15.7609	58.9674	cytochrome C class I [Actinosynnema mirum DSM 43827]
RALMO_1241	RALGRv1_1960012	RALB5v1_870002	RALCIv1_2150008	RALW1v1_1030021	RALW3v1_3180022	RALCFv1_2890002	RSPO_m00636	-	891	Arginase/agmatinase/formiminoglutamase	13.4228	48.9933	arginase [Clostridium arbusti SL206]
RALMO_1242	RALGRv1_1960013	RALB5v1_870001	RALCIv1_2150009	RALW1v1_1030020	RALW3v1_3180021	RALCFv1_2890003	RSPO_m00637	-	990	putative DNA-binding transcriptional dual regulator; Helix-turn-helix, AraC type	25.9701	84.1791	MULTISPECIES: AraC family transcriptional regulator [Rhodococcus]
RALMO_1507	RALGRv1_2660006	RALB5v1_1120001	RALCIv1_3180005	RALW1v1_3350005	RALW3v1_2580005	RALCFv1_2810005	RSPO_m01113	-	567	conserved membrane protein of unknown function, DUF962	30.3191	94.1489	hypothetical protein [Tuber melanosporum Mel28]
RALMO_2154	RALGRv1_1970001	RALB5v1_1460001	RALCIv1_2430010	RALW1v1_1170023	RALW3v1_1690010	RALCFv1_3860010	RSPO_c02682	-	966	membrane protein of unknown function	12.8125	42.8125	hypothetical protein HJ01_00310 [Flavobacterium frigoris PS1]
RALMO_2218	RALGRv1_2400018	RALB5v1_10130001	RALCIv1_420031	RALW1v1_2460001	RALW3v1_740031	RALCFv1_1130007	RALS8_2770	-	420	conserved protein of unknown function	20.8633	69.0647	hypothetical protein Krac_9023 [Ktedonobacter racemifer DSM 44963]
RALMO_2305	RALGRv1_50001	RALB5v1_4140005	RALCIv1_2100011	RALW1v1_2090026	RALW3v1_1400006	RALCFv1_2900010	RSPO_c02839	-	1032	transferase protein	11.746	38.0952	acyltransferase 3 [Pseudogulbenkiania sp. NH8B]
RALMO_2431	RALGRv1_2950002	RALB5v1_5360002	RALCIv1_480032	RALW1v1_1770024	RALW3v1_1080054	RALCFv1_3150002	RSPO_m01236	-	1194	site-specific tyrosine recombinase XerC	22.1662	75.3149	phage integrase family protein [Sphingomonas echinoides ATCC 14820]
RALMO_2801	RALGRv1_1910021	RALB5v1_1330002	RALCIv1_680004	RALW1v1_3180021	RALW3v1_3820002	RALCFv1_3900004	RSPO_c02212	-	549	Transcriptional regulator, MerR family	29.6703	97.8022	DNA-binding protein [Bacillus anthracis str. UR-1]
RALMO_3305	RALGRv1_2020015	RALB5v1_2560014	RALCIv1_1120005	RALW1v1_1120015	RALW3v1_480018	RALCFv1_2630014	RSPO_c03182	-	444	conserved protein of unknown function	27.2109	63.9456	hypothetical protein Slin_2163 [Spirosoma linguale DSM 74]
RALMO_3308	RALGRv1_2020019	RALB5v1_2410001	RALCIv1_1120002	RALW1v1_1120018	RALW3v1_480016	RALCFv1_2630017	RSPO_c03185	-	675	conserved hypothetical protein	10.7143	28.5714	primosomal protein N' (replication factor Y) - superfamily II helicase [Thermoanaerobacter siderophilus SR4]
RALMO_3364	RALGRv1_720004	RALB5v1_1880006	RALCIv1_1370011	RALW1v1_1220015	RALW3v1_2550004	RALCFv1_2650004	RSPO_c03232	-	882	transcriptional regulator	34.471	100	AraC family transcriptional regulator [Celeribacter baekdonensis B30]
RALMO_3596	RALGRv1_2300008	RALB5v1_3030003	RALCIv1_2290008	RALW1v1_910015	RALW3v1_980014	RALCFv1_2130014	RSPO_c00158	-	264	conserved hypothethical protein, PAAR motif	36.7816	100	hypothetical protein HKM-1_02511 [Halomonas sp. KM-1]
RALMO_3597	RALGRv1_2300007	RALB5v1_3030002	RALCIv1_2290007	RALW1v1_910014	RALW3v1_980013	RALCFv1_2130013	RSPO_c00157	-	966	conserved protein of unknown function	No Hit	-	-
RALMO_3599	RALGRv1_2300005	RALB5v1_4490002	RALCIv1_2290005	RALW1v1_910012	RALW3v1_980011	RALCFv1_2130011	RSPO_c00155	-	2802	conserved hypothethical protein, Rhs element Vgr protein	24.6067	95.3933	phage-like baseplate assembly protein [Burkholderia multivorans ATCC BAA-247]
RALMO_3983	RALGRv1_540006	RALB5v1_2700001	RALCIv1_3340004	RALW1v1_2630003	RALW3v1_500007	RALCFv1_1980013	RSPO_c01622	-	687	Transcriptional regulator, TetR family	28.4444	97.3333	TetR family transcriptional regulator [Streptomyces griseoaurantiacus M045]
RALMO_3986	RALGRv1_540008	RALB5v1_2700003	RALCIv1_3340006	RALW1v1_2630005	RALW3v1_500005	RALCFv1_1980011	RSPO_c01620	-	1098	Hypothetical Protein	27.5676	100.541	membrane protein [Shewanella halifaxensis]
RALMO_3988	RALGRv1_3380009	RALB5v1_2700005	RALCIv1_1780009	RALW1v1_2630007	RALW3v1_500003	RALCFv1_1980009	RSPO_c01618	-	1191	putative phosphoesterase	28.0928	75	Ser/Thr protein phosphatase family protein [Pseudomonas syringae pv. glycinea str. race 4]
RALMO_3989	RALGRv1_3380008	RALB5v1_2700006	RALCIv1_1780008	RALW1v1_2630008	RALW3v1_500002	RALCFv1_1980008	RSPO_c01617	-	669	conserved hypothetical protein	25.2252	92.7928	membrane protein [Moraxella catarrhalis]
RALMO_3990	RALGRv1_3380007	RALB5v1_2700007	RALCIv1_1780007	RALW1v1_2630009	RALW3v1_500001	RALCFv1_1980007	RSPO_c01616	-	927	uncharacterized protein in bacteria	19.1275	83.2215	hypothetical protein Glaag_3610 [Glaciecola sp. 4H-3-7+YE-5]
RALMO_3991	RALGRv1_3380006	RALB5v1_2700008	RALCIv1_1780006	RALW1v1_2630010	RALW3v1_2570006	RALCFv1_1980006	RSPO_c01615	-	699	conserved hypothetical protein	27.6316	59.2105	hypothetical protein RBXJA2T_11877 [Rubrivivax benzoatilyticus JA2]
RALMO_3993	RALGRv1_3380004	RALB5v1_2700010	RALCIv1_1780004	RALW1v1_2630012	RALW3v1_2570004	RALCFv1_1980004	RSPO_c01614	-	576	putative transcription regulator protein, TetR-like protein	10.9948	28.2723	TetR family transcriptional regulator [Mycobacterium marinum]
RALMO_3994	RALGRv1_3380003	RALB5v1_2700011	RALCIv1_1780003	RALW1v1_2630013	RALW3v1_2570003	RALCFv1_1980003	RSPO_c01613	-	1524	paraquat-inducible protein b	27.0793	100.774	putative paraquat-inducible protein B [Photobacterium sp. SKA34]
RALMO_3995	RALGRv1_3380002	RALB5v1_2700012	RALCIv1_1780002	RALW1v1_2630014	RALW3v1_2570002	RALCFv1_1980002	RSPO_c01611	-	663	lipoprotein	22.2727	95.4545	lipoprotein, putative [Vibrio sp. MED222]
RALMO_4004	RALGRv1_2500003	RALB5v1_2710027	RALCIv1_770004	RALW1v1_1010011	RALW3v1_1210004	RALCFv1_2690007	RSPO_c01598	-	2331	putative diguanylate cyclase(GGDEF domain) and c-di-GMP phosphodiesterase (EAL domain)	26.933	56.3144	diguanylate cyclase [Methylobacterium extorquens]
RALMO_4005	RALGRv1_2500004	RALB5v1_2710026	RALCIv1_770003	RALW1v1_1010012	RALW3v1_1210003	RALCFv1_2690008	RSPO_c01597	-	861	putative beta lactamase	51.3986	98.6014	beta-lactamase [Dinoroseobacter shibae]
RALMO_4006	RALGRv1_2500005	RALB5v1_2710025	RALCIv1_770002	RALW1v1_1010013	RALW3v1_1210002	RALCFv1_2690010	RSPO_c01596	-	366	putative transcription regulator protein	39.6694	83.4711	transcriptional regulator, ArsR family protein [Roseobacter sp. MED193]
RALMO_4007	RALGRv1_2500006	RALB5v1_2710024	RALCIv1_770001	RALW1v1_1010014	RALW3v1_1210001	RALCFv1_2690009	RSPO_c01595	-	1266	putative nad(Fad)-dependent dehydrogenase	31.9829	84.435	FAD-dependent pyridine nucleotide-disulphide oxidoreductase [Bacillus thuringiensis serovar pulsiensis BGSC 4CC1]
RALMO_4008	RALGRv1_2500007	RALB5v1_2710023	RALCIv1_440051	RALW1v1_1010015	RALW3v1_1660036	RALCFv1_880003	RSPO_c01594	-	822	conserved membrane protein of unknown function, DUF81	24.9084	82.0513	hypothetical protein DGo_CA2236 [Deinococcus gobiensis I-0]
RALMO_4376	RALGRv1_500008	RALB5v1_1470027	RALCIv1_830012	RALW1v1_830013	RALW3v1_530012	RALCFv1_2020012	RALS8_1166	-	288	conserved protein of unknown function	15.7895	33.6842	hypothetical protein Q7S_25246 [Rahnella aquatilis HX2]
RALMO_4786	RALGRv1_3310002	RALB5v1_1380033	RALCIv1_2990008	RALW1v1_2170032	RALW3v1_680032	RALCFv1_2080003	RSPO_m01617	-	384	putative gcn5-related n-acetyltransferase	28.3784	104.054	acetyltransferase [Lactobacillus zeae KCTC 3804]
RALMO_4788	RALGRv1_3310003	RALB5v1_1380032	RALCIv1_2990006	RALW1v1_2170034	RALW3v1_680035	RALCFv1_2080005	RSPO_m01615	-	1383	putative L-lysine 6-monooxygenase (iucD)	32.0346	90.9091	L-lysine 6-monooxygenase IucD [Escherichia coli AD30]
RALMO_4789	RALGRv1_3310004	RALB5v1_1380031	RALCIv1_2990005	RALW1v1_2170035	RALW3v1_680036	RALCFv1_2080006	RSPO_m01614	-	1491	putative methionyl-trna synthetase protein (metG)	22.2458	80.7203	methionyl-tRNA synthetase [Pseudomonas syringae pv. aceris str. M302273]
RALMO_4790	RALGRv1_3310005	RALB5v1_1380030	RALCIv1_2990004	RALW1v1_2170036	RALW3v1_680037	RALCFv1_2080007	RSPO_m01613	-	345	conserved hypothethical protein, putative sugar-binding protein	15.7895	54.386	mannose-6-phosphate isomerase [Singulisphaera acidiphila DSM 18658]
RALMO_5090	RALGRv1_2450006	RALB5v1_1310008	RALCIv1_970012	RALW1v1_1750011	RALW3v1_830010	RALCFv1_730007	RSPO_m00249	-	249	conserved hypothethical protein	38.2716	85.1852	hypothetical protein OR16_05497 [Cupriavidus basilensis OR16]
RALMO_5125	RALGRv1_650029	RALB5v1_1400006	RALCIv1_970048	RALW1v1_1750051	RALW3v1_2020017	RALCFv1_1110022	RSPO_m00286	-	1008	alcohol dehydrogenase	40.2985	100.597	zinc-binding alcohol dehydrogenase [Halomonas sp. HAL1]
RALMO_5233	RALGRv1_1280014	RALB5v1_3240010	RALCIv1_2180026	RALW1v1_1470049	RALW3v1_670007	RALCFv1_3240006	RSPO_c02438	-	924	putative enzyme, Histone deacetylase superfamily	44.6254	100.326	histone deacetylase superfamily protein [Burkholderia terrae BS001]

## Sheet: NPB_Present
IBSBF1503	CFBP6783	Gene	Length (bp)	Product	Identity (%)	Coverage (%)	BLASTp (nr)
RALBFv1_1090023	RALP6v1_5610001	-	537	conserved protein of unknown function	17.9775	40.4494	hypothetical protein ERCG_02996 [Escherichia coli E1520]
RALBFv1_1180013	RALP6v1_2060001	-	516	protein of unknown function	18.6047	38.3721	putative sulfate-transport transmembrane protein ABC transporter [Amycolatopsis sp. ATCC 39116]
RALBFv1_1230007	RALP6v1_2090016	-	294	protein of unknown function	37.1134	77.3196	GGDEF domain protein [Burkholderia gladioli BSR3]
RALBFv1_1390001	RALP6v1_1820001	-	276	protein of unknown function	21.978	64.8352	Predicted protein kinase [Idiomarina baltica OS145]
RALBFv1_1560002	RALP6v1_3650008	-	228	protein of unknown function	No Hit	-	-
RALBFv1_1560003	RALP6v1_3650007	-	312	protein of unknown function	No Hit	-	-
RALBFv1_1600021	RALP6v1_1140034	-	1140	protein of unknown function	10.2902	24.5383	hypothetical protein ACD_10C00632G0002 [uncultured bacterium]
RALBFv1_1600023	RALP6v1_1140036	-	474	protein of unknown function	13.3758	26.1146	hypothetical protein [Rhodopseudomonas palustris]
RALBFv1_1600024	RALP6v1_1140037	-	162	protein of unknown function	No Hit	-	-
RALBFv1_1600025	RALP6v1_1140038	-	264	protein of unknown function	25.2874	71.2644	aldo/keto reductase [gamma proteobacterium BDW918]
RALBFv1_1600026	RALP6v1_1140039	-	342	conserved protein of unknown function	21.118	73.913	hypothetical protein LHK_02162 [Laribacter hongkongensis HLHK9]
RALBFv1_1600028	RALP6v1_1140041	coxI	960	carbon monoxide dehydrogenase accessory protein	37.8698	111.243	hypothetical protein AUCHE_05_04420 [Austwickia chelonae NBRC 105200]
RALBFv1_1600029	RALP6v1_2950005	iorB	2208	Isoquinoline 1-oxidoreductase subunit beta	37.9076	93.8859	aldehyde dehydrogenase [Bradyrhizobium sp. ORS 278]
RALBFv1_1600030	RALP6v1_2950004	iorA	459	Isoquinoline 1-oxidoreductase alpha subunit	57.8947	99.3421	isoquinoline 1-oxidoreductase, alpha subunit [Oceanicola batsensis HTCC2597]
RALBFv1_1600031	RALP6v1_2950003	-	939	putative transcriptional regulator, AraC family	37.0717	86.6044	araC family transcriptional regulator [Gluconobacter oxydans H24]
RALBFv1_1600032	RALP6v1_2950002	-	1017	putative zinc-dependent alcohol dehydrogenase oxidoreductase protein	44.6064	101.166	GroES-like protein [Streptococcus parasanguinis F0405]
RALBFv1_1600033	RALP6v1_2950001	-	1224	putative transport protein, Major Facilitator Superfamily (opdE)	35.2078	93.643	ribonucleoside transporter [Klebsiella oxytoca M5al]
RALBFv1_1620003	RALP6v1_2330008	-	570	protein of unknown function	No Hit	-	-
RALBFv1_1860007	RALP6v1_920033	-	207	protein of unknown function	No Hit	-	-
RALBFv1_1860009	RALP6v1_920035	-	498	protein of unknown function	26.6667	64.8485	hypothetical protein ACD_23C00569G0002 [uncultured bacterium]
RALBFv1_1940002	RALP6v1_3090004	-	348	conserved protein of unknown function	20.8696	71.3043	hypothetical protein pah_c006o003 [Parachlamydia acanthamoebae str. Hall's coccus]
RALBFv1_1940003	RALP6v1_3090005	-	438	conserved protein of unknown function	No Hit	-	-
RALBFv1_1940004	RALP6v1_3090006	-	492	conserved protein of unknown function	40.8805	100.629	hypothetical protein bgla_1g36290 [Burkholderia gladioli BSR3]
RALBFv1_1960001	RALP6v1_2700001	-	516	protein of unknown function	14.5349	29.0698	extracellular solute-binding protein [Pseudomonas putida F1]
RALBFv1_200001	RALP6v1_5480001	-	591	protein of unknown function	35.533	105.076	cell surface protein [Burkholderia pseudomallei]
RALBFv1_2200001	RALP6v1_2210017	-	552	conserved protein of unknown function	No Hit	-	-
RALBFv1_2200003	RALP6v1_2210015	-	294	protein of unknown function	No Hit	-	-
RALBFv1_2230002	RALP6v1_3090002	-	225	protein of unknown function	No Hit	-	-
RALBFv1_2270023	RALP6v1_740021	-	3252	hypothetical protein	21.875	69.213	integral membrane sensor signal transduction histidine kinase [Stenotrophomonas maltophilia AU12-09]
RALBFv1_2270024	RALP6v1_740020	-	717	protein of unknown function	21.0084	89.4958	histidine kinase [Burkholderia cenocepacia]
RALBFv1_2270028	RALP6v1_740016	-	396	conserved protein of unknown function, thioredoxin-like domain	20.6107	59.542	thioredoxin domain-containing protein [Variovorax paradoxus EPS]
RALBFv1_2270043	RALP6v1_740001	-	273	putative fucose-binding lectin protein	36.2637	100	fucose-specific lectin [Arthroderma otae CBS 113480]
RALBFv1_2570007	RALP6v1_2450007	-	168	protein of unknown function	No Hit	-	-
RALBFv1_2640001	RALP6v1_3000014	-	990	conserved protein of unknown function	13.3333	36.0606	hypothetical protein BCE_0337 [Bacillus cereus ATCC 10987]
RALBFv1_2920001	RALP6v1_3180009	-	753	conserved protein of unknown function	24.4	74.8	hypothetical protein [Burkholderia phymatum]
RALBFv1_2920002	RALP6v1_3180008	-	252	protein of unknown function	No Hit	-	-
RALBFv1_2920005	RALP6v1_3180006	lktB	2127	Leukotoxin translocation ATP-binding protein LktB	38.4181	93.3616	MULTISPECIES: peptidase C39 [Cyanothece]
RALBFv1_2920006	RALP6v1_3180005	-	1410	Type I secretion membrane fusion protein, HlyD family	29.2111	99.5736	HlyD family type I secretion membrane fusion protein [Pseudogulbenkiania sp. NH8B]
RALBFv1_2920008	RALP6v1_3180004	-	1533	Outer membrane efflux protein	20.7843	84.3137	multidrug/solvent efflux outer membrane protein TtgC [Pseudomonas sp. HYS]
RALBFv1_2920009	RALP6v1_3180003	-	183	protein of unknown function	45	83.3333	ISChy4 [Klebsiella pneumoniae subsp. rhinoscleromatis ATCC 13884]
RALBFv1_2920010	RALP6v1_3180002	-	168	protein of unknown function	No Hit	-	-
RALBFv1_2920011	RALP6v1_3180001	-	624	membrane protein of unknown function	21.256	79.7101	membrane protein [Azospirillum lipoferum 4B]
RALBFv1_2980001	RALP6v1_3900001	-	1893	protein of unknown function	7.13154	21.2361	TPR repeat-containing protein, partial [Achromobacter xylosoxidans C54]
RALBFv1_3010003	RALP6v1_3020017	-	255	protein of unknown function	34.5238	69.0476	conserved hypothetical protein [blood disease bacterium R229]
RALBFv1_3010004	RALP6v1_3020016	-	411	protein of unknown function	No Hit	-	-
RALBFv1_3010011	RALP6v1_3020010	-	1719	conserved protein of unknown function	5.41958	17.4825	hypothetical protein [Shewanella baltica]
RALBFv1_3010012	RALP6v1_3020009	-	2013	conserved protein of unknown function	6.56716	26.5672	ATP-dependent protease La [Pseudomonas sp. GM50]
RALBFv1_3010014	RALP6v1_3020006	-	237	conserved hypothethical protein, DNA binding protein domain, putative regulator	32.0513	71.7949	helix-turn-helix domain-containing protein [Crinalium epipsammum PCC 9333]
RALBFv1_3010016	RALP6v1_3020005	-	435	putative Cyanase	21.5278	63.1944	cyanate hydratase [Synechococcus elongatus PCC 6301]
RALBFv1_3080003	RALP6v1_3860001	-	402	conserved protein of unknown function	No Hit	-	-
RALBFv1_3250001	RALP6v1_3920001	-	1095	protein of unknown function	12.6374	39.5604	adhesin [Burkholderia ambifaria]
RALBFv1_3250002	RALP6v1_3920002	-	297	conserved protein of unknown function	27.551	98.9796	hypothetical protein AlS89_04311 [Alteromonas sp. S89]
RALBFv1_3250003	RALP6v1_3920003	-	339	conserved protein of unknown function	28.5714	93.75	hypothetical protein HMPREF9398_0431 [Streptococcus sanguinis VMC66]
RALBFv1_3250004	RALP6v1_3920004	-	618	protein of unknown function	8.78049	22.439	hypothetical protein [Lentisphaera araneosa]
RALBFv1_3250006	RALP6v1_3920006	-	882	conserved protein of unknown function	No Hit	-	-
RALBFv1_3250011	RALP6v1_1390007	-	306	protein of unknown function	No Hit	-	-
RALBFv1_3340005	RALP6v1_3700001	-	999	conserved protein of unknown function	7.83133	29.5181	conserved hypothetical protein [Desulfovibrio fructosovorans JJ]
RALBFv1_3640001	RALP6v1_4560001	-	162	protein of unknown function	37.7358	88.6792	hypothetical protein [Pseudomonas aeruginosa]
RALBFv1_3660005	RALP6v1_2700021	-	177	exported protein of unknown function	No Hit	-	-
RALBFv1_3860004	RALP6v1_4710001	-	909	conserved protein of unknown function	No Hit	-	-
RALBFv1_3870002	RALP6v1_3640002	-	1077	protein of unknown function	16.7598	71.5084	restriction endonuclease [Acinetobacter sp. NCTC 7422]
RALBFv1_3880003	RALP6v1_4060001	-	1320	conserved protein of unknown function	5.45455	19.0909	hypothetical protein PH505_ba00510 [Pseudoalteromonas haloplanktis ANT/505]
RALBFv1_3890001	RALP6v1_4000003	-	252	conserved protein of unknown function	28.9157	69.8795	hypothetical protein [Rhodopseudomonas palustris]
RALBFv1_3910001	RALP6v1_4160001	-	549	protein of unknown function	13.1148	21.3115	hypothetical protein PMI14_00032 [Acidovorax sp. CF316]
RALBFv1_4030001	RALP6v1_4260001	-	600	protein of unknown function	9.5	18.5	Terminase large subunit [Stenotrophomonas maltophilia RA8]
RALBFv1_4160001	RALP6v1_4500001	-	498	protein of unknown function	29.5181	96.3855	filamentous hemagglutinin family N-terminal domain-containing protein, partial [Pseudomonas sp. GM79]
RALBFv1_4250002	RALP6v1_3810005	-	234	conserved protein of unknown function	No Hit	-	-
RALBFv1_4310001	RALP6v1_4200001	-	732	conserved protein of unknown function	8.60656	22.1311	hypothetical protein ACINWC743_1823 [Acinetobacter sp. WC-743]
RALBFv1_4380001	RALP6v1_4400001	-	414	conserved protein of unknown function	23.1884	84.058	hemolysin activation protein hec [Bartonella henselae str. Houston-1]
RALBFv1_4420001	RALP6v1_3810006	-	315	putative isomerase (fragment)	24.7619	98.0952	PpiC-type peptidyl-prolyl cis-trans isomerase [Oxalobacter formigenes OXCC13]
RALBFv1_4490001	RALP6v1_4520002	-	465	conserved protein of unknown function	14.1935	30.9677	hypothetical protein BP1026B_I1099 [Burkholderia pseudomallei 1026b]
RALBFv1_4490002	RALP6v1_4520001	-	294	conserved protein of unknown function	44.3299	101.031	hypothetical protein Q5W_3172 [Hydrogenophaga sp. PBC]
RALBFv1_5260001	RALP6v1_5240001	-	186	protein of unknown function	41.9355	96.7742	adhesin, partial [Cupriavidus sp. HMR-1]
RALBFv1_5380001	RALP6v1_4440001	-	255	protein of unknown function	24.7059	90.5882	hypothetical protein P20652_3704 [Pseudoalteromonas sp. BSi20652]
RALBFv1_5450001	RALP6v1_6420001	-	321	protein of unknown function	No Hit	-	-
RALBFv1_6280001	RALP6v1_6540001	-	168	protein of unknown function	44.6429	96.4286	cell surface protein [Burkholderia pseudomallei BPC006]
RALBFv1_650001	RALP6v1_3130023	-	360	conserved membrane protein of unknown function	41.1765	87.395	membrane protein [Bacillus cereus]
RALBFv1_700034	RALP6v1_920061	-	255	Transcriptional regulator, XRE family	28.5714	71.4286	HTH-type transcriptional regulator y4wC [Paenibacillus polymyxa M1]
RALBFv1_700036	RALP6v1_920063	-	441	membrane protein of unknown function	15.0685	51.3699	hypothetical protein Thit_1416 [Thermoanaerobacter italicus Ab9]
RALBFv1_840028	RALP6v1_890035	-	774	protein of unknown function	No Hit	-	-
RALBFv1_840030	RALP6v1_890037	-	273	protein of unknown function	No Hit	-	-
RALBFv1_840034	RALP6v1_1370036	repB	903	RepB plasmid partition	16	67.6667	chromosome partitioning protein [Lactobacillus vini DSM 20605]
RALBFv1_840035	RALP6v1_1370035	-	1845	protein of unknown function	4.61538	12.5275	hypothetical protein WYO_0104 [Methylobacterium sp. GXF4]
RALBFv1_840036	RALP6v1_1370033	-	1026	putative TniB-like transposition protein	16.129	71.261	hypothetical protein [Sinorhizobium meliloti BL225C]
RALBFv1_840038	RALP6v1_1370032	-	288	protein of unknown function	35.7895	72.6316	integrase catalytic subunit [Cupriavidus sp. HMR-1]
RALBFv1_840039	RALP6v1_1370031	-	411	protein of unknown function	16.1765	36.7647	DNA helicase UvrD [Verminephrobacter eiseniae]
RALBFv1_840040	RALP6v1_1370030	-	465	ATP-dependent DNA helicase, UvrD/REP type (pcrA)	29.8701	93.5065	ATP-dependent DNA helicase PcrA [Facklamia hominis CCUG 36813]
RALBFv1_840041	RALP6v1_1370029	-	1077	serine/threonine protein kinase	26.8156	88.8268	putative serine/threonine protein kinase [Gordonia malaquae NBRC 108250]
RALBFv1_840042	RALP6v1_1370028	-	1050	Protein kinase	24.0688	78.51	protein kinase [Sorangium cellulosum]
RALBFv1_840043	RALP6v1_1370027	-	1086	protein phosphatase 2C domain-containing protein (Serine/threonine)	18.5596	65.928	putative serine/threonine protein phosphatase [Corynebacterium diphtheriae C7 (beta)]
RALBFv1_840044	RALP6v1_1370024	paeR7IM	1734	Adenine-specific DNA modification methylase PaeR7I	17.6776	86.6551	hypothetical protein MHP168_352 [Mycoplasma hyopneumoniae 168]
RALBFv1_840045	RALP6v1_1370023	-	1125	putative HTH-type transcriptional regulator	24.0642	84.2246	putative helix-turn-helix domain-containing protein [Mobiluncus mulieris 28-1]
RALBFv1_840046	RALP6v1_1370022	-	678	conserved protein of unknown function	21.7778	78.6667	hypothetical protein C405_14358 [Stenotrophomonas maltophilia AU12-09]
RALBFv1_860012	RALP6v1_1550016	-	261	protein of unknown function	22.093	63.9535	uncharacterized protein HFRIS_05167 [Herbaspirillum frisingense GSF30]
RALBFv1_860013	RALP6v1_1550017	-	909	exported protein of unknown function	13.9073	42.7152	hypothetical protein Rmet_4492 [Cupriavidus metallidurans CH34]
RALBFv1_860014	RALP6v1_1550018	-	267	exported protein of unknown function	No Hit	-	-
RALBFv1_860015	RALP6v1_5470003	-	231	exported protein of unknown function	No Hit	-	-
RALBFv1_860016	RALP6v1_5470002	-	315	protein of unknown function	No Hit	-	-
RALBFv1_860017	RALP6v1_5470001	-	159	protein of unknown function	No Hit	-	-
RALBFv1_860018	RALP6v1_1490001	-	195	putative phage protein	No Hit	-	-
RALBFv1_860019	RALP6v1_1490002	-	315	conserved protein of unknown function	No Hit	-	-
RALBFv1_860020	RALP6v1_1490003	-	291	conserved protein of unknown function	No Hit	-	-

## Sheet: NPB_Absent
MolK2	Grenada91	B50	CIP417	UW179	UW163	CFBP1416	Po82	Gene	Length	Product	Identity (%)	Coverage (%)	BLASTp (nr)
RALMO_0495	RALGRv1_1370032	RALB5v1_4080001	RALCIv1_1760012	RALW1v1_1670010	RALW3v1_1200012	RALCFv1_1370003	RALS8_2179	-	1107	Putative 12-oxophytodienoate reductase or N-ethylmaleimide reductase (nemA)	47.8261	97.8261	2,4-dienoyl-CoA reductase [NADPH] [Vibrio mimicus VM223]
RALMO_0748	RALGRv1_920005	RALB5v1_1720008	RALCIv1_380017	RALW1v1_2320010	RALW3v1_2070010	RALCFv1_1760015	RSPO_c00966	-	1209	putative phage integrase	31.1005	98.3254	hypothetical protein A1UM_03505 [Escherichia coli KTE75]
RALMO_2224	RALGRv1_2400024	RALB5v1_3640002	RALCIv1_420037	RALW1v1_3280002	RALW3v1_1550006	RALCFv1_1130001	RSPO_c02748	ripAA	900	Type III effector, avirulence gene avrA	33	63	AVRA PROTEIN [Achromobacter xylosoxidans]
RALMO_3647	RALGRv1_1990029	RALB5v1_1180036	RALCIv1_2840015	RALW1v1_930022	RALW3v1_1710023	RALCFv1_3060012	RSPO_c00106	-	759	conserved membrane protein of unknown function, DUF81	37.3016	93.6508	hypothetical protein SgloC_19172 [Streptomyces globisporus C-1027]
RALMO_3850	RALGRv1_1700002	RALB5v1_1510002	RALCIv1_1140002	RALW1v1_1910002	RALW3v1_2980002	RALCFv1_2560002	RSPO_c01016	-	1656	putative signal transduction ggdef domain transmembrane protein	14.4195	40.0749	putative diguanylate cyclase (GGDEF domain) [Phaeospirillum molischianum DSM 120]
RALMO_4753	RALGRv1_1650005	RALB5v1_5160005	RALCIv1_1770020	RALW1v1_2170021	RALW3v1_680021	RALCFv1_3190019	RSPO_m01630	cynS	444	Cyanate hydratase (Cyanase) (Cyanate lyase) (Cyanate hydrolase)	38.0952	74.8299	cyanate hydratase [Escherichia coli KTE10]
RALMO_5170	RALGRv1_1100024	RALB5v1_3230013	RALCIv1_730027	RALW1v1_3880004	RALW3v1_3110011	RALCFv1_690003	RSPO_c00249	-	1539	putative bacteriophage-related protein	22.6531	85.5102	phage portal protein, lambda family, partial [Escherichia coli MA6]
