# Supplementary material for: Comparative genomic analysis of Ralstonia solanacearum reveals candidate genes for host specificity
Source: BMC Genomics. 2015 Apr 8;16(1):270. doi: 10.1186/s12864-015-1474-8 (PMC4396162; doi:10.1186/s12864-015-1474-8)
Supplement: Additional file 4: — Results from the analysis of HAPs. List of HAPs contained in genes shared by NPB or brown rot strains with Moko strains are provided. Protein domains predicted from NCBI CDD database and containing HAPs are indicated. [file 12864_2015_1474_MOESM4_ESM.xlsx]

## Sheet: Brown rot vs. Moko
Label (MolK2)	HAPcount	HAP	Gene	Length (bp)	Product	Domain Accession	Domain Name	Domain Defininition
RALMO_4851	1	S466A	zwf	1470	glucose-6-phosphate dehydrogenase	pfam02781	G6PD_C	Glucose-6-phosphate dehydrogenase, C-terminal domain; Glucose-6-phosphate dehydrogenase, C-terminal domain.
RALMO_4306	1	D264G	ygjD	1044	O-sialoglycoprotein endopeptidase	cd10229	HSPA12_like_NBD	Nucleotide-binding domain of HSPA12A, HSPA12B and similar proteins; Human HSPA12A (also known as 70-kDa heat shock protein-12A) and HSPA12B (also known as 70-kDa heat shock protein-12B, chromosome 20 open reading frame 60/C20orf60, dJ1009E24.2) belong to the heat shock protein 70 (HSP70) family of chaperones that assist in protein folding and assembly, and can direct incompetent &quot;client&quot…
RALMO_0533	1	S33N	YggX	276	oxidative stress-related protein, involved in Fe(2+) trafficking protein	PRK05408	PRK05408	oxidative damage protection protein; Provisional
RALMO_4749	1	V195A	xylH	1197	Xylose transport system permease protein xylH, monosaccharide-transporting ATPase	cd06579	TM_PBP1_transp_AraH_like	Transmembrane subunit (TM) of Escherichia coli AraH and related proteins. E. coli AraH is the TM of a Periplasmic Binding Protein (PBP)-dependent ATP-Binding Cassette (ABC) transporter involved in the uptake of the monosaccharide arabinose. This group also contains E. coli RbsC, AlsC, and MglC, which are TMs of other monosaccharide transporters, the ribose transporter, the D-allose transporter an…
RALMO_4750	1	D326E	xylG	1545	Xylose import ATP-binding protein xylG, monosaccharide-transporting ATPase	cd03215	ABC_Carb_Monos_II	Second domain of the ATP-binding cassette component of monosaccharide transport system; This family represents domain II of the carbohydrate uptake proteins that transport only monosaccharides (Monos). The Carb_Monos family is involved in the uptake of monosaccharides, such as pentoses (such as xylose, arabinose, and ribose) and hexoses (such as xylose, arabinose, and ribose), that cannot be brok…
RALMO_3864	1	T146A	xthA	810	EXODEOXYRIBONUCLEASE III	cd09086	ExoIII-like_AP-endo	Escherichia coli exonuclease III (ExoIII) and Neisseria meningitides NExo-like subfamily of the ExoIII family purinic/apyrimidinic (AP) endonucleases; This subfamily includes Escherichia coli ExoIII, Neisseria meningitides NExo,and related proteins. These are ExoIII family AP endonucleases and they belong to the large EEP (exonuclease/endonuclease/phosphatase) superfamily that contains functional…
RALMO_4310	2	R55K; V58A	xseB	207	Exodeoxyribonuclease 7 small subunit	PRK00977	PRK00977	exodeoxyribonuclease VII small subunit; Provisional
RALMO_4208	1	Y53D	xdhC	1029	xanthine dehydrogenase, maturation factor	pfam02625	XdhC_CoxI	XdhC and CoxI family; This domain is often found in association with an NAD-binding region, related to TrkA-N (pfam02254; personal obs:C. Yeats). XdhC is believed to be involved in the attachment of molybdenum to Xanthine Dehydrogenase.
RALMO_4207	1	E349Q	xdhB	2367	xanthine dehydrogenase, large subunit	pfam02738	Ald_Xan_dh_C2	Molybdopterin-binding domain of aldehyde dehydrogenase; Molybdopterin-binding domain of aldehyde dehydrogenase.
RALMO_4206	6	D271E; N408K; -409D; -410G; -411N; -412T	xdhA	1536	xanthine dehydrogenase, small subunit	pfam00941	FAD_binding_5	FAD binding domain in molybdopterin dehydrogenase; FAD binding domain in molybdopterin dehydrogenase.
RALMO_5054	2	M40V; S238G	vanA	1029	Vanillate O-demethylase oxygenase subunit (4-hydroxy- 3-methoxybenzoate demethylase)	cd03532	Rieske_RO_Alpha_VanA_DdmC	Rieske non-heme iron oxygenase (RO) family, Vanillate-O-demethylase oxygenase (VanA) and dicamba O-demethylase oxygenase (DdmC) subfamily, N-terminal Rieske domain of the oxygenase alpha subunit; ROs comprise a large class of aromatic ring-hydroxylating dioxygenases that enable microorganisms to tolerate and utilize aromatic compounds for growth. The oxygenase alpha subunit contains an N-terminal…
RALMO_4327	1	T476A	valS	2907	Valine--tRNA ligase	cd00817	ValRS_core	catalytic core domain of valyl-tRNA synthetases; Valine amino-acyl tRNA synthetase (ValRS) catalytic core domain. This enzyme is a monomer which aminoacylates the 2&apos;-OH of the nucleotide at the 3&apos; of the appropriate tRNA. The core domain is based on the Rossman fold and is responsible for the ATP-dependent formation of the enzyme bound aminoacyl-adenylate. It contains the characteristic…
RALMO_3102	1	S679P	uvrA	2865	ATPase and DNA damage recognition protein of nucleotide excision repair excinuclease UvrABC	cd03271	ABC_UvrA_II	ATP-binding cassette domain II of the excision repair protein UvrA; Nucleotide excision repair in eubacteria is a process that repairs DNA damage by the removal of a 12-13-mer oligonucleotide containing the lesion. Recognition and cleavage of the damaged DNA is a multistep ATP-dependent reaction that requires the UvrA, UvrB, and UvrC proteins. Both UvrA and UvrB are ATPases, with UvrA having two …
RALMO_0573	1	L99P	ugpQ	759	Glycerophosphoryl diester phosphodiesterase	cd08562	GDPD_EcUgpQ_like	Glycerophosphodiester phosphodiesterase domain in Escherichia coli cytosolic glycerophosphodiester phosphodiesterase UgpQ and similar proteins; This subfamily corresponds to the glycerophosphodiester phosphodiesterase domain (GDPD) present in Escherichia coli cytosolic glycerophosphodiester phosphodiesterase (GP-GDE, EC 3.1.4.46), UgpQ, and similar proteins. GP-GDE plays an essential role in the …
RALMO_0433	2	V91I; M193V	ubiX	657	3-octaprenyl-4-hydroxybenzoate carboxy-lyase	PRK06029	PRK06029	3-octaprenyl-4-hydroxybenzoate carboxy-lyase; Provisional
RALMO_2360	2	T199A; L357F	ubiH	1236	2-octaprenyl-6-methoxyphenol hydroxylase, FAD/NAD(P)-binding	PRK06996	PRK06996	hypothetical protein; Provisional
RALMO_0421	3	T103A; R214G; S384R	ubiF	1293	2-octaprenyl-3-methyl-6-methoxy-1,4-benzoquinol oxygenase	PRK07608	PRK07608	ubiquinone biosynthesis hydroxylase family protein; Provisional
RALMO_1003	2	A26T; V55A	ubiA	879	4-hydroxybenzoate octaprenyltransferase	cd13959	PT_UbiA_COQ2	4-Hydroxybenzoate polyprenyltransferase; 4-Hydroxybenzoate polyprenyltransferase, also known as Coq2, catalyzes the prenylation of p-hydroxybenzoate with an all-trans polyprenyl group, an important step in ubiquinone (CoQ) biosynthesis. Prenyltransferases (PTs) catalyze the regioselective transfer of prenyl moieties onto a wide variety of substrates and play an important role in many biosynthetic…
RALMO_5220	1	T33A	tyrA	897	Prephenate dehydrogenase	PRK08507	PRK08507	prephenate dehydrogenase; Validated
RALMO_3580	3	R89G; V105A; L218I	ttuE	1629	pyruvate kinase; tartrate degradation	cd00288	Pyruvate_Kinase	Pyruvate kinase (PK): Large allosteric enzyme that regulates glycolysis through binding of the substrate, phosphoenolpyruvate, and one or more allosteric effectors. Like other allosteric enzymes, PK has a high substrate affinity R state and a low affinity T state. PK exists as several different isozymes, depending on organism and tissue type. In mammals, there are four PK isozymes: R, found in re…
RALMO_3579	2	L252P; T357L	ttuD	1305	hydroxypyruvate reductase oxidoreductase protein	pfam05161	MOFRL	MOFRL family; MOFRL(multi-organism fragment with rich Leucine) family exists in bacteria and eukaryotes. The function of this domain is not clear, although it exists in some putative enzymes such as reductases and kinases.
RALMO_3028	2	V233A; M270V	ttuD	1299	hydroxypyruvate reductase oxidoreductase protein	pfam13660	DUF4147	Domain of unknown function (DUF4147); This domain is frequently found at the N-terminus of proteins carrying the glycerate kinase-like domain MOFRL, pfam05161.
RALMO_3029	2	R22G; R78W	ttuC	288	tartrate dehydrogenase oxidoreductase protein	TIGR02089	TTC	tartrate dehydrogenase; Tartrate dehydrogenase catalyzes the oxidation of both meso- and (+)-tartrate as well as a D-malate. These enzymes are closely related to the 3-isopropylmalate and isohomocitrate dehydrogenases found in TIGR00169 and TIGR02088, respectively [Energy metabolism, Other].
RALMO_4450	1	V223I	trxB	957	thioredoxin reductase, FAD/NAD(P)-binding	0	0	0
RALMO_4121	1	W138S	truA	825	tRNA pseudouridylate synthase I	cd02570	PseudoU_synth_EcTruA	Eukaryotic and bacterial pseudouridine synthases similar to E. coli TruA; This group consists of eukaryotic and bacterial pseudouridine synthases similar to E. coli TruA, Pseudomonas aeruginosa truA and human pseudouridine synthase-like 1 (PUSL1). Pseudouridine synthases catalyze the isomerization of specific uridines in an RNA molecule to pseudouridines (5-ribosyluracil, psi). No cofactors are r…
RALMO_4120	1	V48A	trpF	705	N-(5'-phosphoribosyl)anthranilate isomerase	cd00405	PRAI	Phosphoribosylanthranilate isomerase (PRAI) catalyzes the fourth step of the tryptophan biosynthesis, the conversion of N-(5&apos;- phosphoribosyl)-anthranilate (PRA) to 1-(o-carboxyphenylamino)- 1-deoxyribulose 5-phosphate (CdRP). Most PRAIs are monomeric, monofunctional and thermolabile, but in some thermophile organisms PRAI is dimeric for reasons of stability and in others it is fused to othe…
RALMO_4117	1	V23I	trpA	798	tryptophan synthase, alpha chain	cd04724	Tryptophan_synthase_alpha	Ttryptophan synthase (TRPS) alpha subunit (TSA). TPRS is a bifunctional tetrameric enzyme (2 alpha and 2 beta subunits) that catalyzes the last two steps of L-tryptophan biosynthesis. Alpha and beta subunit catalyze two distinct reactions which are both strongly stimulated by the formation of the complex. The alpha subunit catalyzes the cleavage of indole 3-glycerol phosphate (IGP) to indole and …
RALMO_2566	3	S206N; S384P; W501R	trmC	2007	oxidoreductase, FAD-binding family protein	COG4121	COG4121	Uncharacterized conserved protein [Function unknown]
RALMO_4485	4	G57A; R59G; T72A; R75Q	torD	672	chaperone	COG3381	TorD	Uncharacterized component of anaerobic dehydrogenases [General function prediction only]
RALMO_0918	2	T225A; L334F	tktA	2028	transketolase 1	cd02012	TPP_TK	Thiamine pyrophosphate (TPP) family, Transketolase (TK) subfamily, TPP-binding module; TK catalyzes the transfer of a two-carbon unit from ketose phosphates to aldose phosphates. In heterotrophic organisms, TK provides a link between glycolysis and the pentose phosphate pathway and provides precursors for nucleotide, aromatic amino acid and vitamin biosynthesis. In addition, the enzyme plays a ce…
RALMO_2812	4	V67A; A181V; R409G; Q452P	tilS	1443	tRNA(Ile)-lysidine synthase	cd01992	PP-ATPase	N-terminal domain of predicted ATPase of the PP-loop faimly implicated in cell cycle control [Cell division and chromosome partitioning]. This is a subfamily of Adenine nucleotide alpha hydrolases superfamily.Adeninosine nucleotide alpha hydrolases superfamily includes N type ATP PPases and ATP sulphurylases. It forms a apha/beta/apha fold which binds to Adenosine group. This domain has a strongl…
RALMO_2564	1	I318V	tig	1350	peptidyl-prolyl cis/trans isomerase (trigger factor), molecular chaperone involved in cell division	pfam05698	Trigger_C	Bacterial trigger factor protein (TF) C-terminus; In the Escherichia coli cytosol, a fraction of the newly synthesized proteins requires the activity of molecular chaperones for folding to the native state. The major chaperones implicated in this folding process are the ribosome-associated Trigger Factor (TF), and the DnaK and GroEL chaperones with their respective co-chaperones. Trigger Factor i…
RALMO_5262	1	S193G	thyA	831	thymidylate synthetase	cd00351	TS_Pyrimidine_HMase	Thymidylate synthase and pyrimidine hydroxymethylase: Thymidylate synthase (TS) and deoxycytidylate hydroxymethylase (dCMP-HMase) are homologs that catalyze analogous alkylation of C5 of pyrimidine nucleotides. Both enzymes are involved in the biosynthesis of DNA precursors and are active as homodimers. However, they exhibit distinct pyrimidine base specificities and differ in the details of thei…
RALMO_4322	2	S149P; A269T	thrB	1005	Homoserine kinase	cd05153	HomoserineK_II	Homoserine Kinase, type II. Homoserine kinase is part of a larger superfamily that includes the catalytic domains of other kinases, such as the typical serine/threonine/tyrosine protein kinases (PKs), RIO kinases, actin-fragmin kinase (AFK), and phosphoinositide 3-kinase (PI3K). This subfamily is composed of unusual homoserine kinases, from a subset of bacteria, which have a PK fold. These protei…
RALMO_3386	2	D192E; T321A	thiO	1140	D-AMINO ACID OXIDASE FLAVOPROTEIN OXIDOREDUCTASE; thiamine biosynthesis	TIGR02352	thiamin_ThiO	glycine oxidase ThiO; This family consists of the homotetrameric, FAD-dependent glycine oxidase ThiO, from species such as Bacillus subtilis that use glycine in thiamine biosynthesis. In general, members of this family will not be found in species such as E. coli that instead use tyrosine and the ThiH protein [Biosynthesis of cofactors, prosthetic groups, and carriers, Thiamine].
RALMO_3388	1	V200L	thiG	828	thiamin biosynthesis ThiGH complex subunit	cd04728	ThiG	Thiazole synthase (ThiG) is the tetrameric enzyme that is involved in the formation of the thiazole moiety of thiamin pyrophosphate, an essential ubiquitous cofactor that plays an important role in carbohydrate and amino acid metabolism. ThiG catalyzes the formation of thiazole from 1-deoxy-D-xylulose 5-phosphate (DXP) and dehydroglycine, with the help of the sulfur carrier protein ThiS that carr…
RALMO_1345	2	A189-; A189-	tek	1719	membrane associated precursor, exported and processed into extracellular protein EXP	0	0	0
RALMO_0528	1	N276D	tal	960	transaldolase	cd00957	Transaldolase_TalAB	Transaldolases including both TalA and TalB; Transaldolases including both TalA and TalB. The enzyme catalyses the reversible transfer of a dyhydroxyacetone moiety, derived from fructose-6-phosphate to erythrose-4-phosphate yielding sedoheptulose-7-phosphate and glyceraldehyde-3-phosphate. The catalytic mechanism is similar to other class I aldolases. The enzyme is found in the non-oxidative bran…
RALMO_2191	2	V38M; S51G	tadA	1365	Tad secretion sytem protein, secretion ATPase	0	0	0
RALMO_2351	2	S264N; S282N	surA	1500	peptidyl-prolyl cis-trans isomerase (PPIase), involved in maturation of outer membrane proteins	pfam00639	Rotamase	PPIC-type PPIASE domain; Rotamases increase the rate of protein folding by catalyzing the interconversion of cis-proline and trans-proline.
RALMO_2634	1	M106T	sspB	498	stringent starvation protein B, ClpXP protease specificity-enhancing factor	PRK11798	PRK11798	ClpXP protease specificity-enhancing factor; Provisional
RALMO_4315	2	C4R; T122A	sseA	891	3-mercaptopyruvate sulfurtransferase	cd01448	TST_Repeat_1	Thiosulfate sulfurtransferase (TST), N-terminal, inactive domain. TST contains 2 copies of the Rhodanese Homology Domain; this is the 1st repeat, which does not contain the catalytically active Cys residue. The role of the 1st repeat is uncertain, but it is believed to be involved in protein interaction.
RALMO_3551	1	L15V	soxZ	312	Sulfur oxidation protein	pfam08770	SoxZ	Sulphur oxidation protein SoxZ; SoxZ forms an anti parallel beta structure and forms a complex with SoxY. Sulphur oxidation occurs at the thiol of a conserved cysteine residue of the SoxY subunit.
RALMO_0705	3	D73E; V101A; G849D	smc	3516	Chromosome segregation protein SMC	cd03278	ABC_SMC_barmotin	ATP-binding cassette domain of barmotin, a member of the SMC protein family; Barmotin is a tight junction-associated protein expressed in rat epithelial cells which is thought to have an important regulatory role in tight junction barrier function. Barmotin belongs to the SMC protein family. SMC proteins are large (approximately 110 to 170 kDa), and each is arranged into five recognizable domains…
RALMO_2788	2	E163D; P168E	slyD	525	FKBP-type peptidyl-prolyl cis-trans isomerase (rotamase)	0	0	0
RALMO_5217	1	A31E	serC	1137	3-phosphoserine/phosphohydroxythreonine aminotransferase	cd00611	PSAT_like	Phosphoserine aminotransferase (PSAT) family. This family belongs to pyridoxal phosphate (PLP)-dependent aspartate aminotransferase superfamily (fold I). The major group in this CD corresponds to phosphoserine aminotransferase (PSAT). PSAT is active as a dimer and catalyzes the conversion of phosphohydroxypyruvate to phosphoserine.
RALMO_2585	2	N21S; H76R	serB	858	Phosphoserine phosphatase	pfam13284	DUF4072	Domain of unknown function (DUF4072); This short domain is normally found at the very N-terminus of Hyrdrolases pfam00702.
RALMO_0954	1	S96G	secF	969	SecYEG protein translocase auxillary subunit	0	0	0
RALMO_0843	1	V62A	secA	2805	preprotein translocase, ATPase secretion component (General Secretory Pathway)	0	0	0
RALMO_3594	1	D168G	sdaA	1377	L-serine deaminase I	0	0	0
RALMO_2847	2	S61-; K257M	scpB	894	chromosome segregation and condensation protein	COG1386	scpB	Chromosome segregation and condensation protein B [DNA replication, recombination and repair]
RALMO_4495	1	A164T	scpA	882	Segregation and condensation protein	COG1354	scpA	Rec8/ScpA/Scc1-like protein (kleisin family) [Replication, recombination, and repair]
RALMO_2941	1	V347A	sbcB	1434	exodeoxyribonuclease I	pfam08411	Exonuc_X-T_C	Exonuclease C-terminal; This bacterial domain is found at the C-terminus of Exodeoxyribonuclease I/Exonuclease I (pfam00929), which is a single-strand specific DNA nuclease affecting recombination and expression pathways. The exonuclease I protein in Escherichia coli is associated with DNA deoxyribophosphodiesterase (dRPase).
RALMO_2370	1	T149A	ruvA	582	subunit A of RuvABC Holliday junction resolvasome, regulatory subunit	0	0	0
RALMO_5315	1	T114A	rutE	588	oxidoreductase subunit of the alternative pyrimidine degradation pathway	cd02148	Nitroreductase_5	Nitroreductase-like family 5. A subfamily of the nitroreductase family containing uncharacterized proteins that are similar to nitroreductase. Nitroreductase catalyzes the reduction of nitroaromatic compounds such as nitrotoluenes, nitrofurans and nitroimidazoles. This process requires NAD(P)H as electron donor in an obligatory two-electron transfer and uses FMN as cofactor. The enzyme is typical…
RALMO_3300	2	T105A; L112I	rtcR	1608	sigma 54-dependent transcriptional regulator of rtcBA expression	pfam06956	RtcR	Regulator of RNA terminal phosphate cyclase; RtcR is a sigma54-dependent enhancer binding protein that activates transcription of the rtcBA operon. The product of the rtcA gene is an RNA 3&apos;-terminal phosphate cyclase. This domain is found at the N terminus of the RtcR sequence. RtcR, and other sigma54-dependent activators, contain pfam00158 in the central region of the protein sequence.
RALMO_3296	2	C90R; V312A	rtcA	1044	RNA 3'-terminal phosphate cyclase	cd00874	RNA_Cyclase_Class_II	RNA 3&apos; phosphate cyclase domain (class II). These proteins function as RNA cyclase to catalyze the ATP-dependent conversion of 3&apos;-phosphate to a 2&apos;.3&apos;-cyclic phosphodiester at the end of RNA molecule. A conserved catalytic histidine residue is found in all members of this subfamily.
RALMO_5317	1	Q170K	rsxB	807	4Fe-4S ferredoxin, iron-sulphur binding	0	0	0
RALMO_2169	2	Y73H; D181H	rsuA	759	16S rRNA pseudouridylate 516 synthase	cd02553	PseudoU_synth_RsuA	Pseudouridine synthase, Escherichia coli RsuA like; This group is comprised of eukaryotic and bacterial proteins similar to Escherichia coli RsuA. Pseudouridine synthases catalyze the isomerization of specific uridines in an RNA molecule to pseudouridines (5-ribosyluracil, psi). No cofactors are required. E.coli RsuA makes psi516 in 16S RNA. Psi at this position is not generally conserved in othe…
RALMO_3420	3	A136V; D163E; V270A	rsmB	1293	16S rRNA m5C967 methyltransferase, S-adenosyl-L-methionine-dependent	cd02440	AdoMet_MTases	S-adenosylmethionine-dependent methyltransferases (SAM or AdoMet-MTase), class I; AdoMet-MTases are enzymes that use S-adenosyl-L-methionine (SAM or AdoMet) as a substrate for methyltransfer, creating the product S-adenosyl-L-homocysteine (AdoHcy). There are at least five structurally distinct families of AdoMet-MTases, class I being the largest and most diverse. Within this class enzymes can be …
RALMO_5255	2	S6P; K37E	rsgA	957	ribosome small subunit-dependent GTPase A	cd04466	S1_YloQ_GTPase	S1_YloQ_GTPase: YloQ GTase family (also known as YjeQ and CpgA), S1-like RNA-binding domain. Proteins in the YloQ GTase family bind the ribosome and have GTPase activity. The precise role of this family is unknown. The protein structure is composed of three domains: an N-terminal S1 domain, a central GTPase domain, and a C-terminal zinc finger domain. This N-terminal S1 domain binds ssRNA. The ce…
RALMO_5371	2	T156A; R210Q	rseB	1110	Sigma-E factor regulatory protein; rseB family	COG3026	RseB	Negative regulator of sigma E activity [Signal transduction mechanisms]
RALMO_5370	1	A177V	rseA	618	Sigma-E factor negative regulatory protein; rseA family	0	0	0
RALMO_4700	4	P77T; P78A; V86A; L227R	rpoN	1503	rna polymerase sigma N (Sigma 54) factor transcription regulator protein	pfam04963	Sigma54_CBD	Sigma-54 factor, core binding domain; This domain makes a direct interaction with the core RNA polymerase, to form an enhancer dependent holoenzyme. The centre of this domain contains a very weak similarity to a helix-turn-helix motif which may represent the other DNA binding domain.
RALMO_3337	1	E283D	rocD	1227	Ornithine aminotransferase	cd00610	OAT_like	Acetyl ornithine aminotransferase family. This family belongs to pyridoxal phosphate (PLP)-dependent aspartate aminotransferase superfamily (fold I). The major groups in this CD correspond to ornithine aminotransferase, acetylornithine aminotransferase, alanine-glyoxylate aminotransferase, dialkylglycine decarboxylase, 4-aminobutyrate aminotransferase, beta-alanine-pyruvate aminotransferase, aden…
RALMO_0731	1	V21A	rnhB	711	Ribonuclease HII (RNase HII)	0	0	0
RALMO_5352	2	D888V; A897-	rne	3003	Ribonuclease E	0	0	0
RALMO_0913	1	M89T	rnaSA	384	Guanyl-specific ribonuclease Sa3 precursor (RNase Sa3)	COG4290	COG4290	Guanyl-specific ribonuclease Sa [Nucleotide transport and metabolism]
RALMO_2598	1	E100A	rluD	1113	Ribosomal large subunit pseudouridine synthase D (rRNA- uridine isomerase D) (rRNA pseudouridylate synthase D)	cd00165	S4	S4/Hsp/ tRNA synthetase RNA-binding domain; The domain surface is populated by conserved, charged residues that define a likely RNA-binding site; Found in stress proteins, ribosomal proteins and tRNA synthetases; This may imply a hitherto unrecognized functional similarity between these three protein classes.
RALMO_0584	1	F325S	rluB	1785	Ribosomal large subunit pseudouridine synthase B	cd02556	PseudoU_synth_RluB	Pseudouridine synthase, Escherichia coli RluB like; This group is comprised of bacterial and eukaryotic proteins similar to E. coli RluB. Pseudouridine synthases catalyze the isomerization of specific uridines in an RNA molecule to pseudouridines (5-ribosyluracil, psi). No cofactors are required. E.coli RluB makes psi2605 in 23S RNA. psi2605 has been detected in eubacteria but, not in eukarya and…
RALMO_0904	3	T22A; L90S; S143P	ripW	1131	Type III effector, hairpin with pectate lyase domain	0	0	0
RALMO_0654	15	F13S; -32A; L50F; A365S; M367I; R373L; V453A; T497A; G510E; A592T; E629G; I637V; Q642R; A656R; T660R	ripV1	2061	Type III effector, ubiquitin ligase domain	pfam14496	NEL	C-terminal novel E3 ligase, LRR-interacting; This NEL or novel E3 ligase domain is found at the C-terminus of bacterial virulence factors. Its sequence is different from those of the eukaryotic HECT and RING-finger E3 ligases, and it subverts the host ubiquitination process. At the N-terminus of the family-members there is a series of LRR repeats, and the NEL domain interacts with the most N-term…
RALMO_5046	2	V555L; S560P	ripH2	2004	Type III effector, HLK2	0	0	0
RALMO_2458	9	S17P; G78E; A204S; -206A; Q280R; E351D; T407A; L527V; G736S	ripH1	2250	Type III effector, HLK1	0	0	0
RALMO_0662	18	E167D; G169S; S171C; R389P; L392F; Q393W; N401S; S405R; A411C; V428L; I449S; V469A; D474G; M477T; D482Y; D483G; I486V; G487D	ripG6	1542	Type III effector, F-box LRR protein GALA6	cd00116	LRR_RI	Leucine-rich repeats (LRRs), ribonuclease inhibitor (RI)-like subfamily. LRRs are 20-29 residue sequence motifs present in many proteins that participate in protein-protein interactions and have different functions and cellular locations. LRRs correspond to structural units consisting of a beta strand (LxxLxLxxN/CxL conserved pattern) and an alpha helix. This alignment contains 12 strands corresp…
RALMO_4655	5	P90S; S159T; N348K; E350W; K497E	ripG3	1773	Type III effector, F-box LRR protein GALA3	pfam06126	Herpes_LAMP2	Herpesvirus Latent membrane protein 2; Family of Kaposi&apos;s sarcoma-associated herpesvirus (HHV8) latent membrane protein.
RALMO_1630	6	Q32E; D223G; S426G; E537G; Q715R; S808G	ripG2	3129	Type III effector, F-box LRR protein GALA2	cd00116	LRR_RI	Leucine-rich repeats (LRRs), ribonuclease inhibitor (RI)-like subfamily. LRRs are 20-29 residue sequence motifs present in many proteins that participate in protein-protein interactions and have different functions and cellular locations. LRRs correspond to structural units consisting of a beta strand (LxxLxLxxN/CxL conserved pattern) and an alpha helix. This alignment contains 12 strands corresp…
RALMO_4855	2	G285S; L706F	ripF1	2139	(PopF1) T3SS translocator	pfam05819	NolX	NolX protein; This family consists of Rhizobium NolX and Xanthomonas HrpF proteins. The interaction between the plant pathogen Xanthomonas campestris pv. vesicatoria and its host plants is controlled by hrp genes (hypersensitive reaction and pathogenicity), which encode a type III protein secretion system. Among type III-secreted proteins are avirulence proteins, effectors involved in the inducti…
RALMO_5162	2	T34S; S189A	ripE2	909	Type III effector (Xcc1246-like)	0	0	0
RALMO_1984	4	S9G; P17S; T20P; I467M	ripD	1923	Type III effector, AvrPphD family	0	0	0
RALMO_0096	31	C3F; I4T; P22S; F73L; A145G; A153D; Q172L; D212E; A219V; D230H; D301R; K302N; K305N; T306A; T307D; K324Q; T335A; K352T; H356R; R359L; L364Q; N365D; E368Q; E385P; T393K; D411N; I417V; G418D; D468G; W515G; A896V	ripC1	2664	Type III effector protein, HAD-like phosphatase	0	0	0
RALMO_3281	4	T220A; D487-; A487-; P487-	ripB	1464	Type III effector, inosine-uridine nucleoside N-ribohydrolase	cd02652	nuc_hydro_2	NH_2: A subgroup of nucleoside hydrolases. This group contains eukaryotic and bacterial proteins similar to nucleoside hydrolases. Nucleoside hydrolases cleave the N-glycosidic bond in nucleosides generating ribose and the respective base. These enzymes vary in their substrate specificity.
RALMO_1325	1	C150R	ripAY	1167	type III effector protein	pfam04752	ChaC	ChaC-like protein; The ChaC protein is thought to be associated with the putative ChaA Ca2+/H+ cation transport protein in Escherichia coli. Its function is not known. This family also includes homologues regions from several other bacterial and eukaryotic proteins.
RALMO_0246	2	A604V; E795G	ripAP	2394	type III effector, ankyrin repeat-containing protein	cd00204	ANK	ankyrin repeats; ankyrin repeats mediate protein-protein interactions in very diverse families of proteins. The number of ANK repeats in a protein can range from 2 to over 20 (ankyrins, for example). ANK repeats may occur in combinations with other types of domains. The structural repeat unit contains two antiparallel helices and a beta-hairpin, repeats are stacked in a superhelical arrangement; …
RALMO_1410	19	-16Y; T40P; P61T; S278G; E297A; A298D; Q306P; R311P; L417I; H418L; T451L; A454T; A465D; H467Y; T476A; M487V; D506E; G530D; R538L	ripAO	1260	type III effector protein	0	0	0
RALMO_1462	1	L87P	ripAI	513	Type III effector protein	0	0	0
RALMO_3206	1	L401Q	ripAE	1926	Type III effector protein, putative acetyltransferase	0	0	0
RALMO_4815	26	S7I; L18H; P22S; K25T; S49-; V49-; H77P; G96R; A124S; R126K; P131R; K134R; Q139H; D165G; N171K; P181S; Q197K; M223V; N258D; A268E; E276D; V281L; K292N; L311R; F315C; S318P	ripAD	735	type III effector protein	0	0	0
RALMO_1417	1	D365G	ripAC	2664	Type III effector(PopC),LRR domain	0	0	0
RALMO_1416	5	A86T; G88D; N104T; G111D; S115A	ripAB	528	Type III effector(PopB), NLS harboring protein	0	0	0
RALMO_4560	1	S268G	ribF	999	Riboflavin biosynthesis protein ribF	smart00904	Flavokinase	Riboflavin kinase; Riboflavin is converted into catalytically active cofactors (FAD and FMN) by the actions of riboflavin kinase, which converts it into FMN, and FAD synthetase, which adenylates FMN to FAD. Eukaryotes usually have two separate enzymes, while most prokaryotes have a single bifunctional protein that can carry out both catalyses, although exceptions occur in both cases. While eukary…
RALMO_2125	2	A229G; K265E	ribD	1113	bifunctional protein: diaminohydroxyphosphoribosylaminopyrimidine deaminase (N-terminal); 5-amino-6-(5-phosphoribosylamino) uracil reductase	COG1985	RibD	Pyrimidine reductase, riboflavin biosynthesis [Coenzyme metabolism]
RALMO_2126	1	T203A	ribC	654	Riboflavin synthase (alpha chain)	0	0	0
RALMO_0219	1	A25V	ribB	726	3,4-dihydroxy-2-butanone 4-phosphate synthase (DHBP synthase)	0	0	0
RALMO_2159	1	C245R	rfbD	918	TDP-rhamnose synthetase, NAD(P)-binding	cd05254	dTDP_HR_like_SDR_e	dTDP-6-deoxy-L-lyxo-4-hexulose reductase and related proteins, extended (e) SDRs; dTDP-6-deoxy-L-lyxo-4-hexulose reductase, an extended SDR, synthesizes dTDP-L-rhamnose from alpha-D-glucose-1-phosphate, providing the precursor of L-rhamnose, an essential cell wall component of many pathogenic bacteria. This subgroup has the characteristic active site tetrad and NADP-binding motif. This subgroup a…
RALMO_2149	2	L26R; C136R	rfaC	999	ADP-heptose; Lipopolysaccharide heptosyltransferase I	cd03789	GT1_LPS_heptosyltransferase	Lipopolysaccharide heptosyltransferase is involved in the biosynthesis of lipooligosaccharide (LOS). Lipopolysaccharide (LPS) is a major component of the outer membrane of gram-negative bacteria. LPS heptosyltransferase transfers heptose molecules from ADP-heptose to 3-deoxy-D-manno-octulosonic acid (KDO), a part of the inner core component of LPS. This family belongs to the GT-B structural super…
RALMO_1655	2	R166Q; N267K	rfaC	957	Lipopolysaccharide heptosyltransferase	cd03789	GT1_LPS_heptosyltransferase	Lipopolysaccharide heptosyltransferase is involved in the biosynthesis of lipooligosaccharide (LOS). Lipopolysaccharide (LPS) is a major component of the outer membrane of gram-negative bacteria. LPS heptosyltransferase transfers heptose molecules from ADP-heptose to 3-deoxy-D-manno-octulosonic acid (KDO), a part of the inner core component of LPS. This family belongs to the GT-B structural super…
RALMO_3586	1	A89P	rep	2118	ATP-dependent DNA helicase	0	0	0
RALMO_0961	1	G304A	recG	2190	ATP-dependent DNA helicase	pfam00270	DEAD	DEAD/DEAH box helicase; Members of this family include the DEAD and DEAH box helicases. Helicases are involved in unwinding nucleic acids. The DEAD box helicases are involved in various aspects of RNA metabolizm, including nuclear transcription, pre mRNA splicing, ribosome biogenesis, nucleocytoplasmic transport, translation, RNA decay and organellar gene expression.
RALMO_4246	1	Y147F	rdgB	621	nucleoside-triphosphate diphosphatase	cd00515	HAM1	NTPase/HAM1. This family consists of the HAM1 protein and pyrophosphate-releasing xanthosine/ inosine triphosphatase. HAM1 protects the cell against mutagenesis by the base analog 6-N-hydroxylaminopurine (HAP) in E. Coli and S. cerevisiae. A Ham1-related protein from Methanococcus jannaschii is a novel NTPase that has been shown to hydrolyze nonstandard nucleotides such as XTP to XMP and ITP to I…
RALMO_4258	2	D377G; T391A	rbsA	1530	Monosaccharide-transporting ATPase (ABC superfamily)	cd03215	ABC_Carb_Monos_II	Second domain of the ATP-binding cassette component of monosaccharide transport system; This family represents domain II of the carbohydrate uptake proteins that transport only monosaccharides (Monos). The Carb_Monos family is involved in the uptake of monosaccharides, such as pentoses (such as xylose, arabinose, and ribose) and hexoses (such as xylose, arabinose, and ribose), that cannot be brok…
RALMO_2101	1	T24A	queC	675	queuosine biosynthesis protein	cd01995	ExsB	ExsB is a transcription regulator related protein. It is a subfamily of a Adenosine nucleotide binding superfamily of proteins. This protein family is represented by a single member in nearly every completed large (&gt; 1000 genes) prokaryotic genome. In Rhizobium meliloti, a species in which the exo genes make succinoglycan, a symbiotically important exopolysaccharide, exsB is located nearby and…
RALMO_4269	1	T290K	qor	975	quinone oxidoreductase, NADPH-dependent	cd05286	QOR2	Quinone oxidoreductase (QOR); Quinone oxidoreductase (QOR) and 2-haloacrylate reductase. QOR catalyzes the conversion of a quinone + NAD(P)H to a hydroquinone + NAD(P)+. Quinones are cyclic diones derived from aromatic compounds. Membrane bound QOR actin the respiratory chains of bacteria and mitochondria, while soluble QOR acts to protect from toxic quinones (e.g. DT-diaphorase) or as a soluble …
RALMO_2164	1	P365Q	pyrC	1278	Dihydroorotase, Carbamoylaspartic dehydrase	cd01317	DHOase_IIa	Dihydroorotase (DHOase), subgroup IIa; DHOases catalyze the reversible interconversion of carbamoyl aspartate to dihydroorotate, a key reaction in pyrimidine biosynthesis. This subgroup also contains proteins that lack the active site, like unc-33, a C.elegans protein involved in axon growth.
RALMO_4557	1	H144R	purN	651	phosphoribosylglycinamide formyltransferase 1	cd08645	FMT_core_GART	Phosphoribosylglycinamide formyltransferase (GAR transformylase, GART); Phosphoribosylglycinamide formyltransferase, also known as GAR transformylase or GART, is an essential enzyme that catalyzes the third step in de novo purine biosynthesis. This enzyme uses formyl tetrahydrofolate as a formyl group donor to produce 5&apos;-phosphoribosyl-N-formylglycinamide. In prokaryotes, GART is a single do…
RALMO_2551	1	T1353A	purL	4110	phosphoribosylformyl-glycineamide synthetase (FGAM synthetase)	cd01740	GATase1_FGAR_AT	Type 1 glutamine amidotransferase (GATase1)-like domain found in Formylglycinamide ribonucleotide amidotransferase; Type 1 glutamine amidotransferase (GATase1)-like domain found in Formylglycinamide ribonucleotide amidotransferase (FGAR-AT). FGAR-AT catalyzes the ATP-dependent conversion of formylglycinamide ribonucleotide (FGAR) and glutamine to formylglycinamidine ribonucleotide (FGAM), ADP, Pi…
RALMO_2367	1	D460G	purH	1575	bifunctional: IMP cyclohydrolase (N-terminal); phosphoribosylaminoimidazolecarboxamide formyltransferase (C-terminal)	PRK07106	PRK07106	5-aminoimidazole-4-carboxamide ribonucleotide transformylase; Provisional
RALMO_4277	1	G136E	purD	1269	phosphoribosylglycinamide synthetase (GAR synthetase)	pfam01071	GARS_A	Phosphoribosylglycinamide synthetase, ATP-grasp (A) domain; Phosphoribosylglycinamide synthetase catalyses the second step in the de novo biosynthesis of purine. The reaction catalysed by Phosphoribosylglycinamide synthetase is the ATP- dependent addition of 5-phosphoribosylamine to glycine to form 5&apos;phosphoribosylglycinamide. This domain is related to the ATP-grasp domain of biotin carboxyl…
RALMO_3131	1	P84L	pth	603	peptidyl-tRNA hydrolase	cd00462	PTH	Peptidyl-tRNA hydrolase (PTH) is a monomeric protein that cleaves the ester bond linking the nascent peptide and tRNA when peptidyl-tRNA is released prematurely from the ribosome. This ensures the recycling of peptidyl-tRNAs into tRNAs produced through abortion of translation and is essential for cell viability.This group also contains chloroplast RNA splicing 2 (CRS2), which is closely related n…
RALMO_3618	1	V67A	pstS	1062	Phosphate-binding protein pstS precursor (PBP), ABC superfamily	TIGR00975	3a0107s03	phosphate ABC transporter, phosphate-binding protein; This family represents one type of (periplasmic, in Gram-negative bacteria) phosphate-binding protein found in phosphate ABC (ATP-binding cassette) transporters. This protein is accompanied, generally in the same operon, by an ATP binding protein and (usually) two permease proteins [Transport and binding proteins, Anions].
RALMO_1682	3	A131T; D414E; V487A	pspE	1650	rhodanese-like protein	cd01533	4RHOD_Repeat_2	Member of the Rhodanese Homology Domain superfamily, repeat 2. This CD includes putative rhodanese-related sulfurtransferases which contain 4 copies of the Rhodanese Homology Domain. This CD aligns the 2nd repeat which does contain the putative catalytic Cys residue.
RALMO_4183	1	T203K	psd	648	Phosphatidylserine decarboxylase	PRK05305	PRK05305	phosphatidylserine decarboxylase; Provisional
RALMO_4141	2	H72N; T214A	prpD	1452	2-methylcitrate dehydratase	PRK09425	prpD	2-methylcitrate dehydratase; Provisional
RALMO_4138	1	I274M	prpB	897	2-methylisocitrate lyase	PRK11320	prpB	2-methylisocitrate lyase; Provisional
RALMO_1005	1	Q128R	proC	825	Pyrroline-5-carboxylate reductase	0	0	0
RALMO_3862	4	A39T; D131A; L395I; K550E	prlC	2121	oligopeptidase A	cd06456	M3A_DCP	Peptidase family M3 dipeptidyl carboxypeptidase (DCP); Peptidase family M3 dipeptidyl carboxypeptidase (DCP; Dcp II; peptidyl dipeptidase; EC 3.4.15.5). This metal-binding M3A family also includes oligopeptidase A (OpdA; EC 3.4.24.70) enzyme. DCP cleaves dipeptides off the C-termini of various peptides and proteins, the smallest substrate being N-blocked tripeptides and unblocked tetrapeptides. D…
RALMO_3610	2	V66A; A401T	priA	2307	Primosome factor n' (replication factor Y)	0	0	0
RALMO_1446	2	G100D; Q151E	prhJ	525	transcription regulator for hrp genes expression	cd06170	LuxR_C_like	C-terminal DNA-binding domain of LuxR-like proteins. This domain contains a helix-turn-helix motif and binds DNA. Proteins belonging to this group are response regulators; some act as transcriptional activators, others as transcriptional repressors. Many are active as homodimers. Many are two domain proteins in which the DNA binding property of the C-terminal DNA binding domain is modulated by mo…
RALMO_4709	1	A480P	prfC	1596	Peptide chain release factor 3 (RF-3)	0	0	0
RALMO_0737	1	S103P	ppsA	2388	Phosphoenolpyruvate synthase. Pyruvate,water dikinase	pfam01326	PPDK_N	Pyruvate phosphate dikinase, PEP/pyruvate binding domain; This enzyme catalyses the reversible conversion of ATP to AMP, pyrophosphate and phosphoenolpyruvate (PEP).
RALMO_4015	1	I457V	ppk	2175	Polyphosphate kinase	cd09165	PLDc_PaPPK1_C1_like	Catalytic C-terminal domain, first repeat, of Pseudomonas aeruginosa polyphosphate kinase 1 and similar proteins; Catalytic C-terminal domain, first repeat (C1 domain), of polyphosphate kinase (Poly P kinase 1 or PPK1, EC 2.7.4.1) from Pseudomonas aeruginosa (PaPPK1), Dictyostelium discoideum (DdPPK1), and other similar proteins. Inorganic polyphosphate (Poly P) plays an important role in bacteri…
RALMO_2559	2	E309G; V357I	ppiD	1947	peptidyl-prolyl cis-trans isomerase (rotamase D)	pfam00639	Rotamase	PPIC-type PPIASE domain; Rotamases increase the rate of protein folding by catalyzing the interconversion of cis-proline and trans-proline.
RALMO_0936	1	E302G	pntB	1458	NAD(P) transhydrogenase subunit beta	COG1282	PntB	NAD/NADP transhydrogenase beta subunit [Energy production and conversion]
RALMO_0939	3	A59T; E218D; H249R	pntAa	1140	NAD(P) transhydrogenase subunit alpha part 1	cd05304	Rubrum_tdh	Rubrum transdehydrogenase NAD-binding and catalytic domains; Transhydrogenases found in bacterial and inner mitochondrial membranes link NAD(P)(H)-dependent redox reactions to proton translocation. The energy of the proton electrochemical gradient (delta-p), generated by the respiratory electron transport chain, is consumed by transhydrogenase in NAD(P)+ reduction. Transhydrogenase is likely invo…
RALMO_2513	1	W38R	pncA	633	nicotinamidase/pyrazinamidase (bifunctional protein)	cd01011	nicotinamidase	Nicotinamidase/pyrazinamidase (PZase). Nicotinamidase, a ubiquitous enzyme in prokaryotes, converts nicotinamide to nicotinic acid (niacin) and ammonia, which in turn can be recycled to make nicotinamide adenine dinucleotide (NAD). The same enzyme is also called pyrazinamidase, because in converts the tuberculosis drug pyrazinamide (PZA) into its active form pyrazinoic acid (POA).
RALMO_5260	1	G153A	pmbA	1374	peptidase, for maturation of Microcin B17 and degradation of CcdA	PRK11040	PRK11040	peptidase PmbA; Provisional
RALMO_2163	1	T240A	plsC	801	Phospholipid/glycerol acyltransferase; 1-acyl-sn-glycerol-3-phosphate acyltransferase	COG0204	PlsC	1-acyl-sn-glycerol-3-phosphate acyltransferase [Lipid metabolism]
RALMO_5036	4	M78T; E160D; C187G; N188S	pip	963	Proline iminopeptidase (Prolyl aminopeptidase)	TIGR01249	pro_imino_pep_1	proline iminopeptidase, Neisseria-type subfamily; This model represents one of two related families of proline iminopeptidase in the alpha/beta fold hydrolase family. The fine specificities of the various members, including both the range of short peptides from which proline can be removed and whether other amino acids such as alanine can be also removed, may vary among members.
RALMO_2682	9	A33G; V153A; S490T; T498S; D513T; N514T; S515D; S516P; L518V	pilQ	2154	fimbrial type-4 assembly protein	0	0	0
RALMO_2684	1	L50F	pilO	660	fimbrial type-4 assembly transmembrane protein	COG3167	PilO	Tfp pilus assembly protein PilO [Cell motility and secretion / Intracellular trafficking and secretion]
RALMO_3665	1	S11P	phhA	942	Phenylalanine 4-monooxygenase	0	0	0
RALMO_3945	5	G54N; V69A; I302V; V686A; R734K	pheT	2430	phenylalanine tRNA synthetase, beta-subunit	cd02796	tRNA_bind_bactPheRS	tRNA-binding-domain-containing prokaryotic phenylalanly tRNA synthetase (PheRS) beta chain. PheRS aminoacylate phenylalanine transfer RNAs (tRNAphe). PheRSs belong structurally to class II aminoacyl tRNA synthetases (aaRSs) but, as they aminoacylate the 2&apos;OH of the terminal ribose of tRNA they belong functionally to class 1 aaRSs. This domain has general tRNA binding properties and is believ…
RALMO_3946	1	V86A	pheS	1035	phenylalanine tRNA synthetase, alpha-subunit	pfam02912	Phe_tRNA-synt_N	Aminoacyl tRNA synthetase class II, N-terminal domain; Aminoacyl tRNA synthetase class II, N-terminal domain.
RALMO_0932	1	N31S	phcR	1119	Sensor protein; repressor of PhcA	cd00156	REC	Signal receiver domain; originally thought to be unique to bacteria (CheY, OmpR, NtrC, and PhoB), now recently identified in eukaroytes ETR1 Arabidopsis thaliana; this domain receives the signal from the sensor partner in a two-component systems; contains a phosphoacceptor site that is phosphorylated by histidine kinase homologs; usually found N-terminal to a DNA binding effector domain; forms ho…
RALMO_0934	1	T392A	phcB	1404	regulatory protein, SAM-dependent methyltransferase domain	cd02440	AdoMet_MTases	S-adenosylmethionine-dependent methyltransferases (SAM or AdoMet-MTase), class I; AdoMet-MTases are enzymes that use S-adenosyl-L-methionine (SAM or AdoMet) as a substrate for methyltransfer, creating the product S-adenosyl-L-homocysteine (AdoHcy). There are at least five structurally distinct families of AdoMet-MTases, class I being the largest and most diverse. Within this class enzymes can be …
RALMO_2593	1	V86I	phaB	741	Acetoacetyl-CoA reductase	cd05333	BKR_SDR_c	beta-Keto acyl carrier protein reductase (BKR), involved in Type II FAS, classical (c) SDRs; This subgroup includes the Escherichai coli K12 BKR, FabG. BKR catalyzes the NADPH-dependent reduction of ACP in the first reductive step of de novo fatty acid synthesis (FAS). FAS consists of four elongation steps, which are repeated to extend the fatty acid chain through the addition of two-carbo units …
RALMO_2589	1	V30L	phaA	1185	acetyl-CoA acetyltransferase, thiolase-like	cd00751	thiolase	Thiolase are ubiquitous enzymes that catalyze the reversible thiolytic cleavage of 3-ketoacyl-CoA into acyl-CoA and acetyl-CoA, a 2-step reaction involving a covalent intermediate formed with a catalytic cysteine. They are found in prokaryotes and eukaryotes (cytosol, microbodies and mitochondria). There are 2 functional different classes: thiolase-I (3-ketoacyl-CoA thiolase) and thiolase-II (ace…
RALMO_1409	8	I44V; S82N; T118S; S160G; D166A; S264T; D282N; N302S	pglA	1593	Polygalacturonase precursor (pectinase)	pfam00295	Glyco_hydro_28	Glycosyl hydrolases family 28; Glycosyl hydrolase family 28 includes polygalacturonase EC:3.2.1.15 as well as rhamnogalacturonase A(RGase A), EC:3.2.1.-. These enzymes is important in cell wall metabolizm.
RALMO_2555	1	T87N	pgi	1620	Glucose-6-phosphate isomerase	0	0	0
RALMO_2359	1	K395E	pepP	1377	proline aminopeptidase P II	cd01087	Prolidase	Prolidase. E.C. 3.4.13.9. Also known as Xaa-Pro dipeptidase, X-Pro dipeptidase, proline dipeptidase., imidodipeptidase, peptidase D, gamma-peptidase. Catalyses hydrolysis of Xaa-Pro dipeptides; also acts on aminoacyl-hydroxyproline analogs. No action on Pro-Pro.
RALMO_1467	1	I231V	pehC	2043	Polygalacturonase	0	0	0
RALMO_2518	1	T420P	pehB	2115	Exo-poly-galacturonosidase signal peptide protein	pfam00295	Glyco_hydro_28	Glycosyl hydrolases family 28; Glycosyl hydrolase family 28 includes polygalacturonase EC:3.2.1.15 as well as rhamnogalacturonase A(RGase A), EC:3.2.1.-. These enzymes is important in cell wall metabolizm.
RALMO_2350	1	G67A	pdxA	1017	4-hydroxy-L-threonine phosphate dehydrogenase, NAD-dependent (pyridoxine phosphate biosynthetic protein)	PRK01909	pdxA	4-hydroxythreonine-4-phosphate dehydrogenase; Validated
RALMO_3857	1	N780T	pdhA	2691	pyruvate dehydrogenase, decarboxylase subunit E1, thiamin-binding	0	0	0
RALMO_5102	3	I2T; T124A; N210S	pcp	648	Pyrrolidone-carboxylate peptidase 2	PRK13197	PRK13197	pyrrolidone-carboxylate peptidase; Provisional
RALMO_1064	1	V480A	pcnB	1548	poly(A) polymerase I	pfam12626	PolyA_pol_arg_C	Polymerase A arginine-rich C-terminus; The C-terminus of polymerase A in E coli is arginine-rich and is necessary for full functioning of the enzyme.
RALMO_2389	2	L61P; H205R	pcaH	741	Protocatechuate 3,4-dioxygenase, beta-chain	cd03464	3,4-PCD_beta	Protocatechuate 3,4-dioxygenase (3,4-PCD) , beta subunit. 3,4-PCD catalyzes the oxidative ring cleavage of 3,4-dihydroxybenzoate to produce beta-carboxy-cis,cis-muconate. 3,4-PCDs are large aggregates of 12 protomers, each composed of an alpha- and beta-subunit and an Fe3+ ion bound in the beta-subunit at the alpha-subunit-beta-subunit interface. 3,4-PCD is a member of the aromatic dioxygenases w…
RALMO_2390	1	W144G	pcaG	699	Protocatechuate 3,4-dioxygenase, alpha chain	cd03463	3,4-PCD_alpha	Protocatechuate 3,4-dioxygenase (3,4-PCD) , alpha subunit. 3,4-PCD catalyzes the oxidative ring cleavage of 3,4-dihydroxybenzoate to produce beta-carboxy-cis,cis-muconate. 3,4-PCDs are large aggregates of 12 protomers, each composed of an alpha- and beta-subunit and an Fe3+ ion bound in the beta-subunit at the alpha-subunit-beta-subunit interface. 3,4-PCD is a member of the aromatic dioxygenases …
RALMO_4344	4	S128G; L207P; R238K; S266N	pcaF	1203	Beta-ketoadipyl-CoA thiolase	cd00751	thiolase	Thiolase are ubiquitous enzymes that catalyze the reversible thiolytic cleavage of 3-ketoacyl-CoA into acyl-CoA and acetyl-CoA, a 2-step reaction involving a covalent intermediate formed with a catalytic cysteine. They are found in prokaryotes and eukaryotes (cytosol, microbodies and mitochondria). There are 2 functional different classes: thiolase-I (3-ketoacyl-CoA thiolase) and thiolase-II (ace…
RALMO_4342	3	L115P; L156F; V164A	pcaD	813	3-oxoadipate enol-lactonase	PRK10673	PRK10673	acyl-CoA esterase; Provisional
RALMO_4341	1	V16A	pcaC	396	4-carboxymuconolactone decarboxylase (CMD)	TIGR02425	decarb_PcaC	4-carboxymuconolactone decarboxylase; Members of this family are 4-carboxymuconolactone decarboxylase, which catalyzes the third step in the catabolism of protocatechuate (and therefore the fourth step in the catabolism of para-hydroxybenzoate, of 3-hydroxybenzoate, of vanillate, etc.). Most members of this family are encoded within protocatechuate catabolism operons. This protein is sometimes fo…
RALMO_4343	1	V185A	pcaB	1362	3-carboxy-cis,cis-muconate cycloisomerase (3- carboxymuconate lactonizing enzyme) (CMLE)	cd01597	pCLME	prokaryotic 3-carboxy-cis,cis-muconate cycloisomerase (CMLE)_like; This subgroup contains pCLME and related proteins, and belongs to the Lyase class I family. Members of this family for the most part catalyze similar beta-elimination reactions in which a C-N or C-O bond is cleaved with the release of fumarate as one of the products. These proteins are active as tetramers. The four active sites of…
RALMO_2619	1	A265T	pbgP	1125	D-Alanyl-D-alanine carboxypeptidase	PRK11669	pbpG	D-alanyl-D-alanine endopeptidase; Provisional
RALMO_4687	1	S198G	parA	669	plasmid partition ATPase	0	0	0
RALMO_1061	1	T46A	panB	822	3-methyl-2-oxobutanoate hydroxymethyltransferase	cd06557	KPHMT-like	Ketopantoate hydroxymethyltransferase (KPHMT) is the first enzyme in the pantothenate biosynthesis pathway. Ketopantoate hydroxymethyltransferase (KPHMT) catalyzes the first committed step in the biosynthesis of pantothenate (vitamin B5), which is a precursor to coenzyme A and is required for penicillin biosynthesis.
RALMO_0454	2	Y29D; I223V	paaE	1092	phenylacetic acid degradation protein with NADP-linked, 2Fe-2S ferredoxin-like and riboflavin synthase-like domains	cd06214	PA_degradation_oxidoreductase_like	NAD(P) binding domain of ferredoxin reductase like phenylacetic acid (PA) degradation oxidoreductase. PA oxidoreductases of E. coli hydroxylate PA-CoA in the second step of PA degradation. Members of this group typically fuse a ferredoxin reductase-like domain with an iron-sulfur binding cluster domain. Ferredoxins catalyze electron transfer between an NAD(P)-binding domain of the alpha/beta clas…
RALMO_1693	1	V34A	paaA	1095	subunit of multicomponent oxygenase, phenylacetic acid degradation	PRK13778	paaA	phenylacetate-CoA oxygenase subunit PaaA; Provisional
RALMO_0984	1	V1M	oxyR	954	Hydrogen peroxide-inducible gene activator; Transcriptional regulator, LysR family	0	0	0
RALMO_0162	1	T245A	otsB	789	trehalose-phosphatase	COG1877	OtsB	Trehalose-6-phosphatase [Carbohydrate transport and metabolism]
RALMO_0163	1	I445V	otsA	1398	Alpha,alpha-trehalose-phosphate synthase [UDP-forming]	cd03788	GT1_TPS	Trehalose-6-Phosphate Synthase (TPS) is a glycosyltransferase that catalyses the synthesis of alpha,alpha-1,1-trehalose-6-phosphate from glucose-6-phosphate using a UDP-glucose donor. It is a key enzyme in the trehalose synthesis pathway. Trehalose is a nonreducing disaccharide present in a wide variety of organisms and may serve as a source of energy and carbon. It is characterized most notably …
RALMO_4663	2	A39V; R362K	oprB	1431	Carbohydrate-selective porin	pfam04966	OprB	Carbohydrate-selective porin, OprB family; Carbohydrate-selective porin, OprB family.
RALMO_2011	1	D198G	OPR	1074	12-oxophytodienoate reductase	cd02933	OYE_like_FMN	Old yellow enzyme (OYE)-like FMN binding domain. OYE was the first flavin-dependent enzyme identified, however its true physiological role remains elusive to this day. Each monomer of OYE contains FMN as a non-covalently bound cofactor, uses NADPH as a reducing agent with oxygens, quinones, and alpha,beta-unsaturated aldehydes and ketones, and can act as electron acceptors in the catalytic reacti…
RALMO_0873	1	H344Q	nrdA	2964	Ribonucleoside-diphosphate reductase, alpha subunit	cd01679	RNR_I	Class I ribonucleotide reductase; Ribonucleotide reductase (RNR) catalyzes the reductive synthesis of deoxyribonucleotides from their corresponding ribonucleotides. It provides the precursors necessary for DNA synthesis. RNRs are separated into three classes based on their metallocofactor usage. Class I RNRs, found in eukaryotes, bacteria, and many viruses, use a diiron-tyrosyl radical. Class II …
RALMO_0527	1	P228L	npdA	750	NAD-dependent deacetylase; sirtuin family	cd01412	SIRT5_Af1_CobB	SIRT5_Af1_CobB: Eukaryotic, archaeal and prokaryotic group (class3) which includes human sirtuin SIRT5, Archaeoglobus fulgidus Sir2-Af1, and E. coli CobB; and are members of the SIR2 family of proteins, silent information regulator 2 (Sir2) enzymes which catalyze NAD+-dependent protein/histone deacetylation. Sir2 proteins have been shown to regulate gene silencing, DNA repair, metabolic enzymes, …
RALMO_4648	2	T200A; V577A	norB	2277	nitric oxide reductase (Subunit b) transmembrane protein	COG3256	NorB	Nitric oxide reductase large subunit [Inorganic ion transport and metabolism]
RALMO_0257	1	M216V	nirB	2556	NADH-dependent nitrite reductase, Rubredoxin--NAD(+) reductase	pfam00070	Pyr_redox	Pyridine nucleotide-disulphide oxidoreductase; This family includes both class I and class II oxidoreductases and also NADH oxidases and peroxidases. This domain is actually a small NADH binding domain within a larger FAD binding domain.
RALMO_3142	2	S91G; D356G	nasF	1263	Nitrate ABC transporter, periplasmic component	pfam13379	NMT1_2	NMT1-like family; This family is closely related to the pfam09084 family.
RALMO_0254	3	R88P; C391R; K405E	napA	2742	Nitrate reductase; prokaryotic molybdopterin-containing oxidoreductase family; NasA/napA/narB subfamily;	cd02754	MopB_Nitrate-R-NapA-like	Nitrate reductases, NapA (Nitrate-R-NapA), NasA, and NarB catalyze the reduction of nitrate to nitrite. Monomeric Nas is located in the cytoplasm and participates in nitrogen assimilation. Dimeric Nap is located in the periplasm and is coupled to quinol oxidation via a membrane-anchored tetraheme cytochrome. Members of the MopB_Nitrate-R-NapA CD belong to the molybdopterin_binding (MopB) superfam…
RALMO_2139	3	S139P; T287A; V294M	namA	1113	NADPH dehydrogenase (Xenobiotic reductase)	cd02932	OYE_YqiM_FMN	Old yellow enzyme (OYE) YqjM-like FMN binding domain. YqjM is involved in the oxidative stress response of Bacillus subtilis. Like the other OYE members, each monomer of YqjM contains FMN as a non-covalently bound cofactor and uses NADPH as a reducing agent. The YqjM enzyme exists as a homotetramer that is assembled as a dimer of catalytically dependent dimers, while other OYE members exist only …
RALMO_4944	1	P143Q	nahD	744	DSBA oxidoreductase	cd03022	DsbA_HCCA_Iso	DsbA family, 2-hydroxychromene-2-carboxylate (HCCA) isomerase subfamily; HCCA isomerase is a glutathione (GSH) dependent enzyme involved in the naphthalene catabolic pathway. It converts HCCA, a hemiketal formed spontaneously after ring cleavage of 1,2-dihydroxynapthalene by a dioxygenase, into cis-o-hydroxybenzylidenepyruvate (cHBPA). This is the fourth reaction in a six-step pathway that conver…
RALMO_4551	1	M194T	nadC	888	Nicotinate-nucleotide diphosphorylase (carboxylating)	cd01572	QPRTase	Quinolinate phosphoribosyl transferase (QAPRTase or QPRTase), also called nicotinate-nucleotide pyrophosphorylase, is involved in the de novo synthesis of NAD in both prokaryotes and eukaryotes. It catalyses the reaction of quinolinic acid (QA) with 5-phosphoribosyl-1-pyrophosphate (PRPP) in the presence of Mg2+ to produce nicotinic acid mononucleotide (NAMN), pyrophosphate and carbon dioxide. QP…
RALMO_0321	1	A320D	nadB	1515	L-aspartate oxidase 2 (LASPO 2) (Quinolinate synthetase B 2)	PRK06175	PRK06175	L-aspartate oxidase; Provisional
RALMO_4550	1	K102E	nadB	1602	quinolinate synthetase, B subunit, L-aspartate oxidase	PRK06175	PRK06175	L-aspartate oxidase; Provisional
RALMO_3125	2	C214Y; L269P	mutM	867	formamidopyrimidine/5-formyluracil/ 5-hydroxymethyluracil DNA glycosylase	pfam06831	H2TH	Formamidopyrimidine-DNA glycosylase H2TH domain; Formamidopyrimidine-DNA glycosylase (Fpg) is a DNA repair enzyme that excises oxidized purines from damaged DNA. This family is the central domain containing the DNA-binding helix-two turn-helix domain.
RALMO_1078	9	A334S; D350E; D356G; A356-; A356-; G356-; S391A; M440V; T442A	mutL	1914	methyl-directed mismatch repair protein	cd03482	MutL_Trans_MutL	MutL_Trans_MutL: transducer domain, having a ribosomal S5 domain 2-like fold, found in proteins similar to Escherichia coli MutL. EcMutL belongs to the DNA mismatch repair (MutL/MLH1/PMS2) family. This transducer domain is homologous to the second domain of the DNA gyrase B subunit, which is known to be important in nucleotide hydrolysis and the transduction of structural signals from the ATP-bin…
RALMO_0827	1	A120V	murE	1545	UDP-N-acetylmuramoylalanyl-D-glutamate 2,6-diaminopimelate ligase	0	0	0
RALMO_0830	2	M289T; T460A	murD	1641	UDP-N-acetylmuramoyl-L-alanine--D-glutamate ligase	pfam08245	Mur_ligase_M	Mur ligase middle domain; Mur ligase middle domain.
RALMO_1093	2	E83D; T86A	murB	1029	UDP-N-acetylenolpyruvoylglucosamine reductase, FAD-binding	pfam01565	FAD_binding_4	FAD binding domain; This family consists of various enzymes that use FAD as a co-factor, most of the enzymes are similar to oxygen oxidoreductase. One of the enzymes Vanillyl-alcohol oxidase (VAO) has a solved structure, the alignment includes the FAD binding site, called the PP-loop, between residues 99-110. The FAD molecule is covalently bound in the known structure, however the residue that li…
RALMO_2663	2	A66P; V70M	murA	1356	UDP-N-acetylglucosamine 1-carboxyvinyltransferase	cd01555	UdpNAET	UDP-N-acetylglucosamine enolpyruvyl transferase catalyzes enolpyruvyl transfer as part of the first step in the biosynthesis of peptidoglycan, a component of the bacterial cell wall. The reaction is phosphoenolpyruvate + UDP-N-acetyl-D-glucosamine = phosphate + UDP-N-acetyl-3-(1-carboxyvinyl)-D-glucosamine. This enzyme is of interest as a potential target for anti-bacterial agents. The only other…
RALMO_3688	2	A5S; T144A	mtnN	786	5'-methylthioadenosine/S-adenosylhomocysteine nucleosidase	PRK05584	PRK05584	5&apos;-methylthioadenosine/S-adenosylhomocysteine nucleosidase; Validated
RALMO_0897	3	V56A; A210T; V395A	mpl	1386	UDP-N-acetylmuramate:L-alanyl-gamma-D-glutamyl-m eso-diaminopimelate ligase (Murein peptide ligase)	pfam01225	Mur_ligase	Mur ligase family, catalytic domain; This family contains a number of related ligase enzymes which have EC numbers 6.3.2.*. This family includes: MurC, MurD, MurE, MurF, Mpl and FolC. MurC, MurD, Mure and MurF catalyse consecutive steps in the synthesis of peptidoglycan. Peptidoglycan consists of a sheet of two sugar derivatives, with one of these N-acetylmuramic acid attaching to a small pentape…
RALMO_5258	1	H40R	mogA	639	molybdochetalase, Molybdenum cofactor (Moco) biosynthesis	cd00886	MogA_MoaB	MogA_MoaB family. Members of this family are involved in biosynthesis of the molybdenum cofactor (MoCF) an essential cofactor of a diverse group of redox enzymes. MoCF biosynthesis is an evolutionarily conserved pathway present in eubacteria, archaea, and eukaryotes. MoCF contains a tricyclic pyranopterin, termed molybdopterin (MPT). MogA, together with MoeA, is responsible for the metal incorpor…
RALMO_3173	1	M103V	moeB	750	Molybdopterin biosynthesis protein moeB	cd00757	ThiF_MoeB_HesA_family	ThiF_MoeB_HesA. Family of E1-like enzymes involved in molybdopterin and thiamine biosynthesis family. The common reaction mechanism catalyzed by MoeB and ThiF, like other E1 enzymes, begins with a nucleophilic attack of the C-terminal carboxylate of MoaD and ThiS, respectively, on the alpha-phosphate of an ATP molecule bound at the active site of the activating enzymes, leading to the formation o…
RALMO_0633	1	V108A	moeA	1260	molybdopterin biosynthesis protein	cd00887	MoeA	MoeA family. Members of this family are involved in biosynthesis of the molybdenum cofactor (MoCF), an essential cofactor of a diverse group of redox enzymes. MoCF biosynthesis is an evolutionarily conserved pathway present in eubacteria, archaea and eukaryotes. MoCF contains a tricyclic pyranopterin, termed molybdopterin (MPT). MoeA, together with MoaB, is responsible for the metal incorporation…
RALMO_0185	2	R117H; P231T	modC	738	molybdate ABC transporter ATP-binding protein	cd03297	ABC_ModC_molybdenum_transporter	ATP-binding cassette domain of the molybdenum transport system; ModC is an ABC-type transporter and the ATPase component of a molybdate transport system that also includes the periplasmic binding protein ModA and the membrane protein ModB. ABC transporters are a large family of proteins involved in the transport of a wide variety of different compounds, like sugars, ions, peptides and more comple…
RALMO_0635	1	K168N	moaE	516	molybdopterin synthase, large subunit	0	0	0
RALMO_4661	2	N9D; L216V	mntH	1644	manganese transport transmembrane protein and ABC-type Fe3+-siderophore transport system	COG1914	MntH	Mn2+ and Fe2+ transporters of the NRAMP family [Inorganic ion transport and metabolism]
RALMO_3635	3	V419I; A462T; A493T	mnmG	1944	Glucose-inhibited division protein A, tRNA uridine 5-carboxymethylaminomethyl modification enzyme	COG1206	Gid	NAD(FAD)-utilizing enzyme possibly involved in translation [Translation, ribosomal structure and biogenesis]
RALMO_3676	3	C24R; D61A; V123A	minC	759	cell division inhibitor	pfam05209	MinC_N	Septum formation inhibitor MinC, N-terminal domain; In Escherichia coli ftsZ assembles into a Z ring at midcell while assembly at polar sites is prevented by the min system. MinC, a component of this system, is an inhibitor of FtsZ assembly that is positioned within the cell by interaction with MinDE. MinC is an oligomer, probably a dimer. The C terminal half of MinC is the most conserved and int…
RALMO_3234	3	I760V; H854G; F871Y	metHb	2736	5-methyltetrahydrofolate-homocysteine methyltransferase protein	pfam02965	Met_synt_B12	Vitamin B12 dependent methionine synthase, activation domain; Vitamin B12 dependent methionine synthase, activation domain.
RALMO_3399	1	G271A	metF	831	5,10-methylenetetrahydrofolate reductase	cd00537	MTHFR	Methylenetetrahydrofolate reductase (MTHFR). 5,10-Methylenetetrahydrofolate is reduced to 5-methyltetrahydrofolate by methylenetetrahydrofolate reductase, a cytoplasmic, NAD(P)-dependent enzyme. 5-methyltetrahydrofolate is utilized by methionine synthase to convert homocysteine to methionine. The enzymatic mechanism is a ping-pong bi-bi mechanism, in which NAD(P)+ release precedes the binding of …
RALMO_1681	2	V189I; A190V	metC	1233	cystathionine beta-lyase (cysteine lyase) protein	COG0626	MetC	Cystathionine beta-lyases/cystathionine gamma-synthases [Amino acid transport and metabolism]
RALMO_0338	2	T83A; S89T	mdtD	1482	multidrug transport protein, MFS family	cd06174	MFS	The Major Facilitator Superfamily (MFS) is a large and diverse group of secondary transporters that includes uniporters, symporters, and antiporters. MFS proteins facilitate the transport across cytoplasmic or internal membranes of a variety of substrates including ions, sugar phosphates, drugs, neurotransmitters, nucleosides, amino acids, and peptides. They do so using the electrochemical potent…
RALMO_0002	2	F360L; L829I	mdtC	3102	multidrug efflux system, subunit C	pfam03176	MMPL	MMPL family; Members of this family are putative integral membrane proteins from bacteria. Several of the members are mycobacterial proteins. Many of the proteins contain two copies of this aligned region. The function of these proteins is not known, although it has been suggested that they may be involved in lipid transport.
RALMO_4136	1	S215P	mdh	990	Malate dehydrogenase	cd01338	MDH_choloroplast_like	Chloroplast-like malate dehydrogenases; MDH is one of the key enzymes in the citric acid cycle, facilitating both the conversion of malate to oxaloacetate and replenishing levels of oxalacetate by reductive carboxylation of pyruvate. Members of this subfamily are bacterial MDHs, and plant MDHs localized to the choloroplasts. MDHs are part of the NAD(P)-binding Rossmann fold superfamily, which inc…
RALMO_0716	1	T47A	map	828	methionine aminopeptidase	cd01086	MetAP1	Methionine Aminopeptidase 1. E.C. 3.4.11.18. Also known as methionyl aminopeptidase and Peptidase M. Catalyzes release of N-terminal amino acids, preferentially methionine, from peptides and arylamides.
RALMO_3007	1	I255V	manA	1332	mannose-6-phosphate isomerase	COG2942	COG2942	N-acyl-D-glucosamine 2-epimerase [Carbohydrate transport and metabolism]
RALMO_5358	2	T36I; A138E	maf	597	Septum formation protein Maf	cd00555	Maf	Nucleotide binding protein Maf. Maf has been implicated in inhibition of septum formation in eukaryotes, bacteria and archaea, but homologs in B.subtilis and S.cerevisiae are nonessential for cell division. Maf has been predicted to be a nucleotide- or nucleic acid-binding protein with structural similarity to the hypoxanthine/xanthine NTP pyrophosphatase Ham1 from Methanococcus jannaschii, RNase…
RALMO_4230	1	T261A	maeB	2328	NAD(P)-dependent malic enzyme ; bifunctional: Malate dehydrogenase (N-terminal); Phosphate acetyltransferase (C-terminal)	cd05311	NAD_bind_2_malic_enz	NAD(P) binding domain of malic enzyme (ME), subgroup 2; Malic enzyme (ME), a member of the amino acid dehydrogenase (DH)-like domain family, catalyzes the oxidative decarboxylation of L-malate to pyruvate in the presence of cations (typically Mg++ or Mn++) with the concomitant reduction of cofactor NAD+ or NADP+. ME has been found in all organisms, and plays important roles in diverse metabolic p…
RALMO_2517	2	K186R; A344G	lysP	1296	lysine-specific permease	TIGR00907	2A0304	amino acid permease (GABA permease); [Transport and binding proteins, Amino acids, peptides and amines].
RALMO_2690	1	G227A	lysA	1260	Diaminopimelate decarboxylase	cd06828	PLPDE_III_DapDC	Type III Pyridoxal 5-phosphate (PLP)-Dependent Enzyme Diaminopimelate Decarboxylase; Diaminopimelate decarboxylase (DapDC, EC 4.1.1.20) participates in the last step of lysine biosynthesis. It converts meso-2,6-diaminoheptanedioate to L-lysine. It is a fold type III PLP-dependent enzyme that contains an N-terminal PLP-binding TIM-barrel domain and a C-terminal beta-sandwich domain, similar to bac…
RALMO_3097	1	D285E	ltaA	1098	low specificity L-threonine aldolase protein	cd06502	TA_like	Low-specificity threonine aldolase (TA). This family belongs to pyridoxal phosphate (PLP)-dependent aspartate aminotransferase superfamily (fold I). TA catalyzes the conversion of L-threonine or L-allo-threonine to glycine and acetaldehyde in a secondary glycine biosynthetic pathway.
RALMO_4562	1	T11A	lspA	519	prolipoprotein signal peptidase (SPase II)	0	0	0
RALMO_1113	1	Q228R	lpxK	1050	tetraacyldisaccharide 4' kinase (lipid A 4'kinase)	PRK01906	PRK01906	tetraacyldisaccharide 4&apos;-kinase; Provisional
RALMO_2805	2	I77V; T87A	lpxH	807	UDP-2,3-diacylglucosamine hydrolase	cd07398	MPP_YbbF-LpxH	Escherichia coli YbbF/LpxH and related proteins, metallophosphatase domain; YbbF/LpxH is an Escherichia coli UDP-2,3-diacylglucosamine hydrolase thought to catalyze the fourth step of lipid A biosynthesis, in which a precursor UDP-2,3-diacylglucosamine is hydrolyzed to yield 2,3-diacylglucosamine 1-phosphate and UMP. YbbF belongs to the metallophosphatase (MPP) superfamily. MPPs are functionally …
RALMO_0729	1	L127R	lpxA	816	UDP-N-acetylglucosamine acetyltransferase	cd03351	LbH_UDP-GlcNAc_AT	UDP-N-acetylglucosamine O-acyltransferase (UDP-GlcNAc acyltransferase): Proteins in this family catalyze the transfer of (R)-3-hydroxymyristic acid from its acyl carrier protein thioester to UDP-GlcNAc. It is the first enzyme in the lipid A biosynthetic pathway and is also referred to as LpxA. Lipid A is essential for the growth of Escherichia coli and related bacteria. It is also essential for m…
RALMO_4675	1	R80L	livH	882	high-affinity branched-chain leucine/isoleucine/valine transporter subunit protein (ABC superfamily, membrane)	cd06582	TM_PBP1_LivH_like	Transmembrane subunit (TM) of Escherichia coli LivH and related proteins. LivH is one of two TMs of the E. coli LIV-1/LS transporter, a Periplasmic Binding Protein (PBP)-dependent ATP-Binding Cassette (ABC) transporter involved in the uptake of branched-chain amino acids (AAs). These types of transporters generally bind type 1 PBPs. PBP-dependent ABC transporters consist of a PBP, two TMs, and tw…
RALMO_4539	1	N212H	livF	717	leucine/isoleucine/valine transporter subunit ; ATP-binding component of ABC superfamily	cd03224	ABC_TM1139_LivF_branched	ATP-binding cassette domain of branched-chain amino acid transporter; LivF (TM1139) is part of the LIV-I bacterial ABC-type two-component transport system that imports neutral, branched-chain amino acids. The E. coli branched-chain amino acid transporter comprises a heterodimer of ABC transporters (LivF and LivG), a heterodimer of six-helix TM domains (LivM and LivH), and one of two alternative s…
RALMO_3205	5	M333-; T333-; P333-; N333-; A333-	lipA	1002	Lipoyl synthase (Lipoic acid synthase or Lipoate synthase, Sulfur insertion protein lipA (Lip-syn, LS)	0	0	0
RALMO_4289	1	S256P	lgtF	771	Glycosyl transferase F	0	0	0
RALMO_4181	2	C119Y; V260I	leuA	1542	2-isopropylmalate synthase	cd07940	DRE_TIM_IPMS	2-isopropylmalate synthase (IPMS), N-terminal catalytic TIM barrel domain; 2-isopropylmalate synthase (IPMS) catalyzes an aldol-type condensation of acetyl-CoA and 2-oxoisovalerate yielding 2-isopropylmalate and CoA, the first committed step in leucine biosynthesis. This family includes the Arabidopsis thaliana IPMS1 and IPMS2 proteins, the Glycine max GmN56 protein, and the Brassica insularis Ba…
RALMO_2948	3	P42S; V221A; D223A	ldhA	987	fermentative D-lactate dehydrogenase, NAD-dependent	cd12183	LDH_like_2	D-Lactate and related Dehydrogenases, NAD-binding and catalytic domains; D-Lactate dehydrogenase (LDH) catalyzes the interconversion of pyruvate and lactate, and is a member of the 2-hydroxyacid dehydrogenase family. LDH is homologous to D-2-hydroxyisocaproic acid dehydrogenase (D-HicDH) and shares the 2-domain structure of formate dehydrogenase. D-2-hydroxyisocaproate dehydrogenase-like (HicDH) …
RALMO_2401	1	L161P	ldcA	927	Muramoyltetrapeptide carboxypeptidase	cd07025	Peptidase_S66	LD-Carboxypeptidase, a serine protease, includes microcin C7 self immunity protein; LD-carboxypeptidase (Muramoyltetrapeptide carboxypeptidase; EC 3.4.17.13; Merops family S66; initially described as Carboxypeptidase II) family also includes the microcin c7 self-immunity protein (MccF) as well as uncharacterized proteins including hypothetical proteins. LD-carboxypeptidase hydrolyzes the amide bo…
RALMO_2349	2	V151A; L206P	ksgA	846	S-adenosylmethionine-6-N',N'-adenosyl (rRNA) dimethyltransferase	PRK00274	ksgA	16S ribosomal RNA methyltransferase KsgA/Dim1 family protein; Reviewed
RALMO_4632	2	V314I; V349A	kgtP	1314	alpha-ketoglutarate permease (MFS family)	cd06174	MFS	The Major Facilitator Superfamily (MFS) is a large and diverse group of secondary transporters that includes uniporters, symporters, and antiporters. MFS proteins facilitate the transport across cytoplasmic or internal membranes of a variety of substrates including ions, sugar phosphates, drugs, neurotransmitters, nucleosides, amino acids, and peptides. They do so using the electrochemical potent…
RALMO_3695	2	D122E; V196L	kdpC	483	P-type ATPase, high-affinity potassium transport system, C chain	PRK00315	PRK00315	potassium-transporting ATPase subunit C; Reviewed
RALMO_3694	1	A296V	kdpB	2235	P-type ATPase, high-affinity potassium transport system, B chain	pfam00122	E1-E2_ATPase	E1-E2 ATPase; E1-E2 ATPase.
RALMO_2062	1	K280E	katG	2175	Peroxidase/catalase (Catalase-peroxidase)	cd00649	catalase_peroxidase_1	N-terminal catalytic domain of catalase-peroxidases; This is a subgroup of heme-dependent peroxidases of the plant superfamily that share a heme prosthetic group and catalyze a multistep oxidative reaction involving hydrogen peroxide as the electron acceptor. Catalase-peroxidases can exhibit both catalase and broad-spectrum peroxidase activities depending on the steady-state concentration of hydr…
RALMO_2581	1	V72A	ispF	507	2C-methyl-D-erythritol 2,4-cyclodiphosphate synthase	cd00554	MECDP_synthase	MECDP_synthase (2-C-methyl-D-erythritol-2,4-cyclodiphosphate synthase), encoded by the ispF gene, catalyzes the formation of 2-C-methyl-D-erythritol 2,4-cyclodiphosphate (MEC) in the non-mevalonate deoxyxylulose (DOXP) pathway for isoprenoid biosynthesis. This pathway is present in bacteria, plants and some protozoa but is distinct from that used by mammals and Archaea. MECDP_synthase forms a hom…
RALMO_3128	1	N42D	ispE	870	4-diphosphocytidyl-2-C-methyl-D-erythritol kinase (CMK) (4-(cytidine-5'-diphospho)-2-C-methyl-D-erythritol kinase)	0	0	0
RALMO_2582	2	V75M; S253A	ispD	762	2-C-methyl-D-erythritol 4-phosphate cytidylyltransferase	cd02516	CDP-ME_synthetase	CDP-ME synthetase is involved in mevalonate-independent isoprenoid production; 4-diphosphocytidyl-2-methyl-D-erythritol synthase (CDP-ME), also called 2C-methyl-d-erythritol 4-phosphate cytidylyltransferase catalyzes the third step in the alternative (non-mevalonate) pathway of Isopentenyl diphosphate (IPP) biosynthesis: the formation of 4-diphosphocytidyl-2C-methyl-D-erythritol from CTP and 2C-m…
RALMO_4309	1	R69G	ispA	900	geranyltranstransferase (=farnesyldiphosphate synthase)	cd00685	Trans_IPPS_HT	Trans-Isoprenyl Diphosphate Synthases, head-to-tail; These trans-Isoprenyl Diphosphate Synthases (Trans_IPPS) catalyze head-to-tail (HT) (1&apos;-4) condensation reactions. This CD includes all-trans (E)-isoprenyl diphosphate synthases which synthesize various chain length (C10, C15, C20, C25, C30, C35, C40, C45, and C50) linear isoprenyl diphosphates from precursors, isopentenyl diphosphate (IPP…
RALMO_1959	1	E16D	iorA	459	Isoquinoline 1-oxidoreductase alpha subunit	cd00207	fer2	2Fe-2S iron-sulfur cluster binding domain. Iron-sulfur proteins play an important role in electron transfer processes and in various enzymatic reactions. The family includes plant and algal ferredoxins, which act as electron carriers in photosynthesis and ferredoxins, which participate in redox chains (from bacteria to mammals). Fold is ismilar to thioredoxin.
RALMO_0552	1	V259A	iolG	1029	Inositol 2-dehydrogenase involved in myo-inositol catabolism	0	0	0
RALMO_2352	1	I477V	imp	2436	exported protein required for envelope biosynthesis and integrity (ORGANIC SOLVENT TOLERANCE TRANSMEMBRANE PROTEIN)	pfam04453	OstA_C	Organic solvent tolerance protein; Family involved in organic solvent tolerance in bacteria. The region contains several highly conserved, potentially catalytic, residues.
RALMO_4186	1	D218E	ilvI	1758	acetolactate synthase, large subunit	pfam00205	TPP_enzyme_M	Thiamine pyrophosphate enzyme, central domain; The central domain of TPP enzymes contains a 2-fold Rossman fold.
RALMO_0658	1	Y25H	ilvG	1728	acetolactate synthase 2 catalytic subunit	pfam02776	TPP_enzyme_N	Thiamine pyrophosphate enzyme, N-terminal TPP binding domain; Thiamine pyrophosphate enzyme, N-terminal TPP binding domain.
RALMO_2279	1	I82M	ilvE	930	Branched-chain-amino-acid transaminase	cd01557	BCAT_beta_family	BCAT_beta_family: Branched-chain aminotransferase catalyses the transamination of the branched-chain amino acids leusine, isoleucine and valine to their respective alpha-keto acids, alpha-ketoisocaproate, alpha-keto-beta-methylvalerate and alpha-ketoisovalerate. The enzyme requires pyridoxal 5&apos;-phosphate (PLP) as a cofactor to catalyze the reaction. It has been found that mammals have two fo…
RALMO_4964	2	S17T; D272E	ilvE	1065	putative branched-chain-amino-acid aminotransferase	cd01557	BCAT_beta_family	BCAT_beta_family: Branched-chain aminotransferase catalyses the transamination of the branched-chain amino acids leusine, isoleucine and valine to their respective alpha-keto acids, alpha-ketoisocaproate, alpha-keto-beta-methylvalerate and alpha-ketoisovalerate. The enzyme requires pyridoxal 5&apos;-phosphate (PLP) as a cofactor to catalyze the reaction. It has been found that mammals have two fo…
RALMO_3944	1	V167A	ihfA	372	integration host factor (IHF), alpha subunit	0	0	0
RALMO_3484	1	T22A	hyi	789	hydroxypyruvate isomerase	TIGR03234	OH-pyruv-isom	hydroxypyruvate isomerase; This enzyme interconverts tartronate semi-aldehyde (TSA, aka 2-hydroxy 3-oxopropionate) and hydroxypyruvate. The E. coli enzyme has been characterized and found to be specific for TSA, contain no cofactors, and have a rather high Km for hydroxypyruvate of 12.5 mM. The gene is ofter found in association with glyoxalate carboligase (which produces TSA), but has been shown…
RALMO_1047	3	S119A; V127A; V232A	hutI	1227	imidazolonepropionase (Imidazolone-5-propionate hydrolase)	cd01296	Imidazolone-5PH	Imidazolonepropionase/imidazolone-5-propionate hydrolase (Imidazolone-5PH) catalyzes the third step in the histidine degradation pathway, the hydrolysis of (S)-3-(5-oxo-4,5-dihydro-3H-imidazol-4-yl)propanoate to N-formimidoyl-L-glutamate. In bacteria, the enzyme is part of histidine utilization (hut) operon.
RALMO_2769	1	P334S	hslO	1017	33 kDa chaperonin (Heat shock protein 33 homolog) (HSP33)	0	0	0
RALMO_1425	1	V51A	hrpH	630	Type III secretion system protein hrpH	TIGR02560	HrpB4	type III secretion protein HrpB4; This family of genes are always found in type III secretion operons in a limited number of species including Burkholderia, Xanthomonas and Ralstonia.
RALMO_1445	1	I235L	hrpG	741	Transcriptional regulator of hrp gene cluster, OmpR family	0	0	0
RALMO_1424	2	-265D; -266R	hrpF	891	type III secretion system protein hrpF	0	0	0
RALMO_0555	12	M753L; L818F; S957G; A959P; K1015Q; E1025D; S1026G; S1041P; N1046T; A1047P; S1051A; T1196A	hrpA	3981	ATP-dependent helicase	pfam11898	DUF3418	Domain of unknown function (DUF3418); This presumed domain is functionally uncharacterized. This domain is found in bacteria. This domain is typically between 582 to 594 amino acids in length. This domain is found associated with pfam07717, pfam00271, pfam04408.
RALMO_1426	1	M3K	hrcJ	810	Type III secretion system lipoprotein HrcJ	pfam01514	YscJ_FliF	Secretory protein of YscJ/FliF family; This family includes proteins that are related to the YscJ lipoprotein, and the amino terminus of FliF, the flageller M-ring protein. The members of the YscJ family are thought to be involved in secretion of several proteins. The FliF protein ring is thought to be part of the export apparatus for flageller proteins, based on the similarity to YscJ proteins.
RALMO_3865	1	A125T	hpcR	465	Homoprotocatechuate degradative operon repressor	TIGR02337	HpaR	homoprotocatechuate degradation operon regulator, HpaR; This Helix-Turn-Helix transcriptional regulator is a member of the MarR family (pfam01047) and is found in association with operons for the degradation of 4-hydroxyphenylacetic acid via homoprotocatechuate.
RALMO_1660	3	I150V; A303N; D315E	hoxN	1074	High-affinity nickel transport protein	COG3376	HoxN	High-affinity nickel permease [Inorganic ion transport and metabolism]
RALMO_4518	1	S77A	holC	429	DNA polymerase III chi subunit	COG2927	HolC	DNA polymerase III, chi subunit [DNA replication, recombination, and repair]
RALMO_2877	2	V261A; T355K	hmp	1188	Flavohemoprotein, Nitric oxide dioxygenase	cd06184	flavohem_like_fad_nad_binding	FAD_NAD(P)H binding domain of flavohemoglobin. Flavohemoglobins have a globin domain containing a B-type heme fused with a ferredoxin reductase-like FAD/NAD-binding domain. Flavohemoglobins detoxify nitric oxide (NO) via an NO dioxygenase reaction. The hemoglobin domain adopts a globin fold with an embedded heme molecule. Flavohemoglobins also have a C-terminal reductase domain with bindiing site…
RALMO_4941	2	R84C; V89A	hmp	306	flavohemoprotein, nitric oxide dioxygenase	0	0	0
RALMO_2653	1	V122A	hisE	375	Phosphoribosyl-ATP pyrophosphatase (PRA-PH)	0	0	0
RALMO_5219	1	Q234L	hisC	1125	Histidinol-phosphate aminotransferase	cd00609	AAT_like	Aspartate aminotransferase family. This family belongs to pyridoxal phosphate (PLP)-dependent aspartate aminotransferase superfamily (fold I). Pyridoxal phosphate combines with an alpha-amino acid to form a compound called a Schiff base or aldimine intermediate, which depending on the reaction, is the substrate in four kinds of reactions (1) transamination (movement of amino groups), (2) racemiza…
RALMO_0971	2	S51G; T384A	hipO	1197	Hippurate hydrolase (Hippuricase) (Benzoylglycine amidohydrolase)	cd05666	M20_Acy1_like1	M20 Peptidase Aminoacylase 1 subfamily; Peptidase M20 family, Uncharacterized subfamily of bacterial proteins predicted as putative amidohydrolases or hippurate hydrolases. These are a class of zinc binding homodimeric enzymes involved in hydrolysis of N-acetylated proteins. N-terminal acetylation of proteins is a widespread and highly conserved process that is involved in protection and stabilit…
RALMO_0311	1	E433D	hipA	1347	transcriptional repressor which interacts with HipB	0	0	0
RALMO_2396	2	V250A; V279A	hipA	1335	transcriptional repressor which interacts with HipB	pfam07804	HipA_C	HipA-like C-terminal domain; The members of this family are similar to a region close to the C-terminus of the HipA protein expressed by various bacterial species. This protein is known to be involved in high-frequency persistence to the lethal effects of inhibition of either DNA or peptidoglycan synthesis. When expressed alone, it is toxic to bacterial cells, but it is usually tightly associated…
RALMO_0518	2	N42S; S418P	hflK	1380	Protein hflK, cofactor of ATP-dependent protease FtsH	pfam12221	HflK_N	Bacterial membrane protein N terminal; This domain is found in bacteria. This domain is typically between 65 to 81 amino acids in length. This domain is found associated with pfam01145. This domain is the N terminal of the bacterial membrane protein HflK. HflK complexes with HflC to form a membrane protease which is modulated by the GTPase HflX. The N terminal domain of HflK is the membrane spann…
RALMO_3581	1	G426D	hemN	1467	Coproporphyrinogen III oxidase	pfam06969	HemN_C	HemN C-terminal domain; Members of this family are all oxygen-independent coproporphyrinogen-III oxidases (HemN). This enzyme catalyses the oxygen-independent conversion of coproporphyrinogen-III to protoporphyrinogen-IX, one of the last steps in haem biosynthesis. The function of this domain is unclear, but comparison to other proteins containing a radical SAM domain (pfam04055) suggest it may b…
RALMO_3611	1	C362R	hemE	1095	uroporphyrinogen decarboxylase	0	0	0
RALMO_2699	1	L33V	hemB	996	5-aminolevulinate dehydratase (porphobilinogen synthase)	cd04823	ALAD_PBGS_aspartate_rich	Porphobilinogen synthase (PBGS), which is also called delta-aminolevulinic acid dehydratase (ALAD), catalyzes the condensation of two 5-aminolevulinic acid (ALA) molecules to form the pyrrole porphobilinogen (PBG), which is the second step in the biosynthesis of tetrapyrroles, such as heme, vitamin B12 and chlorophyll. This reaction involves the formation of a Schiff base link between the substra…
RALMO_0536	3	W202R; M336T; V356A	hcaD	1290	phenylpropionate dioxygenase, ferredoxin reductase subunit	pfam00070	Pyr_redox	Pyridine nucleotide-disulphide oxidoreductase; This family includes both class I and class II oxidoreductases and also NADH oxidases and peroxidases. This domain is actually a small NADH binding domain within a larger FAD binding domain.
RALMO_5215	3	N144D; S258A; V870A	gyrA	2658	DNA gyrase, subunit A, type II topoisomerase	cd00187	TOP4c	DNA Topoisomerase, subtype IIA; domain A&apos;; bacterial DNA topoisomerase IV (C subunit, ParC), bacterial DNA gyrases (A subunit, GyrA),mammalian DNA toposiomerases II. DNA topoisomerases are essential enzymes that regulate the conformational changes in DNA topology by catalysing the concerted breakage and rejoining of DNA strands during normal cellular growth.
RALMO_5395	1	S75P	gudD	1353	D-glucarate dehydratase (GDH) (GlucD)	cd03323	D-glucarate_dehydratase	D-Glucarate dehydratase (GlucD) catalyzes the dehydration of both D-glucarate and L-idarate to form 5-keto-4-deoxy-D-glucarate (5-KDG) , the initial reaction of the catabolic pathway for (D)-glucarate. GlucD belongs to the enolase superfamily of enzymes, characterized by the presence of an enolate anion intermediate which is generated by abstraction of the alpha-proton of the carboxylate substrat…
RALMO_0747	1	L223S	guaA	1644	GMP synthetase	PRK00876	nadE	NAD synthetase; Reviewed
RALMO_2197	1	V307I	gtrB	1059	bactoprenol glucosyl transferase; CPS-53 (KpLE1) prophage	0	0	0
RALMO_2018	3	R33K; C130R; D169G	gst	729	glutathione S-transferase protein	cd03057	GST_N_Beta	GST_N family, Class Beta subfamily; GSTs are cytosolic dimeric proteins involved in cellular detoxification by catalyzing the conjugation of glutathione (GSH) with a wide range of endogenous and xenobiotic alkylating agents, including carcinogens, therapeutic drugs, environmental toxins and products of oxidative stress. The GST fold contains an N-terminal TRX-fold domain and a C-terminal alpha he…
RALMO_3617	1	C184R	gst	609	glutathionine S-transferase	cd03188	GST_C_Beta	C-terminal, alpha helical domain of Class Beta Glutathione S-transferases; Glutathione S-transferase (GST) C-terminal domain family, Class Beta subfamily; GSTs are cytosolic dimeric proteins involved in cellular detoxification by catalyzing the conjugation of glutathione (GSH) with a wide range of endogenous and xenobiotic alkylating agents, including carcinogens, therapeutic drugs, environmental…
RALMO_3729	1	T2M	gspK	1056	General Secretory Pathway protein K, type II secretion system	0	0	0
RALMO_3734	1	P480S	gspE	1596	General Secretory Pathway protein E, type II secretion system	COG2805	PilT	Tfp pilus assembly protein, pilus retraction ATPase PilT [Cell motility and secretion / Intracellular trafficking and secretion]
RALMO_3179	1	T167A	gshB	975	glutathione synthetase (glutathione GSH synthase)	pfam02955	GSH-S_ATP	Prokaryotic glutathione synthetase, ATP-grasp domain; Prokaryotic glutathione synthetase, ATP-grasp domain.
RALMO_1052	1	A22S	grpE	651	Hsp 24 nucleotide exchange factor, Ribulose-phosphate 3-epimerase activity	0	0	0
RALMO_3167	1	S49P	gpsA	1017	glycerol-3-phosphate dehydrogenase (GPDH)	pfam01210	NAD_Gly3P_dh_N	NAD-dependent glycerol-3-phosphate dehydrogenase N-terminus; NAD-dependent glycerol-3-phosphate dehydrogenase (GPDH) catalyses the interconversion of dihydroxyacetone phosphate and L-glycerol-3-phosphate. This family represents the N-terminal NAD-binding domain.
RALMO_2340	1	T242K	glyS	2094	glycine tRNA synthetase, beta subunit	pfam02092	tRNA_synt_2f	Glycyl-tRNA synthetase beta subunit; Glycyl-tRNA synthetase beta subunit.
RALMO_3578	1	V95A	glxR	912	tartronic semialdehyde reductase	pfam03446	NAD_binding_2	NAD binding domain of 6-phosphogluconate dehydrogenase; The NAD binding domain of 6-phosphogluconate dehydrogenase adopts a Rossmann fold.
RALMO_5272	1	S85P	gltI	912	glutamate/aspartate transport protein (ABC superfamily, peri_bind) high affinity periplasmic solute-binding protein	cd00134	PBPb	Bacterial periplasmic transport systems use membrane-bound complexes and substrate-bound, membrane-associated, periplasmic binding proteins (PBPs) to transport a wide variety of substrates, such as, amino acids, peptides, sugars, vitamins and inorganic ions. PBPs have two cell-membrane translocation functions: bind substrate, and interact with the membrane bound complex. A diverse group of peripl…
RALMO_3407	1	S141N	gltI	906	glutamate/aspartate transport protein; ABC superfamily, periplasmic binding component	cd00134	PBPb	Bacterial periplasmic transport systems use membrane-bound complexes and substrate-bound, membrane-associated, periplasmic binding proteins (PBPs) to transport a wide variety of substrates, such as, amino acids, peptides, sugars, vitamins and inorganic ions. PBPs have two cell-membrane translocation functions: bind substrate, and interact with the membrane bound complex. A diverse group of peripl…
RALMO_4220	1	E102D	gltE	738	Short-chain dehydrodenase (GltE)	cd05370	SDR_c2	classical (c) SDR, subgroup 2; Short-chain dehydrogenases/reductases (SDRs, aka Tyrosine-dependent oxidoreductases) are a functionally diverse family of oxidoreductases that have a single domain with a structurally conserved Rossmann fold (alpha/beta folding pattern with a central beta-sheet), an NAD(P)(H)-binding region, and a structurally diverse C-terminal region. Classical SDRs are typically …
RALMO_2676	1	M497T	gltB	4752	glutamate synthase, large subunit	pfam04898	Glu_syn_central	Glutamate synthase central domain; The central domain of glutamate synthase connects the amino terminal amidotransferase domain with the FMN-binding domain and has an alpha / beta overall topology. This domain appears to be a rudimentary form of the FMN-binding TIM barrel according to SCOP.
RALMO_4129	1	D429E	gltA	1302	Citrate synthase	PLN02456	PLN02456	citrate synthase
RALMO_4032	1	M229T	gloB	681	Hydroxyacylglutathione hydrolase	TIGR03413	GSH_gloB	hydroxyacylglutathione hydrolase; Members of this protein family are hydroxyacylglutathione hydrolase, a detoxification enzyme known as glyoxalase II. It follows lactoylglutathione lyase, or glyoxalase I, and acts to remove the toxic metabolite methylglyoxal and related compounds. This protein belongs to the broader metallo-beta-lactamase family (pfam00753) [Cellular processes, Detoxification].
RALMO_1659	2	D32A; G203D	glnQ	855	high-affinity glutamine ABC transporter ATP-binding protein	cd03262	ABC_HisP_GlnQ	ATP-binding cassette domain of the histidine and glutamine transporters; HisP and GlnQ are the ATP-binding components of the bacterial periplasmic histidine and glutamine permeases, respectively. Histidine permease is a multi-subunit complex containing the HisQ and HisM integral membrane subunits and two copies of HisP. HisP has properties intermediate between those of integral and peripheral mem…
RALMO_4019	1	S40G	glmM	1344	phosphoglucosamine mutase	cd05802	GlmM	GlmM is a bacterial phosphoglucosamine mutase (PNGM) that belongs to the alpha-D-phosphohexomutase superfamily. It is required for the interconversion of glucosamine-6-phosphate and glucosamine-1-phosphate in the biosynthetic pathway of UDP-N-acetylglucosamine, an essential precursor to components of the cell envelope. In order to be active, GlmM must be phosphorylated, which can occur via autoph…
RALMO_4853	1	T50A	glk	1056	Glucokinase	PRK00292	glk	glucokinase; Provisional
RALMO_5075	2	D339E; S493A	glgX	2265	glycosyl hydrolase	cd11326	AmyAc_Glg_debranch	Alpha amylase catalytic domain found in glycogen debranching enzymes; Debranching enzymes facilitate the breakdown of glycogen through glucosyltransferase and glucosidase activity. These activities are performed by a single enzyme in mammals, yeast, and some bacteria, but by two distinct enzymes in Escherichia coli and other bacteria. Debranching enzymes perform two activities: 4-alpha-D-glucanot…
RALMO_5079	3	T103A; Y194C; A276T	glgA	1638	Glycogen synthase (Starch [bacterial glycogen] synthase)	cd03791	GT1_Glycogen_synthase_DULL1_like	This family is most closely related to the GT1 family of glycosyltransferases. Glycogen synthase catalyzes the formation and elongation of the alpha-1,4-glucose backbone using ADP-glucose, the second and key step of glycogen biosynthesis. This family includes starch synthases of plants, such as DULL1 in Zea mays and glycogen synthases of various organisms.
RALMO_1021	1	L206I	glcF	1248	Glycolate oxidase iron-sulfur subunit	pfam02754	CCG	Cysteine-rich domain; The key element of this family is the CX31-38CCX33-34CXXC sequence motif normally found at the C-terminus in archaeal and bacterial Hdr-like proteins. There may be one or two copies, and the motif is probably an iron-sulfur binding cluster. In some instances one of the cysteines is replaced by an aspartate, and aspartate can in principle also function as a ligand of an iron-…
RALMO_1023	3	C10R; V72A; E112K	glcD	1494	Glycolate oxidase subunit glcD	pfam01565	FAD_binding_4	FAD binding domain; This family consists of various enzymes that use FAD as a co-factor, most of the enzymes are similar to oxygen oxidoreductase. One of the enzymes Vanillyl-alcohol oxidase (VAO) has a solved structure, the alignment includes the FAD binding site, called the PP-loop, between residues 99-110. The FAD molecule is covalently bound in the known structure, however the residue that li…
RALMO_3634	2	A82V; G191A	gidB	672	Glucose-inhibited division protein B, S-adenosyl-L-methionine-dependent methyltransferase	PRK00107	gidB	16S rRNA methyltransferase GidB; Reviewed
RALMO_0445	4	V236A; S343P; N485D; L663Q	ggt	1869	Gamma-glutamyltransferase	COG0405	Ggt	Gamma-glutamyltransferase [Amino acid transport and metabolism]
RALMO_3591	2	A130T; I181V	gcvT	1128	glycine cleavage complex protein T, aminomethyltransferase, tetrahydrofolate-dependent	pfam01571	GCV_T	Aminomethyltransferase folate-binding domain; This is a family of glycine cleavage T-proteins, part of the glycine cleavage multienzyme complex (GCV) found in bacteria and the mitochondria of eukaryotes. GCV catalyses the catabolism of glycine in eukaryotes. The T-protein is an aminomethyl transferase.
RALMO_3576	2	V289I; L359M	gcl	1641	Tartronate-semialdehyde synthase (glyoxylate carboligase)	pfam00205	TPP_enzyme_M	Thiamine pyrophosphate enzyme, central domain; The central domain of TPP enzymes contains a 2-fold Rossman fold.
RALMO_3439	2	G94S; T473A	gatA	1488	Glutamyl-tRNA(Gln) amidotransferase subunit A (Glu-ADT subunit A)	PRK00012	gatA	aspartyl/glutamyl-tRNA amidotransferase subunit A; Reviewed
RALMO_1470	2	T11-; E11-	garD	1602	(D)-galactarate dehydrogenase	COG2721	UxaA	Altronate dehydratase [Carbohydrate transport and metabolism]
RALMO_4805	1	T390A	gabD	1482	succinate-semialdehyde dehydrogenase I, NADP-dependent	cd07103	ALDH_F5_SSADH_GabD	Mitochondrial succinate-semialdehyde dehydrogenase and ALDH family members 5A1 and 5F1-like; Succinate-semialdehyde dehydrogenase, mitochondrial (SSADH, GabD, EC=1.2.1.24) catalyzes the NAD+-dependent oxidation of succinate semialdehyde (SSA) to succinate. This group includes the human aldehyde dehydrogenase family 5 member A1 (ALDH5A1) which is a mitochondrial homotetramer that converts SSA to s…
RALMO_3474	2	T116A; V322A	gabD	1494	succinate-semialdehyde dehydrogenase I, NADP-dependent	cd07103	ALDH_F5_SSADH_GabD	Mitochondrial succinate-semialdehyde dehydrogenase and ALDH family members 5A1 and 5F1-like; Succinate-semialdehyde dehydrogenase, mitochondrial (SSADH, GabD, EC=1.2.1.24) catalyzes the NAD+-dependent oxidation of succinate semialdehyde (SSA) to succinate. This group includes the human aldehyde dehydrogenase family 5 member A1 (ALDH5A1) which is a mitochondrial homotetramer that converts SSA to s…
RALMO_0814	1	N591D	fruB	2535	phosphotransferase system, fructose-specific EI/HPr/EIIA components	pfam02896	PEP-utilizers_C	PEP-utilizing enzyme, TIM barrel domain; PEP-utilizing enzyme, TIM barrel domain.
RALMO_4020	1	V173A	folP	798	Dihydropteroate synthase	cd00739	DHPS	DHPS subgroup of Pterin binding enzymes. DHPS (dihydropteroate synthase), a functional homodimer, catalyzes the condensation of p-aminobenzoic acid (pABA) in the de novo biosynthesis of folate, which is an essential cofactor in both nucleic acid and protein biosynthesis. Prokaryotes (and some lower eukaryotes) must synthesize folate de novo, while higher eukaryotes are able to utilize dietary fol…
RALMO_4115	1	A105V	folC	1299	folylpolyglutamate synthase	pfam08245	Mur_ligase_M	Mur ligase middle domain; Mur ligase middle domain.
RALMO_3423	1	G56A	fmt	984	10-formyltetrahydrofolate:L-methionyl-tRNA(fMet) N-formyltransferase	cd08646	FMT_core_Met-tRNA-FMT_N	Methionyl-tRNA formyltransferase, N-terminal hydrolase domain; Methionyl-tRNA formyltransferase (Met-tRNA-FMT), N-terminal formyltransferase domain. Met-tRNA-FMT transfers a formyl group from N-10 formyltetrahydrofolate to the amino terminal end of a methionyl-aminoacyl-tRNA acyl moiety, yielding formyl-Met-tRNA. Formyl-Met-tRNA plays essential role in protein translation initiation by forming co…
RALMO_4374	4	A333S; T613A; T623A; M647L	fliD	2316	flagellar hook-associated protein 2 (filament cap protein)	cd04056	Peptidases_S53	Peptidase domain in the S53 family; Members of the peptidases S53 (sedolisin) family include endopeptidases and exopeptidases sedolisin, kumamolysin, and (PSCP) Pepstatin-insensitive Carboxyl Proteinase. The S53 family contains a catalytic triad Glu/Asp/Ser with an additional acidic residue Asp in the oxyanion hole, similar to that of Asn in subtilisin. The stability of these enzymes may be enhan…
RALMO_0388	1	R326K	flhA	2091	Flagellar biosynthesis protein. FHIPEP family	PRK06012	flhA	flagellar biosynthesis protein FlhA; Validated
RALMO_4546	1	Q72L	fkpB	480	FKBP-type peptidyl-prolyl cis-trans isomerase (rotamase)	PRK15095	PRK15095	FKBP-type peptidyl-prolyl cis-trans isomerase; Provisional
RALMO_5032	4	V384M; E665-; T665-; A665-	fimV	1956	Tfp pilus assembly protein FimV	0	0	0
RALMO_4616	2	A195T; I249V	fhuA	2109	TonB-dependent siderophore receptor ferrichrome-iron receptor precursor	cd01347	ligand_gated_channel	TonB dependent/Ligand-Gated channels are created by a monomeric 22 strand (22,24) anti-parallel beta-barrel. Ligands apparently bind to the large extracellular loops. The N-terminal 150-200 residues form a plug from the periplasmic end of barrel. Energy (proton-motive force) and TonB-dependent conformational alteration of channel (parts of plug, and loops 7 and 8) allow passage of ligand. FepA re…
RALMO_5093	1	S155P	feoB	1860	Ferrous iron transport protein B	cd01879	FeoB	Ferrous iron transport protein B (FeoB) family; Ferrous iron transport protein B (FeoB) subfamily. E. coli has an iron(II) transport system, known as feo, which may make an important contribution to the iron supply of the cell under anaerobic conditions. FeoB has been identified as part of this transport system. FeoB is a large 700-800 amino acid integral membrane protein. The N terminus contains…
RALMO_0083	1	I216V	fdhD	819	Protein fdhD homolog	COG1526	FdhD	Uncharacterized protein required for formate dehydrogenase activity [Energy production and conversion]
RALMO_0081	4	G136A; E444A; H751Q; N776D	fdhA	2340	formate dehydrogenase similar to ydeP, related to acid resistance with formate dehydrogenase/DMSO reductase	cd02767	MopB_ydeP	The MopB_ydeP CD includes a group of related uncharacterized bacterial molybdopterin-binding oxidoreductase-like domains with a putative molybdopterin cofactor binding site. These members belong to the molybdopterin_binding (MopB) superfamily of proteins.
RALMO_4483	6	I362M; R574K; Q605H; V608I; E622G; D764E	fdhA	2997	formate dehydrogenase, alpha subunit (Fe4S4 domain)	cd02752	MopB_Formate-Dh-Na-like	Formate dehydrogenase N, alpha subunit (Formate-Dh-Na) is a major component of nitrate respiration in bacteria such as in the E. coli formate dehydrogenase N (Fdh-N). Fdh-N is a membrane protein that is a complex of three different subunits and is the major electron donor to the nitrate respiratory chain. Also included in this CD is the Desulfovibrio gigas tungsten formate dehydrogenase, DgW-FDH.…
RALMO_2058	2	V172A; H431R	fadD	1710	Long-chain-fatty-acid-CoA ligase	cd05935	LC_FACS_like	Putative long-chain fatty acid CoA ligase; The members of this family are putative long-chain fatty acyl-CoA synthetases, which catalyze the ATP-dependent activation of fatty acids in a two-step reaction. The carboxylate substrate first reacts with ATP to form an acyl-adenylate intermediate, which then reacts with CoA to produce an acyl-CoA ester. Fatty acyl-CoA synthetases are responsible for fa…
RALMO_1378	4	H34R; E50K; T209A; S215A	fabI	813	enoyl-[acyl-carrier-protein] reductase (NADH)	cd05372	ENR_SDR	Enoyl acyl carrier protein (ACP) reductase (ENR), divergent SDR; This bacterial subgroup of ENRs includes Escherichia coli ENR. ENR catalyzes the NAD(P)H-dependent reduction of enoyl-ACP in the last step of fatty acid biosynthesis. De novo fatty acid biosynthesis is catalyzed by the fatty acid synthetase complex, through the serial addition of 2-carbon subunits. In bacteria and plants,ENR catalyz…
RALMO_1983	3	N54D; N73D; M154V	fabG	768	3-oxoacyl-[acyl-carrier-protein] reductase	cd05362	THN_reductase-like_SDR_c	tetrahydroxynaphthalene/trihydroxynaphthalene reductase-like, classical (c) SDRs; 1,3,6,8-tetrahydroxynaphthalene reductase (4HNR) of Magnaporthe grisea and the related 1,3,8-trihydroxynaphthalene reductase (3HNR) are typical members of the SDR family containing the canonical glycine rich NAD(P)-binding site and active site tetrad, and function in fungal melanin biosynthesis. This subgroup also i…
RALMO_5364	1	T240A	fabD	930	Malonyl CoA-acyl carrier protein transacylase	COG0331	FabD	(acyl-carrier-protein) S-malonyltransferase [Lipid metabolism]
RALMO_1466	3	A422-; G422-; E427D	exuT	1308	Hexuronate transporter	0	0	0
RALMO_2943	1	E277K	eutB	1395	Ethanolamine ammonia-lyase heavy chain	PRK15067	PRK15067	ethanolamine ammonia lyase large subunit; Provisional
RALMO_3960	1	A376S	etfD	1689	Electron-transferring-flavoprotein dehydrogenase	PRK10015	PRK10015	oxidoreductase; Provisional
RALMO_5237	1	G65A	etfB	750	Electron transfer flavoprotein, beta-subunit	cd01714	ETF_beta	The electron transfer flavoprotein (ETF) serves as a specific electron acceptor for various mitochondrial dehydrogenases. ETF transfers electrons to the main respiratory chain via ETF-ubiquinone oxidoreductase. ETF is an heterodimer that consists of an alpha and a beta subunit which binds one molecule of FAD per dimer . A similar system also exists in some bacteria. The homologous pair of protein…
RALMO_5383	2	M100V; M149V	efp	567	Elongation factor P (EF-P)	cd04470	S1_EF-P_repeat_1	S1_EF-P_repeat_1: Translation elongation factor P (EF-P), S1-like RNA-binding domain, repeat 1. EF-P stimulates the peptidyltransferase activity in the prokaryotic 70S ribosome. EF-P enhances the synthesis of certain dipeptides with N-formylmethionyl-tRNA and puromycine in vitro. EF-P binds to both the 30S and 50S ribosomal subunits. EF-P binds near the streptomycine binding site of the 16S rRNA …
RALMO_4308	2	T315A; V578A	dxs	1911	1-deoxy-D-xylulose 5-phosphate synthase; flavoprotein, thiamin-binding	pfam02780	Transketolase_C	Transketolase, C-terminal domain; The C-terminal domain of transketolase has been proposed as a regulatory molecule binding site.
RALMO_0723	1	V373A	dxr	1182	1-deoxy-D-xylulose 5-phosphate reductoisomerase	0	0	0
RALMO_2591	1	N247D	dusC	981	tRNA-dihydrouridine synthase C	COG0042	COG0042	tRNA-dihydrouridine synthase [Translation, ribosomal structure and biogenesis]
RALMO_0809	1	T302A	dppF	1065	Dipeptide transport ATP-binding (ABC superfamily)	TIGR01727	oligo_HPY	oligopeptide/dipeptide ABC transporter, ATP-binding protein, C-terminal domain; This model represents a domain found in the C-terminal regions of oligopeptide ABC transporter ATP binding proteins, immediately following the ATP-binding domain (pfam00005). All characterized members appear able to be involved in the transport of oligopeptides or dipeptides. Some are important for sporulation or anti…
RALMO_4071	1	G3A	dppD	999	Dipeptide transport ATP-binding (ABC superfamily)	0	0	0
RALMO_4069	1	T110A	dppB	987	dipeptide transport protein 1 (ABC superfamily, membrane component)	cd06261	TM_PBP2	Transmembrane subunit (TM) found in Periplasmic Binding Protein (PBP)-dependent ATP-Binding Cassette (ABC) transporters which generally bind type 2 PBPs. These types of transporters consist of a PBP, two TMs, and two cytoplasmic ABC ATPase subunits, and are mainly involved in importing solutes from the environment. The solute is captured by the PBP which delivers it to a gated translocation pathw…
RALMO_3457	1	T292A	dppA	1593	periplasmic dipeptide transport protein	cd08498	PBP2_NikA_DppA_OppA_like_2	The substrate-binding component of an uncharacterized ABC-type nickel/dipeptide/oligopeptide-like import system contains the type 2 periplasmic binding fold; This CD represents the substrate-binding domain of an uncharacterized ATP-binding cassette (ABC) type nickel/dipeptide/oligopeptide-like transporter. The oligopeptide-binding protein OppA and the dipeptide-binding protein DppA show significa…
RALMO_0967	5	M140V; E194A; L214W; T220A; V363A	dpaL	1224	diaminopropionate ammonia-lyase	PRK08206	PRK08206	diaminopropionate ammonia-lyase; Provisional
RALMO_1056	2	T333S; R548K	dnaK	1962	Chaperone protein dnaK (Heat shock protein 70)	cd11733	HSPA9-like_NBD	Nucleotide-binding domain of human HSPA9, Escherichia coli DnaK, and similar proteins; This subgroup includes human mitochondrial HSPA9 (also known as 70-kDa heat shock protein 9, CSA; MOT; MOT2; GRP75; PBP74; GRP-75; HSPA9B; MTHSP75; the gene encoding HSPA9 maps to 5q31.1), Escherichia coli DnaK, and Saccharomyces cerevisiae Stress-Seventy subfamily C/Ssc1p (also called mtHSP70, Endonuclease Sce…
RALMO_1514	2	T316A; S670P	dnaE	3228	DNA polymerase III, alpha subunit	pfam07733	DNA_pol3_alpha	Bacterial DNA polymerase III alpha subunit; Bacterial DNA polymerase III alpha subunit.
RALMO_3510	1	P159A	dnaA	1578	chromosomal replication initiator protein DnaA, DNA-binding transcriptional dual regulator	0	0	0
RALMO_2795	3	V22A; H35R; H269D	dkgB	798	2,5-diketo-D-gluconic acid reductase B (2,5-DKG reductase B) (2,5-DKGR B) (25DKGR-B) (AKR5D)	cd06660	Aldo_ket_red	Aldo-keto reductases (AKRs) are a superfamily of soluble NAD(P)(H) oxidoreductases whose chief purpose is to reduce aldehydes and ketones to primary and secondary alcohols. AKRs are present in all phyla and are of importance to both health and industrial applications. Members have very distinct functions and include the prokaryotic 2,5-diketo-D-gluconic acid reductases and beta-keto ester reducta…
RALMO_2700	3	W72L; M155L; G288S	dipZ	1830	thiol:disulfide interchange protein, cytochrome c-type biogenesis, N-terminal interacts with and activates DsbC	COG0785	CcdA	Cytochrome c biogenesis protein [Posttranslational modification, protein turnover, chaperones]
RALMO_3870	1	S358P	dinB	957	DNA polymerase IV, devoid of proofreading, damage-inducible protein P	0	0	0
RALMO_3269	1	V84A	dehH	927	Haloacetate dehalogenase	PRK10673	PRK10673	acyl-CoA esterase; Provisional
RALMO_5028	3	G27A; A160S; G179D	ddlB	1167	d-alanine-d-alanine ligase b, affects cell division	pfam13535	ATP-grasp_4	ATP-grasp domain; This family includes a diverse set of enzymes that possess ATP-dependent carboxylate-amine ligase activity.
RALMO_4681	1	L169V	dctD	1362	C4-dicarboxylate transport transcriptional regulatory protein (response regulator in two-component reguatory system)	cd00009	AAA	The AAA+ (ATPases Associated with a wide variety of cellular Activities) superfamily represents an ancient group of ATPases belonging to the ASCE (for additional strand, catalytic E) division of the P-loop NTPase fold. The ASCE division also includes ABC, RecA-like, VirD4-like, PilT-like, and SF1/2 helicases. Members of the AAA+ ATPases function as molecular chaperons, ATPase subunits of protease…
RALMO_3194	2	H569R; E601D	dctB	1845	sensor histidine kinase, transcriptional regulator of C4-dicarboxylate transport	cd00075	HATPase_c	Histidine kinase-like ATPases; This family includes several ATP-binding proteins for example: histidine kinase, DNA gyrase B, topoisomerases, heat shock protein HSP90, phytochrome-like ATPases and DNA mismatch repair proteins
RALMO_1150	3	S66C; A154S; T222A	dapA	876	dihydrodipicolinate synthase	cd00950	DHDPS	Dihydrodipicolinate synthase (DHDPS); Dihydrodipicolinate synthase (DHDPS) is a key enzyme in lysine biosynthesis. It catalyzes the aldol condensation of L-aspartate-beta- semialdehyde and pyruvate to dihydropicolinic acid via a Schiff base formation between pyruvate and a lysine residue. The functional enzyme is a homotetramer consisting of a dimer of dimers. DHDPS is member of dihydrodipicolina…
RALMO_0676	1	R178Q	dadX	1128	alanine racemase 2, PLP-binding	cd06827	PLPDE_III_AR_proteobact	Type III Pyridoxal 5-phosphate (PLP)-Dependent Enzymes, Proteobacterial Alanine Racemases; This subfamily is composed mainly of proteobacterial alanine racemases (EC 5.1.1.1), fold type III PLP-dependent enzymes that catalyze the interconversion between L- and D-alanine, which is an essential component of the peptidoglycan layer of bacterial cell walls. hese proteins are similar to other bacteria…
RALMO_5240	2	S263G; N413Y	dadA	1290	D-amino acid dehydrogenase subunit	TIGR02352	thiamin_ThiO	glycine oxidase ThiO; This family consists of the homotetrameric, FAD-dependent glycine oxidase ThiO, from species such as Bacillus subtilis that use glycine in thiamine biosynthesis. In general, members of this family will not be found in species such as E. coli that instead use tyrosine and the ThiH protein [Biosynthesis of cofactors, prosthetic groups, and carriers, Thiamine].
RALMO_4355	3	L236V; C272R; E291G	dadA	1278	D-amino acid dehydrogenase, small subunit	TIGR02352	thiamin_ThiO	glycine oxidase ThiO; This family consists of the homotetrameric, FAD-dependent glycine oxidase ThiO, from species such as Bacillus subtilis that use glycine in thiamine biosynthesis. In general, members of this family will not be found in species such as E. coli that instead use tyrosine and the ThiH protein [Biosynthesis of cofactors, prosthetic groups, and carriers, Thiamine].
RALMO_3200	1	H334R	dacC	1194	D-alanyl-D-alanine carboxypeptidase; penicillin-binding protein 6a	pfam07943	PBP5_C	Penicillin-binding protein 5, C-terminal domain; Penicillin-binding protein 5 expressed by Escherichia coli functions as a D-alanyl-D-alanine carboxypeptidase. It is composed of two domains that are oriented at approximately right angles to each other. The N-terminal domain (pfam00768) is the catalytic domain. The C-terminal domain featured in this family is organized into a sandwich of two anti-…
RALMO_2264	1	L264I	dacB	1542	Serine-type D-Ala-D-Ala carboxypeptidase	pfam02113	Peptidase_S13	D-Ala-D-Ala carboxypeptidase 3 (S13) family; D-Ala-D-Ala carboxypeptidase 3 (S13) family.
RALMO_2809	2	A416T; E432A	cysS	1398	cysteine tRNA synthetase (Cysteine--tRNA ligase)	cd07963	Anticodon_Ia_Cys	Anticodon-binding domain of cysteinyl tRNA synthetases; This domain is found in cysteinyl tRNA synthetases (CysRS), which belong to the class Ia aminoacyl tRNA synthetases. It lies C-terminal to the catalytic core domain, and recognizes and specifically binds to the tRNA anticodon. CysRS catalyzes the transfer of cysteine to the 3&apos;-end of its tRNA.
RALMO_4526	1	V5A	cysN	1305	ATP-sulfurylase, subunit 1 (ATP:sulfate adenylyltransferase)	0	0	0
RALMO_4530	1	R388H	cysI	1665	Sulfite reductase, beta subunit (hemoprotein)	pfam03460	NIR_SIR_ferr	Nitrite/Sulfite reductase ferredoxin-like half domain; Sulfite and Nitrite reductases are key to both biosynthetic assimilation of sulfur and nitrogen and dissimilation of oxidized anions for energy transduction. Two copies of this repeat are found in Nitrite and Sulfite reductases and form a single structural domain.
RALMO_5008	1	N184S	cysC	618	Adenylyl-sulfate kinase	COG0529	CysC	Adenylylsulfate kinase and related kinases [Inorganic ion transport and metabolism]
RALMO_4532	1	I216L	cysB	942	transcriptional regulator of biosynthesis of L-cysteine and regulator of sulfur assimilation (LysR family)	cd08413	PBP2_CysB_like	The C-terminal substrate domain of LysR-type transcriptional regulators CysB-like contains type 2 periplasmic binding fold; CysB is a transcriptional activator of genes involved in sulfate and thiosulfate transport, sulfate reduction, and cysteine synthesis. In Escherichia coli, the regulation of transcription in response to sulfur source is attributed to two transcriptional regulators, CysB and …
RALMO_0651	1	F340L	cysA	1113	thiosulfate transport protein; ABC transporter, ATP-binding component	pfam12857	TOBE_3	TOBE-like domain; The TOBE domain (Transport-associated OB) always occurs as a dimer as the C-terminal strand of each domain is supplied by the partner. Probably involved in the recognition of small ligands such as molybdenum and sulfate. Found in ABC transporters immediately after the ATPase domain.
RALMO_0443	1	Y15D	cyoC	636	cytochrome o ubiquinol oxidase, subunit III	0	0	0
RALMO_2627	1	M72L	cyoA	1026	cytochrome o ubiquinol oxidase, subunit II	0	0	0
RALMO_4753	1	A107E	cynS	444	Cyanate hydratase (Cyanase) (Cyanate lyase) (Cyanate hydrolase)	cd00559	Cyanase_C	Cyanase C-terminal domain. Cyanase (Cyanate lyase) is responsible for the hydrolysis of cyanate. It catalyzes the reaction of cyanate with bicarbonate to produce ammonia and carbon dioxide. This allows organisms that possess the enzyme to overcome the toxicity of environmental cyanate and to use cyanate as a source of nitrogen for growth. This enzyme is a homodecamer, formed by five dimers. Each …
RALMO_0298	3	V289L; V390A; T447I	cydA	1389	transmembrane Cytochrome bd-type quinol oxidase, subunit 1 oxidoreductase protein	pfam01654	Bac_Ubq_Cox	Bacterial Cytochrome Ubiquinol Oxidase; This family are the alternative oxidases found in many bacteria which oxidize ubiquinol and reduce oxygen as part of the electron transport chain. This family is the subunit I of the oxidase Escherichia coli has two copies of the oxidase, bo and bd&apos;, both of which are represented here In some nitrogen fixing bacteria, e.g. Klebsiella pneumoniae this ox…
RALMO_1991	1	I253V	cyaB	2175	type I (cyclolysin-type) secretion system ATP-binding component, ABC transporter, transmembrane region	pfam00664	ABC_membrane	ABC transporter transmembrane region; This family represents a unit of six transmembrane helices. Many members of the ABC transporter family (pfam00005) have two such regions.
RALMO_2337	2	G10A; A222S	cutE	1512	apolipoprotein N-acyltransferase, copper homeostasis protein	cd07571	ALP_N-acyl_transferase	Apolipoprotein N-acyl transferase (class 9 nitrilases); ALP N-acyl transferase (Lnt), is an essential membrane-bound enzyme in gram-negative bacteria, which catalyzes the N-acylation of apolipoproteins, the final step in lipoprotein maturation. This is a reverse amidase (i.e. condensation) reaction. This subgroup belongs to a larger nitrilase superfamily comprised of nitrile- or amide-hydrolyzing…
RALMO_3158	1	I53V	ctaG	609	Cytochrome c oxidase assembly protein CtaG/Cox11	PRK05089	PRK05089	cytochrome C oxidase assembly protein; Provisional
RALMO_3152	1	G188D	ctaA	1092	cytochrome C oxidase assembly protein, AA3 subunit-controlling protein	pfam02628	COX15-CtaA	Cytochrome oxidase assembly protein; This is a family of integral membrane proteins. CtaA is required for cytochrome aa3 oxidase assembly in Bacillus subtilis. COX15 is required for cytochrome c oxidase assembly in yeast.
RALMO_4569	1	L20P	cspD	204	Cold shock-like protein CspD (CSP-D)	cd04458	CSP_CDS	Cold-Shock Protein (CSP) contains an S1-like cold-shock domain (CSD) that is found in eukaryotes, prokaryotes, and archaea. CSP&apos;s include the major cold-shock proteins CspA and CspB in bacteria and the eukaryotic gene regulatory factor Y-box protein. CSP expression is up-regulated by an abrupt drop in growth temperature. CSP&apos;s are also expressed under normal condition at lower level. Th…
RALMO_2572	1	A60V	crtB	834	phytoene synthetase	cd00683	Trans_IPPS_HH	Trans-Isoprenyl Diphosphate Synthases, head-to-head; These trans-Isoprenyl Diphosphate Synthases (Trans_IPPS) catalyze a head-to-head (HH) (1&apos;-1) condensation reaction. This CD includes squalene and phytoene synthases which catalyze the 1&apos;-1 condensation of two 15-carbon (farnesyl) and 20-carbon (geranylgeranyl) isoprenyl diphosphates, respectively. The catalytic site consists of a larg…
RALMO_2150	1	V437A	cpsG	1386	phosphomannomutase	cd03089	PMM_PGM	The phosphomannomutase/phosphoglucomutase (PMM/PGM) bifunctional enzyme catalyzes the reversible conversion of 1-phospho to 6-phospho-sugars (e.g. between mannose-1-phosphate and mannose-6-phosphate or glucose-1-phosphate and glucose-6-phosphate) via a bisphosphorylated sugar intermediate. The reaction involves two phosphoryl transfers, with an intervening 180 degree reorientation of the reaction…
RALMO_3161	1	-399A	coxB	1257	cytochrome C oxidase polypeptide II precursor (cytochrome AA3 subunit 2)	0	0	0
RALMO_3658	2	C438R; G746D	copA	2247	copper transporting P-type ATPase	0	0	0
RALMO_3863	2	E173D; I303V	codA	1272	cytosine deaminase	cd01293	Bact_CD	Bacterial cytosine deaminase and related metal-dependent hydrolases. Cytosine deaminases (CDs) catalyze the deamination of cytosine, producing uracil and ammonia. They play an important role in pyrimidine salvage. CDs are present in prokaryotes and fungi, but not mammalian cells. The bacterial enzymes, but not the fungal enzymes, are related to the adenosine deaminases (ADA). The bacterial enzyme…
RALMO_0849	1	T203A	coaE	615	Dephospho-CoA kinase	0	0	0
RALMO_4564	1	T339A	coaBC	1206	Coenzyme A biosynthesis bifunctional protein coaBC (DNA/pantothenate metabolism flavoprotein)	pfam04127	DFP	DNA / pantothenate metabolizm flavoprotein; The DNA/pantothenate metabolizm flavoprotein (EC:4.1.1.36) affects synthesis of DNA, and pantothenate metabolizm.
RALMO_1977	2	A158D; N475S	cmeC	1431	RND efflux system, outer membrane lipoprotein CmeC	pfam02321	OEP	Outer membrane efflux protein; The OEP family (Outer membrane efflux protein) form trimeric channels that allow export of a variety of substrates in Gram negative bacteria. Each member of this family is composed of two repeats. The trimeric channel is composed of a 12 stranded all beta sheet barrel that spans the outer membrane, and a long all helical barrel that spans the periplasm.
RALMO_2894	3	A87T; T180A; T181A	cheD	1548	methyl-accepting chemotaxisI(Serine chemoreceptor)	pfam12729	4HB_MCP_1	Four helix bundle sensory module for signal transduction; This family is a four helix bundle that operates as a ubiquitous sensory module in prokaryotic signal-transduction. The 4HB_MCP is always found between two predicted transmembrane helices indicating that it detects only extracellular signals. In many cases the domain is associated with a cytoplasmic HAMP domain suggesting that most protein…
RALMO_2072	1	S221G	cfa	1221	Cyclopropane-fatty-acyl-phospholipid synthase	cd02440	AdoMet_MTases	S-adenosylmethionine-dependent methyltransferases (SAM or AdoMet-MTase), class I; AdoMet-MTases are enzymes that use S-adenosyl-L-methionine (SAM or AdoMet) as a substrate for methyltransfer, creating the product S-adenosyl-L-homocysteine (AdoHcy). There are at least five structurally distinct families of AdoMet-MTases, class I being the largest and most diverse. Within this class enzymes can be …
RALMO_0577	2	L440R; L616I	ccoI	2397	Copper-exporting ATPase	pfam00122	E1-E2_ATPase	E1-E2 ATPase; E1-E2 ATPase.
RALMO_1965	3	V273A; A535D; V550A	cadA	2175	cation (cadmium)-transporting ATPase (Cadmium efflux ATPase)	pfam00122	E1-E2_ATPase	E1-E2 ATPase; E1-E2 ATPase.
RALMO_4508	1	S72C	btuC	1014	cobalamin transport system, inner membrane component (ABC superfamily, membrane)	pfam01032	FecCD	FecCD transport family; This is a sub-family of bacterial binding protein-dependent transport systems family. This Pfam entry contains the inner components of this multicomponent transport system.
RALMO_2452	1	A100S	bioF	1287	7-keto-8-aminopelargonic acid synthetase	PRK05958	PRK05958	8-amino-7-oxononanoate synthase; Reviewed
RALMO_2451	1	S161G	bioA	1407	Adenosylmethionine--8-amino-7-oxononanoate transaminase, PLP-dependent	cd00610	OAT_like	Acetyl ornithine aminotransferase family. This family belongs to pyridoxal phosphate (PLP)-dependent aspartate aminotransferase superfamily (fold I). The major groups in this CD correspond to ornithine aminotransferase, acetylornithine aminotransferase, alanine-glyoxylate aminotransferase, dialkylglycine decarboxylase, 4-aminobutyrate aminotransferase, beta-alanine-pyruvate aminotransferase, aden…
RALMO_2437	1	I268V	benM	912	HTH-type transcriptional regulator benM (Ben and cat operon transcriptional regulator, LysR family)	cd08445	PBP2_BenM_CatM_CatR	The C-terminal substrate binding domain of LysR-type transcriptional regulators involved in benzoate catabolism; contains the type 2 periplasmic binding fold; This CD includes the C-terminal of LysR-type transcription regulators, BenM, CatM, and CatR, which are involved in the benzoate catabolism. The BenM and CatM are paralogs with overlapping functions. BenM responds synergistically to two effe…
RALMO_2444	3	T78A; V82A; H85R	benD	786	1,6-dihydroxycyclohexa-2,4-diene-1-carboxylate dehydrogenase	cd08937	DHB_DH-like_SDR_c	1,6-dihydroxycyclohexa-2,4-diene-1-carboxylate dehydrogenase (DHB DH)-like, classical (c) SDR; DHB DH (aka 1,2-dihydroxycyclohexa-3,5-diene-1-carboxylate dehydrogenase) catalyzes the NAD-dependent conversion of 1,2-dihydroxycyclohexa-3,4-diene carboxylate to a catechol. This subgroup also contains Pseudomonas putida F1 CmtB, 2,3-dihydroxy-2,3-dihydro-p-cumate dehydrogenase, the second enzyme in t…
RALMO_2441	1	S170P	benA	1368	Benzoate 1,2-dioxygenase subunit alpha	cd03542	Rieske_RO_Alpha_HBDO	Rieske non-heme iron oxygenase (RO) family, 2-Halobenzoate 1,2-dioxygenase (HBDO) subfamily, N-terminal Rieske domain of the oxygenase alpha subunit; ROs comprise a large class of aromatic ring-hydroxylating dioxygenases that enable microorganisms to tolerate and utilize aromatic compounds for growth. The oxygenase alpha subunit contains an N-terminal Rieske domain with an [2Fe-2S] cluster and a …
RALMO_3955	1	R65K	bdhA	780	3-hydroxybutyrate dehydrogenase	cd08940	HBDH_SDR_c	d-3-hydroxybutyrate dehydrogenase (HBDH), classical (c) SDRs; DHBDH, an NAD+ -dependent enzyme, catalyzes the interconversion of D-3-hydroxybutyrate and acetoacetate. It is a classical SDR, with the canonical NAD-binding motif and active site tetrad. SDRs are a functionally diverse family of oxidoreductases that have a single domain with a structurally conserved Rossmann fold (alpha/beta folding …
RALMO_3050	1	R483L	aspS	1869	aspartate tRNA synthetase	cd00777	AspRS_core	Asp tRNA synthetase (aspRS) class II core domain. Class II assignment is based upon its structure and the presence of three characteristic sequence motifs. AspRS is a homodimer, which attaches a specific amino acid to the 3&apos; OH group of ribose of the appropriate tRNA. The catalytic core domain is primarily responsible for the ATP-dependent formation of the enzyme bound aminoacyl-adenylate. A…
RALMO_2680	2	M66T; A261E	aroB	1107	3-dehydroquinate synthase	cd08195	DHQS	Dehydroquinate synthase (DHQS) catalyzes the conversion of DAHP to DHQ in shikimate pathway for aromatic compounds synthesis; Dehydroquinate synthase (DHQS) catalyzes the conversion of 3-deoxy-D-arabino-heptulosonate-7-phosphate (DAHP) to dehydroquinate (DHQ) in the second step of the shikimate pathway. This pathway, which involves seven sequential enzymatic steps in the conversion of erythrose 4…
RALMO_1305	2	-412A; -413E	argS	1803	Arginyl-tRNA synthetase	0	0	0
RALMO_0844	2	S164A; E386D	argJ	1230	Arginine biosynthesis bifunctional protein argJ	cd02152	OAT	Ornithine acetyltransferase (OAT) family; also referred to as ArgJ. OAT catalyzes the first and fifth steps in arginine biosynthesis, coupling acetylation of glutamate with deacetylation of N-acetylornithine, which allows recycling of the acetyl group in the arginine biosynthetic pathway. Members of this family may experience feedback inhibition by L-arginine. The active enzyme is a heterotetrame…
RALMO_2584	2	N86D; L277I	argE	1194	Acetylornithine deacetylase	cd03894	M20_ArgE	M20 Peptidase acetylornithine deacetylase; Peptidase M20 family, acetylornithine deacetylase (ArgE, Acetylornithinase, AO, N2-acetyl-L-ornithine amidohydrolase, EC 3.5.1.16) subfamily. ArgE catalyzes the conversion of N-acetylornithine to ornithine, which can then be incorporated into the urea cycle for the final stage of arginine synthesis. The substrate specificity of ArgE is quite broad; sever…
RALMO_0810	2	V100A; T230A	argE	1200	N-acetylornithine deacetylase	cd03894	M20_ArgE	M20 Peptidase acetylornithine deacetylase; Peptidase M20 family, acetylornithine deacetylase (ArgE, Acetylornithinase, AO, N2-acetyl-L-ornithine amidohydrolase, EC 3.5.1.16) subfamily. ArgE catalyzes the conversion of N-acetylornithine to ornithine, which can then be incorporated into the urea cycle for the final stage of arginine synthesis. The substrate specificity of ArgE is quite broad; sever…
RALMO_1517	3	Q179L; A183T; E235Q	argC	936	N-acetyl-gamma-glutamyl-phosphate reductase	0	0	0
RALMO_3106	1	F9S	apt	594	adenine phosphoribosyltransferase	0	0	0
RALMO_2162	1	L209M	apaH	852	Diadenosine tetraphosphatase	cd07422	MPP_ApaH	Escherichia coli ApaH and related proteins, metallophosphatase domain; ApaH (also known as symmetrically cleaving Ap4A hydrolase and bis(5&apos;nucleosyl)-tetraphosphatase) is a bacterial member of the PPP (phosphoprotein phosphatase) family of serine/threonine phosphatases that hydrolyzes the nucleotide-signaling molecule diadenosine tetraphosphate (Ap(4)A) into two ADP and also hydrolyzes Ap(5)…
RALMO_4645	2	N44S; I67V	aniA	1335	fragment of Copper-containing nitrite reductase (NO-forming), anaerobically induced outer membrane transmembrane protein (part 1)	cd11020	CuRO_1_CuNIR	Cupredoxin domain 1 of Copper-containing nitrite reductase; Copper-containing nitrite reductase (CuNIR), which catalyzes the reduction of NO2- to NO, is the key enzyme in the denitrification process in denitrifying bacteria. CuNIR contains at least one type 1 copper center and a type 2 copper center, which serves as the active site of the enzyme. A histidine, bound to the Type 2 Cu center, is res…
RALMO_0872	1	T177A	ampD	603	N-acetyl-anhydromuranmyl-L-alanine amidase	PRK11789	PRK11789	N-acetyl-anhydromuranmyl-L-alanine amidase; Provisional
RALMO_2526	1	L399I	alkK	1638	Medium-chain-fatty-acid-CoA ligase (Medium-chain acyl- CoA synthetase)	cd12119	ttLC_FACS_AlkK_like	Fatty acyl-CoA synthetases similar to LC-FACS from Thermus thermophiles; This family includes fatty acyl-CoA synthetases that can activate medium-chain to long-chain fatty acids. They catalyze the ATP-dependent acylation of fatty acids in a two-step reaction. The carboxylate substrate first reacts with ATP to form an acyl-adenylate intermediate, which then reacts with CoA to produce an acyl-CoA e…
RALMO_1473	1	A378T	aldH	1587	NADP-dependent fatty aldehyde dehydrogenase	cd07129	ALDH_KGSADH	Alpha-Ketoglutaric Semialdehyde Dehydrogenase; Alpha-Ketoglutaric Semialdehyde (KGSA) Dehydrogenase (KGSADH, EC 1.2.1.26) catalyzes the NAD(P)+-dependent conversion of KGSA to alpha-ketoglutarate. This CD contains such sequences as those seen in Azospirillum brasilense, KGSADH-II (D-glucarate/D-galactarate-inducible) and KGSADH-III (hydroxy-L-proline-inducible). Both show similar high substrate s…
RALMO_3377	3	L67P; S222A; C270R	aidB	1674	isovaleryl CoA dehydrogenase	cd01154	AidB	Proteins involved in DNA damage response, similar to the AidB gene product; AidB is one of several genes involved in the SOS adaptive response to DNA alkylation damage, whose expression is activated by the Ada protein. Its function has not been entirely elucidated; however, it is similar in sequence and function to acyl-CoA dehydrogenases. It has been proposed that aidB directly destroys DNA alky…
RALMO_3397	1	K454Q	ahcY	1425	Adenosylhomocysteinase (S-adenosyl-L-homocysteine hydrolase) (AdoHcyase)	cd00401	SAHH	S-Adenosylhomocysteine Hydrolase, NAD-binding and catalytic domains; S-adenosyl-L-homocysteine hydrolase (SAHH, AdoHycase) catalyzes the hydrolysis of S-adenosyl-L-homocysteine (AdoHyc) to form adenosine (Ado) and homocysteine (Hcy). The equilibrium lies far on the side of AdoHyc synthesis, but in nature the removal of Ado and Hyc is sufficiently fast, so that the net reaction is in the direction…
RALMO_2234	1	I55L	adhI	1107	Alcohol dehydrogenase class-3	cd08300	alcohol_DH_class_III	class III alcohol dehydrogenases; Members identified as glutathione-dependent formaldehyde dehydrogenase(FDH), a member of the zinc dependent/medium chain alcohol dehydrogenase family. FDH converts formaldehyde and NAD(P) to formate and NAD(P)H. The initial step in this process the spontaneous formation of a S-(hydroxymethyl)glutathione adduct from formaldehyde and glutathione, followed by FDH-me…
RALMO_2947	1	A81V	adhA	1026	Alcohol dehydrogenase	cd08297	CAD3	Cinnamyl alcohol dehydrogenases (CAD); These alcohol dehydrogenases are related to the cinnamyl alcohol dehydrogenases (CAD), members of the medium chain dehydrogenase/reductase family. NAD(P)(H)-dependent oxidoreductases are the major enzymes in the interconversion of alcohols and aldehydes, or ketones. Cinnamyl alcohol dehydrogenases (CAD) reduce cinnamaldehydes to cinnamyl alcohols in the last…
RALMO_5111	2	A223E; A269E	adh	1032	Alcohol dehydrogenase	cd08296	CAD_like	Cinnamyl alcohol dehydrogenases (CAD); Cinnamyl alcohol dehydrogenases (CAD), members of the medium chain dehydrogenase/reductase family, reduce cinnamaldehydes to cinnamyl alcohols in the last step of monolignal metabolism in plant cells walls. CAD binds 2 zinc ions and is NADPH- dependent. CAD family members are also found in non-plant species, e.g. in yeast where they have an aldehyde reductas…
RALMO_4209	1	E65D	add	1038	Adenosine deaminase	cd01320	ADA	Adenosine deaminase (ADA) is a monomeric zinc dependent enzyme which catalyzes the irreversible hydrolytic deamination of both adenosine, as well as desoxyadenosine, to ammonia and inosine or desoxyinosine, respectively. ADA plays an important role in the purine pathway. Low, as well as high levels of ADA activity have been linked to several diseases.
RALMO_5025	6	V289A; C545R; I796M; G877E; V878L; P880Q	acnA	2670	aconitate hydratase 1 protein	cd01586	AcnA_IRP	Aconitase A catalytic domain; Aconitase A catalytic domain. This is the major form of the TCA cycle enzyme aconitate hydratase, also known as aconitase and citrate hydrolyase. It includes bacterial and archaeal aconitase A, and the eukaryotic cytosolic form of aconitase. This group also includes sequences that have been shown to act as an iron-responsive element (IRE) binding protein in animals a…
RALMO_1379	2	T108A; I118V	ackA	1179	Acetate kinase	PRK00180	PRK00180	acetate kinase A/propionate kinase 2; Reviewed
RALMO_0669	1	D374E	aceB	1590	malate synthase A	cd00727	malate_synt_A	Malate synthase A (MSA), present in some bacteria, plants and fungi. Prokaryotic MSAs tend to be monomeric, whereas eukaryotic enzymes are homomultimers. In general, malate synthase catalyzes the Claisen condensation of glyoxylate and acetyl-CoA to malyl-CoA, which hydrolyzes to malate and CoA. This reaction is part of the glyoxylate cycle, which allows certain organisms, like plants and fungi, t…
RALMO_2811	1	S30A	accA	969	acetylCoA carboxylase, carboxytransferase subunit alpha	PRK05724	PRK05724	acetyl-CoA carboxylase carboxyltransferase subunit alpha; Validated
RALMO_0273	2	L145I; Q159R	aatA	1215	Aspartate aminotransferase A (Transaminase A) (AspAT)	cd00609	AAT_like	Aspartate aminotransferase family. This family belongs to pyridoxal phosphate (PLP)-dependent aspartate aminotransferase superfamily (fold I). Pyridoxal phosphate combines with an alpha-amino acid to form a compound called a Schiff base or aldimine intermediate, which depending on the reaction, is the substrate in four kinds of reactions (1) transamination (movement of amino groups), (2) racemiza…
RALMO_3262	1	Q230R	-	942	2-ketoacid reductase	cd12164	GDH_like_2	Putative glycerate dehydrogenase and related proteins of the D-specific 2-hydroxy dehydrogenase family; This group contains a variety of proteins variously identified as glycerate dehydrogenase (GDH, also known as hydroxypyruvate reductase) and other enzymes of the 2-hydroxyacid dehydrogenase family. GDH catalyzes the reversible reaction of (R)-glycerate + NAD+ to hydroxypyruvate + NADH + H+. 2-h…
RALMO_4534	1	T115A	-	885	3-hydroxyisobutyrate dehydrogenase	pfam03446	NAD_binding_2	NAD binding domain of 6-phosphogluconate dehydrogenase; The NAD binding domain of 6-phosphogluconate dehydrogenase adopts a Rossmann fold.
RALMO_2498	2	A224V; V226A	-	708	3-ketoacyl-(acyl-carrier-protein) reductase	cd05334	DHPR_SDR_c_like	dihydropteridine reductase (DHPR), classical (c) SDRs; Dihydropteridine reductase is an NAD-binding protein related to the SDRs. It converts dihydrobiopterin into tetrahydrobiopterin, a cofactor necessary in catecholamines synthesis. Dihydropteridine reductase has the YXXXK of these tyrosine-dependent oxidoreductases, but lacks the typical upstream Asn and Ser catalytic residues. SDRs are a funct…
RALMO_1059	1	Q137H	-	687	ABC transporter related, ATP binding, putative Heme-transporting ATPase	cd03225	ABC_cobalt_CbiO_domain1	First domain of the ATP-binding cassette component of cobalt transport system; Domain I of the ABC component of a cobalt transport family found in bacteria, archaea, and eukaryota. The transition metal cobalt is an essential component of many enzymes and must be transported into cells in appropriate amounts when needed. This ABC transport system of the CbiMNQO family is involved in cobalt transpo…
RALMO_3409	1	I97V	-	1353	Acetylornithine aminotransferase (argD like)	cd00610	OAT_like	Acetyl ornithine aminotransferase family. This family belongs to pyridoxal phosphate (PLP)-dependent aspartate aminotransferase superfamily (fold I). The major groups in this CD correspond to ornithine aminotransferase, acetylornithine aminotransferase, alanine-glyoxylate aminotransferase, dialkylglycine decarboxylase, 4-aminobutyrate aminotransferase, beta-alanine-pyruvate aminotransferase, aden…
RALMO_1686	1	R204Q	-	621	acyl carrier protein phosphodiesterase	0	0	0
RALMO_3304	1	S46I	-	375	acylphosphatase	COG1254	AcyP	Acylphosphatases [Energy production and conversion]
RALMO_4217	1	M144I	-	1065	Alcohol dehydrogenase	cd05283	CAD1	Cinnamyl alcohol dehydrogenases (CAD); Cinnamyl alcohol dehydrogenases (CAD), members of the medium chain dehydrogenase/reductase family, reduce cinnamaldehydes to cinnamyl alcohols in the last step of monolignal metabolism in plant cells walls. CAD binds 2 zinc ions and is NADPH- dependent. CAD family members are also found in non-plant species, e.g. in yeast where they have an aldehyde reductas…
RALMO_4459	2	T48A; L452Q	-	1437	aldehyde dehydrogenase	cd07109	ALDH_AAS00426	Uncharacterized Saccharopolyspora spinosa aldehyde dehydrogenase (AAS00426)-like; Uncharacterized aldehyde dehydrogenase of Saccharopolyspora spinosa (AAS00426) and other similar sequences, are present in this CD.
RALMO_2404	3	T50A; A112G; H291R	-	1437	aldehyde dehydrogenase	cd07138	ALDH_CddD_SSP0762	Rhodococcus ruber 6-oxolauric acid dehydrogenase-like; The 6-oxolauric acid dehydrogenase (CddD) from Rhodococcus ruber SC1 which converts 6-oxolauric acid to dodecanedioic acid, and the aldehyde dehydrogenase (locus SSP0762) from Staphylococcus saprophyticus subsp. saprophyticus ATCC 15305 and other similar sequences, are included in this CD.
RALMO_4256	1	C77R	-	639	Allophanate hydrolase subunit1 (ahs1)	COG2049	DUR1	Allophanate hydrolase subunit 1 [Amino acid transport and metabolism]
RALMO_3375	2	L88V; E218D	-	900	Amino-acid ABC transporter binding protein ybeJ	cd00134	PBPb	Bacterial periplasmic transport systems use membrane-bound complexes and substrate-bound, membrane-associated, periplasmic binding proteins (PBPs) to transport a wide variety of substrates, such as, amino acids, peptides, sugars, vitamins and inorganic ions. PBPs have two cell-membrane translocation functions: bind substrate, and interact with the membrane bound complex. A diverse group of peripl…
RALMO_3408	1	A53P	-	834	aminotransferase class-III	COG3246	COG3246	Uncharacterized conserved protein [Function unknown]
RALMO_5114	2	A11E; S14G	-	345	carboxymuconolactone decarboxylase	COG0599	COG0599	Uncharacterized homolog of gamma-carboxymuconolactone decarboxylase subunit [Function unknown]
RALMO_2986	1	P370H	-	1161	cation efflux protein	0	0	0
RALMO_0616	1	V182A	-	774	Cell wall-associated hydrolases (invasion-associated proteins)	0	0	0
RALMO_1369	2	S211G; N427D	-	1347	Chloride channel, voltage gated protein	cd03682	ClC_sycA_like	ClC sycA-like chloride channel proteins. This ClC family presents in bacteria, where it facilitates acid resistance in acidic soil. Mutation of this gene (sycA) in Rhizobium tropici CIAT899 causes serious deficiencies in nodule development, nodulation competitiveness, and N2 fixation on Phaseolus vulgaris plants, due to its reduced ability for acid resistance. This family is part of the ClC chlor…
RALMO_0176	1	T113A	-	897	chromosome initiation inhibitor (oric replication inhibitor)	cd08428	PBP2_IciA_ArgP	The C-terminal substrate binding domain of LysR-type transcriptional regulator, ArgP (IciA), for arginine exporter (ArgO); contains the type 2 periplasmic binding fold; The inhibitor of chromosomal replication (iciA) protein encoded by Mycobacterium tuberculosis, which is implicated in chromosome replication initiation in vitro, has been identified as arginine permease (ArgP), a LysR-type transcr…
RALMO_0137	1	V267A	-	1653	conserved exported protein of unknown function	0	0	0
RALMO_2987	2	L238F; H403N	-	1389	conserved exported protein of unknown function	0	0	0
RALMO_0151	3	A157V; M283V; A322V	-	1317	conserved exported protein of unknown function	0	0	0
RALMO_4898	1	G340S	-	1326	conserved exported protein of unknown function	pfam12006	DUF3500	Protein of unknown function (DUF3500); This family of proteins is functionally uncharacterized. This protein is found in bacteria and eukaryotes. Proteins in this family are typically between 335 to 438 amino acids in length. This protein has a conserved GHH sequence motif. This protein has two completely conserved G residues that may be functionally important.
RALMO_3220	1	G298A	-	1176	conserved exported protein of unknown function	0	0	0
RALMO_4333	1	T96A	-	1113	conserved exported protein of unknown function	COG2342	COG2342	Predicted extracellular endo alpha-1,4 polygalactosaminidase or related polysaccharide hydrolase [Carbohydrate transport and metabolism]
RALMO_3320	2	T119A; M307V	-	933	conserved exported protein of unknown function	0	0	0
RALMO_0150	1	L242V	-	1080	conserved exported protein of unknown function	0	0	0
RALMO_4329	4	S8T; T10A; N73A; S102A	-	996	conserved exported protein of unknown function	0	0	0
RALMO_4650	3	N175D; V186F; A228V	-	735	conserved exported protein of unknown function	0	0	0
RALMO_4249	2	T39A; G111A	-	633	conserved exported protein of unknown function	0	0	0
RALMO_4513	1	T77A	-	720	conserved exported protein of unknown function	COG3471	COG3471	Predicted periplasmic/secreted protein [Function unknown]
RALMO_3210	2	G22A; T31S	-	636	conserved exported protein of unknown function	COG3218	COG3218	ABC-type uncharacterized transport system, auxiliary component [General function prediction only]
RALMO_4180	1	R48K	-	522	conserved exported protein of unknown function	pfam14504	CAP_assoc_N	CAP-associated N-terminal; The function of this domain is unknown, but it is found towards the N-terminus of bacterial proteins carrying the CAP domain, pfam00188. All members that do not otherwise carry an additional Cu_amine_oxidN1, pfam07833, domain are likely to be extracellular as they start with a signal-peptide. Most other non-bacterial proteins with the CAP domain are allergenic.
RALMO_2605	1	S16G	-	504	conserved exported protein of unknown function	0	0	0
RALMO_5246	1	R46Q	-	405	conserved exported protein of unknown function	0	0	0
RALMO_5018	1	L43Q	-	504	conserved exported protein of unknown function	PRK13831	PRK13831	conjugal transfer protein TrbI; Provisional
RALMO_3485	1	I130V	-	465	conserved exported protein of unknown function	pfam12276	DUF3617	Protein of unknown function (DUF3617); This family of proteins is found in bacteria. Proteins in this family are typically between 155 and 179 amino acids in length. There is a single completely conserved residue C that may be functionally important.
RALMO_0409	1	V13A	-	438	conserved exported protein of unknown function	0	0	0
RALMO_4735	1	S49G	-	420	conserved exported protein of unknown function	0	0	0
RALMO_1366	2	A53V; V60L	-	357	conserved exported protein of unknown function	pfam11162	DUF2946	Protein of unknown function (DUF2946); This family of proteins has no known function.
RALMO_2262	14	T24A; -36Q; -37G; -38A; -39K; -40A; -41G; -42D; -43K; -44F; -45D; -46P; -47Y; -48T	-	354	conserved exported protein of unknown function	0	0	0
RALMO_3235	2	T64A; T101A	-	390	conserved exported protein of unknown function	0	0	0
RALMO_1151	2	P9S; S114G	-	372	conserved exported protein of unknown function	0	0	0
RALMO_0869	1	T75A	-	258	conserved exported protein of unknown function	0	0	0
RALMO_4479	2	A26E; E27A	-	330	conserved exported protein of unknown function	0	0	0
RALMO_0423	1	V62A	-	315	conserved exported protein of unknown function	0	0	0
RALMO_0372	3	D20G; S327A; N506S	-	1746	conserved exported protein of unknown function	cd10923	CE4_COG5298	Putative NodB-like catalytic domain of uncharacterized proteins found in bacteria; This family corresponds to a group of uncharacterized bacterial proteins with high sequence similarity to the catalytic domain of the six-stranded barrel rhizobial NodB-like proteins, which remove N-linked or O-linked acetyl groups from cell wall polysaccharides and belong to the larger carbohydrate esterase 4 (CE4…
RALMO_5389	1	G97A	-	1707	conserved exported protein of unknown function	0	0	0
RALMO_2119	2	S59A; I65V	-	228	conserved exported protein of unknown function	0	0	0
RALMO_2420	1	T147A	-	465	conserved exported protein of unknown function (creA protein)	pfam05981	CreA	CreA protein; This family consists of several bacterial CreA proteins, the function of which is unknown.
RALMO_3478	1	G44D	-	759	conserved exported protein of unknown function (tetratricopeptide repeats)	0	0	0
RALMO_0710	4	S148N; R316-; Y316-; E316-	-	1011	conserved exported protein of unknown function, alpha/beta-Hydrolases domain	0	0	0
RALMO_3723	1	I64V	-	585	Conserved exported protein of unknown function, calcium-binding protein	0	0	0
RALMO_2574	2	N30K; I84T	-	1587	conserved exported protein of unknown function, DUF1800	COG5267	COG5267	Uncharacterized protein conserved in bacteria [Function unknown]
RALMO_0556	1	I145V	-	993	conserved exported protein of unknown function, Nitrous oxide reductase domain	0	0	0
RALMO_3557	1	A42T	-	816	conserved exported protein of unknown function, predicted periplasmic or secreted lipoprotein, BON domains	0	0	0
RALMO_3426	1	L335V	-	1173	conserved exported protein of unknown function, putative Peptidoglycan-binding LysM domain	0	0	0
RALMO_0161	1	V23L	-	171	conserved hypothethical protein	0	0	0
RALMO_4813	13	I19L; T27A; L28I; G41S; L66I; A68N; L69N; E70Q; Q72K; T73K; V75A; A79L; N96D	-	1116	conserved hypothethical protein	TIGR02646	TIGR02646	TIGR02646 family protein; Members of this uncharacterized protein family are found exclusively in bacteria. Neighboring genes in various genomes are also uncharacterized or may annotated as similar to restriction system proteins [Hypothetical proteins, Conserved].
RALMO_4812	1	N47D	-	870	conserved hypothethical protein	0	0	0
RALMO_4810	3	V226A; A262T; S280A	-	900	conserved hypothethical protein	0	0	0
RALMO_0294	2	R367Q; K372R	-	2445	conserved hypothethical protein	0	0	0
RALMO_1370	1	T44A	-	867	conserved hypothethical protein	cd00598	GH18_chitinase-like	The GH18 (glycosyl hydrolase, family 18) type II chitinases hydrolyze chitin, an abundant polymer of beta-1,4-linked N-acetylglucosamine (GlcNAc) which is a major component of the cell wall of fungi and the exoskeleton of arthropods. Chitinases have been identified in viruses, bacteria, fungi, protozoan parasites, insects, and plants. The structure of the GH18 domain is an eight-stranded beta/alp…
RALMO_4685	3	R78-; A78-; P114S	-	834	conserved hypothethical protein	0	0	0
RALMO_4699	1	V169L	-	795	conserved hypothethical protein	cd11374	CE4_u10	Putative catalytic domain of uncharacterized bacterial proteins from the carbohydrate esterase 4 superfamily; The family corresponds to a group of uncharacterized bacterial proteins with high sequence similarity to the catalytic domain of the six-stranded barrel rhizobial NodB-like proteins, which remove N-linked or O-linked acetyl groups of cell wall polysaccharides and belong to the larger carb…
RALMO_0073	1	V67A	-	771	conserved hypothethical protein	0	0	0
RALMO_4960	4	N25D; V44A; V47I; G185S	-	630	conserved hypothethical protein	pfam11445	DUF2894	Protein of unknown function (DUF2894); This is a bacterial family of uncharacterized proteins.
RALMO_4641	2	S104A; V190A	-	648	conserved hypothethical protein	COG3416	COG3416	Uncharacterized protein conserved in bacteria [Function unknown]
RALMO_0245	2	D75H; D185A	-	648	conserved hypothethical protein	pfam09998	DUF2239	Uncharacterized protein conserved in bacteria (DUF2239); This domain, found in various hypothetical bacterial proteins, has no known function.
RALMO_5419	1	T146V	-	537	conserved hypothethical protein	0	0	0
RALMO_4917	1	V79A	-	399	conserved hypothethical protein	COG3189	COG3189	Uncharacterized conserved protein [Function unknown]
RALMO_1480	1	S75G	-	384	conserved hypothethical protein	0	0	0
RALMO_5115	2	D14N; E20A	-	282	conserved hypothethical protein	0	0	0
RALMO_4043	1	S28R	-	192	conserved hypothethical protein	pfam11127	DUF2892	Protein of unknown function (DUF2892); This family is conserved in bacteria. The function is not known.
RALMO_0071	2	T89A; V142I	-	888	conserved hypothethical protein, belongs to the UPF0276 family	PRK05409	PRK05409	hypothetical protein; Provisional
RALMO_2260	3	H98R; Y174C; N231D	-	774	conserved hypothethical protein, DUF1045	TIGR03223	Phn_opern_protn	putative phosphonate metabolism protein; This family of proteins is observed in the vicinity of other caharacterized genes involved in the catabolism of phosphonates via the3 C-P lyase system (GenProp0232), its function is unknown. These proteins are members of the somewhat broader pfam06299 model &quot;Protein of unknown function (DUF1045)&quot; which contains proteins found in a different genom…
RALMO_0167	2	Q237P; E245D	-	768	conserved hypothethical protein, DUF82	COG1656	COG1656	Uncharacterized conserved protein [Function unknown]
RALMO_1337	1	T517A	-	1836	conserved hypothethical protein, heparinase II/III-like domain	pfam07940	Hepar_II_III	Heparinase II/III-like protein; This family features sequences that are similar to a region of the Flavobacterium heparinum proteins heparinase II and heparinase III. The former is known to degrade heparin and heparan sulphate, whereas the latter predominantly degrades heparan sulphate. Both are secreted into the periplasmic space upon induction with heparin.
RALMO_4836	3	G94S; T128A; E353G	-	1485	conserved hypothethical protein, Microcystin LR degradation domain	pfam07364	DUF1485	Protein of unknown function (DUF1485); This family consists of several hypothetical bacterial proteins of around 300 residues in length. Members of this family all appear to be in the Phylum Proteobacteria. The function of this family is unknown.
RALMO_3641	1	L287M	-	957	conserved hypothethical protein, NAD(P)-binding Rossmann-fold domains	cd05229	SDR_a3	atypical (a) SDRs, subgroup 3; These atypical SDR family members of unknown function have a glycine-rich NAD(P)-binding motif consensus that is very similar to the extended SDRs, GXXGXXG. Generally, this group has poor conservation of the active site tetrad, However, individual sequences do contain matches to the YXXXK active site motif, and generally Tyr or Asn in place of the upstream Ser found…
RALMO_4999	1	D384G	-	1320	conserved hypothethical protein, PhoPQ-activated pathogenicity-related protein, PqaA type	COG4287	PqaA	PhoPQ-activated pathogenicity-related protein [General function prediction only]
RALMO_1970	1	N320H	-	1008	conserved hypothethical protein, putative dioxygenase	0	0	0
RALMO_1468	1	I56M	-	885	conserved hypothethical protein, putative gluconolactonase	0	0	0
RALMO_1408	6	A113T; P137L; G597S; L639V; L684P; I715M	-	2286	conserved hypothethical protein, putative glycosyl hydrolase protein	pfam13385	Laminin_G_3	Concanavalin A-like lectin/glucanases superfamily; This domain belongs to the Concanavalin A-like lectin/glucanases superfamily.
RALMO_4602	1	S168P	-	1044	conserved hypothethical protein, putative membrane protein	0	0	0
RALMO_0233	1	A136P	-	909	conserved hypothethical protein, putative type IV pilus assembly PilZ	pfam12945	YcgR_2	Flagellar protein YcgR; This domain is found N terminal to pfam07238. Proteins which contain YcgR domains are known to interact with the flagellar switch-complex proteins FliG and FliM. This interaction results in a reduction of torque generation and induces CCW motor bias. This family contains members not captured by pfam07317.
RALMO_0064	3	S148P; S256N; T375A	-	1068	conserved hypothethical protein, UCP012641	pfam10005	DUF2248	Uncharacterized protein conserved in bacteria (DUF2248); Members of this family of hypothetical bacterial proteins have no known function.
RALMO_3840	1	S16A	-	174	conserved hypothetical protein	0	0	0
RALMO_3601	1	S334P	-	1011	conserved hypothetical protein	0	0	0
RALMO_3600	3	T172A; V284D; A286P	-	867	conserved hypothetical protein	0	0	0
RALMO_5044	4	V31G; M196T; L331S; I505L	-	2469	conserved hypothetical protein	0	0	0
RALMO_4610	1	R115-	-	735	conserved hypothetical protein	0	0	0
RALMO_2461	1	S89T	-	783	conserved hypothetical protein	0	0	0
RALMO_1683	2	S191R; T196P	-	603	conserved hypothetical protein	0	0	0
RALMO_4218	1	I100M	-	495	conserved hypothetical protein	COG1359	COG1359	Uncharacterized conserved protein [Function unknown]
RALMO_1687	1	E119Q	-	432	conserved hypothetical protein	COG1733	COG1733	Predicted transcriptional regulators [Transcription]
RALMO_4219	2	A17S; R29K	-	408	conserved hypothetical protein	0	0	0
RALMO_4707	3	I25-; A25-; Q25-	-	321	conserved hypothetical protein	0	0	0
RALMO_2030	2	V56I; S140T	-	1218	conserved hypothetical protein - major facilitator transporter protein	cd06174	MFS	The Major Facilitator Superfamily (MFS) is a large and diverse group of secondary transporters that includes uniporters, symporters, and antiporters. MFS proteins facilitate the transport across cytoplasmic or internal membranes of a variety of substrates including ions, sugar phosphates, drugs, neurotransmitters, nucleosides, amino acids, and peptides. They do so using the electrochemical potent…
RALMO_3089	1	S36G	-	639	conserved hypothetical protein, putative exported protein	PRK00031	lolA	lipoprotein chaperone; Reviewed
RALMO_4880	1	L161P	-	1515	conserved hypothetical protein; putative filamentation induced by cAMP protein Fic	pfam02661	Fic	Fic/DOC family; This family consists of the Fic (filamentation induced by cAMP) protein and doc (death on curing). The Fic protein is involved in cell division and is suggested to be involved in the synthesis of PAB or folate, indicating that the Fic protein and cAMP are involved in a regulatory mechanism of cell division via folate metabolizm. This family contains a central conserved motif HPFXX…
RALMO_3355	1	T156A	-	498	conserved inner membrane protein of unknown function	0	0	0
RALMO_2046	1	N242G	-	1503	conserved membrane protein of unknown function	COG3333	COG3333	Uncharacterized protein conserved in bacteria [Function unknown]
RALMO_1966	3	G71A; M186V; S332T	-	1347	conserved membrane protein of unknown function	0	0	0
RALMO_2196	2	V407L; V418A	-	1332	conserved membrane protein of unknown function	0	0	0
RALMO_0558	1	V15L	-	975	conserved membrane protein of unknown function	0	0	0
RALMO_4314	4	A204T; L205I; T229A; V278A	-	975	conserved membrane protein of unknown function	0	0	0
RALMO_4816	1	V134F	-	930	conserved membrane protein of unknown function	0	0	0
RALMO_1483	5	P93A; L200R; V251M; I260V; A292V	-	858	conserved membrane protein of unknown function	pfam00892	EamA	EamA-like transporter family; This family includes many hypothetical membrane proteins of unknown function. Many of the proteins contain two copies of the aligned region. The family used to be known as DUF6.
RALMO_2884	6	S136A; G220A; K232E; R260K; A266P; S269R	-	879	conserved membrane protein of unknown function	pfam02517	Abi	CAAX protease self-immunity; Members of this family are probably proteases (after a isoprenyl group is attached to the Cys residue in the C-terminal CAAX motif of a protein to attach it to the membrane, the AAX tripeptide being removed by one of the CAAX prenyl proteases). The family contains the CAAX prenyl protease. The proteins contain a highly conserved Glu-Glu motif at the amino end of the a…
RALMO_2887	1	G223S	-	786	conserved membrane protein of unknown function	pfam03988	DUF347	Repeat of Unknown Function (DUF347); This repeat is found as four tandem repeats in a family of bacterial membrane proteins. Each repeat contains two transmembrane regions and a conserved tryptophan.
RALMO_2996	1	R28H	-	735	conserved membrane protein of unknown function	COG3295	COG3295	Uncharacterized protein conserved in bacteria [Function unknown]
RALMO_1034	1	V91A	-	621	conserved membrane protein of unknown function	TIGR03902	rhom_GG_sort	rhomboid family GlyGly-CTERM serine protease; This model describes a rhomboid-like intramembrane serine protease. Its species distribution closely matches model TIGR03501, GlyGly-CTERM, which describes a protein targeting domain analogous to LPXTG and PEP-CTERM. In a number of species (Ralstonia eutropha ,R. metallidurans, R. solanacearum, Marinobacter aquaeolei, etc) with just one GlyGly-CTERM p…
RALMO_3064	2	R99Q; D100H	-	582	conserved membrane protein of unknown function	COG1238	COG1238	Predicted membrane protein [Function unknown]
RALMO_2220	7	-184K; -185G; -186D; -187A; -188A; -190R; -191A	-	579	conserved membrane protein of unknown function	0	0	0
RALMO_5243	1	T97A	-	459	conserved membrane protein of unknown function	COG2314	XynA	Predicted membrane protein [Function unknown]
RALMO_1154	11	-67A; -68L; -69L; -70I; -71G; -72F; -73W; -74T; -75R; -76P; -77L	-	411	conserved membrane protein of unknown function	COG2259	COG2259	Predicted membrane protein [Function unknown]
RALMO_0362	1	Q40P	-	363	conserved membrane protein of unknown function	pfam06993	DUF1304	Protein of unknown function (DUF1304); This family consists of several hypothetical bacterial proteins of around 120 residues in length. The function of this family is unknown.
RALMO_2277	2	L31I; L35M	-	324	conserved membrane protein of unknown function	COG4392	COG4392	Predicted membrane protein [Function unknown]
RALMO_2355	2	I61M; V110A	-	327	conserved membrane protein of unknown function	COG4392	COG4392	Predicted membrane protein [Function unknown]
RALMO_2290	3	C234W; Q239R; V353A	-	1737	conserved membrane protein of unknown function	pfam04932	Wzy_C	O-Antigen ligase; This group of bacterial proteins is involved in the synthesis of O-antigen, a lipopolysaccharide found in the outer membrane in gram-negative bacteria. This family includes O-antigen ligases such as Escherichia coli RfaL.
RALMO_3735	3	V378A; S481G; T488I	-	1740	conserved membrane protein of unknown function	0	0	0
RALMO_2278	3	V101I; P109Q; S261P	-	798	conserved membrane protein of unknown function, AzlC-like	COG1296	AzlC	Predicted branched-chain amino acid permease (azaleucine resistance) [Amino acid transport and metabolism]
RALMO_4531	1	D127G	-	774	conserved membrane protein of unknown function, DUF81	pfam01925	TauE	Sulfite exporter TauE/SafE; This is a family of integral membrane proteins where the alignment appears to contain two duplicated modules of three transmembrane helices. The proteins are involved in the transport of anions across the cytoplasmic membrane during taurine metabolizm as an exporter of sulfoacetate. This family used to be known as DUF81.
RALMO_0417	2	M34L; V152A	-	2265	conserved membrane protein of unknown function, DUF893	pfam12805	FUSC-like	FUSC-like inner membrane protein yccS; This family has similarities to the fusaric acid resistance protein family. The proteins are lodged in the inner membrane.
RALMO_4252	2	I59L; S143A	-	957	conserved membrane protein of unknown function, DUF979	pfam06166	DUF979	Protein of unknown function (DUF979); This family consists of several putative bacterial membrane proteins. The function of this family is unclear.
RALMO_0702	2	W69R; S221P	-	921	conserved membrane protein of unknown function, Multidrug resistance efflux domain	0	0	0
RALMO_4942	2	T180A; V233L	-	1212	conserved membrane protein of unknown function, NnrS like protein	pfam05940	NnrS	NnrS protein; This family consists of several bacterial NnrS like proteins. NnrS is a putative heme-Cu protein (NnrS) and a member of the short-chain dehydrogenase family. Expression of nnrS is dependent on the transcriptional regulator NnrR, which also regulates expression of genes required for the reduction of nitrite to nitrous oxide, including nirK and nor. NnrS is a haem- and copper-containi…
RALMO_2293	3	S38P; G95E; C101R	-	699	conserved membrane protein of unknown function, TerC family	TIGR03717	R_switched_YjbE	integral membrane protein, YjbE family; Rfam model RF00080 describes a structured RNA element called the yybP-ykoY leader, or SraF, which may precede one or several genes in a genome. Members of this highly hydrophobic protein family commonly are preceded by a yybP-ykoY leader, which may serve as a riboswitch. From the larger group of TerC homologs (pfam03741), this subfamily contains protein Yjb…
RALMO_4211	1	I135V	-	573	conserved membrane protein of unknown function, UPF0016	pfam01169	UPF0016	Uncharacterized protein family UPF0016; This family contains integral membrane proteins of unknown function. Most members of the family contain two copies of a region that contains an EXGD motif. Each of these regions contains three predicted transmembrane regions.
RALMO_4090	1	A174T	-	540	conserved membrane protein of unknown function, UPF0114	0	0	0
RALMO_2312	1	P228L	-	897	Conserved pirin-related protein	pfam05726	Pirin_C	Pirin C-terminal cupin domain; This region is found the C-terminal half of the Pirin protein.
RALMO_0889	6	I98T; P107-; A107-; V136A; D165E; T404A	-	1407	conserved protein of unknown function	pfam11906	DUF3426	Protein of unknown function (DUF3426); This family of proteins are functionally uncharacterized. This protein is found in bacteria. Proteins in this family are typically between 262 to 463 amino acids in length.
RALMO_5266	2	S17P; V210A	-	1299	conserved protein of unknown function	0	0	0
RALMO_2407	2	-265G; -267V	-	1254	conserved protein of unknown function	COG4320	COG4320	Uncharacterized protein conserved in bacteria [Function unknown]
RALMO_3298	1	I26V	-	1221	conserved protein of unknown function	COG1690	RtcB	Uncharacterized conserved protein [Function unknown]
RALMO_2787	1	R347Q	-	1230	conserved protein of unknown function	COG2850	COG2850	Uncharacterized conserved protein [Function unknown]
RALMO_5384	4	N75D; G181S; H185R; P229Q	-	1191	conserved protein of unknown function	pfam10093	DUF2331	Uncharacterized protein conserved in bacteria (DUF2331); Members of this family of hypothetical bacterial proteins have no known function.
RALMO_5265	1	V45A	-	1047	conserved protein of unknown function	0	0	0
RALMO_4145	1	S216A	-	1212	conserved protein of unknown function	pfam11062	DUF2863	Protein of unknown function (DUF2863); This bacterial family of proteins have no known function.
RALMO_5306	1	A115E	-	1176	conserved protein of unknown function	COG3825	COG3825	Uncharacterized protein conserved in bacteria [Function unknown]
RALMO_0875	6	G20D; V29I; T32A; S44P; V157A; W326R	-	1083	conserved protein of unknown function	cd06233	M14-like_6	Peptidase M14-like domain; uncharacterized subfamily; Peptidase M14-like domain of a functionally uncharacterized subgroup of the M14 family of metallocarboxypeptidases (MCPs). The M14 family are zinc-binding carboxypeptidases (CPs) which hydrolyze single, C-terminal amino acids from polypeptide chains, and have a recognition site for the free C-terminal carboxyl group, which is a key determinant…
RALMO_2073	2	T160M; L304F	-	1068	conserved protein of unknown function	COG1801	COG1801	Uncharacterized conserved protein [Function unknown]
RALMO_5271	1	A211E	-	969	conserved protein of unknown function	pfam11004	Kdo_hydroxy	3-deoxy-D-manno-oct-2-ulosonic acid (Kdo) hydroxylase; This is a family of 3-deoxy-D-manno-oct-2-ulosonic acid 3-hydroxylases, which catalyse the conversion of 3-deoxy-D-manno-oct-2-ulosonic acid (Kdo) to D-glycero-D-talo-oct-2-ulosonic acid (Ko). It contains a potential iron-binding motif, HXDX(n)H (n&gt;40). Hydroxylation activity is iron-dependent.
RALMO_4095	4	M26T; V104I; E154G; T182K	-	951	conserved protein of unknown function	cd07814	SRPBCC_CalC_Aha1-like	Putative hydrophobic ligand-binding SRPBCC domain of Micromonospora echinospora CalC, human Aha1, and related proteins; This family includes the SRPBCC (START/RHO_alpha_C/PITP/Bet_v1/CoxG/CalC) domain of Micromonospora echinospora CalC, human Aha1, and related proteins. Proteins in this group belong to the SRPBCC domain superfamily of proteins, which bind hydrophobic ligands. SRPBCC domains have …
RALMO_2151	2	-75A; R235Q	-	903	conserved protein of unknown function	0	0	0
RALMO_4189	3	M52A; A53P; P54A	-	852	conserved protein of unknown function	0	0	0
RALMO_3358	2	M47L; Q257R	-	828	conserved protein of unknown function	TIGR03709	PPK2_rel_1	polyphosphate:nucleotide phosphotransferase, PPK2 family; Members of this protein family belong to the polyphosphate kinase 2 (PPK2) family, which is not related in sequence to PPK1. While PPK1 tends to act in the biosynthesis of polyphosphate, or poly(P), members of the PPK2 family tend to use the terminal phosphate of poly(P) to regenerate ATP or GTP from the corresponding nucleoside diphosphat…
RALMO_4114	1	S171P	-	843	conserved protein of unknown function	0	0	0
RALMO_1381	2	V12A; D517E	-	2367	conserved protein of unknown function	0	0	0
RALMO_1074	2	G116R; I221M	-	735	conserved protein of unknown function	COG3826	COG3826	Uncharacterized protein conserved in bacteria [Function unknown]
RALMO_2640	1	S155A	-	747	conserved protein of unknown function	PRK10799	PRK10799	metal-binding protein; Provisional
RALMO_5344	2	L15P; D148G	-	732	conserved protein of unknown function	COG1556	COG1556	Uncharacterized conserved protein [Function unknown]
RALMO_2060	1	C138R	-	666	conserved protein of unknown function	cd03025	DsbA_FrnE_like	DsbA family, FrnE-like subfamily; composed of uncharacterized proteins containing a CXXC motif with similarity to DsbA and FrnE. FrnE is presumed to be a thiol oxidoreductase involved in polyketide biosynthesis, specifically in the production of the aromatic antibiotics frenolicin and nanaomycins.
RALMO_0882	5	S19G; -79V; -80P; -81L; P122Q	-	765	conserved protein of unknown function	0	0	0
RALMO_2287	2	N38D; A105T	-	588	conserved protein of unknown function	pfam11161	DUF2944	Protein of unknown function (DUF2946); This family of proteins with unknown function appear to be restricted to Proteobacteria.
RALMO_4286	2	E151D; A190E	-	606	conserved protein of unknown function	TIGR01926	peroxid_rel	uncharacterized peroxidase-related enzyme; This protein family with length of about 200 amino acids. One member, from Myxococcus xanthus, is a selenoprotein, with an otherwise conserved Cys replaced by Sec. This family is drawn narrowly enough to suggest that These proteins contain a domain described by TIGR00778, with a CxxCxxxHxxxxxxxG motif. Some members of that family are known to act as pero…
RALMO_1149	1	S11P	-	540	conserved protein of unknown function	0	0	0
RALMO_3602	3	P545L; S550G; T592A	-	1410	conserved protein of unknown function	0	0	0
RALMO_2219	1	T109A	-	573	conserved protein of unknown function	pfam12306	PixA	Inclusion body protein; This family of proteins is found in bacteria. Proteins in this family are typically between 173 and 191 amino acids in length. PixA is thought to be specifically produced in Xenorhabdus nematophila. It is an inclusion body protein.
RALMO_2403	1	P91S	-	543	conserved protein of unknown function	0	0	0
RALMO_2775	1	C66R	-	543	conserved protein of unknown function	pfam13761	DUF4166	Domain of unknown function (DUF4166); This domain is often found at the C-terminus of proteins containing pfam03435.
RALMO_4512	1	D132E	-	483	conserved protein of unknown function	COG2947	COG2947	Uncharacterized conserved protein [Function unknown]
RALMO_3103	1	F31L	-	486	conserved protein of unknown function	pfam04008	Adenosine_kin	Adenosine specific kinase; The structure of a member of this family from the hyperthermophilic archaeon Pyrobaculum aerophilum contains a modified histidine residue which is interpreted as stable phosphorylation. In vitro binding studies confirmed that adenosine and AMP but not ADP or ATP bind to the protein.
RALMO_2426	1	A99T	-	429	conserved protein of unknown function	0	0	0
RALMO_4236	1	I55V	-	306	conserved protein of unknown function	0	0	0
RALMO_5311	2	I62S; R139K	-	435	conserved protein of unknown function	pfam08897	DUF1841	Domain of unknown function (DUF1841); This family of proteins are functionally uncharacterized.
RALMO_2282	1	N98D	-	441	conserved protein of unknown function	pfam13474	SnoaL_3	SnoaL-like domain; This family contains a large number of proteins that share the SnoaL fold.
RALMO_4267	1	V23A	-	303	conserved protein of unknown function	0	0	0
RALMO_2878	1	L113M	-	426	conserved protein of unknown function	0	0	0
RALMO_4517	1	V98A	-	429	conserved protein of unknown function	0	0	0
RALMO_0738	1	V43A	-	429	conserved protein of unknown function	COG1585	COG1585	Membrane protein implicated in regulation of membrane protease activity [Posttranslational modification, protein turnover, chaperones / Intracellular trafficking and secretion]
RALMO_0599	2	I126V; P129A	-	393	conserved protein of unknown function	COG4994	COG4994	Uncharacterized protein conserved in bacteria [Function unknown]
RALMO_2088	2	L79Q; G100E	-	372	conserved protein of unknown function	0	0	0
RALMO_2019	2	A13P; S61L	-	255	conserved protein of unknown function	COG1733	COG1733	Predicted transcriptional regulators [Transcription]
RALMO_3052	1	I70T	-	336	conserved protein of unknown function	0	0	0
RALMO_3266	1	E66A	-	267	conserved protein of unknown function	pfam06945	DUF1289	Protein of unknown function (DUF1289); This family consists of a number of hypothetical bacterial proteins. The aligned region spans around 56 residues and contains 4 highly conserved cysteine residues towards the N-terminus. The function of this family is unknown. Structural modelling suggests this domain may bind nucleic acids.
RALMO_0440	1	P69A	-	231	conserved protein of unknown function	0	0	0
RALMO_2596	4	M34V; H65-; G65-; S65-	-	228	conserved protein of unknown function	0	0	0
RALMO_3973	1	V54I	-	210	conserved protein of unknown function	0	0	0
RALMO_3465	1	S24T	-	240	conserved protein of unknown function	0	0	0
RALMO_3467	1	G52A	-	216	conserved protein of unknown function	0	0	0
RALMO_3297	3	D12A; L215S; T235A	-	846	conserved protein of unknown function (nucleotidyltransferase)	pfam10127	Nuc-transf	Predicted nucleotidyltransferase; Members of this family of bacterial proteins catalyze the transfer of nucleotide residues from nucleoside diphosphates or triphosphates into dimer or polymer forms.
RALMO_3228	7	V38A; A73P; -98P; -99V; -100P; -101T; T239A	-	1137	conserved protein of unknown function (prolin-rich signal peptide)	pfam11306	DUF3108	Protein of unknown function (DUF3108); This is a bacterial family of putative lipoproteins. The structure for PDB:3FZX, the first structural template for this large family including several homologues in the human gut microbiome and in metagenomic datasets, folds into a beta barrel that topologically looks like a small-scale porin (such as FepA). Bacteroides fragilis glyA is a putative exported p…
RALMO_3189	1	L46R	-	369	conserved protein of unknown function (putative signal peptide protein)	0	0	0
RALMO_3853	1	S159G	-	558	conserved protein of unknown function (putative transmembrane protein)	0	0	0
RALMO_3201	1	T4A	-	294	conserved protein of unknown function (UPF 0250)	COG2921	COG2921	Uncharacterized conserved protein [Function unknown]
RALMO_3252	2	R103-; P103-	-	435	conserved protein of unknown function (UPF0225)	PRK01842	PRK01842	hypothetical protein; Provisional
RALMO_3022	2	S21I; Q187H	-	858	conserved protein of unknown function, CHAD domain	COG5607	COG5607	Uncharacterized conserved protein [Function unknown]
RALMO_4497	1	Q29R	-	660	conserved protein of unknown function, Cobyrinic acid a,c-diamide synthase domain	cd02042	ParA	ParA and ParB of Caulobacter crescentus belong to a conserved family of bacterial proteins implicated in chromosome segregation. ParB binds to DNA sequences adjacent to the origin of replication and localizes to opposite cell poles shortly following the initiation of DNA replication. ParB regulates the ParA ATPase activity by promoting nucleotide exchange in a fashion reminiscent of the exchange …
RALMO_4280	3	T163S; T166A; G195A	-	588	conserved protein of unknown function, DUF143	0	0	0
RALMO_4563	2	E29G; V181A	-	573	conserved protein of unknown function, DUF218	COG1434	COG1434	Uncharacterized conserved protein [Function unknown]
RALMO_2183	1	M172V	-	522	conserved protein of unknown function, DUF477	COG3762	COG3762	Predicted membrane protein [Function unknown]
RALMO_4456	1	H280N	-	1272	conserved protein of unknown function, DUF482	pfam04339	DUF482	Protein of unknown function, DUF482; This family contains several proteins of uncharacterized function.
RALMO_0845	1	M233K	-	885	conserved protein of unknown function, DUF815	COG2607	COG2607	Predicted ATPase (AAA+ superfamily) [General function prediction only]
RALMO_4199	1	R143Q	-	579	conserved protein of unknown function, DUF924 domain	pfam06041	DUF924	Bacterial protein of unknown function (DUF924); This family consists of several hypothetical bacterial proteins of unknown function.
RALMO_4529	1	R95S	-	585	conserved protein of unknown function, DUF934	COG3749	COG3749	Uncharacterized protein conserved in bacteria [Function unknown]
RALMO_0503	3	I43V; T229P; V256I	-	870	conserved protein of unknown function, endonuclease/exonuclease/phosphatase family	COG3568	ElsH	Metal-dependent hydrolase [General function prediction only]
RALMO_4471	1	I18T	-	612	conserved protein of unknown function, Ferritin/ribonucleotide reductase-like	0	0	0
RALMO_1142	2	S93G; R135H	-	1599	conserved protein of unknown function, HipA domain	0	0	0
RALMO_0914	1	A112T	-	597	Conserved protein of unknown function, hypothetical barstar (ribonuclease inhibitor)	cd05141	Barstar_evA4336-like	Barstar_evA4336-like contains uncharacterized sequences similar to the uncharacterized, predicted RNAase inhibitor evA4336 found in Azoarcus sp. EvN1. This is a subfamily of the Barstar family of RNAase inhibitors. Barstar is an intracellular inhibitor of barnase, an extracellular ribonuclease of Bacillus amyloliquefaciens. Barstar binds tightly to the barnase active site and sterically blocks it…
RALMO_4282	2	N35D; I148T	-	618	conserved protein of unknown function, Maf-like protein	cd00555	Maf	Nucleotide binding protein Maf. Maf has been implicated in inhibition of septum formation in eukaryotes, bacteria and archaea, but homologs in B.subtilis and S.cerevisiae are nonessential for cell division. Maf has been predicted to be a nucleotide- or nucleic acid-binding protein with structural similarity to the hypoxanthine/xanthine NTP pyrophosphatase Ham1 from Methanococcus jannaschii, RNase…
RALMO_0560	1	A175V	-	819	conserved protein of unknown function, Molybdopterin binding domain	PRK01215	PRK01215	competence damage-inducible protein A; Provisional
RALMO_0896	1	S136G	-	675	conserved protein of unknown function, nucleotidyltransferase domain	0	0	0
RALMO_1006	1	M59V	-	723	conserved protein of unknown function, Predicted pyridoxal phosphate-dependent enzyme	cd06824	PLPDE_III_Yggs_like	Pyridoxal 5-phosphate (PLP)-binding TIM barrel domain of Type III PLP-Dependent Enzymes, Yggs-like proteins; This subfamily contains mainly uncharacterized proteobacterial proteins with similarity to the hypothetical Escherichia coli protein YggS, a homolog of yeast YBL036c, which is homologous to a Pseudomonas aeruginosa gene that is co-transcribed with a known proline biosynthetic gene. Like ye…
RALMO_3124	1	Y139D	-	1944	conserved protein of unknown function, putative nucleoside triphosphate hydrolases	pfam00350	Dynamin_N	Dynamin family; Dynamin family.
RALMO_0741	1	T97A	-	438	conserved protein of unknown function, putative Oligoketide cyclase/lipid transport protein	cd07813	COQ10p_like	Coenzyme Q-binding protein COQ10p and similar proteins; Coenzyme Q-binding protein COQ10p and similar proteins. COQ10p is a hydrophobic protein located in the inner membrane of mitochondria that binds coenzyme Q (CoQ), also called ubiquinone, which is an essential electron carrier of the respiratory chain. Deletion of the gene encoding COQ10p (COQ10 or YOL008W) in Saccharomyces cerevisiae results…
RALMO_3146	1	H290R	-	870	conserved protein of unknown function, putative pirin-related protein	0	0	0
RALMO_3162	1	C164R	-	516	conserved protein of unknown function, putative transmembrane protein	COG5488	COG5488	Integral membrane protein [Function unknown]
RALMO_3121	1	Q118H	-	891	conserved protein of unknown function, putative UPF0042 protein (ATP binding, nucleotide binding)	PRK05416	PRK05416	glmZ(sRNA)-inactivating NTPase; Provisional
RALMO_1148	1	S72G	-	888	conserved protein of unknown function, putative zinc metallopeptidase	COG2321	COG2321	Predicted metalloprotease [General function prediction only]
RALMO_0514	1	S82A	-	1167	conserved protein of unknown function, quinoprotein alcohol dehydrogenase domain	cd10276	BamB_YfgL	Beta-barrel assembly machinery (Bam) complex component B and related proteins; BamB (YflG) is a non-essential component of the beta-barrel assembly machinery (Bam), a multi-subunit complex that inserts proteins with beta-barrel topology into the outer membrane. BamB has been found to interact with BamA, which in turn binds and stabilizes pre-folded beta-barrel proteins; it has been suggested that…
RALMO_2545	1	A360V	-	1476	conserved protein of unknown function, radical SAM domain	0	0	0
RALMO_2392	2	Q165R; D186G	-	729	conserved protein of unknown function, Thioredoxin-like	cd03025	DsbA_FrnE_like	DsbA family, FrnE-like subfamily; composed of uncharacterized proteins containing a CXXC motif with similarity to DsbA and FrnE. FrnE is presumed to be a thiol oxidoreductase involved in polyketide biosynthesis, specifically in the production of the aromatic antibiotics frenolicin and nanaomycins.
RALMO_2779	1	L202P	-	624	conserved protein of unknown function, translation factor domain (SUA5)	PRK11630	PRK11630	hypothetical protein; Provisional
RALMO_2528	4	T75A; T81A; A342G; T447A	-	1590	conserved protein of unknown function, UPF0061	PRK00029	PRK00029	hypothetical protein; Validated
RALMO_0742	1	T36A	-	321	conserved protein of unknown function, UPF0125	COG2914	COG2914	Uncharacterized protein conserved in bacteria [Function unknown]
RALMO_0953	4	S21A; S55N; T57I; A63E	-	597	Conserved protein of unknown function, YceI like family	COG2353	COG2353	Uncharacterized conserved protein [Function unknown]
RALMO_0952	1	V9A	-	567	Conserved protein of unknown function, YceI like family	COG2353	COG2353	Uncharacterized conserved protein [Function unknown]
RALMO_5259	1	L201P	-	627	conserved protein of unknown function; Belongs to the UPF0307 family	0	0	0
RALMO_4493	3	S14A; D135E; L534F	-	1767	Conserved protein of unknown function; similar to D15 or Oma87 antigen	pfam01103	Bac_surface_Ag	Surface antigen; This entry includes the following surface antigens; D15 antigen from H.influenzae, OMA87 from P.multocida, OMP85 from N.meningitidis and N.gonorrhoeae. The family also includes a number of eukaryotic proteins that are members of the UPF0140 family. There also appears to be a relationship to pfam03865 (personal obs: C Yeats). In eukaryotes, it appears that these proteins are not s…
RALMO_3085	1	V51A	-	657	conserved protein of unknown function; transmembrane protein	COG4648	COG4648	Predicted membrane protein [Function unknown]
RALMO_1539	6	N95D; T237A; T343P; A373V; Q377L; I427V	-	1458	conserved transmembrane protein of unknown function	0	0	0
RALMO_5304	2	S175G; V209A	-	759	conserved transmembrane protein of unknown function	0	0	0
RALMO_3424	1	N443S	-	2016	conserved transmembrane protein of unknown function	0	0	0
RALMO_0235	1	S468P	-	1413	Cyanide-insensitive cytochrome bd-type quinol oxidase subunit I	0	0	0
RALMO_5309	1	G30A	-	348	cytochrome c, class IC	COG2863	COG2863	Cytochrome c553 [Energy production and conversion]
RALMO_2082	1	N280D	-	1194	dehydrogenase	cd01151	GCD	Glutaryl-CoA dehydrogenase; Glutaryl-CoA dehydrogenase (GCD). GCD is an acyl-CoA dehydrogenase, which catalyzes the oxidative decarboxylation of glutaryl-CoA to crotonyl-CoA and carbon dioxide in the catabolism of lysine, hydroxylysine, and tryptophan. It uses electron transfer flavoprotein (ETF) as an electron acceptor. GCD is a homotetramer. GCD deficiency leads to a severe neurological disorde…
RALMO_2170	2	H70R; L151F	-	1245	Deoxyribodipyrimidine photolyase	pfam00875	DNA_photolyase	DNA photolyase; This domain binds a light harvesting cofactor.
RALMO_4916	2	I395V; S398N	-	1404	Diguanylate cyclase (GGDEF domain) fused with response regulator pleD (Stalked cell differentiation-controlling protein)	cd01949	GGDEF	Diguanylate-cyclase (DGC) or GGDEF domain; Diguanylate-cyclase (DGC) or GGDEF domain: Originally named after a conserved residue pattern, and initially described as a domain of unknown function 1 (DUF1). This domain is widely present in bacteria, linked to a wide range of non-homologous domains in a variety of cell signaling proteins. The domain shows homology to the adenylyl cyclase catalytic do…
RALMO_0596	1	V353A	-	1119	Enoyl-CoA hydratase/isomerase	pfam13766	ECH_C	2-enoyl-CoA Hydratase C-terminal region; This is the C-terminal region of enoyl-CoA hydratase.
RALMO_0243	1	W332R	-	1098	exopolysaccharide phosphotransferase protein	0	0	0
RALMO_2460	2	S147G; A150S	-	591	flavin reductase-like, fmn-binding; protein	smart00903	Flavin_Reduct	Flavin reductase like domain; This entry represents the FMN-binding domain found in NAD(P)H-flavin oxidoreductases (flavin reductases), a class of enzymes capable of producing reduced flavin for bacterial bioluminescence and other biological processes. This domain is also found in various other oxidoreductase and monooxygenase enzymes... This domain consists of a beta-barrel with Greek key topolo…
RALMO_1152	1	I322V	-	1629	Gamma-glutamyltransferase	COG0405	Ggt	Gamma-glutamyltransferase [Amino acid transport and metabolism]
RALMO_2478	2	A143V; D152G	-	663	Glutathione S-transferase	cd03194	GST_C_3	C-terminal, alpha helical domain of an unknown subfamily 3 of Glutathione S-transferases; Glutathione S-transferase (GST) C-terminal domain family, unknown subfamily 3; composed of uncharacterized proteins with similarity to GSTs. GSTs are cytosolic dimeric proteins involved in cellular detoxification by catalyzing the conjugation of glutathione (GSH) with a wide range of endogenous and xenobioti…
RALMO_4945	3	R19L; C21W; D197A	-	609	hypothetical 04811protein	0	0	0
RALMO_3738	3	F143L; M286I; T293P	-	1341	hypothetical protein	0	0	0
RALMO_4958	1	I79V	-	1224	hypothetical protein	0	0	0
RALMO_4954	1	S163T	-	1098	hypothetical protein	0	0	0
RALMO_2137	2	I41V; T159M	-	750	hypothetical protein	cd07197	nitrilase	Nitrilase superfamily, including nitrile- or amide-hydrolyzing enzymes and amide-condensing enzymes; This superfamily (also known as the C-N hydrolase superfamily) contains hydrolases that break carbon-nitrogen bonds; it includes nitrilases, cyanide dihydratases, aliphatic amidases, N-terminal amidases, beta-ureidopropionases, biotinidases, pantotheinase, N-carbamyl-D-amino acid amidohydrolases, …
RALMO_4951	1	G647S	-	2058	hypothetical protein	0	0	0
RALMO_1413	1	L95V	-	414	hypothetical protein	pfam12680	SnoaL_2	SnoaL-like domain; This family contains a large number of proteins that share the SnoaL fold.
RALMO_3207	1	T110A	-	315	hypothetical protein	pfam10062	DUF2300	Predicted secreted protein (DUF2300); This domain, found in various bacterial hypothetical and putative signal peptide proteins, has no known function.
RALMO_1787	6	T18A; V244I; A249S; V267I; N357K; I467V	-	1704	hypothetical protein	pfam11394	DUF2875	Protein of unknown function (DUF2875); This family of proteins with unknown function appear to be restricted to Proteobacteria.
RALMO_3076	1	T156A	-	1716	long-chain-fatty-acid-CoA ligase	0	0	0
RALMO_0175	2	A8S; C80R	-	651	lyse-type efflux permease protein	COG1279	COG1279	Lysine efflux permease [General function prediction only]
RALMO_1978	3	A118V; Q238R; V425A	-	1353	Macrolide-efflux protein	cd06174	MFS	The Major Facilitator Superfamily (MFS) is a large and diverse group of secondary transporters that includes uniporters, symporters, and antiporters. MFS proteins facilitate the transport across cytoplasmic or internal membranes of a variety of substrates including ions, sugar phosphates, drugs, neurotransmitters, nucleosides, amino acids, and peptides. They do so using the electrochemical potent…
RALMO_1985	6	I123L; V129I; A130G; G131A; Q134E; G175S	-	1548	MCP: methyl-accepting chemotaxis protein	pfam02203	TarH	Tar ligand binding domain homologue; Tar ligand binding domain homologue.
RALMO_0469	1	V390L	-	1347	multidrug efflux system transporter	cd13131	MATE_NorM_like	Subfamily of the multidrug and toxic compound extrusion (MATE)-like proteins similar to Vibrio cholerae NorM; The integral membrane proteins from the MATE family are involved in exporting metabolites across the cell membrane and are responsible for multidrug resistance (MDR) in many bacteria and animals. This subfamily includes Vibrio cholerae NorM and functions most likely as a multidrug efflux …
RALMO_0101	2	P270S; L834P	-	2550	multifunctional phosphocarrier protein HPr/phosphoenolpyruvate-protein phosphotransferase	0	0	0
RALMO_0244	2	I89T; V425A	-	1344	na+-driven multidrug efflux pump transmembrane protein, multi antimicrobial extrusion protein MatE	cd13138	MATE_yoeA_like	Subfamily of the multidrug and toxic compound extrusion (MATE)-like proteins similar to Bacillus subtilis yoeA; The integral membrane proteins from the MATE family are involved in exporting metabolites across the cell membrane and are responsible for multidrug resistance (MDR) in many bacteria and animals. A number of family members are involved in the synthesis of peptidoglycan components in bac…
RALMO_0255	1	Q149R	-	1230	nirB NH2 domain (NADH binding FAD binding)	pfam13738	Pyr_redox_3	Pyridine nucleotide-disulphide oxidoreductase; Pyridine nucleotide-disulphide oxidoreductase.
RALMO_3965	2	V286I; R327H	-	1335	O-acetylhomoserine aminocarboxypropyltransferase	cd00614	CGS_like	CGS_like: Cystathionine gamma-synthase is a PLP dependent enzyme and catalyzes the committed step of methionine biosynthesis. This pathway is unique to microorganisms and plants, rendering the enzyme an attractive target for the development of antimicrobials and herbicides. This subgroup also includes cystathionine gamma-lyases (CGL), O-acetylhomoserine sulfhydrylases and O-acetylhomoserine thiol…
RALMO_3301	1	D32G	-	912	patatin-like phospholipase	cd07209	Pat_hypo_Ecoli_Z1214_like	Hypothetical patatin similar to Z1214 protein of Escherichia coli; Patatin-like phospholipase similar to Z1214 protein of Escherichia coli. This family predominantly consists of bacterial patatin glycoproteins and some representatives from eukaryotes and archaea. The patatin protein accounts for up to 40% of the total soluble protein in potato tubers. Patatin is a storage protein, but it also has…
RALMO_5356	1	E80A	-	1185	Peptidase S49	0	0	0
RALMO_0837	1	D102G	-	501	peroxiredoxin	cd03013	PRX5_like	Peroxiredoxin (PRX) family, PRX5-like subfamily; members are similar to the human protein, PRX5, a homodimeric TRX peroxidase, widely expressed in tissues and found cellularly in mitochondria, peroxisomes and the cytosol. The cellular location of PRX5 suggests that it may have an important antioxidant role in organelles that are major sources of reactive oxygen species (ROS), as well as a role in…
RALMO_0621	2	M177T; V261A	-	894	polysaccharide deacetylase; protein	cd10939	CE4_ArnD	Catalytic domain of Escherichia coli 4-deoxy-4-formamido-L-arabinose-phosphoundecaprenol deformylase ArnD and other bacterial homologs; This family is represented by Escherichia coli 4-deoxy-4-formamido-L-arabinose-phosphoundecaprenol deformylase ArnD (EC 3.5.1.n3). ArnD plays an important role in the biosynthesis of undecaprenyl phosphate alpha-4-amino-4-deoxy-L-arabinose (alpha-L-Ara4N). It cat…
RALMO_4824	6	H225Q; F325L; G366E; -457G; -458G; -460F	-	1515	probable Aldehyde dehydrogenase family 7 member A1, similar to eukaryote aldehyde dehydrogenase	cd07130	ALDH_F7_AASADH	NAD+-dependent alpha-aminoadipic semialdehyde dehydrogenase, ALDH family members 7A1 and 7B; Alpha-aminoadipic semialdehyde dehydrogenase (AASADH, EC=1.2.1.31), also known as ALDH7A1, Antiquitin-1, ALDH7B, or delta-1-piperideine-6-carboxylate dehydrogenase (P6CDH), is a NAD+-dependent ALDH. Human ALDH7A1 is involved in the pipecolic acid pathway of lysine catabolism, catalyzing the oxidation of a…
RALMO_4465	1	S321P	-	2094	Probable bifunctional: uroporphyrin-III c-methyltransferase and uroporphyrinogen-III synthase transmembrane protein	pfam04375	HemX	HemX; This family consists of several bacterial HemX proteins. The hemX gene is not essential for haem synthesis in B. subtilis. HemX is a polytopic membrane protein which by an unknown mechanism down-regulates the level of HemA.
RALMO_0495	2	L237P; R288Q	-	1107	Putative 12-oxophytodienoate reductase or N-ethylmaleimide reductase (nemA)	cd02933	OYE_like_FMN	Old yellow enzyme (OYE)-like FMN binding domain. OYE was the first flavin-dependent enzyme identified, however its true physiological role remains elusive to this day. Each monomer of OYE contains FMN as a non-covalently bound cofactor, uses NADPH as a reducing agent with oxygens, quinones, and alpha,beta-unsaturated aldehydes and ketones, and can act as electron acceptors in the catalytic reacti…
RALMO_3673	3	Q22L; V133A; C322R	-	978	putative 2-dehydropantoate 2-reductase	pfam02558	ApbA	Ketopantoate reductase PanE/ApbA; This is a family of 2-dehydropantoate 2-reductases also known as ketopantoate reductases, EC:1.1.1.169. The reaction catalysed by this enzyme is: (R)-pantoate + NADP(+) &lt;=&gt; 2-dehydropantoate + NADPH. AbpA catalyses the NADPH reduction of ketopantoic acid to pantoic acid in the alternative pyrimidine biosynthetic (APB) pathway. ApbA and PanE are allelic. Apb…
RALMO_1981	1	M271L	-	1089	putative 2-nitropropane dioxygenase	cd04730	NPD_like	2-Nitropropane dioxygenase (NPD), one of the nitroalkane oxidizing enzyme families, catalyzes oxidative denitrification of nitroalkanes to their corresponding carbonyl compounds and nitrites. NDP is a member of the NAD(P)H-dependent flavin oxidoreductase family that reduce a range of alternative electron acceptors. Most use FAD/FMN as a cofactor and NAD(P)H as electron donor. Some contain 4Fe-4S …
RALMO_5030	1	R281H	-	993	putative 2,5-didehydrogluconate reductase	cd06660	Aldo_ket_red	Aldo-keto reductases (AKRs) are a superfamily of soluble NAD(P)(H) oxidoreductases whose chief purpose is to reduce aldehydes and ketones to primary and secondary alcohols. AKRs are present in all phyla and are of importance to both health and industrial applications. Members have very distinct functions and include the prokaryotic 2,5-diketo-D-gluconic acid reductases and beta-keto ester reducta…
RALMO_2391	1	S51P	-	564	putative 2h phosphoesterase (2'-5' RNA ligase) protein (ligT)	pfam02834	LigT_PEase	LigT like Phosphoesterase; Members of this family are bacterial and archaeal RNA ligases that are able to ligate tRNA half molecules containing 2&apos;,3&apos;-cyclic phosphate and 5&apos; hydroxyl termini to products containing the 2&apos;,5&apos; phosphodiester linkage. Each member of this family contains an internal duplication, each of which contains an HXTX motif that defines the family. The…
RALMO_3042	4	E432D; S456N; V667A; L686F	-	2484	putative 3-HYDROXYACYL-COA DEHYDROGENASE OXIDOREDUCTASE	cd06558	crotonase-like	Crotonase/Enoyl-Coenzyme A (CoA) hydratase superfamily. This superfamily contains a diverse set of enzymes including enoyl-CoA hydratase, napthoate synthase, methylmalonyl-CoA decarboxylase, 3-hydoxybutyryl-CoA dehydratase, and dienoyl-CoA isomerase. Many of these play important roles in fatty acid metabolism. In addition to a conserved structural core and the formation of trimers (or dimers of t…
RALMO_5116	1	N75H	-	747	Putative 3-oxoacyl-[acyl-carrier-protein] reductase (fabG)	cd05233	SDR_c	classical (c) SDRs; SDRs are a functionally diverse family of oxidoreductases that have a single domain with a structurally conserved Rossmann fold (alpha/beta folding pattern with a central beta-sheet), an NAD(P)(H)-binding region, and a structurally diverse C-terminal region. Classical SDRs are typically about 250 residues long, while extended SDRs are approximately 350 residues. Sequence ident…
RALMO_3637	2	C57R; A98V	-	606	putative 3-oxoacyl-[acyl-carrier-protein] reductase (fabG)	cd11731	Lin1944_like_SDR_c	Lin1944 and related proteins, classical (c) SDRs; Lin1944 protein from Listeria Innocua is a classical SDR, it contains a glycine-rich motif similar to the canonical motif of the SDR NAD(P)-binding site. However, the typical SDR active site residues are absent in this subgroup of proteins of undetermined function. SDRs are a functionally diverse family of oxidoreductases that have a single domain…
RALMO_5034	1	H315R	-	1122	putative 3-oxoacyl-[acyl-carrier-protein](Beta-ketoacyl-ACP synthase III)(fabH)	cd00830	KAS_III	Ketoacyl-acyl carrier protein synthase III (KASIII) initiates the elongation in type II fatty acid synthase systems. It is found in bacteria and plants. Elongation of fatty acids in the type II systems occurs by Claisen condensation of malonyl-acyl carrier protein (ACP) with acyl-ACP. KASIII initiates this process by specifically using acetyl-CoA over acyl-CoA.
RALMO_1294	4	D99G; A179V; P283A; C285R	-	1881	putative 4-hydroxyphenylpyruvate dioxygenase	pfam01261	AP_endonuc_2	Xylose isomerase-like TIM barrel; This TIM alpha/beta barrel structure is found in xylose isomerase and in endonuclease IV (EC:3.1.21.2). This domain is also found in the N termini of bacterial myo-inositol catabolism proteins. These are involved in the myo-inositol catabolism pathway, and is required for growth on myo-inositol in Rhizobium leguminosarum bv. viciae.
RALMO_4486	1	M443T	-	2160	putative 4Fe-4S ferredoxin	0	0	0
RALMO_3402	1	Q58R	-	606	putative 5-formyltetrahydrofolate cyclo-ligase	COG0212	COG0212	5-formyltetrahydrofolate cyclo-ligase [Coenzyme metabolism]
RALMO_3370	2	E299K; A331T	-	1449	putative 6-phosphogluconolactonase	pfam14339	DUF4394	Domain of unknown function (DUF4394); This family of proteins is functionally uncharacterized. This family of proteins is found in bacteria. Proteins in this family are typically between 262 and 476 amino acids in length.
RALMO_3450	2	T197A; G348S	-	1257	putative 6-phosphogluconolactonase (pgl)	0	0	0
RALMO_4261	1	S270A	-	921	putative ABC transport system (permease protein)	cd06580	TM_PBP1_transp_TpRbsC_like	Transmembrane subunit (TM) of Treponema pallidum (Tp) RbsC-1, RbsC-2 and related proteins. This is a functionally uncharacterized subgroup of TMs which belong to a larger group of TMs of Periplasmic Binding Protein (PBP)-dependent ATP-Binding Cassette (ABC) transporters, which are mainly involved in the uptake of branched-chain amino acids (AAs) or in the uptake of monosaccharides including ribos…
RALMO_2089	1	H221Q	-	693	putative ABC transporter ATP-binding and permease component	cd03260	ABC_PstB_phosphate_transporter	ATP-binding cassette domain of the phosphate transport system; Phosphate uptake is of fundamental importance in the cell physiology of bacteria because phosphate is required as a nutrient. The Pst system of E. coli comprises four distinct subunits encoded by the pstS, pstA, pstB, and pstC genes. The PstS protein is a phosphate-binding protein located in the periplasmic space. PstA and PstC are hy…
RALMO_4110	1	H237R	-	1152	putative ABC transporter, ATP-binding component	0	0	0
RALMO_2672	1	T23A	-	840	putative ABC transporter, atp-binding component	cd03261	ABC_Org_Solvent_Resistant	ATP-binding cassette transport system involved in resistant to organic solvents; ABC transporters are a large family of proteins involved in the transport of a wide variety of different compounds, like sugars, ions, peptides, and more complex organic molecules. The nucleotide binding domain shows the highest similarity between all members of the family. ABC transporters are a subset of nucleotide…
RALMO_2535	1	L57M	-	795	putative ABC transporter, ATP-BINDING component	cd03255	ABC_MJ0796_LolCDE_FtsE	ATP-binding cassette domain of the transporters involved in export of lipoprotein and macrolide, and cell division protein; This family is comprised of MJ0796 ATP-binding cassette, macrolide-specific ABC-type efflux carrier (MacAB), and proteins involved in cell division (FtsE), and release of lipoproteins from the cytoplasmic membrane (LolCDE). They are clustered together phylogenetically. MacAB…
RALMO_3060	13	Y69F; Q117R; T234S; M248L; A265P; S295A; A296S; A311S; G312A; F315Y; A317G; K319T; L325M	-	1845	putative ABC TRANSPORTER, ATP-binding membrane component	pfam06472	ABC_membrane_2	ABC transporter transmembrane region 2; This domain covers the transmembrane of a small family of ABC transporters and shares sequence similarity with pfam00664. Mutations in this domain in human ABCD3 (PMP70) are believed responsible for Zellweger Syndrome-2; mutations in human ABCD1 (ALD) are responsible for recessive X-linked adrenoleukodystrophy. A Saccharomyces cerevisiae homolog is involved…
RALMO_0491	1	R145K	-	1050	putative ABC transporter, periplasmic-binding component	cd00134	PBPb	Bacterial periplasmic transport systems use membrane-bound complexes and substrate-bound, membrane-associated, periplasmic binding proteins (PBPs) to transport a wide variety of substrates, such as, amino acids, peptides, sugars, vitamins and inorganic ions. PBPs have two cell-membrane translocation functions: bind substrate, and interact with the membrane bound complex. A diverse group of peripl…
RALMO_4201	1	T555A	-	2541	putative ABC transporter, permease component	0	0	0
RALMO_4066	1	Q251H	-	1152	putative ABC-type branched-chain amino acid transporter	cd06326	PBP1_STKc_like	Type I periplasmic binding domain of uncharacterized extracellular ligand-binding proteins; The type I periplasmic binding domain of uncharacterized extracellular ligand-binding proteins, some of which contain a conserved catalytic serine/threonine protein kinase (STKc) domain in the N-terminal region. Members of this group are sequence-similar to the branched-chain amino acid ABC transporter leu…
RALMO_2818	1	V394I	-	1656	putative ABC-type transport system, ATP binding component	cd03257	ABC_NikE_OppD_transporters	ATP-binding cassette domain of nickel/oligopeptides specific transporters; The ABC transporter subfamily specific for the transport of dipeptides, oligopeptides (OppD), and nickel (NikDE). The NikABCDE system of E. coli belongs to this family and is composed of the periplasmic binding protein NikA, two integral membrane components (NikB and NikC), and two ATPase (NikD and NikE). The NikABCDE tran…
RALMO_2817	1	P12S	-	1125	putative ABC-type transport system, permease component	0	0	0
RALMO_3211	1	T309A	-	993	putative ABC-type transporter, periplasmic component (resistance to organic solvents)	0	0	0
RALMO_4204	1	S232P	-	759	putative ABC-type tungstate transport system	COG2998	TupB	ABC-type tungstate transport system, permease component [Coenzyme metabolism]
RALMO_1641	1	V161A	-	1704	putative acetate--CoA ligase	cd05974	MACS_like_1	Uncharacterized subfamily of medium-chain acyl-CoA synthetase (MACS); MACS catalyzes the two-step activation of medium chain fatty acids (containing 4-12 carbons). The carboxylate substrate first reacts with ATP to form an acyl-adenylate intermediate, which then reacts with CoA to produce an acyl-CoA ester. MACS enzymes are localized to mitochondria.
RALMO_0548	3	A258E; D530G; S554G	-	1863	putative acetolactate synthase protein (iolD)	pfam00205	TPP_enzyme_M	Thiamine pyrophosphate enzyme, central domain; The central domain of TPP enzymes contains a 2-fold Rossman fold.
RALMO_3566	2	V213L; T251A	-	1275	Putative acetylornithine deacetylase (argE)	cd02697	M20_like	M20 Zn-peptidases include exopeptidases; Peptidase M20 family; uncharacterized subfamily. These hypothetical proteins have been inferred by homology to be exopeptidases: carboxypeptidases, dipeptidases and a specialized aminopeptidase. In general, the peptidase hydrolyzes the late products of protein degradation in order to complete the conversion of proteins to free amino acids. Members of this …
RALMO_3378	4	V77A; V94I; R118L; S160G	-	489	putative acetyltransferase protein	cd04301	NAT_SF	N-Acyltransferase superfamily: Various enzymes that characteristically catalyze the transfer of an acyl group to a substrate; NAT (N-Acyltransferase) is a large superfamily of enzymes that mostly catalyze the transfer of an acyl group to a substrate and are implicated in a variety of functions, ranging from bacterial antibiotic resistance to circadian rhythms in mammals. Members include GCN5-rela…
RALMO_1076	1	M148V	-	534	putative acetyltransferase, GCN5-related N-acetyltransferase, putative spermidine/spermine acetyltransferase	0	0	0
RALMO_5307	1	I75V	-	609	putative Acetyltransferase/N-acetylase	0	0	0
RALMO_0205	1	N134S	-	2148	putative acid phosphatase protein	0	0	0
RALMO_4807	3	D74E; D315N; A377G	-	1431	putative acid sphingomyelinase-like phosphodiesterase	cd00842	MPP_ASMase	acid sphingomyelinase and related proteins, metallophosphatase domain; Acid sphingomyelinase (ASMase) is a ubiquitously expressed phosphodiesterase which hydrolyzes sphingomyelin in acid pH conditions to form ceramide, a bioactive second messenger, as part of the sphingomyelin signaling pathway. ASMase is localized at the noncytosolic leaflet of biomembranes (for example the luminal leaflet of en…
RALMO_2064	1	Q153K	-	903	putative activating enzyme (E1 family) of ubiquitin-like proteins; NAD/FAD-binding protein	cd00755	YgdL_like	Family of activating enzymes (E1) of ubiquitin-like proteins related to the E.coli hypothetical protein ygdL. The common reaction mechanism catalyzed by E1-like enzymes begins with a nucleophilic attack of the C-terminal carboxylate of the ubiquitin-like substrate, on the alpha-phosphate of an ATP molecule bound at the active site of the activating enzymes, leading to the formation of a high-ener…
RALMO_4153	1	S213H	-	1131	putative acyl-CoA dehydrogenase	cd00567	ACAD	Acyl-CoA dehydrogenase; Both mitochondrial acyl-CoA dehydrogenases (ACAD) and peroxisomal acyl-CoA oxidases (AXO) catalyze the alpha,beta dehydrogenation of the corresponding trans-enoyl-CoA by FAD, which becomes reduced. The reduced form of ACAD is reoxidized in the oxidative half-reaction by electron-transferring flavoprotein (ETF), from which the electrons are transferred to the mitochondrial …
RALMO_2511	1	R248G	-	1878	putative acyl-coA dehydrogenase	cd01153	ACAD_fadE5	Putative acyl-CoA dehydrogenases similar to fadE5; Putative acyl-CoA dehydrogenase (ACAD). Mitochondrial acyl-CoA dehydrogenases (ACAD) catalyze the alpha,beta dehydrogenation of the corresponding trans-enoyl-CoA by FAD, which becomes reduced. The reduced form of ACAD is reoxidized in the oxidative half-reaction by electron-transferring flavoprotein (ETF), from which the electrons are transferred…
RALMO_3243	1	D124E	-	1182	putative acyl-CoA dehydrogenase oxidoreductase	cd01156	IVD	Isovaleryl-CoA dehydrogenase; Isovaleryl-CoA dehydrogenase (IVD) is an is an acyl-CoA dehydrogenase, which catalyzes the third step in leucine catabolism, the conversion of isovaleryl-CoA (3-methylbutyryl-CoA) into 3-methylcrotonyl-CoA. IVD is a homotetramer and has the greatest affinity for small branched chain substrates.
RALMO_2499	2	E25D; E106D	-	447	putative Acyl-CoA N-acyltransferase	TIGR03694	exosort_acyl	N-acyl amino acid synthase, PEP-CTERM/exosortase system-associated; Members of this protein family are restricted to bacterial species with the PEP-CTERM/exosortase system predicted to act in exopolysaccharide-associated protein targeting. PSI-BLAST and CDD reveal relationships to the acyltransferase family that includes N-acyl-L-homoserine lactone synthetase, and recent work shows long-chain N-a…
RALMO_2500	1	M54V	-	450	putative Acyl-CoA thioester hydrolase (ybgC)	cd00586	4HBT	4-hydroxybenzoyl-CoA thioesterase (4HBT). Catalyzes the final step in the 4-chlorobenzoate degradation pathway in which 4-chlorobenzoate is converted to 4-hydroxybenzoate in certain soil-dwelling bacteria. 4HBT forms a homotetramer with four active sites. There is no evidence to suggest that 4HBT is related to the type I thioesterases functioning in primary or secondary metabolic pathways. Each s…
RALMO_5107	2	G6V; L85V	-	573	putative acyltransferase	cd04301	NAT_SF	N-Acyltransferase superfamily: Various enzymes that characteristically catalyze the transfer of an acyl group to a substrate; NAT (N-Acyltransferase) is a large superfamily of enzymes that mostly catalyze the transfer of an acyl group to a substrate and are implicated in a variety of functions, ranging from bacterial antibiotic resistance to circadian rhythms in mammals. Members include GCN5-rela…
RALMO_1654	1	V216G	-	1128	putative acyltransferase transmembrane protein	COG1835	COG1835	Predicted acyltransferases [Lipid metabolism]
RALMO_1986	2	K91Q; A143V	-	468	putative acyltransferase with acyl-CoA N-acyltransferase domain	cd04301	NAT_SF	N-Acyltransferase superfamily: Various enzymes that characteristically catalyze the transfer of an acyl group to a substrate; NAT (N-Acyltransferase) is a large superfamily of enzymes that mostly catalyze the transfer of an acyl group to a substrate and are implicated in a variety of functions, ranging from bacterial antibiotic resistance to circadian rhythms in mammals. Members include GCN5-rela…
RALMO_0412	4	H51R; M123L; N127D; T196A	-	672	putative adenylate cyclase protein	cd07756	CYTH-like_Pase_CHAD	Uncharacterized subgroup of the CYTH-like superfamily having an associated CHAD domain; This subgroup belongs to the CYTH-like (also known as triphosphate tunnel metalloenzyme (TTM)-like) superfamily. Members of this superfamily hydrolyze triphosphate-containing substrates, require metal cations as cofactors, and have a unique active site located at the center of an eight-stranded antiparallel be…
RALMO_4044	2	T234P; T237A	-	1017	putative alcohol dehydrogenase superfamily, zinc-containing oxidoreductase protein	cd08298	CAD2	Cinnamyl alcohol dehydrogenases (CAD); These alcohol dehydrogenases are related to the cinnamyl alcohol dehydrogenases (CAD), members of the medium chain dehydrogenase/reductase family. NAD(P)(H)-dependent oxidoreductases are the major enzymes in the interconversion of alcohols and aldehydes, or ketones. Cinnamyl alcohol dehydrogenases (CAD) reduce cinnamaldehydes to cinnamyl alcohols in the last…
RALMO_2029	2	D8G; A242V	-	786	putative ALDOLASE, class II family, Adducin subfamily	PRK07044	PRK07044	aldolase II superfamily protein; Provisional
RALMO_3394	1	G111D	-	1395	putative alkaline phosphatase signal peptide protein	cd00016	alkPPc	Alkaline phosphatase homologues; alkaline phosphatases are non-specific phosphomonoesterases that catalyze the hydrolysis reaction via a phosphoseryl intermediate to produce inorganic phosphate and the corresponding alcohol, optimally at high pH. Alkaline phosphatase exists as a dimer, each monomer binding 2 zinc atoms and one magnesium atom, which are essential for enzymatic activity.
RALMO_2580	1	G48R	-	528	putative Alkylhydroperoxidase ahpD, antioxidant oxidoreductase (ahpD)	0	0	0
RALMO_2773	1	H82P	-	918	putative Alpha/beta fold hydrolase	pfam12146	Hydrolase_4	Putative lysophospholipase; This domain is found in bacteria and eukaryotes and is approximately 110 amino acids in length. It is found in association with pfam00561. Many members are annotated as being lysophospholipases, and others as alpha-beta hydrolase fold-containing proteins.
RALMO_5112	8	M27I; T48A; E69D; H156D; K221E; E283D; A286G; D315G	-	1116	Putative amine oxidase	pfam13450	NAD_binding_8	NAD(P)-binding Rossmann-like domain; NAD(P)-binding Rossmann-like domain.
RALMO_4028	1	C42R	-	675	putative amino acid efflux protein, RhtB family	PRK10958	PRK10958	leucine export protein LeuE; Provisional
RALMO_0078	2	T183A; W195S	-	1377	putative amino acid transporter transmembrane protein	0	0	0
RALMO_3636	1	M240L	-	1149	putative amino-acid ABC transporter	cd06333	PBP1_ABC-type_HAAT_like	Type I periplasmic binding component of ABC (ATPase Binding Cassette)-type transport systems that are predicted to be involved in uptake of amino acids; This subgroup includes the type I periplasmic binding component of ABC (ATPase Binding Cassette)-type transport systems that are predicted to be involved in uptake of amino acids. Members of this subgroup are sequence-similar to members of the fa…
RALMO_4833	1	D13G	-	693	putative amino-acid ABC transporter protein	0	0	0
RALMO_1315	1	V60A	-	624	putative amino-acid efflux transmembrane protein	COG1280	RhtB	Putative threonine efflux protein [Amino acid transport and metabolism]
RALMO_2002	1	N194S	-	1632	putative amino-acid permease	TIGR00907	2A0304	amino acid permease (GABA permease); [Transport and binding proteins, Amino acids, peptides and amines].
RALMO_4834	1	N193S	-	852	putative amino-acid-binding ABC transporter protein	cd00134	PBPb	Bacterial periplasmic transport systems use membrane-bound complexes and substrate-bound, membrane-associated, periplasmic binding proteins (PBPs) to transport a wide variety of substrates, such as, amino acids, peptides, sugars, vitamins and inorganic ions. PBPs have two cell-membrane translocation functions: bind substrate, and interact with the membrane bound complex. A diverse group of peripl…
RALMO_2494	1	M17V	-	999	putative Aminodeoxychorismate lyase; exported protein	COG1559	COG1559	Aminodeoxychorismate lyase [Coenzyme transport and metabolism]
RALMO_2353	1	V178A	-	1059	putative Aminoglycoside phosphotransferase	COG3178	COG3178	Predicted phosphotransferase related to Ser/Thr protein kinases [General function prediction only]
RALMO_2950	3	G5E; D54A; F136S	-	549	putative antibiotic resistance protein (Acetyltransferase)	COG1247	COG1247	Sortase and related acyltransferases [Cell envelope biogenesis, outer membrane]
RALMO_0865	1	H160R	-	594	putative antibiotic transporter, multiple antibiotic resistance (MarC)-related proteins	COG2095	MarC	Multiple antibiotic transporter [Intracellular trafficking and secretion]
RALMO_2102	1	V238A	-	825	putative associated to Tol-Pal complex protein (ygcF)	pfam13174	TPR_6	Tetratricopeptide repeat; Tetratricopeptide repeat.
RALMO_2648	1	T264A	-	1077	putative atp-binding abc transporter protein	0	0	0
RALMO_0334	2	S102N; A240V	-	2145	putative atp-dependent dna helicase II protein (uvrD)	0	0	0
RALMO_2600	3	V393A; S403T; F572L	-	2133	putative ATP-dependent helicase	pfam13307	Helicase_C_2	Helicase C-terminal domain; This domain is the second of two tandem AAA domains found in a wide variety of helicase enzymes.
RALMO_4275	2	R49K; S436G	-	1590	putative ATPase	cd00009	AAA	The AAA+ (ATPases Associated with a wide variety of cellular Activities) superfamily represents an ancient group of ATPases belonging to the ASCE (for additional strand, catalytic E) division of the P-loop NTPase fold. The ASCE division also includes ABC, RecA-like, VirD4-like, PilT-like, and SF1/2 helicases. Members of the AAA+ ATPases function as molecular chaperons, ATPase subunits of protease…
RALMO_3072	3	D132G; A157E; A202E	-	705	putative bacteriocin processing protein, Peptidase C39 family, exported	cd02423	Peptidase_C39G	A sub-family of peptidase family C39. Peptidase family C39 mostly contains bacteriocin-processing endopeptidases from bacteria. The cysteine peptidases in family C39 cleave the &quot;double-glycine&quot; leader peptides from the precursors of various bacteriocins (mostly non-lantibiotic). The cleavage is mediated by the transporter as part of the secretion process. Bacteriocins are antibiotic pro…
RALMO_4299	1	V242A	-	672	putative beta-lactamase-like protein (part 2)	0	0	0
RALMO_4301	4	A44T; P151Q; V179A; Q229K	-	1047	putative beta-lactamase-like, zn-dependent hydrolase protein	smart00849	Lactamase_B	Metallo-beta-lactamase superfamily; Apart from the beta-lactamases a number of other proteins contain this domain. These proteins include thiolesterases, members of the glyoxalase II family, that catalyse the hydrolysis of S-D-lactoyl-glutathione to form glutathione and D-lactic acid and a competence protein that is essential for natural transformation in Neisseria gonorrhoeae and could be a tran…
RALMO_1675	1	T365A	-	1578	putative bifunctional: precorrin-3 methyltransferase and precorrin-6x reductase oxidoreductase protein (cbiJH)	COG2099	CobK	Precorrin-6x reductase [Coenzyme metabolism]
RALMO_4179	1	A407T	-	1257	putative branched amino acid ABC transporter	0	0	0
RALMO_4533	1	V108A	-	1170	putative branched-chain amino acid ABC transporter, periplasmic component	cd06333	PBP1_ABC-type_HAAT_like	Type I periplasmic binding component of ABC (ATPase Binding Cassette)-type transport systems that are predicted to be involved in uptake of amino acids; This subgroup includes the type I periplasmic binding component of ABC (ATPase Binding Cassette)-type transport systems that are predicted to be involved in uptake of amino acids. Members of this subgroup are sequence-similar to members of the fa…
RALMO_3652	1	S241A	-	1209	putative branched-chain amino acid transport system permease, periplasmic component	cd06327	PBP1_SBP_like_1	Periplasmic solute-binding domain of active transport proteins that belong to the type I periplasmic binding fold protein family; Periplasmic solute-binding domain of active transport proteins that belong to the type I periplasmic binding fold protein family. Solute binding proteins are the primary specific receptors that initiate uptake of a broad range of solutes, including amino acids, peptide…
RALMO_5239	2	N22S; L540M	-	1785	putative Butyryl-CoA dehydrogenase (bcd)	pfam12418	AcylCoA_DH_N	Acyl-CoA dehydrogenase N terminal; This domain family is found in bacteria and eukaryotes, and is approximately 30 amino acids in length. The family is found in association with pfam02770, pfam00441, pfam02771. This family is one of the enzymes involved in AcylCoA interaction in beta-oxidation.
RALMO_2415	1	I292V	-	1125	putative carbon monoxide dehydrogenase accessory protein coxD, ATPase	0	0	0
RALMO_4317	2	K154Q; A259S	-	882	putative Carboxymethylenebutenolidase	0	0	0
RALMO_5313	3	A286I; R330Q; G580S	-	1776	putative Carboxypeptidase S1	0	0	0
RALMO_3046	2	M201V; Q226H	-	1266	putative cardiolipin synthase; exported protein	0	0	0
RALMO_5269	1	G397A	-	1407	putative Chloride channel protein EriC, voltage gated (clcA)	cd01034	EriC_like	ClC chloride channel family. These protein sequences, closely related to the ClC Eric family, are putative halogen ion (Cl-, Br- and I-) transport proteins found in eubacteria. They belong to the ClC superfamily of chloride ion channels, which share a unique double-barreled architecture and voltage-dependent gating mechanism. This superfamily lacks any structural or sequence similarity to other k…
RALMO_3655	1	S244A	-	1635	putative choline dehydrogenase	pfam00732	GMC_oxred_N	GMC oxidoreductase; This family of proteins bind FAD as a cofactor.
RALMO_0899	1	S62R	-	588	putative chorismate--pyruvate lyase (ubiC)	COG3161	UbiC	4-hydroxybenzoate synthetase (chorismate lyase) [Coenzyme metabolism]
RALMO_3679	1	C261R	-	1380	putative CoA-transferase family III, CaiB/BaiF family	COG1804	CaiB	Predicted acyl-CoA transferases/carnitine dehydratase [Energy production and conversion]
RALMO_4733	10	A9V; P34T; R63H; R74K; S212G; S235G; S293P; I362V; K366Q; S460G	-	1533	putative copper/silver efflux system protein CusB precursor	pfam13437	HlyD_3	HlyD family secretion protein; This is a family of largely bacterial haemolysin translocator HlyD proteins.
RALMO_4463	5	I68T; Q81K; D86G; K87R; T142A	-	528	putative cytochrome b oxidoreductase protein	COG3658	COG3658	Cytochrome b [Energy production and conversion]
RALMO_0951	1	I16V	-	585	putative cytochrome b561	0	0	0
RALMO_2696	2	V136A; V587L	-	2184	putative cytochrome C biogenesis transmembrane protein, ResB-like family	COG1333	ResB	ResB protein required for cytochrome c biosynthesis [Posttranslational modification, protein turnover, chaperones]
RALMO_3549	3	H89Y; V139I; L150I	-	813	putative cytochrome of the thiosulfate-oxidizing multi-enzyme system, soxA homolog	0	0	0
RALMO_3548	2	M79V; T85A	-	654	putative cytochrome of the thiosulfate-oxidizing multi-enzyme system, soxX homolog	0	0	0
RALMO_3154	4	A6G; Q13P; V24A; V28A	-	771	putative cytochrome oxidase complex biogenesis factor	COG3346	COG3346	Uncharacterized conserved protein [Function unknown]
RALMO_5416	2	S49G; A199E	-	1239	putative cytochrome P450	COG2124	CypX	Cytochrome P450 [Secondary metabolites biosynthesis, transport, and catabolism]
RALMO_4844	2	T58A; L155P	-	612	putative cytochrome-c oxidase oxidoreductase protein (coxO)	cd02865	Heme_Cu_Oxidase_III_2	Heme-copper oxidase subunit III subfamily. Heme-copper oxidases are transmembrane protein complexes in the respiratory chains of prokaryotes and mitochondria which couple the reduction of molecular oxygen to water to, proton pumping across the membrane. The heme-copper oxidase superfamily is diverse in terms of electron donors, subunit composition, and heme types. This superfamily includes cytoch…
RALMO_1161	7	L121V; T154I; T322A; H340R; H388P; I439V; D440A	-	1350	putative Cytochrome-c peroxidase	pfam03150	CCP_MauG	Di-haem cytochrome c peroxidase; This is a family of distinct cytochrome c peroxidases (CCPs) that contain two haem groups. Similar to other cytochrome c peroxidases, they reduce hydrogen peroxide to water using c-type haem as an oxidisable substrate. However, since they possess two, instead of one, haem prosthetic groups, bacterial CCPs reduce hydrogen peroxide without the need to generate semi-…
RALMO_0048	1	G208A	-	933	putative D-3-phosphoglycerate dehydrogenase, NAD(P)-binding domain	cd12164	GDH_like_2	Putative glycerate dehydrogenase and related proteins of the D-specific 2-hydroxy dehydrogenase family; This group contains a variety of proteins variously identified as glycerate dehydrogenase (GDH, also known as hydroxypyruvate reductase) and other enzymes of the 2-hydroxyacid dehydrogenase family. GDH catalyzes the reversible reaction of (R)-glycerate + NAD+ to hydroxypyruvate + NADH + H+. 2-h…
RALMO_4801	2	R118Q; H123Q	-	1560	Putative D-galactarate dehydratase (GarD)	pfam04295	GD_AH_C	D-galactarate dehydratase / Altronate hydrolase, C terminus; Family members include the C termini of D-galactarate dehydratase (EC:4.2.1.42) which is thought to catalyse the reaction D-galactarate = 5-keto-4-deoxy-D-glucarate + H2O, and altronate hydrolase (altronic acid hydratase, EC:4.2.1.7), which catalyses D-altronate = 2-keto-2-deoxygluconate + H2O. As purified, both enzymes are catalyticall…
RALMO_1024	1	E29D	-	1515	putative D-lactate dehydrogenase	0	0	0
RALMO_1336	2	K527R; T662S	-	2142	putative dehydrogenase	0	0	0
RALMO_1062	1	L59V	-	645	putative Deoxyadenosine kinase	cd01673	dNK	Deoxyribonucleoside kinase (dNK) catalyzes the phosphorylation of deoxyribonucleosides to yield corresponding monophosphates (dNMPs). This family consists of various deoxynucleoside kinases including deoxyribo- cytidine (EC 2.7.1.74), guanosine (EC 2.7.1.113), adenosine (EC 2.7.1.76), and thymidine (EC 2.7.1.21) kinases. They are key enzymes in the salvage of deoxyribonucleosides originating from…
RALMO_1512	4	V15A; S24P; A47V; A254G	-	1191	putative di-and tricarboxylate transporters transmembrane protein	cd01117	YbiR_permease	Putative anion permease YbiR. Based on sequence similarity, YbiR proteins are predicted to function as anion translocating permeases in eubacteria, archaea and plants. They belong to ArsB/NhaD superfamily of permeases that have been shown to translocate sodium, sulfate, arsenite and organic anions. A typical ArsB/NhaD permease is composed of 8-13 transmembrane domains.
RALMO_4080	1	V100I	-	1587	putative diguanylate cyclase (GGDEF domain)	0	0	0
RALMO_3547	2	A80T; L107F	-	519	putative disulfite reductase/thioredoxin, soxW homolog	cd02966	TlpA_like_family	TlpA-like family; composed of TlpA, ResA, DsbE and similar proteins. TlpA, ResA and DsbE are bacterial protein disulfide reductases with important roles in cytochrome maturation. They are membrane-anchored proteins with a soluble TRX domain containing a CXXC motif located in the periplasm. The TRX domains of this family contain an insert, approximately 25 residues in length, which correspond to a…
RALMO_4316	1	T247A	-	807	putative divalent heavy-metal cations transporter	COG0428	COG0428	Predicted divalent heavy-metal cations transporter [Inorganic ion transport and metabolism]
RALMO_2381	1	A42V	-	756	putative dna binding; transmembrane protein	0	0	0
RALMO_1002	1	S106G	-	501	putative DNA-binding protein, dps family	cd01043	DPS	DPS protein, ferritin-like diiron-binding domain; DPS (DNA Protecting protein under Starved conditions) domain is a member of a broad superfamily of ferritin-like diiron-carboxylate proteins. Some DPS proteins nonspecifically bind DNA, protecting it from cleavage caused by reactive oxygen species such as the hydroxyl radicals produced during oxidation of Fe(II) by hydrogen peroxide. These protein…
RALMO_4908	1	Q38R	-	645	putative DNA-binding transcriptional regulator	pfam08348	PAS_6	YheO-like PAS domain; This family contains various hypothetical bacterial proteins that are similar to the Escherichia coli protein YheO. Their function is unknown, but are likely to be involved in signalling based on the presence of this PAS domain.
RALMO_2756	1	H151R	-	816	putative DNAse, hydrolase with metallo-dependent hydrolase domain	cd01310	TatD_DNAse	TatD like proteins; E.coli TatD is a cytoplasmic protein, shown to have magnesium dependent DNase activity.
RALMO_1635	1	A286T	-	1614	putative drug resistance transporter	cd06174	MFS	The Major Facilitator Superfamily (MFS) is a large and diverse group of secondary transporters that includes uniporters, symporters, and antiporters. MFS proteins facilitate the transport across cytoplasmic or internal membranes of a variety of substrates including ions, sugar phosphates, drugs, neurotransmitters, nucleosides, amino acids, and peptides. They do so using the electrochemical potent…
RALMO_3700	2	I30V; L287Q	-	1182	putative enoyl-coA hydratase	cd06558	crotonase-like	Crotonase/Enoyl-Coenzyme A (CoA) hydratase superfamily. This superfamily contains a diverse set of enzymes including enoyl-CoA hydratase, napthoate synthase, methylmalonyl-CoA decarboxylase, 3-hydoxybutyryl-CoA dehydratase, and dienoyl-CoA isomerase. Many of these play important roles in fatty acid metabolism. In addition to a conserved structural core and the formation of trimers (or dimers of t…
RALMO_4637	2	N3D; T215A	-	852	putative enoyl-coa hydratase protein (paaG)	0	0	0
RALMO_3561	1	T218A	-	657	putative enzyme with metallo-hydrolase/oxidoreductase domain	COG0491	GloB	Zn-dependent hydrolases, including glyoxylases [General function prediction only]
RALMO_0213	2	R58H; Q269R	-	1278	putative enzyme, amino acid aldolase or racemase domain	cd06818	PLPDE_III_cryptic_DSD	Type III Pyridoxal 5-phosphate (PLP)-Dependent Enzyme Bacterial Cryptic D-Serine Dehydratase; This subfamily is composed of Burkholderia cepacia cryptic D-serine dehydratase (cryptic DSD), which is also called D-serine deaminase, and similar bacterial proteins. Members of this subfamily are fold type III PLP-dependent enzymes with similarity to bacterial alanine racemase (AR), which contains an N…
RALMO_3444	3	R20H; R85P; K122E	-	984	putative enzyme, Dienelactone hydrolase family	COG2272	PnbA	Carboxylesterase type B [Lipid metabolism]
RALMO_3241	2	M15T; S263A	-	1080	putative enzyme, Metallo-beta-lactamase superfamily	COG0491	GloB	Zn-dependent hydrolases, including glyoxylases [General function prediction only]
RALMO_3086	3	A91V; T161A; T459A	-	1692	putative enzyme; Acyl-coenzyme A synthetases/AMP-(fatty) acid ligases domain	cd12114	A_NRPS_TlmIV_like	The adenylation domain of nonribosomal peptide synthetases (NRPS), including Streptoalloteichus tallysomycin biosynthesis genes; The adenylation (A) domain of NRPS recognizes a specific amino acid or hydroxy acid and activates it as an (amino) acyl adenylate by hydrolysis of ATP. The activated acyl moiety then forms a thioester to the enzyme-bound cofactor phosphopantetheine of a peptidyl carrier…
RALMO_0898	2	A60S; T65V	-	633	putative esterase, similariy with yqiA	COG3150	COG3150	Predicted esterase [General function prediction only]
RALMO_2501	1	D268G	-	969	putative Esterase/lipase	PRK10162	PRK10162	acetyl esterase; Provisional
RALMO_3356	1	N28D	-	786	putative exodeoxyribonuclease III/endonuclease/phosphatase	cd10281	Nape_like_AP-endo	Neisseria meningitides Nape-like subfamily of the ExoIII family purinic/apyrimidinic (AP) endonucleases; This subfamily includes Neisseria meningitides Nape and related proteins. These are Escherichia coli exonuclease III (ExoIII)-like AP endonucleases and belong to the large EEP (exonuclease/endonuclease/phosphatase) superfamily that contains functionally diverse enzymes that share a common cata…
RALMO_0900	2	V159A; S690P	-	2082	putative Exoribonuclease II (rnb)	0	0	0
RALMO_1036	1	-505S	-	1623	putative extracellular protease precursor, subtilisin-like protein	0	0	0
RALMO_1035	3	K228N; T240A; A505T	-	2064	putative extracellular subtilisin-like protease precursor	cd07496	Peptidases_S8_13	Peptidase S8 family domain, uncharacterized subfamily 13; This family is a member of the Peptidases S8 or Subtilases serine endo- and exo-peptidase clan. They have an Asp/His/Ser catalytic triad similar to that found in trypsin-like proteases, but do not share their three-dimensional structure and are not homologous to trypsin. The stability of subtilases may be enhanced by calcium, some members …
RALMO_3489	1	C51R	-	891	putative Extradiol ring-cleavage dioxygenase, class III enzyme, subunit B	cd07363	45_DOPA_Dioxygenase	The Class III extradiol dioxygenase, 4,5-DOPA Dioxygenase, catalyzes the incorporation of both atoms of molecular oxygen into 4,5-dihydroxy-phenylalanine; This subfamily is composed of plant 4,5-DOPA Dioxygenase, the uncharacterized Escherichia coli protein Jw3007, and similar proteins. 4,5-DOPA Dioxygenase catalyzes the incorporation of both atoms of molecular oxygen into 4,5-dihydroxy-phenylala…
RALMO_2889	2	S126G; S398G	-	1308	putative FAD dependent oxidoreductase	TIGR03329	Phn_aa_oxid	putative aminophosphonate oxidoreductase; This clade of sequences are members of the pfam01266 family of FAD-dependent oxidoreductases. Characterized proteins within this family include glycerol-3-phosphate dehydrogenase (1.1.99.5), sarcosine oxidase beta subunit (1.5.3.1) and a number of deaminating amino acid oxidases (1.4.-.-). These genes have been consistently observed in a genomic context i…
RALMO_4536	1	T69A	-	1050	putative Ferredoxin--NAD(+) reductase	cd00207	fer2	2Fe-2S iron-sulfur cluster binding domain. Iron-sulfur proteins play an important role in electron transfer processes and in various enzymatic reactions. The family includes plant and algal ferredoxins, which act as electron carriers in photosynthesis and ferredoxins, which participate in redox chains (from bacteria to mammals). Fold is ismilar to thioredoxin.
RALMO_2647	1	A203S	-	1812	putative Ferric transport system permease protein fbpB	cd06261	TM_PBP2	Transmembrane subunit (TM) found in Periplasmic Binding Protein (PBP)-dependent ATP-Binding Cassette (ABC) transporters which generally bind type 2 PBPs. These types of transporters consist of a PBP, two TMs, and two cytoplasmic ABC ATPase subunits, and are mainly involved in importing solutes from the environment. The solute is captured by the PBP which delivers it to a gated translocation pathw…
RALMO_0940	1	I615V	-	2154	putative ferrichrome outer membrane transporter, TonB-dependent (fhuA)	cd01347	ligand_gated_channel	TonB dependent/Ligand-Gated channels are created by a monomeric 22 strand (22,24) anti-parallel beta-barrel. Ligands apparently bind to the large extracellular loops. The N-terminal 150-200 residues form a plug from the periplasmic end of barrel. Energy (proton-motive force) and TonB-dependent conformational alteration of channel (parts of plug, and loops 7 and 8) allow passage of ligand. FepA re…
RALMO_5094	1	P81T	-	312	putative ferrous iron transport protein A (feoA)	0	0	0
RALMO_4891	2	T499A; S605T	-	2388	putative fimbrial biogenesis outer membrane usher protein PapC	pfam00577	Usher	Outer membrane usher protein; In Gram-negative bacteria the biogenesis of fimbriae (or pili) requires a two- component assembly and transport system which is composed of a periplasmic chaperone and an outer membrane protein which has been termed a molecular &apos;usher&apos;. The usher protein is rather large (from 86 to 100 Kd) and seems to be mainly composed of membrane-spanning beta-sheets, a …
RALMO_4947	1	H183R	-	555	putative flavoproteine, NAD(P)H dehydrogenase (quinone) FMN reductase	0	0	0
RALMO_0146	35	V19I; -168V; -169L; -170A; -171F; -172G; -173P; -174L; -175A; -176I; -177N; -178E; -179G; -180P; -181Q; -182T; -183Q; -184P; -185E; -186S; -187G; -188A; -189N; -190T; -191V; -192T; -193R; -194R; -195V; -196D; -197Q; -198A; -199K; -200T; -201A	-	933	putative Flp pilus assembly protein precursor (CpaB)	COG3745	CpaB	Flp pilus assembly protein CpaB [Intracellular trafficking and secretion]
RALMO_4477	1	S289A	-	876	putative formate dehydrogenase accessory protein (fdhD)	0	0	0
RALMO_4480	1	V230A	-	1155	putative formate dehydrogenase, cytochrome b556(fdo) subunit (fdoI)	COG2864	FdnI	Cytochrome b subunit of formate dehydrogenase [Energy production and conversion]
RALMO_4802	2	V216A; H434Q	-	1347	putative Glucarate/galactarate transporter, MFS general substrate transporter	cd06174	MFS	The Major Facilitator Superfamily (MFS) is a large and diverse group of secondary transporters that includes uniporters, symporters, and antiporters. MFS proteins facilitate the transport across cytoplasmic or internal membranes of a variety of substrates including ions, sugar phosphates, drugs, neurotransmitters, nucleosides, amino acids, and peptides. They do so using the electrochemical potent…
RALMO_2406	3	R151G; K525E; P526T	-	1860	putative glucoamylase or related glycosyl hydrolase protein	pfam00723	Glyco_hydro_15	Glycosyl hydrolases family 15; In higher organisms this family is represented by phosphorylase kinase subunits.
RALMO_3219	1	P8T	-	702	putative glutathione peroxydase	0	0	0
RALMO_3405	1	P181S	-	690	putative Glutathione S-transferase	cd03194	GST_C_3	C-terminal, alpha helical domain of an unknown subfamily 3 of Glutathione S-transferases; Glutathione S-transferase (GST) C-terminal domain family, unknown subfamily 3; composed of uncharacterized proteins with similarity to GSTs. GSTs are cytosolic dimeric proteins involved in cellular detoxification by catalyzing the conjugation of glutathione (GSH) with a wide range of endogenous and xenobioti…
RALMO_2505	1	A198T	-	957	putative glutathione s-transferase (gstG)	cd00299	GST_C_family	C-terminal, alpha helical domain of the Glutathione S-transferase family; Glutathione S-transferase (GST) family, C-terminal alpha helical domain; a large, diverse group of cytosolic dimeric proteins involved in cellular detoxification by catalyzing the conjugation of glutathione (GSH) with a wide range of endogenous and xenobiotic alkylating agents, including carcinogens, therapeutic drugs, envi…
RALMO_4965	2	H100R; Y124H	-	666	putative glutathione s-transferase C-terminal-like domain (gstP)	cd03196	GST_C_5	C-terminal, alpha helical domain of an unknown subfamily 5 of Glutathione S-transferases; Glutathione S-transferase (GST) C-terminal domain family, unknown subfamily 5; composed of uncharacterized bacterial proteins with similarity to GSTs. GSTs are cytosolic dimeric proteins involved in cellular detoxification by catalyzing the conjugation of glutathione (GSH) with a wide range of endogenous and…
RALMO_4822	1	H270Y	-	891	Putative glycine cleavage system transcriptional activator (Gcv operon activator)(gcvA)	cd08481	PBP2_GcdR_like	The C-terminal substrate binding domain of LysR-type transcriptional regulators GcdR-like, contains the type 2 periplasmic binding fold; GcdR is involved in the glutaconate/glutarate-specific activation of the Pg promoter driving expression of a glutaryl-CoA dehydrogenase-encoding gene (gcdH). The GcdH protein is essential for the anaerobic catabolism of many aromatic compounds and some alicyclic…
RALMO_2182	1	E70Q	-	840	putative glycine rich membrane protein	COG1512	COG1512	Beta-propeller domains of methanol dehydrogenase type [General function prediction only]
RALMO_4193	1	T366A	-	1119	putative glycosyl transferase	0	0	0
RALMO_4288	2	D101E; I249T	-	861	putative glycosyl transferase, family 2	pfam00535	Glycos_transf_2	Glycosyl transferase family 2; Diverse family, transferring sugar from UDP-glucose, UDP-N-acetyl- galactosamine, GDP-mannose or CDP-abequose, to a range of substrates including cellulose, dolichol phosphate and teichoic acids.
RALMO_3082	3	Y33H; D35N; H78L	-	774	putative glycosyl transferase, family 2; protein	cd04179	DPM_DPG-synthase_like	DPM_DPG-synthase_like is a member of the Glycosyltransferase 2 superfamily; DPM1 is the catalytic subunit of eukaryotic dolichol-phosphate mannose (DPM) synthase. DPM synthase is required for synthesis of the glycosylphosphatidylinositol (GPI) anchor, N-glycan precursor, protein O-mannose, and C-mannose. In higher eukaryotes,the enzyme has three subunits, DPM1, DPM2 and DPM3. DPM is synthesized f…
RALMO_2153	1	S99A	-	828	putative glycosyltransferase protein	cd04186	GT_2_like_c	Subfamily of Glycosyltransferase Family GT2 of unknown function; GT-2 includes diverse families of glycosyltransferases with a common GT-A type structural fold, which has two tightly associated beta/alpha/beta domains that tend to form a continuous central sheet of at least eight beta-strands. These are enzymes that catalyze the transfer of sugar moieties from activated donor molecules to specifi…
RALMO_1334	2	M258T; R386Q	-	1164	putative glycosyltransferase, group 1	cd03801	GT1_YqgM_like	This family is most closely related to the GT1 family of glycosyltransferases and named after YqgM in Bacillus licheniformis about which little is known. Glycosyltransferases catalyze the transfer of sugar moieties from activated donor molecules to specific acceptor molecules, forming glycosidic bonds. The acceptor molecule can be a lipid, a protein, a heterocyclic compound, or another carbohydra…
RALMO_0481	3	N327S; G590D; V926A	-	3537	putative helicase, uvrD subfamily	0	0	0
RALMO_0152	2	S173R; I253V	-	1674	putative Hemolysin activation/secretion protein	0	0	0
RALMO_0703	2	H138R; P217A	-	1047	putative hydrolase	PRK06489	PRK06489	hypothetical protein; Provisional
RALMO_3620	1	E148D	-	966	putative hydrolase	PRK10162	PRK10162	acetyl esterase; Provisional
RALMO_2503	4	D53E; S126P; Q209R; S268P	-	936	putative hydrolase	TIGR01249	pro_imino_pep_1	proline iminopeptidase, Neisseria-type subfamily; This model represents one of two related families of proline iminopeptidase in the alpha/beta fold hydrolase family. The fine specificities of the various members, including both the range of short peptides from which proline can be removed and whether other amino acids such as alanine can be also removed, may vary among members.
RALMO_0058	1	A74G	-	507	putative hydrolase	TIGR01493	HAD-SF-IA-v2	Haloacid dehalogenase superfamily, subfamily IA, variant 2 with 3rd motif like haloacid dehalogenase; This model represents part of one structural subfamily of the Haloacid Dehalogenase (HAD) superfamily of aspartate-nucleophile hydrolases. The superfamily is defined by the presence of three short catalytic motifs. The subfamilies are defined based on the location and the observed or predicted fo…
RALMO_0946	1	S9P	-	492	putative hydrolase (Nudix family)	COG1051	COG1051	ADP-ribose pyrophosphatase [Nucleotide transport and metabolism]
RALMO_5252	1	V117A	-	684	putative hydrolase, NUDIX domain	cd03426	CoAse	Coenzyme A pyrophosphatase (CoAse), a member of the Nudix hydrolase superfamily, functions to catalyze the elimination of oxidized inactive CoA, which can inhibit CoA-utilizing enzymes. The need of CoAses mainly arises under conditions of oxidative stress. CoAse has a conserved Nudix fold and requires a single divalent cation for catalysis. In addition to a signature Nudix motif G[X5]E[X7]REUXEEX…
RALMO_3855	1	V160A	-	576	putative hydrolase, proteasome hslV type peptidase domain	cd01906	proteasome_protease_HslV	proteasome_protease_HslV. This group contains the eukaryotic proteosome alpha and beta subunits and the prokaryotic protease hslV subunit. Proteasomes are large multimeric self-compartmentalizing proteases, involved in the clearance of misfolded proteins, the breakdown of regulatory proteins, and the processing of proteins such as the preparation of peptides for immune presentation. Two main prot…
RALMO_4959	4	M191V; A202V; H212R; P242S	-	741	putative hydrolase; putative 3-oxoadipate enol-lactonase	0	0	0
RALMO_3966	5	T10A; H179R; C239S; A273-; A273-	-	825	putative hydrolase/Carboxylesterase	COG3208	GrsT	Predicted thioesterase involved in non-ribosomal peptide biosynthesis [Secondary metabolites biosynthesis, transport, and catabolism]
RALMO_2938	1	Q625K	-	3144	putative Indolepyruvate ferredoxin oxidoreductase (iorA)	cd02008	TPP_IOR_alpha	Thiamine pyrophosphate (TPP) family, IOR-alpha subfamily, TPP-binding module; composed of proteins similar to indolepyruvate ferredoxin oxidoreductase (IOR) alpha subunit. IOR catalyzes the oxidative decarboxylation of arylpyruvates, such as indolepyruvate or phenylpyruvate, which are generated by the transamination of aromatic amino acids, to the corresponding aryl acetyl-CoA.
RALMO_2848	1	A84T	-	747	putative inner membrane lipoprotein	COG2836	COG2836	Uncharacterized conserved protein [Function unknown]
RALMO_0327	2	N169D; Q251H	-	759	putative integral membrane transmembrane protein	pfam01925	TauE	Sulfite exporter TauE/SafE; This is a family of integral membrane proteins where the alignment appears to contain two duplicated modules of three transmembrane helices. The proteins are involved in the transport of anions across the cytoplasmic membrane during taurine metabolizm as an exporter of sulfoacetate. This family used to be known as DUF81.
RALMO_4693	2	T169A; A429T	-	1482	putative integrase / recombinase protein	0	0	0
RALMO_0160	1	S15P	-	972	putative integrase/recombinase protein	0	0	0
RALMO_2629	1	H21R	-	825	putative iron transport-sensory transduction protein (fecR)	0	0	0
RALMO_4860	1	R244S	-	1149	putative iron-containing alcohol dehydrogenase	cd08192	Fe-ADH7	Iron-containing alcohol dehydrogenases-like, involved in the linear alkylbenzenesulfonate (LAS) degradation pathway; NAD-dependent iron-containing alcohol dehydrogenase-like. Proteins in this family are NAD-dependent alcohol dehydrogenases which are involved in the linear alkylbenzenesulfonate (LAS) degradation pathway. They catalyze the oxidation of beta-hydroxy CoA ester to beta-oxo CoA ester, …
RALMO_2646	1	R285Q	-	1062	putative iron(III)-binding periplasmic protein precursor (fbpA)	COG1840	AfuA	ABC-type Fe3+ transport system, periplasmic component [Inorganic ion transport and metabolism]
RALMO_0551	2	A181E; T225I	-	837	putative isomerase/epimerase	pfam01261	AP_endonuc_2	Xylose isomerase-like TIM barrel; This TIM alpha/beta barrel structure is found in xylose isomerase and in endonuclease IV (EC:3.1.21.2). This domain is also found in the N termini of bacterial myo-inositol catabolism proteins. These are involved in the myo-inositol catabolism pathway, and is required for growth on myo-inositol in Rhizobium leguminosarum bv. viciae.
RALMO_4894	2	V51E; R686H	-	2148	putative L-ascorbate oxidase (ASCORBASE) oxidoreductase protein	0	0	0
RALMO_0353	1	S68A	-	1260	putative Leu/Ile/Val-binding periplasmic (PBP) ABC transporter protein	cd06327	PBP1_SBP_like_1	Periplasmic solute-binding domain of active transport proteins that belong to the type I periplasmic binding fold protein family; Periplasmic solute-binding domain of active transport proteins that belong to the type I periplasmic binding fold protein family. Solute binding proteins are the primary specific receptors that initiate uptake of a broad range of solutes, including amino acids, peptide…
RALMO_4676	1	V352A	-	1161	putative Leu/Ile/Val-binding periplasmic (Pbp) abc transporter protein	cd06348	PBP1_ABC_ligand_binding_like_13	Type I periplasmic ligand-binding domain of uncharacterized ABC (Atpase Binding Cassette)-type active transport systems that are predicted to be involved in uptake of amino acids, peptides, or inorganic ions; This subgroup includes the type I periplasmic ligand-binding domain of uncharacterized ABC (Atpase Binding Cassette)-type active transport systems that are predicted to be involved in uptake…
RALMO_4823	2	L3S; Q6K	-	1143	putative leucine transporter subunit ; periplasmic-binding component of ABC superfamily	0	0	0
RALMO_3361	1	Q79K	-	870	putative lipid A biosynthesis lauroyl acyltransferase	PRK08905	PRK08905	lipid A biosynthesis lauroyl acyltransferase; Validated
RALMO_4291	2	A27V; M226A	-	1308	putative lipopolysaccharide transmembrane protein	TIGR00947	2A73	putative bicarbonate transporter, IctB family; This family of proteins is suggested to transport inorganic carbon (HCO3-), based on the phenotype of a mutant of IctB in Synechococcus sp. strain PCC 7942. Bicarbonate uptake is used by many photosynthetic organisms including cyanobacteria. These organisms are able to concentrate CO2/HCO3- against a greater than ten-fold concentration gradient. Cyan…
RALMO_2034	1	H64Y	-	711	putative lipoprotein	0	0	0
RALMO_1100	2	A54V; M168T	-	699	putative lipoprotein transmembrane (Chalcone isomerase-like)	PLN02311	PLN02311	chalcone isomerase
RALMO_2784	1	A275-	-	1197	putative lipoprotein, NlpBDapX domain	COG3317	NlpB	Uncharacterized lipoprotein [Cell envelope biogenesis, outer membrane]
RALMO_1629	1	V112A	-	684	putative lipoprotein, similar to Curli production assembly/transport component CsgG	COG1462	CsgG	Uncharacterized protein involved in formation of curli polymers [Cell envelope biogenesis, outer membrane]
RALMO_4565	1	Y201H	-	1053	putative Luciferase-like monooxygenase	TIGR03558	oxido_grp_1	luciferase family oxidoreductase, group 1; The Pfam domain family pfam00296 is named for luciferase-like monooxygenases, but the family also contains several coenzyme F420-dependent enzymes. This protein family represents a well-resolved clade within family pfam00296 and shows no restriction to coenzyme F420-positive species, unlike some other clades within pfam00296 [Unknown function, Enzymes of…
RALMO_0303	1	V105A	-	642	putative Lysophospholipase L1 (SGNH hydrolase-type)	cd01839	SGNH_arylesterase_like	SGNH_hydrolase subfamily, similar to arylesterase (7-aminocephalosporanic acid-deacetylating enzyme) of A. tumefaciens. SGNH hydrolases are a diverse family of lipases and esterases. The tertiary fold of the enzyme is substantially different from that of the alpha/beta hydrolase family and unique among all known hydrolases; its active site closely resembles the Ser-His-Asp(Glu) triad found in oth…
RALMO_4837	1	T412A	-	1302	Putative major facilitator family transporter	0	0	0
RALMO_3139	1	M77T	-	651	putative maleylacetoacetate isomerase (maiA)	pfam13417	GST_N_3	Glutathione S-transferase, N-terminal domain; Glutathione S-transferase, N-terminal domain.
RALMO_4554	1	A202T	-	1344	putative Mechanosensitive ion channel, MscS family	0	0	0
RALMO_3837	2	V182A; Q256K	-	894	putative membrane bound protein, weak cytochrome c domains	COG3245	CycB	Cytochrome c5 [Energy production and conversion]
RALMO_2436	2	T131A; G148E	-	3033	Putative membrane carboxypeptidase (Penicillin-binding)	pfam00912	Transgly	Transglycosylase; The penicillin-binding proteins are bifunctional proteins consisting of transglycosylase and transpeptidase in the N- and C-terminus respectively. The transglycosylase domain catalyses the polymerization of murein glycan chains.
RALMO_3351	1	M26V	-	909	putative membrane protease subunit, stomatin/prohibitin homolog transmembrane protein	0	0	0
RALMO_5339	3	S15G; R181G; T232A	-	750	putative membrane spanning protein	COG3133	SlyB	Outer membrane lipoprotein [Cell envelope biogenesis, outer membrane]
RALMO_0724	2	V202A; L331V	-	1389	putative membrane-associated zinc metallopeptidase	0	0	0
RALMO_3343	1	Q35K	-	945	putative membrane-associated zinc metalloprotease, Peptidase M48, Ste24p	COG0501	HtpX	Zn-dependent protease with chaperone function [Posttranslational modification, protein turnover, chaperones]
RALMO_0819	1	V232I	-	1320	Putative metabolite transport protein	cd06174	MFS	The Major Facilitator Superfamily (MFS) is a large and diverse group of secondary transporters that includes uniporters, symporters, and antiporters. MFS proteins facilitate the transport across cytoplasmic or internal membranes of a variety of substrates including ions, sugar phosphates, drugs, neurotransmitters, nucleosides, amino acids, and peptides. They do so using the electrochemical potent…
RALMO_2344	1	S98A	-	867	putative metal-dependent hydrolase	pfam01863	DUF45	Protein of unknown function DUF45; This protein has no known function. Members are found in some archaebacteria, as well as Helicobacter pylori. The proteins are 190-240 amino acids long, with the C terminus being the most conserved region, containing three conserved histidines. This motif is similar to that found in Zinc proteases, suggesting that this family may also be proteases.
RALMO_2250	1	L104Q	-	1212	putative metal-dependent phosphohydrolase (HD region)	pfam11871	DUF3391	Domain of unknown function (DUF3391); This domain is functionally uncharacterized. This domain is found in bacteria. This presumed domain is typically between 122 to 139 amino acids in length. This domain is found associated with pfam01966.
RALMO_1134	1	I241V	-	1209	putative metal-dependent phosphohydrolase, HD region	cd00077	HDc	Metal dependent phosphohydrolases with conserved &apos;HD&apos; motif
RALMO_2491	1	C17R	-	804	putative metallo-dependent hydrolase; TatD-related deoxyribonuclease	cd01310	TatD_DNAse	TatD like proteins; E.coli TatD is a cytoplasmic protein, shown to have magnesium dependent DNase activity.
RALMO_1162	3	T51A; A141S; L348I	-	1497	putative metallo-dependent phosphatases	pfam00149	Metallophos	Calcineurin-like phosphoesterase; This family includes a diverse range of phosphoesterases, including protein phosphoserine phosphatases, nucleotidases, sphingomyelin phosphodiesterases and 2&apos;-3&apos; cAMP phosphodiesterases as well as nucleases such as bacterial SbcD or yeast MRE11. The most conserved regions in this superfamily centre around the metal chelating residues.
RALMO_0418	3	D57E; G245S; S623P	-	1896	putative metallopeptidase M61 family	cd09603	M1_APN_4	Peptidase M1 family Aminopeptidase N; This family contains mostly bacterial and some archaeal aminopeptidase N (APN; CD13; Alanyl aminopeptidase; EC 3.4.11.2), a Type II integral membrane protease belonging to the M1 gluzincin family. APN consists of a small N-terminal cytoplasmic domain, a single transmembrane domain and a large extracellular ectodomain that contains the active site. It preferen…
RALMO_0532	2	Q512-; A512-	-	1545	putative methyl-accepting chemotaxis transmembrane protein	0	0	0
RALMO_1689	3	E424G; G426E; P436R	-	1311	putative MFS general substrate transporter	0	0	0
RALMO_3090	2	V239A; R569L	-	2484	putative mmpl exporter transmembrane protein	pfam03176	MMPL	MMPL family; Members of this family are putative integral membrane proteins from bacteria. Several of the members are mycobacterial proteins. Many of the proteins contain two copies of this aligned region. The function of these proteins is not known, although it has been suggested that they may be involved in lipid transport.
RALMO_5002	1	I231M	-	1392	putative multidrug efflux pump	cd13138	MATE_yoeA_like	Subfamily of the multidrug and toxic compound extrusion (MATE)-like proteins similar to Bacillus subtilis yoeA; The integral membrane proteins from the MATE family are involved in exporting metabolites across the cell membrane and are responsible for multidrug resistance (MDR) in many bacteria and animals. A number of family members are involved in the synthesis of peptidoglycan components in bac…
RALMO_0943	2	T55A; R378Q	-	1167	putative multidrug resistance transport transmembrane protein	0	0	0
RALMO_0968	4	G84S; S267G; R331Q; Q353K	-	1281	putative N-carbamoyl-L-amino-acid hydrolase (amaB)	cd03884	M20_bAS	M20 Peptidase beta-alanine synthase, an amidohydrolase; Peptidase M20 family, beta-alanine synthase (bAS; N-carbamoyl-beta-alanine amidohydrolase and beta-ureidopropionase; EC 3.5.1.6) subfamily. bAS is an amidohydrolase and is the final enzyme in the pyrimidine catabolic pathway, which is involved in the regulation of the cellular pyrimidine pool. The bAS catalyzes the irreversible hydrolysis of…
RALMO_4748	2	D29G; N245D	-	960	putative nad-dependent epimerase/dehydratase; oxidoreductase protein	cd05240	UDP_G4E_3_SDR_e	UDP-glucose 4 epimerase (G4E), subgroup 3, extended (e) SDRs; Members of this bacterial subgroup are identified as possible sugar epimerases, such as UDP-glucose 4 epimerase. However, while the NAD(P)-binding motif is fairly well conserved, not all members retain the canonical active site tetrad of the extended SDRs. UDP-glucose 4 epimerase (aka UDP-galactose-4-epimerase), is a homodimeric extend…
RALMO_2327	2	S86P; A193T	-	1002	putative nad/fad-dependent oxidoreductase	COG3380	COG3380	Predicted NAD/FAD-dependent oxidoreductase [General function prediction only]
RALMO_3404	1	T294A	-	1005	putative NADH dehydrogenase (ubiquinone)	0	0	0
RALMO_2507	1	M19T	-	1011	putative NADP-dependent Zn-binding oxidoreductases	cd05288	PGDH	Prostaglandin dehydrogenases; Prostaglandins and related eicosanoids are metabolized by the oxidation of the 15(S)-hydroxyl group of the NAD+-dependent (type I 15-PGDH) 15-prostaglandin dehydrogenase (15-PGDH) followed by reduction by NADPH/NADH-dependent (type II 15-PGDH) delta-13 15-prostaglandin reductase (13-PGR) to 15-keto-13,14,-dihydroprostaglandins. 13-PGR is a bifunctional enzyme, since …
RALMO_4174	6	A118V; D153G; S182A; T191A; R290H; Q319R	-	1005	putative NADPH:quinone reductase (Cryz)	cd05276	p53_inducible_oxidoreductase	PIG3 p53-inducible quinone oxidoreductase; PIG3 p53-inducible quinone oxidoreductase, a medium chain dehydrogenase/reductase family member, acts in the apoptotic pathway. PIG3 reduces ortho-quinones, but its apoptotic activity has been attributed to oxidative stress generation, since overexpression of PIG3 accumulates reactive oxygen species. PIG3 resembles the MDR family member quinone reductase…
RALMO_0419	1	T39A	-	1017	putative NADPH:quinone reductase, GroES-like domain	cd08288	MDR_yhdh	Yhdh putative quinone oxidoreductases; Yhdh putative quinone oxidoreductases (QOR). QOR catalyzes the conversion of a quinone + NAD(P)H to a hydroquinone + NAD(P)+. Quinones are cyclic diones derived from aromatic compounds. Membrane bound QOR actin the respiratory chains of bacteria and mitochondria, while soluble QOR acts to protect from toxic quinones (e.g. DT-diaphorase) or as a soluble eye-l…
RALMO_4455	1	A202V	-	1641	putative nh3-dependent nad+ synthetase (nadE)	cd07570	GAT_Gln-NAD-synth	Glutamine aminotransferase (GAT, glutaminase) domain of glutamine-dependent NAD synthetases (class 7 and 8 nitrilases); Glutamine-dependent NAD synthetases are bifunctional enzymes, which have an N-terminal GAT domain and a C-terminal NAD+ synthetase domain. The GAT domain is a glutaminase (EC 3.5.1.2) which hydrolyses L-glutamine to L-glutamate and ammonia. The ammonia is used by the NAD+ synthe…
RALMO_4938	1	Q358H	-	1956	putative Nitrate/nitrite sensor protein narX	pfam13492	GAF_3	GAF domain; GAF domain.
RALMO_2411	1	A172T	-	1104	putative nucleoside-diphosphate-sugar epimerase	cd05236	FAR-N_SDR_e	fatty acyl CoA reductases (FARs), extended (e) SDRs; SDRs are Rossmann-fold NAD(P)H-binding proteins, many of which may function as fatty acyl CoA reductases (FAR), acting on medium and long chain fatty acids, and have been reported to be involved in diverse processes such as biosynthesis of insect pheromones, plant cuticular wax production, and mammalian wax biosynthesis. In Arabidopsis thaliana…
RALMO_4826	1	E149D	-	1272	putative o-acetylhomoserine sulfhydrylase transmembrane protein	PRK05939	PRK05939	hypothetical protein; Provisional
RALMO_0323	2	V32A; C415R	-	1689	putative o-succinylbenzoate-CoA ligase protein (acs)	cd05974	MACS_like_1	Uncharacterized subfamily of medium-chain acyl-CoA synthetase (MACS); MACS catalyzes the two-step activation of medium chain fatty acids (containing 4-12 carbons). The carboxylate substrate first reacts with ATP to form an acyl-adenylate intermediate, which then reacts with CoA to produce an acyl-CoA ester. MACS enzymes are localized to mitochondria.
RALMO_2065	2	S356G; A725T	-	2247	putative outer membrane biogenesis protein, AsmA family	0	0	0
RALMO_4734	1	E256A	-	1323	putative outer membrane cation efflux protein	pfam02321	OEP	Outer membrane efflux protein; The OEP family (Outer membrane efflux protein) form trimeric channels that allow export of a variety of substrates in Gram negative bacteria. Each member of this family is composed of two repeats. The trimeric channel is composed of a 12 stranded all beta sheet barrel that spans the outer membrane, and a long all helical barrel that spans the periplasm.
RALMO_4817	1	A460T	-	1452	Putative outer membrane drug efflux lipoprotein	0	0	0
RALMO_4262	2	V208A; S291G	-	1155	putative outer membrane lipoprotein	cd06353	PBP1_BmpA_Med_like	Periplasmic binding domain of the basic membrane lipoprotein Med in Bacillus and its close homologs from other bacteria and Archaea; Periplasmic binding domain of the basic membrane lipoprotein Med in Bacillus and its close homologs from other bacteria and Archaea. Med, a cell-surface localized protein, which regulates the competence transcription factor gene comK in Bacillus subtilis, lacks the …
RALMO_1069	1	I67L	-	420	putative outer membrane protein H.8 precursor (fragment)	0	0	0
RALMO_2325	2	S47G; L114F	-	912	putative Outer membrane protein, OmpW family	COG3047	OmpW	Outer membrane protein W [Cell envelope biogenesis, outer membrane]
RALMO_5213	3	G34-; G34-; L133R	-	501	putative outer-membrane lipoprotein transmembrane	COG3133	SlyB	Outer membrane lipoprotein [Cell envelope biogenesis, outer membrane]
RALMO_4642	3	T9A; K23R; V183A	-	819	putative oxacillin hydrolase (Class-d beta-lactamase) signal peptide protein	COG2602	COG2602	Beta-lactamase class D [Defense mechanisms]
RALMO_4825	3	L9P; V157A; D339A	-	1197	putative oxidoreductase	TIGR01377	soxA_mon	sarcosine oxidase, monomeric form; Sarcosine oxidase catalyzes the oxidative demethylation of sarcosine to glycine. The reaction converts tetrahydrofolate to 5,10-methylene-tetrahydrofolate. The enzyme is known in monomeric and heterotetrameric (alpha,beta,gamma,delta) forms [Energy metabolism, Amino acids and amines].
RALMO_0097	2	F150Y; V287A	-	1116	putative oxidoreductase	pfam02894	GFO_IDH_MocA_C	Oxidoreductase family, C-terminal alpha/beta domain; This family of enzymes utilize NADP or NAD. This family is called the GFO/IDH/MOCA family in swiss-prot.
RALMO_2010	1	H74R	-	909	Putative oxidoreductase	cd05327	retinol-DH_like_SDR_c_like	retinol dehydrogenase (retinol-DH), Light dependent Protochlorophyllide (Pchlide) OxidoReductase (LPOR) and related proteins, classical (c) SDRs; Classical SDR subgroup containing retinol-DHs, LPORs, and related proteins. Retinol is processed by a medium chain alcohol dehydrogenase followed by retinol-DHs. Pchlide reductases act in chlorophyll biosynthesis. There are distinct enzymes that catalyz…
RALMO_4640	1	C613R	-	2358	putative oxidoreductase (salicylyl-CoA 5-hydroxylase) protein (abmA)	cd02932	OYE_YqiM_FMN	Old yellow enzyme (OYE) YqjM-like FMN binding domain. YqjM is involved in the oxidative stress response of Bacillus subtilis. Like the other OYE members, each monomer of YqjM contains FMN as a non-covalently bound cofactor and uses NADPH as a reducing agent. The YqjM enzyme exists as a homotetramer that is assembled as a dimer of catalytically dependent dimers, while other OYE members exist only …
RALMO_1147	3	P28S; Q82H; M119V	-	747	putative oxidoreductase (YgfF)	cd05233	SDR_c	classical (c) SDRs; SDRs are a functionally diverse family of oxidoreductases that have a single domain with a structurally conserved Rossmann fold (alpha/beta folding pattern with a central beta-sheet), an NAD(P)(H)-binding region, and a structurally diverse C-terminal region. Classical SDRs are typically about 250 residues long, while extended SDRs are approximately 350 residues. Sequence ident…
RALMO_2504	2	V134A; V186I	-	903	putative oxidoreductase dehydrogenase	cd05233	SDR_c	classical (c) SDRs; SDRs are a functionally diverse family of oxidoreductases that have a single domain with a structurally conserved Rossmann fold (alpha/beta folding pattern with a central beta-sheet), an NAD(P)(H)-binding region, and a structurally diverse C-terminal region. Classical SDRs are typically about 250 residues long, while extended SDRs are approximately 350 residues. Sequence ident…
RALMO_2308	3	V26A; H274R; Y316H	-	1197	putative oxidoreductase protein	pfam01494	FAD_binding_3	FAD binding domain; This domain is involved in FAD binding in a number of enzymes.
RALMO_4200	1	S47P	-	405	putative oxygen-binding heme protein	cd00454	Trunc_globin	Truncated hemoglobins (trHbs) are a family of oxygen-binding heme proteins found in cyanobacteria, eubacteria, unicellular eukaryotes, and plants. The truncated hemoglobins have a characteristic two-over-two alpha helical folding pattern that is distinct from the three-over-three pattern found in other globins. A subset of these have been demonstrated to form homodimers.
RALMO_1079	2	I50M; R389K	-	1677	putative paraquat-inducible protein B (pqiB)	pfam02470	MCE	mce related protein; This family of proteins contains the mce (mammalian cell entry) proteins from Mycobacterium tuberculosis. The archetype (Rv0169), was isolated as being necessary for colonisation of, and survival within, the macrophage. This family contains proteins of unknown function from other bacteria.
RALMO_0672	1	M22T	-	783	putative peptidase	TIGR03725	T6A_YeaZ	tRNA threonylcarbamoyl adenosine modification protein YeaZ; This family describes a protein family, YeaZ, now associated with the threonylcarbamoyl adenosine (t6A) tRNA modification. Members of this family may occur as fusions with ygjD (previously gcp) or the ribosomal protein N-acetyltransferase rimI, and is frequently encoded next to rimI [Protein synthesis, tRNA and rRNA base modification].
RALMO_2204	3	L31P; F289L; D309G	-	1077	putative Peptidase, M48 Ste24p family	COG0501	HtpX	Zn-dependent protease with chaperone function [Posttranslational modification, protein turnover, chaperones]
RALMO_3239	1	T147A	-	846	putative periplasmic metal binding protein	cd01144	BtuF	Cobalamin binding protein BtuF. These proteins have been shown to function as initial receptors in ABC transport of vitamin B12 (cobalamin) in eubacterial and some archaeal species. They belong to the TroA superfamily of helical backbone metal receptor proteins that share a distinct fold and ligand binding mechanism. A typical TroA protein is comprised of two globular subdomains connected by a si…
RALMO_2083	2	M40V; H146R	-	1383	putative permease	PRK10720	PRK10720	uracil transporter; Provisional
RALMO_5288	1	I243V	-	942	putative permease of the drug/metabolite transporter (DMT)	pfam00892	EamA	EamA-like transporter family; This family includes many hypothetical membrane proteins of unknown function. Many of the proteins contain two copies of the aligned region. The family used to be known as DUF6.
RALMO_0530	2	R206W; G486S	-	1509	putative permease transmembrane protein	cd11485	SLC-NCS1sbd_YbbW-like	uncharacterized nucleobase-cation-symport-1 (NCS1) transporter subfamily, YbbW-like; solute-binding domain; NCS1s are essential components of salvage pathways for nucleobases and related metabolites; their known substrates include allantoin, uracil, thiamine, and nicotinamide riboside. This subfamily includes the putative allantoin transporter Escherichia coli YbbW (also known as GlxB2). NCS1s be…
RALMO_4692	1	H426R	-	1305	putative permease, inner membrane protein, Xanthine/uracil/vitamin C permease family	0	0	0
RALMO_1380	1	L47S	-	1038	putative phosphate butyryltransferase (pta)	PRK11890	PRK11890	phosphate acetyltransferase; Provisional
RALMO_2373	1	V79L	-	681	putative phosphoglycerate mutase	cd07067	HP_PGM_like	Histidine phosphatase domain found in phosphoglycerate mutases and related proteins, mostly phosphatases; contains a His residue which is phosphorylated during the reaction; Subgroup of the catalytic domain of a functionally diverse set of proteins, most of which are phosphatases. The conserved catalytic core of this domain contains a His residue which is phosphorylated in the reaction. This subg…
RALMO_4555	1	C171R	-	570	putative phospholipase D/transphosphatidylase	cd09170	PLDc_Nuc	Catalytic domain of EDTA-resistant nuclease Nuc from Salmonella typhimurium and similar proteins; Catalytic domain of an EDTA-resistant nuclease Nuc from Salmonella typhimurium and similar proteins. Nuc is an endonuclease cleaving both single- and double-stranded DNA. It is the smallest known member of the phospholipase D (PLD, EC 3.1.4.4) superfamily that includes a diverse group of proteins wit…
RALMO_5042	1	C183R	-	792	putative Phytanoyl-CoA dioxygenase	COG5285	COG5285	Protein involved in biosynthesis of mitomycin antibiotics/polyketide fumonisin [Secondary metabolites biosynthesis, transport, and catabolism]
RALMO_2012	2	S134R; M143V	-	738	putative pirin-like protein	0	0	0
RALMO_2479	1	R440Q	-	1251	putative poly[D(-)-3-Hydroxybutyrate] depolymerase	0	0	0
RALMO_3188	8	T83S; Y88F; V115A; C161G; S162P; I175V; H196R; I345M	-	1491	putative polyphenol oxidase, catechol oxidase	pfam00264	Tyrosinase	Common central domain of tyrosinase; This family also contains polyphenol oxidases and some hemocyanins. Binds two copper ions via two sets of three histidines. This family is related to pfam00372.
RALMO_0085	3	R152K; A403S; P513L	-	1854	putative potassium transport system protein kup	COG3158	Kup	K+ transporter [Inorganic ion transport and metabolism]
RALMO_0864	1	T62A	-	870	putative Prolyl 4-hydroxylase alpha subunit	0	0	0
RALMO_1097	1	H129R	-	492	putative prolyl-tRNA synthetase associated	cd00002	YbaK_deacylase	This CD includes cysteinyl-tRNA(Pro) deacylases from Haemophilus influenzae and Escherichia coli and other related bacterial proteins. These trans-acting, single-domain proteins are homologs of ProX and also the cis-acting prolyl-tRNA synthetase (ProRS) inserted (INS) editing domain. The bacterial amino acid trans-editing enzyme YbaK is a deacylase that hydrolyzes cysteinyl-tRNA(Pro)&apos;s misch…
RALMO_4588	3	R346K; D478A; T601A	-	1977	putative propionate catabolism operon regulatory transcription regulator (prpR)	cd00009	AAA	The AAA+ (ATPases Associated with a wide variety of cellular Activities) superfamily represents an ancient group of ATPases belonging to the ASCE (for additional strand, catalytic E) division of the P-loop NTPase fold. The ASCE division also includes ABC, RecA-like, VirD4-like, PilT-like, and SF1/2 helicases. Members of the AAA+ ATPases function as molecular chaperons, ATPase subunits of protease…
RALMO_4601	2	A460T; D461E	-	2013	putative protease, Transglutaminase motif	pfam11992	DUF3488	Domain of unknown function (DUF3488); This presumed domain is functionally uncharacterized. This domain is found in bacteria. This domain is typically between 323 to 339 amino acids in length. This domain is found associated with pfam01841. This domain has a conserved PLW sequence motif. This domain contains 6 transmembrane helices.
RALMO_4464	1	V43F	-	1194	putative protoheme IX synthesis protein (hemY)	pfam07219	HemY_N	HemY protein N-terminus; This family represents the N-terminus (approximately 150 residues) of bacterial HemY porphyrin biosynthesis proteins. This is a membrane protein involved in a late step of protoheme IX synthesis.
RALMO_2037	1	V258A	-	1116	putative purine nucleoside permease protein	COG5042	NUP	Purine nucleoside permease [Nucleotide transport and metabolism]
RALMO_3043	1	N380D	-	1788	putative putative acyl-CoA dehydrogenase oxidoreductase	cd01153	ACAD_fadE5	Putative acyl-CoA dehydrogenases similar to fadE5; Putative acyl-CoA dehydrogenase (ACAD). Mitochondrial acyl-CoA dehydrogenases (ACAD) catalyze the alpha,beta dehydrogenation of the corresponding trans-enoyl-CoA by FAD, which becomes reduced. The reduced form of ACAD is reoxidized in the oxidative half-reaction by electron-transferring flavoprotein (ETF), from which the electrons are transferred…
RALMO_2079	2	R295G; H363R	-	1260	putative pyridoxal-5'-phosphate (PLP)-dependent kynureninase	COG3844	COG3844	Kynureninase [Amino acid transport and metabolism]
RALMO_0543	1	R132H	-	918	putative rhizopine-binding protein precursor (mocB)	cd06301	PBP1_rhizopine_binding_like	Periplasmic binding proteins specific to rhizopines; Periplasmic binding proteins specific to rhizopines, which are simple sugar-like compounds produced in the nodules induced by the symbiotic root nodule bacteria, such as Rhizobium and Sinorhizobium. Rhizopine-binding-like proteins from other bacteria are also included. Two inositol based rhizopine compounds are known to date: L-3-O-methly-scyll…
RALMO_4928	1	R664C	-	2052	putative ribonucleotide reductase oxidoreductase protein (nrdD)	0	0	0
RALMO_4556	2	S142P; V176A	-	1395	Putative ribosomal RNA small subunit methyltransferase B (rsmB)	0	0	0
RALMO_0916	1	T107A	-	750	putative ribosomal RNA small subunit methyltransferase E (rsmE)	COG1385	COG1385	Uncharacterized protein conserved in bacteria [Function unknown]
RALMO_0610	1	I16V	-	327	putative rimosomal replication protein N (priB)	COG2965	PriB	Primosomal replication protein N [DNA replication, recombination, and repair]
RALMO_4034	1	T252M	-	774	putative S-adenosyl-L-methionine-dependent methyltransferase	0	0	0
RALMO_0054	3	D38A; L238I; A340V	-	1173	putative sarcosine oxidase beta subunit, FAD dependent oxidoreductase (soxB)	TIGR02352	thiamin_ThiO	glycine oxidase ThiO; This family consists of the homotetrameric, FAD-dependent glycine oxidase ThiO, from species such as Bacillus subtilis that use glycine in thiamine biosynthesis. In general, members of this family will not be found in species such as E. coli that instead use tyrosine and the ThiH protein [Biosynthesis of cofactors, prosthetic groups, and carriers, Thiamine].
RALMO_3333	1	V126A	-	972	putative secretion protein hlyd-related protein	0	0	0
RALMO_2871	1	H239R	-	1476	putative sensor histidine kinase	0	0	0
RALMO_3859	1	N145D	-	2574	putative sensor hybrid histidine kinase	0	0	0
RALMO_0223	2	N83D; H97Q	-	1284	putative sensory histidine kinase in two-component regulatory system with OmpR (envZ)	0	0	0
RALMO_4243	1	R262K	-	1026	putative serine/threonine protein kinase	cd00180	PKc	Catalytic domain of Protein Kinases; Protein Kinases (PKs), catalytic (c) domain. PKs catalyze the transfer of the gamma-phosphoryl group from ATP to serine/threonine or tyrosine residues on protein substrates. The PK family is part of a larger superfamily that includes the catalytic domains of RIO kinases, aminoglycoside phosphotransferase, choline kinase, phosphoinositide 3-kinase (PI3K), and a…
RALMO_5097	1	C535G	-	3537	putative signal transduction eal-ggdef domains transmembrane protein	0	0	0
RALMO_3850	1	E265A	-	1656	putative signal transduction ggdef domain transmembrane protein	0	0	0
RALMO_4900	2	N243D; E289A	-	1518	putative signal transduction ggdef domain transmembrane protein	0	0	0
RALMO_0188	2	D239G; G415R	-	2595	putative signal transduction protein eal-ggdef domains	COG2203	FhlA	FOG: GAF domain [Signal transduction mechanisms]
RALMO_0647	1	L264P	-	906	putative signalling protein EAL (eal)	0	0	0
RALMO_5322	6	T58A; -171A; -172D; -173G; Q218H; F486V	-	2100	putative site-specific recombinase protein Gcr	COG4389	COG4389	Site-specific recombinase [DNA replication, recombination, and repair]
RALMO_3427	1	L15P	-	1212	putative smf, DNA processing chain A (drpA)	0	0	0
RALMO_3403	1	S196G	-	1965	putative soluble lytic murein transglycosylase precursor transmembrane protein	0	0	0
RALMO_5305	1	G266A	-	876	putative spermidine synthase (speE-like)	PRK04457	PRK04457	spermidine synthase; Provisional
RALMO_0739	1	I11V	-	927	putative stomatin-like protein 2	PRK11029	PRK11029	FtsH protease regulator HflC; Provisional
RALMO_0180	2	V68L; N216S	-	891	putative substrate-binding periplasmic (PBP) ABC transporter protein	cd00134	PBPb	Bacterial periplasmic transport systems use membrane-bound complexes and substrate-bound, membrane-associated, periplasmic binding proteins (PBPs) to transport a wide variety of substrates, such as, amino acids, peptides, sugars, vitamins and inorganic ions. PBPs have two cell-membrane translocation functions: bind substrate, and interact with the membrane bound complex. A diverse group of peripl…
RALMO_3015	1	V90L	-	858	putative sugar ABC transporter permease	cd06261	TM_PBP2	Transmembrane subunit (TM) found in Periplasmic Binding Protein (PBP)-dependent ATP-Binding Cassette (ABC) transporters which generally bind type 2 PBPs. These types of transporters consist of a PBP, two TMs, and two cytoplasmic ABC ATPase subunits, and are mainly involved in importing solutes from the environment. The solute is captured by the PBP which delivers it to a gated translocation pathw…
RALMO_2880	2	M221V; N302D	-	1272	Putative sugar transport protein (major facilitator superfamily)(sotB)	cd06174	MFS	The Major Facilitator Superfamily (MFS) is a large and diverse group of secondary transporters that includes uniporters, symporters, and antiporters. MFS proteins facilitate the transport across cytoplasmic or internal membranes of a variety of substrates including ions, sugar phosphates, drugs, neurotransmitters, nucleosides, amino acids, and peptides. They do so using the electrochemical potent…
RALMO_4597	1	A373S	-	1599	putative sulphate transporter; transmembrane protein	pfam00916	Sulfate_transp	Sulfate transporter family; Mutations in human SLC26A2 lead to several human diseases.
RALMO_1347	4	V175L; D189E; R446Q; A452S	-	1659	putative tek-related protein	0	0	0
RALMO_4604	1	D99G	-	645	putative TetR-family transcriptional regulator	0	0	0
RALMO_2059	1	I20V	-	843	Putative thioredoxin	cd02947	TRX_family	TRX family; composed of two groups: Group I, which includes proteins that exclusively encode a TRX domain; and Group II, which are composed of fusion proteins of TRX and additional domains. Group I TRX is a small ancient protein that alter the redox state of target proteins via the reversible oxidation of an active site dithiol, present in a CXXC motif, partially exposed at the protein&apos;s sur…
RALMO_3428	1	T110A	-	390	putative thioredoxin protein	0	0	0
RALMO_2777	1	E277D	-	1080	putative thioredoxin reductase oxidoreductase, general stress protein	0	0	0
RALMO_2632	2	R45H; I225V	-	2124	putative TonB-dependent receptor	cd01347	ligand_gated_channel	TonB dependent/Ligand-Gated channels are created by a monomeric 22 strand (22,24) anti-parallel beta-barrel. Ligands apparently bind to the large extracellular loops. The N-terminal 150-200 residues form a plug from the periplasmic end of barrel. Energy (proton-motive force) and TonB-dependent conformational alteration of channel (parts of plug, and loops 7 and 8) allow passage of ligand. FepA re…
RALMO_0098	2	A31S; I449V	-	2130	putative TonB-dependent siderophore receptor precursor	cd01347	ligand_gated_channel	TonB dependent/Ligand-Gated channels are created by a monomeric 22 strand (22,24) anti-parallel beta-barrel. Ligands apparently bind to the large extracellular loops. The N-terminal 150-200 residues form a plug from the periplasmic end of barrel. Energy (proton-motive force) and TonB-dependent conformational alteration of channel (parts of plug, and loops 7 and 8) allow passage of ligand. FepA re…
RALMO_0901	1	D246E	-	915	putative tonB-related transmembrane protein	TIGR01352	tonB_Cterm	TonB family C-terminal domain; This model represents the C-terminal of TonB and is homologs. TonB is an energy-transducer for TonB-dependent receptors of Gram-negative bacteria. Most members are designated as TonB or TonB-related proteins, but a few represent the paralogous TolA protein. Several bacteria have up to four TonB paralogs. In nearly every case, a proline-rich repetive region is found …
RALMO_0815	1	S253R	-	990	putative transcription regulation repressor (fruR), LacI family	cd06280	PBP1_LacI_like_4	Ligand-binding domain of uncharacterized DNA-binding regulatory proteins that are members of the LacI-GalR family of bacterial transcription repressors; This group includes the ligand-binding domain of uncharacterized DNA-binding regulatory proteins that are members of the LacI-GalR family of bacterial transcription repressors. The LacI-GalR family repressors are composed of two functional domain…
RALMO_5290	1	G506D	-	1473	putative transcription regulator aminotransferase GntR-related	0	0	0
RALMO_3336	1	C92R	-	927	putative transcription regulator protein	0	0	0
RALMO_0305	2	S121T; S195P	-	840	putative transcription regulator protein	COG3449	COG3449	DNA gyrase inhibitor [DNA replication, recombination, and repair]
RALMO_1508	2	V77A; L193Q	-	720	putative transcription regulator protein	cd00038	CAP_ED	effector domain of the CAP family of transcription factors; members include CAP (or cAMP receptor protein (CRP)), which binds cAMP, FNR (fumarate and nitrate reduction), which uses an iron-sulfur cluster to sense oxygen) and CooA, a heme containing CO sensor. In all cases binding of the effector leads to conformational changes and the ability to activate transcription. Cyclic nucleotide-binding d…
RALMO_3288	1	T186A	-	747	putative transcription regulator protein (AraC-type DNA-binding domain-containing protein)	pfam00165	HTH_AraC	Bacterial regulatory helix-turn-helix proteins, AraC family; In the absence of arabinose, the N-terminal arm of AraC binds to the DNA binding domain (pfam00165) and helps to hold the two DNA binding domains in a relative orientation that favours DNA looping. In the presence of arabinose, the arms bind over the arabinose on the dimerization domain, thus freeing the DNA-binding domains. The freed D…
RALMO_2949	1	S87P	-	630	putative transcription regulator protein (modular protein)	0	0	0
RALMO_4913	1	D114E	-	699	putative transcription regulator protein LuxR	0	0	0
RALMO_4911	1	H72R	-	885	putative transcription regulator protein LysR, substrate-binding	0	0	0
RALMO_4926	1	H199R	-	678	putative transcription regulator protein, Crp/Fnr family	pfam13545	HTH_Crp_2	Crp-like helix-turn-helix domain; This family represents a crp-like helix-turn-helix domain that is likely to bind DNA.
RALMO_2544	3	H85R; T118A; I136V	-	921	putative transcription regulator protein, HTH-type	cd08472	PBP2_CrgA_like_3	The C-terminal substrate binding domain of an uncharacterized LysR-type transcriptional regulator CrgA-like, contains the type 2 periplasmic binding fold; This CD represents the substrate binding domain of an uncharacterized LysR-type transcriptional regulator (LTTR) CrgA-like 3. The LTTRs are acting as both auto-repressors and activators of target promoters, controlling operons involved in a wid…
RALMO_4863	3	C6S; T120A; N129D	-	774	putative transcription regulator protein, LuxR family	0	0	0
RALMO_4084	2	V99A; V140A	-	759	putative transcription regulator protein, LuxR family	0	0	0
RALMO_4830	1	I169V	-	759	putative transcription regulator protein, LuxR family	0	0	0
RALMO_0220	1	T35A	-	270	putative transcription regulator protein, LuxR family	cd06170	LuxR_C_like	C-terminal DNA-binding domain of LuxR-like proteins. This domain contains a helix-turn-helix motif and binds DNA. Proteins belonging to this group are response regulators; some act as transcriptional activators, others as transcriptional repressors. Many are active as homodimers. Many are two domain proteins in which the DNA binding property of the C-terminal DNA binding domain is modulated by mo…
RALMO_2421	1	S293R	-	957	putative transcription regulator protein, Lys-R family	pfam03466	LysR_substrate	LysR substrate binding domain; The structure of this domain is known and is similar to the periplasmic binding proteins.
RALMO_3616	1	S192G	-	885	putative transcription regulator protein, LysR family	pfam03466	LysR_substrate	LysR substrate binding domain; The structure of this domain is known and is similar to the periplasmic binding proteins.
RALMO_3638	1	S216P	-	897	putative transcription regulator protein, LysR family (aaeR)	cd08477	PBP2_CrgA_like_8	The C-terminal substrate binding domain of an uncharacterized LysR-type transcriptional regulator CrgA-like, contains the type 2 periplasmic binding fold; This CD represents the substrate binding domain of an uncharacterized LysR-type transcriptional regulator (LTTR) CrgA-like 8. The LTTRs are acting as both auto-repressors and activators of target promoters, controlling operons involved in a wid…
RALMO_1323	1	C208G	-	882	putative transcription regulator protein, response regulator receiver	cd00383	trans_reg_C	Effector domain of response regulator. Bacteria and certain eukaryotes like protozoa and higher plants use two-component signal transduction systems to detect and respond to changes in the environment. The system consists of a sensor histidine kinase and a response regulator. The former autophosphorylates in a histidine residue on detecting an external stimulus. The phosphate is then transferred …
RALMO_4800	1	N200D	-	1053	putative transcription regulator transcription regulator protein	cd01575	PBP1_GntR	Ligand-binding domain of DNA transcription repressor GntR specific for gluconate, a member of the LacI-GalR family of bacterial transcription regulators; This group represents the ligand-binding domain of DNA transcription repressor GntR specific for gluconate, a member of the LacI-GalR family of bacterial transcription regulators. The ligand-binding domain of GntR is structurally homologous to t…
RALMO_5053	2	D74E; Q290L	-	915	putative transcription regulator, LysR family	cd08459	PBP2_DntR_NahR_LinR_like	The C-terminal substrate binding domain of LysR-type transcriptional regulators that are involved in the catabolism of dinitrotoluene, naphthalene and gamma-hexachlorohexane; contains the type 2 periplasmic binding fold; This CD includes LysR-like bacterial transcriptional regulators, DntR, NahR, and LinR, which are involved in the degradation of aromatic compounds. The transcription of the genes…
RALMO_1979	1	A97T	-	543	Putative transcription regulator, PadR-like	pfam10400	Vir_act_alpha_C	Virulence activator alpha C-term; This structure is homo-dimeric, and the domain here is the C-terminal half of the structure, often associated with PadR upstream, (pfam03551), which is a transcriptional regulator.
RALMO_4745	1	C267R	-	804	putative transcriptional regulator	0	0	0
RALMO_1016	1	P230S	-	699	putative transcriptional regulator	pfam13280	WYL	WYL domain; This presumed domain is around 170 amino acids in length. #=GF CC It is found to the C-terminus of a DNA-binding helix-turn-helix domain. This domain may be involved in binding to an as yet unknown ligand that allows a transcriptional regulation response to that molecule. There are a number of proteins that contain two tandem copies of this domain. This suggests that this domain may f…
RALMO_3334	1	R226S	-	798	putative transcriptional regulator protein, tetR family)	0	0	0
RALMO_2143	1	H238D	-	753	putative transcriptional regulator protein, TetR/AcrR-family	0	0	0
RALMO_1639	3	S61G; S152P; A180G	-	1017	putative transcriptional regulator, AraC family	pfam12625	Arabinose_bd	Arabinose-binding domain of AraC transcription regulator, N-term; AraC is a bacterial transcriptional regulatory protein with a DNA-binding domain at the C-terminus, HTH_AraC, pfam00165, and this dimerization domain which harbours the arabinose-binding pocket at the N-terminus. AraC positively and negatively regulates expression of the proteins required for the uptake and catabolism of the sugar …
RALMO_4224	1	A242V	-	753	putative transcriptional regulator, GntR family	0	0	0
RALMO_4921	1	S114A	-	723	putative transcriptional regulator, GntR, HTH, UbiC domains	pfam07702	UTRA	UTRA domain; The UbiC transcription regulator-associated (UTRA) domain is a conserved ligand-binding domain that has a similar fold to pfam04345. It is believed to modulate activity of bacterial transcription factors in response to binding small molecules.
RALMO_1157	1	A127T	-	966	putative transcriptional regulator, LysR family	cd08415	PBP2_LysR_opines_like	The C-terminal substrate-domain of LysR-type transcriptional regulators involved in the catabolism of opines and that of related regulators, contains the type 2 periplasmic binding fold; This CD includes the C-terminal substrate-domain of LysR-type transcriptional regulators, OccR and NocR, involved in the catabolism of opines and that of LysR for lysine biosynthesis which clustered together in p…
RALMO_1107	1	L294P	-	894	putative transcriptional regulator, LysR family	pfam03466	LysR_substrate	LysR substrate binding domain; The structure of this domain is known and is similar to the periplasmic binding proteins.
RALMO_4638	2	S189P; P192L	-	615	Putative transcriptional regulator, MarR family	0	0	0
RALMO_0214	1	Q202E	-	870	putative transcriptional regulator, RpiR family, phosphosugar-binding domain	cd05013	SIS_RpiR	RpiR-like protein. RpiR contains a SIS (Sugar ISomerase) domain, which is found in many phosphosugar isomerases and phosphosugar binding proteins. In E. coli, rpiR negatively regulates the expression of rpiB gene. Both rpiB and rpiA are ribose phosphate isomerases that catalyze the reversible reactions of ribose 5-phosphate into ribulose 5-phosphate.
RALMO_3044	1	M191I	-	642	putative transcriptional regulator, tetR family	0	0	0
RALMO_0136	4	T93A; Q337L; -401G; -402H	-	1389	putative transcriptional regulator; sigma54 family	0	0	0
RALMO_5412	1	F208L	-	900	putative transcriptional regulatory dna-binding transcription regulator protein	cd08427	PBP2_LTTR_like_2	The C-terminal substrate binding domain of an uncharacterized LysR-type transcriptional regulator, contains the type 2 periplasmic binding fold; LysR-transcriptional regulators comprise the largest family of prokaryotic transcription factor. Homologs of some of LTTRs with similar domain organizations are also found in the archaea and eukaryotic organisms. The LTTRs are composed of two functional …
RALMO_3273	1	H119R	-	588	putative transcriptional regulatory protein with HTH domain	pfam07883	Cupin_2	Cupin domain; This family represents the conserved barrel domain of the &apos;cupin&apos; superfamily (&apos;cupa&apos; is the Latin term for a small barrel).
RALMO_1634	1	E114D	-	477	putative transcriptional regulatory protein, MarR	smart00347	HTH_MARR	helix_turn_helix multiple antibiotic resistance protein; helix_turn_helix multiple antibiotic resistance protein.
RALMO_2794	2	L93-; V93-	-	1203	putative transmembrane efflux protein (major facilitator superfamily)	cd06174	MFS	The Major Facilitator Superfamily (MFS) is a large and diverse group of secondary transporters that includes uniporters, symporters, and antiporters. MFS proteins facilitate the transport across cytoplasmic or internal membranes of a variety of substrates including ions, sugar phosphates, drugs, neurotransmitters, nucleosides, amino acids, and peptides. They do so using the electrochemical potent…
RALMO_2141	5	L18-; C18-; A20-; G20-; G24A	-	615	putative transmembrane lipoprotein	0	0	0
RALMO_0350	1	V344A	-	1413	putative transmembrane protein	pfam13785	DUF4178	Domain of unknown function (DUF4178); Domain of unknown function (DUF4178).
RALMO_0332	2	G487E; E487-	-	1464	putative transmembrane protein	0	0	0
RALMO_4897	1	H120R	-	1263	putative transmembrane protein	0	0	0
RALMO_4902	1	Q572R	-	2652	putative transmembrane protein	pfam09924	DUF2156	Uncharacterized conserved protein (DUF2156); This domain, found in various hypothetical prokaryotic proteins, has no known function.
RALMO_1786	134	A56T; P175A; T325A; N500D; -553Y; -554A; -555S; -556F; -558W; -559I; -560K; -561V; -562A; -563S; -564G; -565F; -566G; -567F; -568A; -569D; -570V; -571E; -572K; -573Y; -574K; -575R; -576E; -577F; -578N; -579E; -580K; -581V; -583D; -584D; -585I; -586N; -587S; -588Q; -589A; -590H; -591N; -592W; -593R; -594S; -595S; -596N; -597D; -598P; -599R; -600T; -601S; -602Y; -603Y; -604L; -605I; -606E; -607R; -…	-	2301	Putative transmembrane protein	pfam11678	DUF3274	Protein of unknown function (DUF3274); This bacterial family of proteins has no known function.
RALMO_1536	7	S75P; V137A; N139D; L146P; R161H; L165S; R199H	-	747	putative transmembrane protein	0	0	0
RALMO_3307	1	R142K	-	582	putative transmembrane protein	pfam13485	Peptidase_MA_2	Peptidase MA superfamily; Peptidase MA superfamily.
RALMO_4962	4	S40G; V201I; T210A; L217Q	-	2097	putative transmembrane protein, DUF802	0	0	0
RALMO_4861	1	C265F	-	1407	putative transport protein (MFS family)	cd06174	MFS	The Major Facilitator Superfamily (MFS) is a large and diverse group of secondary transporters that includes uniporters, symporters, and antiporters. MFS proteins facilitate the transport across cytoplasmic or internal membranes of a variety of substrates including ions, sugar phosphates, drugs, neurotransmitters, nucleosides, amino acids, and peptides. They do so using the electrochemical potent…
RALMO_2571	2	T242A; E252K	-	1020	putative transport/efflux transmembrane protein	pfam13437	HlyD_3	HlyD family secretion protein; This is a family of largely bacterial haemolysin translocator HlyD proteins.
RALMO_2951	3	A209V; M222V; N306S	-	1242	putative transporter, Major Facilitator Superfamily	cd06174	MFS	The Major Facilitator Superfamily (MFS) is a large and diverse group of secondary transporters that includes uniporters, symporters, and antiporters. MFS proteins facilitate the transport across cytoplasmic or internal membranes of a variety of substrates including ions, sugar phosphates, drugs, neurotransmitters, nucleosides, amino acids, and peptides. They do so using the electrochemical potent…
RALMO_4461	1	A14T	-	1329	putative transporter, Major facilitator superfamily MFS	0	0	0
RALMO_0675	1	H278R	-	1377	putative transporter, MSF family	PRK11195	PRK11195	lysophospholipid transporter LplT; Provisional
RALMO_4746	1	I42V	-	894	putative transporter, permeases of the drug/metabolite transporter	pfam00892	EamA	EamA-like transporter family; This family includes many hypothetical membrane proteins of unknown function. Many of the proteins contain two copies of the aligned region. The family used to be known as DUF6.
RALMO_4469	2	L15V; V343F	-	1425	putative transporter; MFS superfamily	cd06174	MFS	The Major Facilitator Superfamily (MFS) is a large and diverse group of secondary transporters that includes uniporters, symporters, and antiporters. MFS proteins facilitate the transport across cytoplasmic or internal membranes of a variety of substrates including ions, sugar phosphates, drugs, neurotransmitters, nucleosides, amino acids, and peptides. They do so using the electrochemical potent…
RALMO_2677	1	V46A	-	726	Putative transposase and inactivated derivatives protein	COG1943	COG1943	Transposase and inactivated derivatives [DNA replication, recombination, and repair]
RALMO_2803	2	S86G; K236Q	-	864	Putative tRNA/rRNA methyltransferase	PRK10433	PRK10433	putative RNA methyltransferase; Provisional
RALMO_0732	1	P86Q	-	780	putative tRNA/rRNA methyltransferase, SpoU like	0	0	0
RALMO_4695	4	D53G; H89R; D377E; V718A	-	2391	putative two-component transcription regulator and sensor protein	cd00130	PAS	PAS domain; PAS motifs appear in archaea, eubacteria and eukarya. Probably the most surprising identification of a PAS domain was that in EAG-like K+-channels. PAS domains have been found to bind ligands, and to act as sensors for light and oxygen in signal transduction.
RALMO_1014	8	G154A; S155N; S156G; R158Q; Y235N; S395G; H535Y; A990G	-	2724	Putative type 4 fimbrial biogenesis pily1-related protein	0	0	0
RALMO_0140	2	H29R; A112V	-	912	putative type II secretion system protein, contains TPR repeats	cd00189	TPR	Tetratricopeptide repeat domain; typically contains 34 amino acids [WLF]-X(2)-[LIM]-[GAS]-X(2)-[YLF]-X(8)-[ASE]-X(3)-[FYL]-X(2)-[ASL]-X(4)-[PKE] is the consensus sequence; found in a variety of organisms including bacteria, cyanobacteria, yeast, fungi, plants, and humans in various subcellular locations; involved in a variety of functions including protein-protein interactions, but common feature…
RALMO_1407	1	T269A	-	900	Putative type III effector protein	pfam00856	SET	SET domain; SET domains are protein lysine methyltransferase enzymes. SET domains appear to be protein-protein interaction domains. It has been demonstrated that SET domains mediate interactions with a family of proteins that display similarity with dual-specificity phosphatases (dsPTPases). A subset of SET domains have been called PR domains. These domains are divergent in sequence from other SE…
RALMO_0425	1	T8P	-	378	putative type III effector protein	0	0	0
RALMO_2124	2	V23A; V104M	-	561	Putative type IV pilus assembly protein FimT	TIGR02532	IV_pilin_GFxxxE	prepilin-type N-terminal cleavage/methylation domain; This model describes many but not all examples of the N-terminal region of bacterial proteins that resemble type IV pilins at their N-terminus, with a cleavage site G^FxxxE followed by a hydrophobic stretch. The new N-terminal residue, usually Phe, is methylated. Separate domains of the prepilin peptidase appear responsible for cleavage and me…
RALMO_2120	2	I115L; V245I	-	1038	putative type VI pilus assembly protein PilW precursor	0	0	0
RALMO_0341	5	T225A; Q257R; W260S; K265Q; S835A	-	3336	putative type-4 fimbrial biogenesis protein precursor; pily1 domain, Con A-like domain	cd06900	lectin_VcfQ	VcfQ bacterial pilus biogenesis protein, lectin domain; This family includes bacterial proteins homologous to the VcfQ (also known as MshQ) bacterial pilus biogenesis protein. VcfQ is encoded by the vcfQ gene of the type IV pilus gene cluster of Vibrio cholerae and is essential for type IV pilus assembly. VcfQ has a Laminin G-like domain as well as an L-type lectin domain.
RALMO_2875	1	Q407R	-	1446	putative typeI restriction enzyme (hsdM)	0	0	0
RALMO_0049	1	R246K	-	1404	putative uncharacterised aminotransferase y4uB	cd00610	OAT_like	Acetyl ornithine aminotransferase family. This family belongs to pyridoxal phosphate (PLP)-dependent aspartate aminotransferase superfamily (fold I). The major groups in this CD correspond to ornithine aminotransferase, acetylornithine aminotransferase, alanine-glyoxylate aminotransferase, dialkylglycine decarboxylase, 4-aminobutyrate aminotransferase, beta-alanine-pyruvate aminotransferase, aden…
RALMO_4045	1	E150G	-	456	putative universal stress protein (Usp)	0	0	0
RALMO_5055	3	P20L; D168E; Q178R	-	954	putative vanillate o-demethylase oxidoreductase protein (vanB)	cd06185	PDR_like	Phthalate dioxygenase reductase (PDR) is an FMN-dependent reductase that mediates electron transfer from NADH to FMN to an iron sulfur cluster. PDR has an an N-terminal ferrredoxin reductase (FNR)-like NAD(H) binding domain and a C-terminal iron-sulfur [2Fe-2S] cluster domain. Although structurally homologous to FNR, PDR binds FMN rather than FAD in it&apos;s FNR-like domain. Electron transfer be…
RALMO_4507	2	S90G; E146A	-	840	putative vitamin B12-transporting ATPase BtuD-like	cd03214	ABC_Iron-Siderophores_B12_Hemin	ATP-binding component of iron-siderophores, vitamin B12 and hemin transporters and related proteins; ABC transporters, involved in the uptake of siderophores, heme, and vitamin B12, are widely conserved in bacteria and archaea. Only very few species lack representatives of the siderophore family transporters. The E. coli BtuCD protein is an ABC transporter mediating vitamin B12 uptake. The two AT…
RALMO_2288	3	A34-; S34-; H116R	-	1689	putative zinc metallopeptidase, precursor	pfam01435	Peptidase_M48	Peptidase family M48; Peptidase family M48.
RALMO_0370	5	K107E; I126V; S299N; V335A; S387G	-	1380	pyridine nucleotide-disulfide oxidoreductase	cd08268	MDR2	Medium chain dehydrogenases/reductase (MDR)/zinc-dependent alcohol dehydrogenase-like family; This group is a member of the medium chain dehydrogenases/reductase (MDR)/zinc-dependent alcohol dehydrogenase-like family, but lacks the zinc-binding sites of the zinc-dependent alcohol dehydrogenases. The medium chain dehydrogenases/reductase (MDR)/zinc-dependent alcohol dehydrogenase-like family, whic…
RALMO_0539	1	D25G	-	312	Rieske-type ferredoxin	cd03528	Rieske_RO_ferredoxin	Rieske non-heme iron oxygenase (RO) family, Rieske ferredoxin component; composed of the Rieske ferredoxin component of some three-component RO systems including biphenyl dioxygenase (BPDO) and carbazole 1,9a-dioxygenase (CARDO). The RO family comprise a large class of aromatic ring-hydroxylating dioxygenases found predominantly in microorganisms. These enzymes enable microorganisms to tolerate a…
RALMO_0348	1	E69D	-	423	s-adenosylmethionine decarboxylase related transmembrane protein	COG1586	SpeD	S-adenosylmethionine decarboxylase [Amino acid transport and metabolism]
RALMO_2984	1	N721S	-	2988	Sensor protein	0	0	0
RALMO_2633	1	S353P	-	1299	sensor protein, Histidine kinase	cd00075	HATPase_c	Histidine kinase-like ATPases; This family includes several ATP-binding proteins for example: histidine kinase, DNA gyrase B, topoisomerases, heat shock protein HSP90, phytochrome-like ATPases and DNA mismatch repair proteins
RALMO_0210	3	A264V; T273A; D590G	-	1896	sensory histidine kinase in two-component regulatory system	cd00130	PAS	PAS domain; PAS motifs appear in archaea, eubacteria and eukarya. Probably the most surprising identification of a PAS domain was that in EAG-like K+-channels. PAS domains have been found to bind ligands, and to act as sensors for light and oxygen in signal transduction.
RALMO_3340	1	N213S	-	804	short chain dehydrogenase	cd05357	PR_SDR_c	pteridine reductase (PR), classical (c) SDRs; Pteridine reductases (PRs), members of the SDR family, catalyzes the NAD-dependent reduction of folic acid, dihydrofolate and related compounds. In Leishmania, pteridine reductase (PTR1) acts to circumvent the anti-protozoan drugs that attack dihydrofolate reductase activity. Proteins in this subgroup have an N-terminal NAD-binding motif and a YxxxK a…
RALMO_2543	2	T74I; A160V	-	702	short-chain alcohol dehydrogenase/reductase family (fabG-like)	cd05362	THN_reductase-like_SDR_c	tetrahydroxynaphthalene/trihydroxynaphthalene reductase-like, classical (c) SDRs; 1,3,6,8-tetrahydroxynaphthalene reductase (4HNR) of Magnaporthe grisea and the related 1,3,8-trihydroxynaphthalene reductase (3HNR) are typical members of the SDR family containing the canonical glycine rich NAD(P)-binding site and active site tetrad, and function in fungal melanin biosynthesis. This subgroup also i…
RALMO_3247	2	S64G; I142V	-	711	Short-chain dehydrogenase/reductase	cd05325	carb_red_sniffer_like_SDR_c	carbonyl reductase sniffer-like, classical (c) SDRs; Sniffer is an NADPH-dependent carbonyl reductase of the classical SDR family. Studies in Drosophila melanogaster implicate Sniffer in the prevention of neurodegeneration due to aging and oxidative-stress. This subgroup also includes Rhodococcus sp. AD45 IsoH, which is an NAD-dependent 1-hydroxy-2-glutathionyl-2-methyl-3-butene dehydrogenase inv…
RALMO_4721	3	N126D; S166A; H184Q	-	1206	transcriptional regulator	cd03139	GATase1_PfpI_2	Type 1 glutamine amidotransferase (GATase1)-like domain found in a subgroup of proteins similar to PfpI from Pyrococcus furiosus; Type 1 glutamine amidotransferase (GATase1)-like domain found in a subgroup of proteins similar to PfpI from Pyrococcus furiosus. PfpI is an ATP-independent intracellular proteases which may hydrolyze small peptides to provide a nutritional source. Only Cys of the cata…
RALMO_2793	2	H252D; T296A	-	894	transcriptional regulator (LysR family)	cd08478	PBP2_CrgA	The C-terminal substrate binding domain of LysR-type transcriptional regulator CrgA, contains the type 2 periplasmic binding domain; This CD represents the substrate binding domain of LysR-type transcriptional regulator (LTTR) CrgA. The LTTRs are acting as both auto-repressors and activators of target promoters, controlling operons involved in a wide variety of cellular processes such as amino ac…
RALMO_5031	3	L82V; I125V; S213A	-	906	transcriptional regulator of glycine cleavage system operon, lysr family	smart00347	HTH_MARR	helix_turn_helix multiple antibiotic resistance protein; helix_turn_helix multiple antibiotic resistance protein.
RALMO_4470	2	S245P; N279D	-	987	Transcriptional regulator, LysR family	pfam03466	LysR_substrate	LysR substrate binding domain; The structure of this domain is known and is similar to the periplasmic binding proteins.
RALMO_5436	1	T163A	-	921	transcriptional regulator, LysR family	cd08420	PBP2_CysL_like	C-terminal substrate binding domain of LysR-type transcriptional regulator CysL, which activates the transcription of the cysJI operon encoding sulfite reductase, contains the type 2 periplasmic binding fold; CysL, also known as YwfK, is a regular of sulfur metabolism in Bacillus subtilis. Sulfur is required for the synthesis of proteins and essential cofactors in all living organism. Sulfur can …
RALMO_4214	1	P336R	-	912	Transcriptional regulator, LysR family precursor	0	0	0
RALMO_3294	1	R86Q	-	1209	transcriptional regulators containing a dna-binding hth domain and an aminotransferase domain transcription regulator protein	cd00609	AAT_like	Aspartate aminotransferase family. This family belongs to pyridoxal phosphate (PLP)-dependent aspartate aminotransferase superfamily (fold I). Pyridoxal phosphate combines with an alpha-amino acid to form a compound called a Schiff base or aldimine intermediate, which depending on the reaction, is the substrate in four kinds of reactions (1) transamination (movement of amino groups), (2) racemiza…
RALMO_4702	1	A198P	-	1143	Transcriptional regulatory protein, sigma-54 interaction domain, HTH Fis-type	cd00009	AAA	The AAA+ (ATPases Associated with a wide variety of cellular Activities) superfamily represents an ancient group of ATPases belonging to the ASCE (for additional strand, catalytic E) division of the P-loop NTPase fold. The ASCE division also includes ABC, RecA-like, VirD4-like, PilT-like, and SF1/2 helicases. Members of the AAA+ ATPases function as molecular chaperons, ATPase subunits of protease…
RALMO_4912	1	V81A	-	438	Transmembrane pair, permease of the major facilitator superfamily	pfam05232	BTP	Bacterial Transmembrane Pair family; This family represents a conserved pair of transmembrane helices. It appears to be found as two tandem repeats in a family of hypothetical proteins.
RALMO_0632	1	A1V	-	621	uracil-dna glycosylase protein	0	0	0
RALMO_0537	2	R76H; V116A	-	1038	Xylose isomerase domain protein TIM barrel	0	0	0

## Sheet: NPB vs. Moko
Label (MolK2)	HAPcount	HAP	Gene	Length (bp)	Product	Domain Accession	Domain Name	Domain Defininition
RALMO_4322	1	F40L	thrB	1005	Homoserine kinase	cd05153	HomoserineK_II	Homoserine Kinase, type II. Homoserine kinase is part of a larger superfamily that includes the catalytic domains of other kinases, such as the typical serine/threonine/tyrosine protein kinases (PKs), RIO kinases, actin-fragmin kinase (AFK), and phosphoinositide 3-kinase (PI3K). This subfamily is composed of unusual homoserine kinases, from a subset of bacteria, which have a PK fold. These protei…
RALMO_1454	1	N323D	ripAN	4404	Type III effector protein	COG2968	COG2968	Uncharacterized conserved protein [Function unknown]
RALMO_2314	2	-478G; -478N	rhlE	1632	ATP-dependent RNA helicase hydrolase	-
RALMO_0615	1	T138M	pit	1011	phosphate transporter, low-affinity	COG0306	PitA	Phosphate/sulphate permeases [Inorganic ion transport and metabolism]
RALMO_1282	11	-212G; -212I; -212E; -212P; -212T; -212A; -212D; -212L; -212R; -212N; -212D	motB	945	Chemotaxis protein motB (Motility protein B), flagellar motor protein	-
RALMO_2587	1	T240M	metC	1215	cystathionine beta-lyase, PLP-dependent (beta-cystathionase)	PRK07050	PRK07050	cystathionine beta-lyase; Provisional
RALMO_4539	1	L206M	livF	717	leucine/isoleucine/valine transporter subunit ; ATP-binding component of ABC superfamily	cd03224	ABC_TM1139_LivF_branched	ATP-binding cassette domain of branched-chain amino acid transporter; LivF (TM1139) is part of the LIV-I bacterial ABC-type two-component transport system that imports neutral, branched-chain amino acids. The E. coli branched-chain amino acid transporter comprises a heterodimer of ABC transporters (LivF and LivG), a heterodimer of six-helix TM domains (LivM and LivH), and one of two alternative s…
RALMO_3715	1	H118P	kefF	549	Glutathione-regulated potassium-efflux system ancillary protein, quinone oxidoreductase flavoprotein	PRK04930	PRK04930	glutathione-regulated potassium-efflux system ancillary protein KefG; Provisional
RALMO_4545	1	P316H	ispH	969	4-hydroxy-3-methylbut-2-enyl diphosphate reductase	-
RALMO_4352	2	V72-; N73-	gltL	750	glutamate/aspartate transport protein; ABC superfamily, atp_binding component	cd03262	ABC_HisP_GlnQ	ATP-binding cassette domain of the histidine and glutamine transporters; HisP and GlnQ are the ATP-binding components of the bacterial periplasmic histidine and glutamine permeases, respectively. Histidine permease is a multi-subunit complex containing the HisQ and HisM integral membrane subunits and two copies of HisP. HisP has properties intermediate between those of integral and peripheral mem…
RALMO_1333	6	-378L; -378A; -378S; -378L; -378L; -378F	epsF	1257	EPS I polysaccharide export inner membrane protein epsF	-
RALMO_3126	1	R225Q	-	1710	conserved exported protein of unknown function (TPR-like)	-
RALMO_2167	1	Y89F	-	435	Holliday junction resolvase	PRK00109	PRK00109	Holliday junction resolvase-like protein; Reviewed
RALMO_4257	2	V286G; A287G	-	1224	putative bicyclomycin/multidrug efflux system (major facilitator superfamily)	cd06174	MFS	The Major Facilitator Superfamily (MFS) is a large and diverse group of secondary transporters that includes uniporters, symporters, and antiporters. MFS proteins facilitate the transport across cytoplasmic or internal membranes of a variety of substrates including ions, sugar phosphates, drugs, neurotransmitters, nucleosides, amino acids, and peptides. They do so using the electrochemical potent…
RALMO_4533	1	I207T	-	1170	putative branched-chain amino acid ABC transporter, periplasmic component	cd06333	PBP1_ABC-type_HAAT_like	Type I periplasmic binding component of ABC (ATPase Binding Cassette)-type transport systems that are predicted to be involved in uptake of amino acids; This subgroup includes the type I periplasmic binding component of ABC (ATPase Binding Cassette)-type transport systems that are predicted to be involved in uptake of amino acids. Members of this subgroup are sequence-similar to members of the fa…
RALMO_2155	1	A91V	-	930	putative dtdp-rhamnosyl transferase rfbf protein	cd02526	GT2_RfbF_like	RfbF is a putative dTDP-rhamnosyl transferase; Shigella flexneri RfbF protein is a putative dTDP-rhamnosyl transferase. dTDP rhamnosyl transferases of Shigella flexneri add rhamnose sugars to N-acetyl-glucosamine in the O-antigen tetrasaccharide repeat. Lipopolysaccharide O antigens are important virulence determinants for many bacteria. The variations of sugar composition, the sequence of the su…
RALMO_0481	1	L1087F	-	3537	putative helicase, uvrD subfamily	pfam12705	PDDEXK_1	PD-(D/E)XK nuclease superfamily; Members of this family belong to the PD-(D/E)XK nuclease superfamily
RALMO_4818	1	G265D	-	1266	putative multidrug resistance protein mdtA precursor (Multidrug transporter mdtA)	pfam13437	HlyD_3	HlyD family secretion protein; This is a family of largely bacterial haemolysin translocator HlyD proteins.
RALMO_3560	1	N121S	-	708	putative rare lipoprotein A (rlpA)	pfam03330	DPBB_1	Rare lipoprotein A (RlpA)-like double-psi beta-barrel; Rare lipoprotein A (RlpA) contains a conserved region that has the double-psi beta-barrel (DPBB) fold. The function of RlpA is not well understood, but it has been shown to act as a prc mutant suppressor in Escherichia coli. The DPBB fold is often an enzymatic domain. The members of this family are quite diverse, and if catalytic this family …
RALMO_2776	1	N257S	-	1137	putative saccharopine dehydrogenase and relateds oxidoreductase protein	-
RALMO_1186	1	L394Q	-	1152	putative secretion system X protein GspF-like protein	-
RALMO_3859	1	F580L	-	2574	putative sensor hybrid histidine kinase	-
RALMO_1979	1	D32N	-	543	Putative transcription regulator, PadR-like	COG1695	COG1695	Predicted transcriptional regulators [Transcription]
RALMO_5286	1	L195Q	-	1191	transcriptional regulators containing a dna-binding hth domain and an aminotransferase domain transcription regulator protein	cd00609	AAT_like	Aspartate aminotransferase family. This family belongs to pyridoxal phosphate (PLP)-dependent aspartate aminotransferase superfamily (fold I). Pyridoxal phosphate combines with an alpha-amino acid to form a compound called a Schiff base or aldimine intermediate, which depending on the reaction, is the substrate in four kinds of reactions (1) transamination (movement of amino groups), (2) racemiza…
