# Supplementary material for: Comparative genomic analysis of Ralstonia solanacearum reveals candidate genes for host specificity
Source: BMC Genomics. 2015 Apr 8;16(1):270. doi: 10.1186/s12864-015-1474-8 (PMC4396162; doi:10.1186/s12864-015-1474-8)
Supplement: Additional file 5: — Annotations files (.gb). Annotations are formatted in genbank format. [file 12864_2015_1474_MOESM5_ESM.zip]

Archive with 17 entries (16 files):
- B50.gb
- __MACOSX/
- __MACOSX/._B50.gb
- CFBP1416.gb
- __MACOSX/._CFBP1416.gb
- CFBP6783.gb
- __MACOSX/._CFBP6783.gb
- CIP417.gb
- __MACOSX/._CIP417.gb
- Grenada91.gb
- __MACOSX/._Grenada91.gb
- ISBSF1503.gb
- __MACOSX/._ISBSF1503.gb
- UW179.gb
- __MACOSX/._UW179.gb
- UW183.gb
- __MACOSX/._UW183.gb
