# Supplementary material for: Comparative genomic analysis of Ralstonia solanacearum reveals candidate genes for host specificity
Source: BMC Genomics. 2015 Apr 8;16(1):270. doi: 10.1186/s12864-015-1474-8 (PMC4396162; doi:10.1186/s12864-015-1474-8)
Supplement: Additional file 5: — Annotations files (.gb). Annotations are formatted in genbank format. [file 12864_2015_1474_MOESM5_ESM.zip › B50.gb]

LOCUS       RALB5v1              5596066 bp    DNA              UNA 01-FEB-2015
DEFINITION  Ralstonia solanacearum B50
KEYWORDS    .
SOURCE      Ralstonia solanacearum B50 (phylotype IIA-24)
  ORGANISM  Ralstonia solanacearum
            Bacteria; Proteobacteria; Betaproteobacteria; Burkholderiales;
            Burkholderiaceae; Ralstonia.
FEATURES             Location/Qualifiers
     source          1..5596066
                     /organism="Ralstonia solanacearum"
                     /mol_type="genomic DNA"
                     /strain="B50"
     gene            complement(548..688)
                     /locus_tag="RALB5v1_20001"
     CDS             complement(548..688)
                     /note="Evidence 4 : Homologs of previously reported genes
                     of unknown function"
                     /locus_tag="RALB5v1_20001"
                     /inference="ab initio prediction:AMIGene:2.0"
                     /product="conserved protein of unknown function"
                     /transl_table=11
     gene            complement(817..1071)
                     /locus_tag="RALB5v1_30001"
     CDS             complement(817..1071)
                     /note="Evidence 5 : No homology to any previously reported
                     sequences"
                     /locus_tag="RALB5v1_30001"
                     /inference="ab initio prediction:AMIGene:2.0"
                     /product="protein of unknown function"
                     /transl_table=11
     gene            1374..1574
                     /locus_tag="RALB5v1_40001"
     CDS             1374..1574
                     /note="Evidence 4 : Homologs of previously reported genes
                     of unknown function"
                     /locus_tag="RALB5v1_40001"
                     /inference="ab initio prediction:AMIGene:2.0"
                     /product="conserved protein of unknown function"
                     /transl_table=11
     gene            complement(1820..2212)
                     /locus_tag="RALB5v1_50001"
     CDS             complement(1820..2212)
                     /note="Evidence 5 : No homology to any previously reported
                     sequences"
                     /locus_tag="RALB5v1_50001"
                     /inference="ab initio prediction:AMIGene:2.0"
                     /product="membrane protein of unknown function"
                     /transl_table=11
     gene            complement(2436..2651)
                     /locus_tag="RALB5v1_60001"
     CDS             complement(2436..2651)
                     /note="Evidence 4 : Homologs of previously reported genes
                     of unknown function"
                     /locus_tag="RALB5v1_60001"
                     /inference="ab initio prediction:AMIGene:2.0"
                     /product="conserved protein of unknown function"
                     /transl_table=11
     gene            2608..2805
                     /locus_tag="RALB5v1_60002"
     CDS             2608..2805
                     /note="Evidence 5 : No homology to any previously reported
                     sequences"
                     /locus_tag="RALB5v1_60002"
                     /inference="ab initio prediction:AMIGene:2.0"
                     /product="exported protein of unknown function"
                     /transl_table=11
     gene            3037..3540
                     /locus_tag="RALB5v1_70001"
     CDS             3037..3540
                     /note="Evidence 4 : Homologs of previously reported genes
                     of unknown function"
                     /locus_tag="RALB5v1_70001"
                     /inference="ab initio prediction:AMIGene:2.0"
                     /product="conserved protein of unknown function"
                     /transl_table=11
     gene            complement(3681..3920)
                     /locus_tag="RALB5v1_80001"
     CDS             complement(3681..3920)
                     /locus_tag="RALB5v1_80001"
                     /inference="ab initio prediction:AMIGene:2.0"
                     /product="transposase (fragment)"
                     /transl_table=11
     gene            4089..4463
                     /locus_tag="RALB5v1_90001"
     CDS             4089..4463
                     /locus_tag="RALB5v1_90001"
                     /inference="ab initio prediction:AMIGene:2.0"
                     /product="transposase"
                     /transl_table=11
     gene            4414..4680
                     /locus_tag="RALB5v1_90002"
     CDS             4414..4680
                     /locus_tag="RALB5v1_90002"
                     /inference="ab initio prediction:AMIGene:2.0"
                     /product="transposase (fragment)"
                     /transl_table=11
     gene            complement(5013..5204)
                     /locus_tag="RALB5v1_110001"
     CDS             complement(5013..5204)
                     /note="Evidence 5 : No homology to any previously reported
                     sequences"
                     /locus_tag="RALB5v1_110001"
                     /inference="ab initio prediction:AMIGene:2.0"
                     /product="protein of unknown function"
                     /transl_table=11
     gene            5252..5467
                     /locus_tag="RALB5v1_110002"
     CDS             5252..5467
                     /note="Evidence 5 : No homology to any previously reported
                     sequences"
                     /locus_tag="RALB5v1_110002"
                     /inference="ab initio prediction:AMIGene:2.0"
                     /product="protein of unknown function"
                     /transl_table=11
     gene            complement(5789..6046)
                     /locus_tag="RALB5v1_130001"
     CDS             complement(5789..6046)
                     /locus_tag="RALB5v1_130001"
                     /inference="ab initio prediction:AMIGene:2.0"
                     /product="transposase (fragment)"
                     /transl_table=11
     gene            complement(5887..6453)
                     /locus_tag="RALB5v1_130002"
     CDS             complement(5887..6453)
                     /note="Evidence 5 : No homology to any previously reported
                     sequences"
                     /locus_tag="RALB5v1_130002"
                     /inference="ab initio prediction:AMIGene:2.0"
                     /product="protein of unknown function"
                     /transl_table=11
     gene            complement(6790..6972)
                     /locus_tag="RALB5v1_140001"
     CDS             complement(6790..6972)
                     /note="Evidence 5 : No homology to any previously reported
                     sequences"
                     /locus_tag="RALB5v1_140001"
                     /inference="ab initio prediction:AMIGene:2.0"
                     /product="protein of unknown function"
                     /transl_table=11
     gene            7138..7248
                     /locus_tag="RALB5v1_150001"
     CDS             7138..7248
                     /locus_tag="RALB5v1_150001"
                     /inference="ab initio prediction:AMIGene:2.0"
                     /product="bacteriophage P2 tail protein GPX (fragment)"
                     /transl_table=11
     gene            7939..8334
                     /locus_tag="RALB5v1_170001"
     CDS             7939..8334
                     /note="Evidence 5 : No homology to any previously reported
                     sequences"
                     /locus_tag="RALB5v1_170001"
                     /inference="ab initio prediction:AMIGene:2.0"
                     /product="protein of unknown function"
                     /transl_table=11
     gene            complement(9518..9586)
                     /locus_tag="RALB5v1_170002"
     CDS             complement(9518..9586)
                     /note="Evidence 5 : No homology to any previously reported
                     sequences"
                     /locus_tag="RALB5v1_170002"
                     /inference="ab initio prediction:AMIGene:2.0"
                     /product="protein of unknown function"
                     /transl_table=11
     gene            complement(9713..9991)
                     /locus_tag="RALB5v1_170003"
                     /gene="C"
     CDS             complement(9713..9991)
                     /locus_tag="RALB5v1_170003"
                     /gene="C"
                     /inference="ab initio prediction:AMIGene:2.0"
                     /product="C protein"
                     /transl_table=11
     gene            complement(9970..11511)
                     /locus_tag="RALB5v1_170004"
                     /gene="A"
     CDS             complement(9970..11511)
                     /product="Replication-associated protein A"
                     /inference="ab initio prediction:AMIGene:2.0"
                     /locus_tag="RALB5v1_170004"
                     /transl_table=11
                     /EC_number="3.1.21.-"
                     /EC_number="6.5.1.1"
                     /gene="A"
     gene            complement(11575..12561)
                     /locus_tag="RALB5v1_170005"
                     /gene="H"
     CDS             complement(11575..12561)
                     /locus_tag="RALB5v1_170005"
                     /gene="H"
                     /inference="ab initio prediction:AMIGene:2.0"
                     /product="Spike protein H"
                     /transl_table=11
     gene            13200..13607
                     /locus_tag="RALB5v1_180001"
     CDS             13200..13607
                     /locus_tag="RALB5v1_180001"
                     /inference="ab initio prediction:AMIGene:2.0"
                     /product="vitamin B12 transporter subunit:
                     periplasmic-binding component of ABC superfamily
                     (fragment)"
                     /transl_table=11
     gene            complement(13642..14073)
                     /locus_tag="RALB5v1_180002"
     CDS             complement(13642..14073)
                     /note="Evidence 3 : Function proposed based on presence of
                     conserved amino acid motif, structural feature or limited
                     homology"
                     /locus_tag="RALB5v1_180002"
                     /inference="ab initio prediction:AMIGene:2.0"
                     /product="putative phosphoglycerate mutase (fragment)"
                     /transl_table=11
     gene            complement(14184..14297)
                     /locus_tag="RALB5v1_190001"
     CDS             complement(14184..14297)
                     /note="Evidence 4 : Homologs of previously reported genes
                     of unknown function"
                     /locus_tag="RALB5v1_190001"
                     /inference="ab initio prediction:AMIGene:2.0"
                     /product="conserved exported protein of unknown function"
                     /transl_table=11
     gene            14448..14918
                     /locus_tag="RALB5v1_190002"
     CDS             14448..14918
                     /note="Evidence 3 : Function proposed based on presence of
                     conserved amino acid motif, structural feature or limited
                     homology; Product type pr : putative regulator"
                     /locus_tag="RALB5v1_190002"
                     /inference="ab initio prediction:AMIGene:2.0"
                     /product="putative transcription regulator protein"
                     /transl_table=11
     gene            complement(15170..15889)
                     /locus_tag="RALB5v1_200001"
     CDS             complement(15170..15889)
                     /note="Evidence 5 : No homology to any previously reported
                     sequences"
                     /locus_tag="RALB5v1_200001"
                     /inference="ab initio prediction:AMIGene:2.0"
                     /product="exported protein of unknown function"
                     /transl_table=11
     gene            complement(16347..16550)
                     /locus_tag="RALB5v1_200002"
     CDS             complement(16347..16550)
                     /note="Evidence 4 : Homologs of previously reported genes
                     of unknown function"
                     /locus_tag="RALB5v1_200002"
                     /inference="ab initio prediction:AMIGene:2.0"
                     /product="conserved protein of unknown function"
                     /transl_table=11
     gene            16907..17677
                     /locus_tag="RALB5v1_210001"
     CDS             16907..17677
                     /function="8.1.5 : Lysis"
                     /locus_tag="RALB5v1_210001"
                     /inference="ab initio prediction:AMIGene:2.0"
                     /product="putative lytic enzyme, similar to phage
                     phiCTX_orf11"
                     /transl_table=11
                     /note="Evidence 3 : Function proposed based on presence of
                     conserved amino acid motif, structural feature or limited
                     homology; PubMedId : 10027959; Product type h :
                     extrachromosomal origin"
     gene            17563..17793
                     /locus_tag="RALB5v1_210002"
     CDS             17563..17793
                     /note="Evidence 5 : No homology to any previously reported
                     sequences"
                     /locus_tag="RALB5v1_210002"
                     /inference="ab initio prediction:AMIGene:2.0"
                     /product="protein of unknown function"
                     /transl_table=11
     gene            17956..18897
                     /locus_tag="RALB5v1_220001"
                     /gene="nac"
     CDS             17956..18897
                     /locus_tag="RALB5v1_220001"
                     /inference="ab initio prediction:AMIGene:2.0"
                     /product="nitrogen assimilation transcriptional regulator"
                     /transl_table=11
                     /note="Evidence 2b : Function of strongly homologous gene;
                     Product type r : regulator"
                     /gene="nac"
     gene            18941..19096
                     /locus_tag="RALB5v1_220002"
     CDS             18941..19096
                     /product="biotin carboxyl carrier protein of acetyl-coa
                     carboxylase (Bccp) (fragment)"
                     /transl_table=11
                     /inference="ab initio prediction:AMIGene:2.0"
                     /locus_tag="RALB5v1_220002"
                     /EC_number="6.3.4.14"
     gene            19233..19319
                     /locus_tag="RALB5v1_230001"
     CDS             19233..19319
                     /note="Evidence 5 : No homology to any previously reported
                     sequences"
                     /locus_tag="RALB5v1_230001"
                     /inference="ab initio prediction:AMIGene:2.0"
                     /product="protein of unknown function"
                     /transl_table=11
     gene            19335..20024
                     /locus_tag="RALB5v1_230002"
     CDS             19335..20024
                     /note="Evidence 4 : Homologs of previously reported genes
                     of unknown function"
                     /locus_tag="RALB5v1_230002"
                     /inference="ab initio prediction:AMIGene:2.0"
                     /product="conserved protein of unknown function"
                     /transl_table=11
     gene            20176..21228
                     /locus_tag="RALB5v1_240001"
                     /gene="ykfA"
     CDS             20176..21228
                     /product="putative murein peptide carboxypeptidase"
                     /inference="ab initio prediction:AMIGene:2.0"
                     /locus_tag="RALB5v1_240001"
                     /transl_table=11
                     /note="Evidence 3 : Function proposed based on presence of
                     conserved amino acid motif, structural feature or limited
                     homology"
                     /EC_number="3.4.16.-"
                     /gene="ykfA"
     gene            complement(21441..21908)
                     /locus_tag="RALB5v1_250001"
     CDS             complement(21441..21908)
                     /product="DNA (cytosine-5-)-methyltransferase (fragment)"
                     /transl_table=11
                     /inference="ab initio prediction:AMIGene:2.0"
                     /locus_tag="RALB5v1_250001"
                     /EC_number="2.1.1.37"
     gene            complement(22078..22830)
                     /locus_tag="RALB5v1_260001"
     CDS             complement(22078..22830)
                     /note="Evidence 3 : Function proposed based on presence of
                     conserved amino acid motif, structural feature or limited
                     homology"
                     /locus_tag="RALB5v1_260001"
                     /inference="ab initio prediction:AMIGene:2.0"
                     /product="putative helicase, C_term RecB family exonuclease
                     (fragment)"
                     /transl_table=11
     gene            23030..23356
                     /locus_tag="RALB5v1_260002"
                     /gene="trxA"
     CDS             23030..23356
                     /function="1.6.15.2 : Thioredoxin, glutaredoxin"
                     /locus_tag="RALB5v1_260002"
                     /inference="ab initio prediction:AMIGene:2.0"
                     /product="thioredoxin"
                     /transl_table=11
                     /note="Evidence 2a : Function of homologous gene
                     experimentally demonstrated in an other organism; PubMedId
                     : 7496529; Product type c : carrier"
                     /gene="trxA"
     gene            23885..23971
                     /locus_tag="RALB5v1_270001"
     CDS             23885..23971
                     /note="Evidence 5 : No homology to any previously reported
                     sequences"
                     /locus_tag="RALB5v1_270001"
                     /inference="ab initio prediction:AMIGene:2.0"
                     /product="protein of unknown function"
                     /transl_table=11
     gene            24206..24334
                     /locus_tag="RALB5v1_270002"
     CDS             24206..24334
                     /note="Evidence 5 : No homology to any previously reported
                     sequences"
                     /locus_tag="RALB5v1_270002"
                     /inference="ab initio prediction:AMIGene:2.0"
                     /product="protein of unknown function"
                     /transl_table=11
     gene            24512..24955
                     /locus_tag="RALB5v1_280001"
     CDS             24512..24955
                     /product="Aspartate aminotransferase (fragment)"
                     /transl_table=11
                     /inference="ab initio prediction:AMIGene:2.0"
                     /locus_tag="RALB5v1_280001"
                     /EC_number="2.6.1.-"
     gene            complement(25311..25517)
                     /locus_tag="RALB5v1_290001"
     CDS             complement(25311..25517)
                     /note="Evidence 4 : Homologs of previously reported genes
                     of unknown function"
                     /locus_tag="RALB5v1_290001"
                     /inference="ab initio prediction:AMIGene:2.0"
                     /product="conserved protein of unknown function"
                     /transl_table=11
     gene            complement(25514..25888)
                     /locus_tag="RALB5v1_290002"
     CDS             complement(25514..25888)
                     /note="Evidence 4 : Homologs of previously reported genes
                     of unknown function"
                     /locus_tag="RALB5v1_290002"
                     /inference="ab initio prediction:AMIGene:2.0"
                     /product="conserved protein of unknown function"
                     /transl_table=11
     gene            26124..26603
                     /locus_tag="RALB5v1_300001"
     CDS             26124..26603
                     /product="DNA (cytosine-5-)-methyltransferase (fragment)"
                     /transl_table=11
                     /inference="ab initio prediction:AMIGene:2.0"
                     /locus_tag="RALB5v1_300001"
                     /EC_number="2.1.1.37"
     gene            complement(26715..27095)
                     /locus_tag="RALB5v1_310001"
     CDS             complement(26715..27095)
                     /locus_tag="RALB5v1_310001"
                     /inference="ab initio prediction:AMIGene:2.0"
                     /product="transposase"
                     /transl_table=11
     gene            complement(27065..27472)
                     /locus_tag="RALB5v1_310002"
     CDS             complement(27065..27472)
                     /locus_tag="RALB5v1_310002"
                     /inference="ab initio prediction:AMIGene:2.0"
                     /product="transposase"
                     /transl_table=11
     gene            complement(27886..28323)
                     /locus_tag="RALB5v1_320001"
     CDS             complement(27886..28323)
                     /note="Evidence 4 : Homologs of previously reported genes
                     of unknown function"
                     /locus_tag="RALB5v1_320001"
                     /inference="ab initio prediction:AMIGene:2.0"
                     /product="conserved hypothethical protein"
                     /transl_table=11
     gene            complement(28295..28504)
                     /locus_tag="RALB5v1_320002"
     CDS             complement(28295..28504)
                     /note="Evidence 4 : Homologs of previously reported genes
                     of unknown function"
                     /locus_tag="RALB5v1_320002"
                     /inference="ab initio prediction:AMIGene:2.0"
                     /product="conserved protein of unknown function"
                     /transl_table=11
     gene            complement(28506..28673)
                     /locus_tag="RALB5v1_320003"
     CDS             complement(28506..28673)
                     /note="Evidence 3 : Function proposed based on presence of
                     conserved amino acid motif, structural feature or limited
                     homology"
                     /locus_tag="RALB5v1_320003"
                     /inference="ab initio prediction:AMIGene:2.0"
                     /product="putative bacteriophage-related protein
                     (fragment)"
                     /transl_table=11
     gene            28912..29085
                     /locus_tag="RALB5v1_330001"
     CDS             28912..29085
                     /note="Evidence 5 : No homology to any previously reported
                     sequences"
                     /locus_tag="RALB5v1_330001"
                     /inference="ab initio prediction:AMIGene:2.0"
                     /product="protein of unknown function"
                     /transl_table=11
     gene            29403..29792
                     /locus_tag="RALB5v1_340001"
     CDS             29403..29792
                     /note="Evidence 5 : No homology to any previously reported
                     sequences"
                     /locus_tag="RALB5v1_340001"
                     /inference="ab initio prediction:AMIGene:2.0"
                     /product="protein of unknown function"
                     /transl_table=11
     gene            complement(29885..30631)
                     /locus_tag="RALB5v1_350001"
     CDS             complement(29885..30631)
                     /function="5.5 : Adaptation to stress"
                     /locus_tag="RALB5v1_350001"
                     /inference="ab initio prediction:AMIGene:2.0"
                     /product="putative Outer membrane protein, OmpW family"
                     /transl_table=11
                     /note="Evidence 3 : Function proposed based on presence of
                     conserved amino acid motif, structural feature or limited
                     homology; Product type pt : putative transporter"
     gene            30684..31124
                     /locus_tag="RALB5v1_350002"
     CDS             30684..31124
                     /note="Evidence 5 : No homology to any previously reported
                     sequences"
                     /locus_tag="RALB5v1_350002"
                     /inference="ab initio prediction:AMIGene:2.0"
                     /product="protein of unknown function"
                     /transl_table=11
     gene            complement(30801..31076)
                     /locus_tag="RALB5v1_350003"
     CDS             complement(30801..31076)
                     /product="Ornithine cyclodeaminase (fragment)"
                     /transl_table=11
                     /inference="ab initio prediction:AMIGene:2.0"
                     /locus_tag="RALB5v1_350003"
                     /EC_number="4.3.1.12"
     gene            31228..31671
                     /locus_tag="RALB5v1_360001"
     CDS             31228..31671
                     /note="Evidence 5 : No homology to any previously reported
                     sequences"
                     /locus_tag="RALB5v1_360001"
                     /inference="ab initio prediction:AMIGene:2.0"
                     /product="protein of unknown function"
                     /transl_table=11
     gene            complement(31766..31951)
                     /locus_tag="RALB5v1_370001"
     CDS             complement(31766..31951)
                     /note="Evidence 5 : No homology to any previously reported
                     sequences"
                     /locus_tag="RALB5v1_370001"
                     /inference="ab initio prediction:AMIGene:2.0"
                     /product="protein of unknown function"
                     /transl_table=11
     gene            32172..32444
                     /locus_tag="RALB5v1_380001"
     CDS             32172..32444
                     /note="Evidence 5 : No homology to any previously reported
                     sequences"
                     /locus_tag="RALB5v1_380001"
                     /inference="ab initio prediction:AMIGene:2.0"
                     /product="protein of unknown function"
                     /transl_table=11
     gene            complement(32536..32982)
                     /locus_tag="RALB5v1_390001"
                     /gene="gpFII"
     CDS             complement(32536..32982)
                     /function="8.1.6 : Structural component"
                     /locus_tag="RALB5v1_390001"
                     /inference="ab initio prediction:AMIGene:2.0"
                     /product="bacteriophage P2 major tail sheath protein GPFII"
                     /transl_table=11
                     /note="Evidence 2b : Function of strongly homologous gene;
                     PubMedId : 1825255; Product type h : extrachromosomal
                     origin"
                     /gene="gpFII"
     gene            complement(33014..33304)
                     /locus_tag="RALB5v1_390002"
     CDS             complement(33014..33304)
                     /locus_tag="RALB5v1_390002"
                     /inference="ab initio prediction:AMIGene:2.0"
                     /product="bacteriophage P2 major tail sheath protein GPFI
                     (fragment)"
                     /transl_table=11
     gene            33420..33716
                     /locus_tag="RALB5v1_400001"
     CDS             33420..33716
                     /locus_tag="RALB5v1_400001"
                     /inference="ab initio prediction:AMIGene:2.0"
                     /product="bacteriophage P2 Baseplate assembly protein GPJ
                     (fragment)"
                     /transl_table=11
     gene            34081..34212
                     /locus_tag="RALB5v1_420001"
     CDS             34081..34212
                     /locus_tag="RALB5v1_420001"
                     /inference="ab initio prediction:AMIGene:2.0"
                     /product="Bacteriophage gpU (fragment)"
                     /transl_table=11
     gene            34385..34561
                     /locus_tag="RALB5v1_430001"
     CDS             34385..34561
                     /note="Evidence 5 : No homology to any previously reported
                     sequences"
                     /locus_tag="RALB5v1_430001"
                     /inference="ab initio prediction:AMIGene:2.0"
                     /product="protein of unknown function"
                     /transl_table=11
     gene            34759..34959
                     /locus_tag="RALB5v1_440001"
     CDS             34759..34959
                     /locus_tag="RALB5v1_440001"
                     /inference="ab initio prediction:AMIGene:2.0"
                     /product="bacteriophage P2 Baseplate assembly protein GPV
                     (fragment)"
                     /transl_table=11
     gene            35079..35168
                     /locus_tag="RALB5v1_450001"
     CDS             35079..35168
                     /note="Evidence 5 : No homology to any previously reported
                     sequences"
                     /locus_tag="RALB5v1_450001"
                     /inference="ab initio prediction:AMIGene:2.0"
                     /product="protein of unknown function"
                     /transl_table=11
     gene            35709..35885
                     /locus_tag="RALB5v1_470001"
     CDS             35709..35885
                     /note="Evidence 5 : No homology to any previously reported
                     sequences"
                     /locus_tag="RALB5v1_470001"
                     /inference="ab initio prediction:AMIGene:2.0"
                     /product="protein of unknown function"
                     /transl_table=11
     gene            complement(35978..36163)
                     /locus_tag="RALB5v1_480001"
     CDS             complement(35978..36163)
                     /note="Evidence 5 : No homology to any previously reported
                     sequences"
                     /locus_tag="RALB5v1_480001"
                     /inference="ab initio prediction:AMIGene:2.0"
                     /product="protein of unknown function"
                     /transl_table=11
     gene            complement(36277..36402)
                     /locus_tag="RALB5v1_490001"
     CDS             complement(36277..36402)
                     /note="Evidence 3 : Function proposed based on presence of
                     conserved amino acid motif, structural feature or limited
                     homology"
                     /locus_tag="RALB5v1_490001"
                     /inference="ab initio prediction:AMIGene:2.0"
                     /product="putative PHAGE-RELATED TRANSMEMBRANE PROTEIN;
                     putative holin (fragment)"
                     /transl_table=11
     gene            complement(37492..37788)
                     /locus_tag="RALB5v1_520001"
     CDS             complement(37492..37788)
                     /note="Evidence 5 : No homology to any previously reported
                     sequences"
                     /locus_tag="RALB5v1_520001"
                     /inference="ab initio prediction:AMIGene:2.0"
                     /product="protein of unknown function"
                     /transl_table=11
     gene            complement(38257..38487)
                     /locus_tag="RALB5v1_540001"
     CDS             complement(38257..38487)
                     /note="Evidence 5 : No homology to any previously reported
                     sequences"
                     /locus_tag="RALB5v1_540001"
                     /inference="ab initio prediction:AMIGene:2.0"
                     /product="protein of unknown function"
                     /transl_table=11
     gene            38748..38873
                     /locus_tag="RALB5v1_550001"
     CDS             38748..38873
                     /note="Evidence 3 : Function proposed based on presence of
                     conserved amino acid motif, structural feature or limited
                     homology"
                     /locus_tag="RALB5v1_550001"
                     /inference="ab initio prediction:AMIGene:2.0"
                     /product="putative phage-related protein (fragment)"
                     /transl_table=11
     gene            38984..39151
                     /locus_tag="RALB5v1_560001"
     CDS             38984..39151
                     /note="Evidence 3 : Function proposed based on presence of
                     conserved amino acid motif, structural feature or limited
                     homology"
                     /locus_tag="RALB5v1_560001"
                     /inference="ab initio prediction:AMIGene:2.0"
                     /product="Putative filamentous haemagglutinin, protein
                     (fragment)"
                     /transl_table=11
     gene            complement(39246..39386)
                     /locus_tag="RALB5v1_570001"
     CDS             complement(39246..39386)
                     /note="Evidence 5 : No homology to any previously reported
                     sequences"
                     /locus_tag="RALB5v1_570001"
                     /inference="ab initio prediction:AMIGene:2.0"
                     /product="protein of unknown function"
                     /transl_table=11
     gene            complement(39593..39745)
                     /locus_tag="RALB5v1_580001"
     CDS             complement(39593..39745)
                     /note="Evidence 4 : Homologs of previously reported genes
                     of unknown function"
                     /locus_tag="RALB5v1_580001"
                     /inference="ab initio prediction:AMIGene:2.0"
                     /product="conserved exported protein of unknown function"
                     /transl_table=11
     gene            complement(39981..40082)
                     /locus_tag="RALB5v1_590001"
     CDS             complement(39981..40082)
                     /note="Evidence 5 : No homology to any previously reported
                     sequences"
                     /locus_tag="RALB5v1_590001"
                     /inference="ab initio prediction:AMIGene:2.0"
                     /product="protein of unknown function"
                     /transl_table=11
     gene            complement(40511..40681)
                     /locus_tag="RALB5v1_610001"
                     /gene="folE"
                     /pseudo
     CDS             complement(40511..40681)
                     /product="fragment of GTP cyclohydrolase I (GTP-CH-I) (part
                     3)"
                     /gene="folE"
                     /inference="ab initio prediction:AMIGene:2.0"
                     /pseudo
                     /locus_tag="RALB5v1_610001"
                     /EC_number="3.5.4.16"
                     /note="Evidence 2a : Function of homologous gene
                     experimentally demonstrated in an other organism; PubMedId
                     : 1459137, 1665332, 7663943, 8304099; Product type e :
                     enzyme"
                     /transl_table=11
     gene            complement(41005..41169)
                     /locus_tag="RALB5v1_630001"
     CDS             complement(41005..41169)
                     /note="Evidence 5 : No homology to any previously reported
                     sequences"
                     /locus_tag="RALB5v1_630001"
                     /inference="ab initio prediction:AMIGene:2.0"
                     /product="protein of unknown function"
                     /transl_table=11
     gene            complement(41339..41686)
                     /locus_tag="RALB5v1_640001"
     CDS             complement(41339..41686)
                     /note="Evidence 5 : No homology to any previously reported
                     sequences"
                     /locus_tag="RALB5v1_640001"
                     /inference="ab initio prediction:AMIGene:2.0"
                     /product="protein of unknown function"
                     /transl_table=11
     gene            complement(41811..41873)
                     /locus_tag="RALB5v1_650001"
                     /gene="folE"
                     /pseudo
     CDS             complement(41811..41873)
                     /product="fragment of GTP cyclohydrolase I (GTP-CH-I) (part
                     1)"
                     /gene="folE"
                     /inference="ab initio prediction:AMIGene:2.0"
                     /pseudo
                     /locus_tag="RALB5v1_650001"
                     /EC_number="3.5.4.16"
                     /note="Evidence 2a : Function of homologous gene
                     experimentally demonstrated in an other organism; PubMedId
                     : 1459137, 1665332, 7663943, 8304099; Product type e :
                     enzyme"
                     /transl_table=11
     gene            42800..42880
                     /locus_tag="RALB5v1_690001"
     CDS             42800..42880
                     /note="Evidence 5 : No homology to any previously reported
                     sequences"
                     /locus_tag="RALB5v1_690001"
                     /inference="ab initio prediction:AMIGene:2.0"
                     /product="protein of unknown function"
                     /transl_table=11
     gene            complement(42972..43214)
                     /locus_tag="RALB5v1_700001"
     CDS             complement(42972..43214)
                     /note="Evidence 5 : No homology to any previously reported
                     sequences"
                     /locus_tag="RALB5v1_700001"
                     /inference="ab initio prediction:AMIGene:2.0"
                     /product="protein of unknown function"
                     /transl_table=11
     gene            43356..43466
                     /locus_tag="RALB5v1_710001"
                     /gene="folE"
                     /pseudo
     CDS             43356..43466
                     /product="fragment of GTP cyclohydrolase I (GTP-CH-I) (part
                     2)"
                     /gene="folE"
                     /inference="ab initio prediction:AMIGene:2.0"
                     /pseudo
                     /locus_tag="RALB5v1_710001"
                     /EC_number="3.5.4.16"
                     /note="Evidence 2a : Function of homologous gene
                     experimentally demonstrated in an other organism; PubMedId
                     : 1459137, 1665332, 7663943, 8304099; Product type e :
                     enzyme"
                     /transl_table=11
     gene            43573..43782
                     /locus_tag="RALB5v1_720001"
     CDS             43573..43782
                     /note="Evidence 5 : No homology to any previously reported
                     sequences"
                     /locus_tag="RALB5v1_720001"
                     /inference="ab initio prediction:AMIGene:2.0"
                     /product="protein of unknown function"
                     /transl_table=11
     gene            complement(44564..44668)
                     /locus_tag="RALB5v1_760001"
                     /gene="gpJ"
                     /pseudo
     CDS             complement(44564..44668)
                     /function="8.1.6 : Structural component"
                     /locus_tag="RALB5v1_760001"
                     /inference="ab initio prediction:AMIGene:2.0"
                     /pseudo
                     /product="fragment of bacteriophage P2 Baseplate assembly
                     protein GPJ (part 2)"
                     /transl_table=11
                     /note="Evidence 2b : Function of strongly homologous gene;
                     PubMedId : 7483254; Product type h : extrachromosomal
                     origin"
                     /gene="gpJ"
     gene            complement(44776..44994)
                     /locus_tag="RALB5v1_770001"
     CDS             complement(44776..44994)
                     /note="Evidence 5 : No homology to any previously reported
                     sequences"
                     /locus_tag="RALB5v1_770001"
                     /inference="ab initio prediction:AMIGene:2.0"
                     /product="protein of unknown function"
                     /transl_table=11
     gene            45251..45475
                     /locus_tag="RALB5v1_780001"
     CDS             45251..45475
                     /note="Evidence 5 : No homology to any previously reported
                     sequences"
                     /locus_tag="RALB5v1_780001"
                     /inference="ab initio prediction:AMIGene:2.0"
                     /product="protein of unknown function"
                     /transl_table=11
     gene            45550..45635
                     /locus_tag="RALB5v1_tRNA1"
     tRNA            45550..45635
                     /locus_tag="RALB5v1_tRNA1"
                     /inference="profile:tRNAscan:1.23"
                     /product="Tyr tRNA"
     gene            45693..45766
                     /locus_tag="RALB5v1_tRNA2"
     tRNA            45693..45766
                     /locus_tag="RALB5v1_tRNA2"
                     /inference="profile:tRNAscan:1.23"
                     /product="Gly tRNA"
     gene            45788..45862
                     /locus_tag="RALB5v1_tRNA3"
     tRNA            45788..45862
                     /locus_tag="RALB5v1_tRNA3"
                     /inference="profile:tRNAscan:1.23"
                     /product="Thr tRNA"
     gene            complement(46242..46382)
                     /locus_tag="RALB5v1_800001"
                     /gene="gpJ"
                     /pseudo
     CDS             complement(46242..46382)
                     /function="8.1.6 : Structural component"
                     /locus_tag="RALB5v1_800001"
                     /inference="ab initio prediction:AMIGene:2.0"
                     /pseudo
                     /product="fragment of bacteriophage P2 Baseplate assembly
                     protein GPJ (part 1)"
                     /transl_table=11
                     /note="Evidence 2b : Function of strongly homologous gene;
                     PubMedId : 7483254; Product type h : extrachromosomal
                     origin"
                     /gene="gpJ"
     gene            complement(46721..46837)
                     /locus_tag="RALB5v1_820001"
     CDS             complement(46721..46837)
                     /note="Evidence 4 : Homologs of previously reported genes
                     of unknown function"
                     /locus_tag="RALB5v1_820001"
                     /inference="ab initio prediction:AMIGene:2.0"
                     /product="conserved protein of unknown function"
                     /transl_table=11
     gene            47448..47741
                     /locus_tag="RALB5v1_850001"
     CDS             47448..47741
                     /note="Evidence 4 : Homologs of previously reported genes
                     of unknown function"
                     /locus_tag="RALB5v1_850001"
                     /inference="ab initio prediction:AMIGene:2.0"
                     /product="conserved protein of unknown function"
                     /transl_table=11
     gene            47738..48148
                     /locus_tag="RALB5v1_850002"
     CDS             47738..48148
                     /note="Evidence 4 : Homologs of previously reported genes
                     of unknown function"
                     /locus_tag="RALB5v1_850002"
                     /inference="ab initio prediction:AMIGene:2.0"
                     /product="conserved protein of unknown function"
                     /transl_table=11
     gene            48145..48354
                     /locus_tag="RALB5v1_850003"
     CDS             48145..48354
                     /note="Evidence 4 : Homologs of previously reported genes
                     of unknown function"
                     /locus_tag="RALB5v1_850003"
                     /inference="ab initio prediction:AMIGene:2.0"
                     /product="conserved protein of unknown function"
                     /transl_table=11
     gene            48351..49385
                     /locus_tag="RALB5v1_850004"
     CDS             48351..49385
                     /note="Evidence 4 : Homologs of previously reported genes
                     of unknown function"
                     /locus_tag="RALB5v1_850004"
                     /inference="ab initio prediction:AMIGene:2.0"
                     /product="conserved protein of unknown function"
                     /transl_table=11
     gene            49382..49699
                     /locus_tag="RALB5v1_850005"
     CDS             49382..49699
                     /note="Evidence 4 : Homologs of previously reported genes
                     of unknown function"
                     /locus_tag="RALB5v1_850005"
                     /inference="ab initio prediction:AMIGene:2.0"
                     /product="conserved protein of unknown function"
                     /transl_table=11
     gene            49680..50102
                     /locus_tag="RALB5v1_850006"
     CDS             49680..50102
                     /note="Evidence 4 : Homologs of previously reported genes
                     of unknown function"
                     /locus_tag="RALB5v1_850006"
                     /inference="ab initio prediction:AMIGene:2.0"
                     /product="conserved protein of unknown function"
                     /transl_table=11
     gene            50256..50648
                     /locus_tag="RALB5v1_850007"
     CDS             50256..50648
                     /note="Evidence 3 : Function proposed based on presence of
                     conserved amino acid motif, structural feature or limited
                     homology; Product type h : extrachromosomal origin"
                     /locus_tag="RALB5v1_850007"
                     /inference="ab initio prediction:AMIGene:2.0"
                     /product="putative phage endonuclease"
                     /transl_table=11
     gene            50875..51408
                     /locus_tag="RALB5v1_850008"
     CDS             50875..51408
                     /note="Evidence 4 : Homologs of previously reported genes
                     of unknown function"
                     /locus_tag="RALB5v1_850008"
                     /inference="ab initio prediction:AMIGene:2.0"
                     /product="conserved protein of unknown function"
                     /transl_table=11
     gene            51240..53117
                     /locus_tag="RALB5v1_850009"
     CDS             51240..53117
                     /note="Evidence 2b : Function of strongly homologous gene;
                     Product type h : extrachromosomal origin"
                     /locus_tag="RALB5v1_850009"
                     /inference="ab initio prediction:AMIGene:2.0"
                     /product="Phage terminase-like protein"
                     /transl_table=11
     gene            53114..54421
                     /locus_tag="RALB5v1_850010"
     CDS             53114..54421
                     /note="Evidence 2b : Function of strongly homologous gene;
                     Product type h : extrachromosomal origin"
                     /locus_tag="RALB5v1_850010"
                     /inference="ab initio prediction:AMIGene:2.0"
                     /product="Phage-related protein"
                     /transl_table=11
     gene            54387..55154
                     /locus_tag="RALB5v1_850011"
     CDS             54387..55154
                     /note="Evidence 2b : Function of strongly homologous gene;
                     Product type h : extrachromosomal origin"
                     /locus_tag="RALB5v1_850011"
                     /inference="ab initio prediction:AMIGene:2.0"
                     /product="phage-related Clp protease"
                     /transl_table=11
     gene            55219..56475
                     /locus_tag="RALB5v1_850012"
     CDS             55219..56475
                     /note="Evidence 3 : Function proposed based on presence of
                     conserved amino acid motif, structural feature or limited
                     homology; Product type h : extrachromosomal origin"
                     /locus_tag="RALB5v1_850012"
                     /inference="ab initio prediction:AMIGene:2.0"
                     /product="putative phage major capsid protein"
                     /transl_table=11
     gene            56502..56891
                     /locus_tag="RALB5v1_850013"
     CDS             56502..56891
                     /note="Evidence 5 : No homology to any previously reported
                     sequences"
                     /locus_tag="RALB5v1_850013"
                     /inference="ab initio prediction:AMIGene:2.0"
                     /product="protein of unknown function"
                     /transl_table=11
     gene            56895..57449
                     /locus_tag="RALB5v1_850014"
     CDS             56895..57449
                     /note="Evidence 3 : Function proposed based on presence of
                     conserved amino acid motif, structural feature or limited
                     homology; Product type h : extrachromosomal origin"
                     /locus_tag="RALB5v1_850014"
                     /inference="ab initio prediction:AMIGene:2.0"
                     /product="putative phage protein"
                     /transl_table=11
     gene            57450..57776
                     /locus_tag="RALB5v1_850015"
     CDS             57450..57776
                     /note="Evidence 3 : Function proposed based on presence of
                     conserved amino acid motif, structural feature or limited
                     homology; Product type h : extrachromosomal origin"
                     /locus_tag="RALB5v1_850015"
                     /inference="ab initio prediction:AMIGene:2.0"
                     /product="putative phage head-tail adaptor"
                     /transl_table=11
     gene            57779..58279
                     /locus_tag="RALB5v1_850016"
     CDS             57779..58279
                     /note="Evidence 4 : Homologs of previously reported genes
                     of unknown function"
                     /locus_tag="RALB5v1_850016"
                     /inference="ab initio prediction:AMIGene:2.0"
                     /product="conserved protein of unknown function"
                     /transl_table=11
     gene            58269..58622
                     /locus_tag="RALB5v1_850017"
     CDS             58269..58622
                     /note="Evidence 4 : Homologs of previously reported genes
                     of unknown function"
                     /locus_tag="RALB5v1_850017"
                     /inference="ab initio prediction:AMIGene:2.0"
                     /product="conserved protein of unknown function"
                     /transl_table=11
     gene            58685..59341
                     /locus_tag="RALB5v1_850018"
     CDS             58685..59341
                     /note="Evidence 3 : Function proposed based on presence of
                     conserved amino acid motif, structural feature or limited
                     homology; Product type h : extrachromosomal origin"
                     /locus_tag="RALB5v1_850018"
                     /inference="ab initio prediction:AMIGene:2.0"
                     /product="putative phage tail protein"
                     /transl_table=11
     gene            59347..59667
                     /locus_tag="RALB5v1_850019"
     CDS             59347..59667
                     /note="Evidence 4 : Homologs of previously reported genes
                     of unknown function"
                     /locus_tag="RALB5v1_850019"
                     /inference="ab initio prediction:AMIGene:2.0"
                     /product="conserved protein of unknown function"
                     /transl_table=11
     gene            59790..59975
                     /locus_tag="RALB5v1_850020"
     CDS             59790..59975
                     /note="Evidence 4 : Homologs of previously reported genes
                     of unknown function"
                     /locus_tag="RALB5v1_850020"
                     /inference="ab initio prediction:AMIGene:2.0"
                     /product="conserved protein of unknown function"
                     /transl_table=11
     gene            59977..62646
                     /locus_tag="RALB5v1_850021"
     CDS             59977..62646
                     /note="Evidence 3 : Function proposed based on presence of
                     conserved amino acid motif, structural feature or limited
                     homology; Product type h : extrachromosomal origin"
                     /locus_tag="RALB5v1_850021"
                     /inference="ab initio prediction:AMIGene:2.0"
                     /product="putative phage hk97 tail length tape
                     measure-related protein"
                     /transl_table=11
     gene            complement(62747..65821)
                     /locus_tag="RALB5v1_860001"
     CDS             complement(62747..65821)
                     /locus_tag="RALB5v1_860001"
                     /inference="ab initio prediction:AMIGene:2.0"
                     /product="RhiE polyketide synthase, rhizoxin biosynthesis
                     (fragment)"
                     /transl_table=11
     gene            complement(65889..67349)
                     /locus_tag="RALB5v1_860002"
                     /gene="rhiH"
     CDS             complement(65889..67349)
                     /locus_tag="RALB5v1_860002"
                     /inference="ab initio prediction:AMIGene:2.0"
                     /product="RhiH cytochrome P450 monooxygenase, rhizoxin
                     biosynthesis"
                     /transl_table=11
                     /note="Evidence 2a : Function of homologous gene
                     experimentally demonstrated in an other organism; PubMedId
                     : 17154220; Product type e : enzyme"
                     /gene="rhiH"
     gene            complement(67370..79765)
                     /locus_tag="RALB5v1_860003"
                     /gene="rhiD"
     CDS             complement(67370..79765)
                     /locus_tag="RALB5v1_860003"
                     /inference="ab initio prediction:AMIGene:2.0"
                     /product="RhiD polyketide synthase, rhizoxin biosynthesis"
                     /transl_table=11
                     /note="Evidence 2a : Function of homologous gene
                     experimentally demonstrated in an other organism; PubMedId
                     : 17154220; Product type e : enzyme"
                     /gene="rhiD"
     gene            complement(79968..80813)
                     /locus_tag="RALB5v1_860004"
                     /gene="rhiI"
     CDS             complement(79968..80813)
                     /locus_tag="RALB5v1_860004"
                     /inference="ab initio prediction:AMIGene:2.0"
                     /product="RhiI O-methyl transferase, rhizoxin biosynthesis"
                     /transl_table=11
                     /note="Evidence 2a : Function of homologous gene
                     experimentally demonstrated in an other organism; PubMedId
                     : 17154220; Product type e : enzyme"
                     /gene="rhiI"
     gene            complement(80921..94633)
                     /locus_tag="RALB5v1_860005"
                     /gene="rhiC"
     CDS             complement(80921..94633)
                     /locus_tag="RALB5v1_860005"
                     /inference="ab initio prediction:AMIGene:2.0"
                     /product="RhiC polyketide synthase, rhizoxin biosynthesis"
                     /transl_table=11
                     /note="Evidence 2a : Function of homologous gene
                     experimentally demonstrated in an other organism; PubMedId
                     : 17154220; Product type e : enzyme"
                     /gene="rhiC"
     gene            complement(95132..96160)
                     /locus_tag="RALB5v1_870001"
     CDS             complement(95132..96160)
                     /note="Evidence 3 : Function proposed based on presence of
                     conserved amino acid motif, structural feature or limited
                     homology; Product type pr : putative regulator"
                     /locus_tag="RALB5v1_870001"
                     /inference="ab initio prediction:AMIGene:2.0"
                     /product="putative DNA-binding transcriptional dual
                     regulator; Helix-turn-helix, AraC type"
                     /transl_table=11
     gene            96457..97353
                     /locus_tag="RALB5v1_870002"
     CDS             96457..97353
                     /note="Evidence 2b : Function of strongly homologous gene;
                     Product type e : enzyme"
                     /locus_tag="RALB5v1_870002"
                     /inference="ab initio prediction:AMIGene:2.0"
                     /product="Arginase/agmatinase/formiminoglutamase"
                     /transl_table=11
     gene            97486..97644
                     /locus_tag="RALB5v1_870003"
     CDS             97486..97644
                     /note="Evidence 4 : Homologs of previously reported genes
                     of unknown function"
                     /locus_tag="RALB5v1_870003"
                     /inference="ab initio prediction:AMIGene:2.0"
                     /product="conserved protein of unknown function"
                     /transl_table=11
     gene            97641..98747
                     /locus_tag="RALB5v1_870004"
     CDS             97641..98747
                     /note="Evidence 3 : Function proposed based on presence of
                     conserved amino acid motif, structural feature or limited
                     homology; Product type pe : putative enzyme"
                     /locus_tag="RALB5v1_870004"
                     /inference="ab initio prediction:AMIGene:2.0"
                     /product="putative cytochrome c signal peptide protein"
                     /transl_table=11
     gene            complement(98942..100048)
                     /locus_tag="RALB5v1_870005"
                     /gene="cpxA"
     CDS             complement(98942..100048)
                     /product="sensory histidine kinase in two-component
                     regulatory system with CpxR"
                     /inference="ab initio prediction:AMIGene:2.0"
                     /locus_tag="RALB5v1_870005"
                     /transl_table=11
                     /note="Evidence 2a : Function of homologous gene
                     experimentally demonstrated in an other organism; PubMedId
                     : 2185221, 3058985; Product type r : regulator"
                     /EC_number="2.7.13.3"
                     /gene="cpxA"
     gene            complement(100052..100738)
                     /locus_tag="RALB5v1_870006"
                     /gene="cpxR"
     CDS             complement(100052..100738)
                     /locus_tag="RALB5v1_870006"
                     /inference="ab initio prediction:AMIGene:2.0"
                     /product="two-component response regulator transcription
                     regulator protein"
                     /transl_table=11
                     /note="Evidence 2a : Function of homologous gene
                     experimentally demonstrated in an other organism; PubMedId
                     : 11830644, 20011345, 3058985, 8294007, 9159398, 9401031,
                     99395032; Product type r : regulator"
                     /gene="cpxR"
     gene            100865..102388
                     /locus_tag="RALB5v1_870007"
     CDS             100865..102388
                     /note="Evidence 2b : Function of strongly homologous gene;
                     Product type t : transporter"
                     /locus_tag="RALB5v1_870007"
                     /inference="ab initio prediction:AMIGene:2.0"
                     /product="RND efflux transporter, outer membrane
                     lipoprotein"
                     /transl_table=11
     gene            102385..103512
                     /locus_tag="RALB5v1_870008"
     CDS             102385..103512
                     /note="Evidence 3 : Function proposed based on presence of
                     conserved amino acid motif, structural feature or limited
                     homology; Product type pm : putative membrane component"
                     /locus_tag="RALB5v1_870008"
                     /inference="ab initio prediction:AMIGene:2.0"
                     /product="putative Secretion protein HlyD"
                     /transl_table=11
     gene            103509..106613
                     /locus_tag="RALB5v1_870009"
     CDS             103509..106613
                     /note="Evidence 3 : Function proposed based on presence of
                     conserved amino acid motif, structural feature or limited
                     homology; Product type pt : putative transporter"
                     /locus_tag="RALB5v1_870009"
                     /inference="ab initio prediction:AMIGene:2.0"
                     /product="putative Acriflavin resistance/Multidrug efflux
                     transporter AcrB"
                     /transl_table=11
     gene            complement(106670..108970)
                     /locus_tag="RALB5v1_870010"
                     /gene="tynA"
     CDS             complement(106670..108970)
                     /product="Copper amine oxidase precursor"
                     /inference="ab initio prediction:AMIGene:2.0"
                     /locus_tag="RALB5v1_870010"
                     /transl_table=11
                     /note="Evidence 2a : Function of homologous gene
                     experimentally demonstrated in an other organism; PubMedId
                     : 8647101; Product type e : enzyme"
                     /EC_number="1.4.3.21"
                     /gene="tynA"
     gene            complement(109093..110658)
                     /locus_tag="RALB5v1_870011"
     CDS             complement(109093..110658)
                     /note="Evidence 3 : Function proposed based on presence of
                     conserved amino acid motif, structural feature or limited
                     homology; Product type pe : putative enzyme"
                     /locus_tag="RALB5v1_870011"
                     /inference="ab initio prediction:AMIGene:2.0"
                     /product="putative exported metal-dependent hydrolase with
                     the tim-barrel fold signal peptide protein"
                     /transl_table=11
     gene            111188..111493
                     /locus_tag="RALB5v1_880001"
     CDS             111188..111493
                     /note="Evidence 4 : Homologs of previously reported genes
                     of unknown function"
                     /locus_tag="RALB5v1_880001"
                     /inference="ab initio prediction:AMIGene:2.0"
                     /product="conserved membrane protein of unknown function"
                     /transl_table=11
     gene            111701..112600
                     /locus_tag="RALB5v1_880002"
     CDS             111701..112600
                     /note="Evidence 3 : Function proposed based on presence of
                     conserved amino acid motif, structural feature or limited
                     homology; Product type pr : putative regulator"
                     /locus_tag="RALB5v1_880002"
                     /inference="ab initio prediction:AMIGene:2.0"
                     /product="putative transcriptional regulator (sugar
                     isomerase domain (SIS))"
                     /transl_table=11
     gene            112638..113990
                     /locus_tag="RALB5v1_880003"
     CDS             112638..113990
                     /product="Acetylornithine aminotransferase (argD like)"
                     /inference="ab initio prediction:AMIGene:2.0"
                     /locus_tag="RALB5v1_880003"
                     /transl_table=11
                     /note="Evidence 2a : Function of homologous gene
                     experimentally demonstrated in an other organism; PubMedId
                     : 7929012; Product type e : enzyme"
                     /EC_number="2.6.1.11"
     gene            113987..114820
                     /locus_tag="RALB5v1_880004"
     CDS             113987..114820
                     /note="Evidence 2b : Function of strongly homologous gene;
                     Product type e : enzyme"
                     /locus_tag="RALB5v1_880004"
                     /inference="ab initio prediction:AMIGene:2.0"
                     /product="aminotransferase class-III"
                     /transl_table=11
     gene            114896..115801
                     /locus_tag="RALB5v1_880005"
                     /gene="gltI"
     CDS             114896..115801
                     /function="1.5.1.1 : Glutamate"
                     /function="4.3.A.1.p : periplasmic binding component"
                     /function="7.2 : Periplasmic space"
                     /locus_tag="RALB5v1_880005"
                     /inference="ab initio prediction:AMIGene:2.0"
                     /product="glutamate/aspartate transport protein; ABC
                     superfamily, periplasmic binding component"
                     /transl_table=11
                     /note="Evidence 2b : Function of strongly homologous gene;
                     Product type t : transporter"
                     /gene="gltI"
     gene            complement(115812..117101)
                     /locus_tag="RALB5v1_880006"
                     /gene="cca"
     CDS             complement(115812..117101)
                     /function="2.2.3 : RNA modification"
                     /function="7.1 : Cytoplasm"
                     /product="tRNA nucleotidyl transferase"
                     /gene="cca"
                     /inference="ab initio prediction:AMIGene:2.0"
                     /locus_tag="RALB5v1_880006"
                     /EC_number="2.7.7.25"
                     /note="Evidence 2a : Function of homologous gene
                     experimentally demonstrated in an other organism; PubMedId
                     : 3009457, 3533927; Product type e : enzyme"
                     /transl_table=11
     gene            complement(117098..117787)
                     /locus_tag="RALB5v1_880007"
     CDS             complement(117098..117787)
                     /function="1.5.3.10 : Glutathione"
                     /product="putative Glutathione S-transferase"
                     /inference="ab initio prediction:AMIGene:2.0"
                     /locus_tag="RALB5v1_880007"
                     /EC_number="2.5.1.18"
                     /note="Evidence 3 : Function proposed based on presence of
                     conserved amino acid motif, structural feature or limited
                     homology; Product type pe : putative enzyme"
                     /transl_table=11
     gene            complement(117999..119003)
                     /locus_tag="RALB5v1_880008"
     CDS             complement(117999..119003)
                     /function="1.4 : Energy production/transport"
                     /product="putative NADH dehydrogenase (ubiquinone)"
                     /inference="ab initio prediction:AMIGene:2.0"
                     /locus_tag="RALB5v1_880008"
                     /EC_number="1.6.5.3"
                     /note="Evidence 3 : Function proposed based on presence of
                     conserved amino acid motif, structural feature or limited
                     homology; Product type pe : putative enzyme"
                     /transl_table=11
     gene            complement(119171..121135)
                     /locus_tag="RALB5v1_880009"
     CDS             complement(119171..121135)
                     /function="1.6.7 : Peptidoglycan (murein)"
                     /function="6.2 : Peptidoglycan (murein)"
                     /product="putative soluble lytic murein transglycosylase
                     precursor transmembrane protein"
                     /inference="ab initio prediction:AMIGene:2.0"
                     /locus_tag="RALB5v1_880009"
                     /EC_number="3.2.1.-"
                     /note="Evidence 3 : Function proposed based on presence of
                     conserved amino acid motif, structural feature or limited
                     homology; Product type pe : putative enzyme"
                     /transl_table=11
     gene            121162..121767
                     /locus_tag="RALB5v1_880010"
     CDS             121162..121767
                     /function="1 : Metabolism"
                     /locus_tag="RALB5v1_880010"
                     /inference="ab initio prediction:AMIGene:2.0"
                     /product="putative 5-formyltetrahydrofolate cyclo-ligase"
                     /transl_table=11
                     /note="Evidence 3 : Function proposed based on presence of
                     conserved amino acid motif, structural feature or limited
                     homology; Product type pe : putative enzyme"
     gene            121839..122456
                     /locus_tag="RALB5v1_880011"
     CDS             121839..122456
                     /function="1.4 : Energy production/transport"
                     /locus_tag="RALB5v1_880011"
                     /inference="ab initio prediction:AMIGene:2.0"
                     /product="putative 1 Pyridoxamine 5'-phosphate
                     oxidase-related, FMN-binding protein"
                     /transl_table=11
                     /note="Evidence 3 : Function proposed based on presence of
                     conserved amino acid motif, structural feature or limited
                     homology; Product type pe : putative enzyme"
     gene            complement(122461..122916)
                     /locus_tag="RALB5v1_880012"
     CDS             complement(122461..122916)
                     /note="Evidence 4 : Homologs of previously reported genes
                     of unknown function"
                     /locus_tag="RALB5v1_880012"
                     /inference="ab initio prediction:AMIGene:2.0"
                     /product="conserved protein of unknown function (TfoX
                     N-terminal domain)"
                     /transl_table=11
     gene            complement(122925..123755)
                     /locus_tag="RALB5v1_880013"
                     /gene="metF"
     CDS             complement(122925..123755)
                     /function="1.7.17 : Formyl-tetrahydrofolate biosynthesis"
                     /product="5,10-methylenetetrahydrofolate reductase"
                     /gene="metF"
                     /inference="ab initio prediction:AMIGene:2.0"
                     /locus_tag="RALB5v1_880013"
                     /EC_number="1.5.1.20"
                     /note="Evidence 2a : Function of homologous gene
                     experimentally demonstrated in an other organism; PubMedId
                     : 10201405; Product type e : enzyme"
                     /transl_table=11
     gene            complement(123770..124111)
                     /locus_tag="RALB5v1_880014"
     CDS             complement(123770..124111)
                     /note="Evidence 4 : Homologs of previously reported genes
                     of unknown function"
                     /locus_tag="RALB5v1_880014"
                     /inference="ab initio prediction:AMIGene:2.0"
                     /product="conserved membrane protein of unknown function;
                     putative membrane protein"
                     /transl_table=11
     gene            complement(124175..125599)
                     /locus_tag="RALB5v1_880015"
                     /gene="ahcY"
     CDS             complement(124175..125599)
                     /function="1.5.1.9 : Methionine"
                     /product="Adenosylhomocysteinase (S-adenosyl-L-homocysteine
                     hydrolase) (AdoHcyase)"
                     /gene="ahcY"
                     /inference="ab initio prediction:AMIGene:2.0"
                     /locus_tag="RALB5v1_880015"
                     /EC_number="3.3.1.1"
                     /note="Evidence 2a : Function of homologous gene
                     experimentally demonstrated in an other organism; PubMedId
                     : 1631127, 8282711; Product type e : enzyme"
                     /transl_table=11
     gene            126045..127496
                     /locus_tag="RALB5v1_880016"
     CDS             126045..127496
                     /product="secreted alkaline phosphatase lipoprotein"
                     /inference="ab initio prediction:AMIGene:2.0"
                     /locus_tag="RALB5v1_880016"
                     /transl_table=11
                     /note="Evidence 2b : Function of strongly homologous gene;
                     Product type e : enzyme"
                     /EC_number="3.1.3.1"
     gene            127524..128936
                     /locus_tag="RALB5v1_880017"
     CDS             127524..128936
                     /product="putative alkaline phosphatase signal peptide
                     protein"
                     /inference="ab initio prediction:AMIGene:2.0"
                     /locus_tag="RALB5v1_880017"
                     /transl_table=11
                     /note="Evidence 3 : Function proposed based on presence of
                     conserved amino acid motif, structural feature or limited
                     homology; Product type pe : putative enzyme"
                     /EC_number="3.1.3.1"
     gene            129022..129744
                     /locus_tag="RALB5v1_880018"
     CDS             129022..129744
                     /note="Evidence 3 : Function proposed based on presence of
                     conserved amino acid motif, structural feature or limited
                     homology; Product type pm : putative membrane component"
                     /locus_tag="RALB5v1_880018"
                     /inference="ab initio prediction:AMIGene:2.0"
                     /product="putative signal peptide protein"
                     /transl_table=11
     gene            129782..130606
                     /locus_tag="RALB5v1_880019"
                     /gene="thiD"
     CDS             129782..130606
                     /function="1.5.3.8 : Thiamine (Vitamin B1)"
                     /product="bifunctional hydroxy-methylpyrimidine kinase and
                     hydroxy-phosphomethylpyrimidine kinase"
                     /gene="thiD"
                     /inference="ab initio prediction:AMIGene:2.0"
                     /locus_tag="RALB5v1_880019"
                     /EC_number="2.7.4.7"
                     /EC_number="2.7.1.49"
                     /note="Evidence 2a : Function of homologous gene
                     experimentally demonstrated in an other organism; PubMedId
                     : 10075431; Product type e : enzyme"
                     /transl_table=11
     gene            130725..130952
                     /locus_tag="RALB5v1_890001"
     CDS             130725..130952
                     /note="Evidence 3 : Function proposed based on presence of
                     conserved amino acid motif, structural feature or limited
                     homology"
                     /locus_tag="RALB5v1_890001"
                     /inference="ab initio prediction:AMIGene:2.0"
                     /product="putative bacteriophage lysis protein (fragment)"
                     /transl_table=11
     gene            complement(130728..130973)
                     /locus_tag="RALB5v1_890002"
     CDS             complement(130728..130973)
                     /note="Evidence 5 : No homology to any previously reported
                     sequences"
                     /locus_tag="RALB5v1_890002"
                     /inference="ab initio prediction:AMIGene:2.0"
                     /product="protein of unknown function"
                     /transl_table=11
     gene            131713..131808
                     /locus_tag="RALB5v1_890003"
     CDS             131713..131808
                     /note="Evidence 5 : No homology to any previously reported
                     sequences"
                     /locus_tag="RALB5v1_890003"
                     /inference="ab initio prediction:AMIGene:2.0"
                     /product="protein of unknown function"
                     /transl_table=11
     gene            complement(132092..132271)
                     /locus_tag="RALB5v1_890004"
     CDS             complement(132092..132271)
                     /note="Evidence 5 : No homology to any previously reported
                     sequences"
                     /locus_tag="RALB5v1_890004"
                     /inference="ab initio prediction:AMIGene:2.0"
                     /product="protein of unknown function"
                     /transl_table=11
     gene            complement(132361..132816)
                     /locus_tag="RALB5v1_890005"
     CDS             complement(132361..132816)
                     /note="Evidence 4 : Homologs of previously reported genes
                     of unknown function"
                     /locus_tag="RALB5v1_890005"
                     /inference="ab initio prediction:AMIGene:2.0"
                     /product="conserved exported protein of unknown function"
                     /transl_table=11
     gene            complement(132824..133201)
                     /locus_tag="RALB5v1_890006"
     CDS             complement(132824..133201)
                     /note="Evidence 4 : Homologs of previously reported genes
                     of unknown function"
                     /locus_tag="RALB5v1_890006"
                     /inference="ab initio prediction:AMIGene:2.0"
                     /product="conserved protein of unknown function"
                     /transl_table=11
     gene            complement(133321..134349)
                     /locus_tag="RALB5v1_890007"
     CDS             complement(133321..134349)
                     /note="Evidence 2b : Function of strongly homologous gene;
                     Product type h : extrachromosomal origin"
                     /locus_tag="RALB5v1_890007"
                     /inference="ab initio prediction:AMIGene:2.0"
                     /product="Phage integrase family protein"
                     /transl_table=11
     gene            complement(134504..134594)
                     /locus_tag="RALB5v1_tRNA47"
     tRNA            complement(134504..134594)
                     /locus_tag="RALB5v1_tRNA47"
                     /inference="profile:tRNAscan:1.23"
                     /product="Leu tRNA"
     gene            complement(134672..134747)
                     /locus_tag="RALB5v1_tRNA46"
     tRNA            complement(134672..134747)
                     /locus_tag="RALB5v1_tRNA46"
                     /inference="profile:tRNAscan:1.23"
                     /product="Asn tRNA"
     gene            complement(134828..135154)
                     /locus_tag="RALB5v1_890008"
     CDS             complement(134828..135154)
                     /function="1.4 : Energy production/transport"
                     /locus_tag="RALB5v1_890008"
                     /inference="ab initio prediction:AMIGene:2.0"
                     /product="Ferredoxin (fdxA)"
                     /transl_table=11
                     /note="Evidence 2b : Function of strongly homologous gene;
                     PubMedId : 2277040; Product type c : carrier"
     gene            complement(135325..137022)
                     /locus_tag="RALB5v1_890009"
                     /gene="recJ"
     CDS             complement(135325..137022)
                     /function="1.2.2 : DNA"
                     /function="2.1.4 : DNA repair"
                     /function="2.1.5 : DNA degradation"
                     /function="7.1 : Cytoplasm"
                     /product="Single-stranded DNA-specific exonuclease"
                     /gene="recJ"
                     /inference="ab initio prediction:AMIGene:2.0"
                     /locus_tag="RALB5v1_890009"
                     /EC_number="3.1.-.-"
                     /note="Evidence 2a : Function of homologous gene
                     experimentally demonstrated in an other organism; PubMedId
                     : 2649886, 7968921; Product type e : enzyme"
                     /transl_table=11
     gene            complement(137023..138162)
                     /locus_tag="RALB5v1_890010"
     CDS             complement(137023..138162)
                     /note="Evidence 4 : Homologs of previously reported genes
                     of unknown function"
                     /locus_tag="RALB5v1_890010"
                     /inference="ab initio prediction:AMIGene:2.0"
                     /product="conserved exported protein of unknown function,
                     Regulatory protein domain (RpfE type)"
                     /transl_table=11
     gene            138175..139425
                     /locus_tag="RALB5v1_890011"
                     /gene="lolE"
     CDS             138175..139425
                     /function="4.3.A.1.m : membrane component"
                     /function="6.1 : Membrane"
                     /function="7.3 : Inner membrane"
                     /locus_tag="RALB5v1_890011"
                     /inference="ab initio prediction:AMIGene:2.0"
                     /product="outer membrane-specific lipoprotein transporter
                     subunit ; membrane component of ABC superfamily"
                     /transl_table=11
                     /note="Evidence 2a : Function of homologous gene
                     experimentally demonstrated in an other organism; PubMedId
                     : 10783239; Product type t : transporter"
                     /gene="lolE"
     gene            139418..140161
                     /locus_tag="RALB5v1_890012"
                     /gene="lolD"
     CDS             139418..140161
                     /function="4.3.A.1.a : ATP binding component"
                     /function="7.1 : Cytoplasm"
                     /product="outer membrane lipoproteins ABC transporter,
                     ATP_binding component"
                     /gene="lolD"
                     /inference="ab initio prediction:AMIGene:2.0"
                     /locus_tag="RALB5v1_890012"
                     /EC_number="3.6.3.28"
                     /note="Evidence 2a : Function of homologous gene
                     experimentally demonstrated in an other organism; PubMedId
                     : 10783239, 11844772; Product type t : transporter"
                     /transl_table=11
     gene            140181..140996
                     /locus_tag="RALB5v1_890013"
     CDS             140181..140996
                     /function="2.1.5 : DNA degradation"
                     /product="putative DNAse, hydrolase with metallo-dependent
                     hydrolase domain"
                     /inference="ab initio prediction:AMIGene:2.0"
                     /locus_tag="RALB5v1_890013"
                     /EC_number="3.1.21.-"
                     /note="Evidence 3 : Function proposed based on presence of
                     conserved amino acid motif, structural feature or limited
                     homology; Product type pe : putative enzyme"
                     /transl_table=11
     gene            141006..143543
                     /locus_tag="RALB5v1_890014"
     CDS             141006..143543
                     /note="Evidence 4 : Homologs of previously reported genes
                     of unknown function"
                     /locus_tag="RALB5v1_890014"
                     /inference="ab initio prediction:AMIGene:2.0"
                     /product="conserved membrane protein of unknown function,
                     ComEC/Rec2 domain"
                     /transl_table=11
     gene            143649..145130
                     /locus_tag="RALB5v1_890015"
     CDS             143649..145130
                     /note="Evidence 4 : Homologs of previously reported genes
                     of unknown function"
                     /locus_tag="RALB5v1_890015"
                     /inference="ab initio prediction:AMIGene:2.0"
                     /product="conserved protein of unknown function,DUF404"
                     /transl_table=11
     gene            145210..146172
                     /locus_tag="RALB5v1_890016"
     CDS             145210..146172
                     /note="Evidence 4 : Homologs of previously reported genes
                     of unknown function"
                     /locus_tag="RALB5v1_890016"
                     /inference="ab initio prediction:AMIGene:2.0"
                     /product="conserved protein of unknown function,DUF403"
                     /transl_table=11
     gene            146188..147066
                     /locus_tag="RALB5v1_890017"
     CDS             146188..147066
                     /note="Evidence 3 : Function proposed based on presence of
                     conserved amino acid motif, structural feature or limited
                     homology; Product type pe : putative enzyme"
                     /locus_tag="RALB5v1_890017"
                     /inference="ab initio prediction:AMIGene:2.0"
                     /product="putative Cysteine proteinase,
                     Transglutaminase-like superfamily"
                     /transl_table=11
     gene            147150..148064
                     /locus_tag="RALB5v1_890018"
     CDS             147150..148064
                     /note="Evidence 4 : Homologs of previously reported genes
                     of unknown function"
                     /locus_tag="RALB5v1_890018"
                     /inference="ab initio prediction:AMIGene:2.0"
                     /product="conserved protein of unknown function"
                     /transl_table=11
     gene            148088..148909
                     /locus_tag="RALB5v1_890019"
     CDS             148088..148909
                     /product="putative hydrolase/acyltransferase"
                     /inference="ab initio prediction:AMIGene:2.0"
                     /locus_tag="RALB5v1_890019"
                     /transl_table=11
                     /note="Evidence 3 : Function proposed based on presence of
                     conserved amino acid motif, structural feature or limited
                     homology; Product type pe : putative enzyme"
                     /EC_number="3.-.-.-"
     gene            149001..150665
                     /locus_tag="RALB5v1_890020"
                     /gene="pyrG"
     CDS             149001..150665
                     /function="1.7.33 : Nucleotide and nucleoside conversions"
                     /product="CTP synthase"
                     /gene="pyrG"
                     /inference="ab initio prediction:AMIGene:2.0"
                     /locus_tag="RALB5v1_890020"
                     /EC_number="6.3.4.2"
                     /note="Evidence 2a : Function of homologous gene
                     experimentally demonstrated in an other organism; PubMedId
                     : 15157079, 3514618; Product type e : enzyme"
                     /transl_table=11
     gene            150688..151542
                     /locus_tag="RALB5v1_890021"
                     /gene="kdsA"
     CDS             150688..151542
                     /function="1.6.5 : K antigen"
                     /function="6.1 : Membrane"
                     /function="6.2 : Peptidoglycan (murein)"
                     /function="6.3 : Surface antigens (ECA, O antigen of LPS)"
                     /function="6.7 : Capsule (M and K antigens)"
                     /function="7.1 : Cytoplasm"
                     /product="3-deoxy-8-phosphooctulonate synthase"
                     /gene="kdsA"
                     /inference="ab initio prediction:AMIGene:2.0"
                     /locus_tag="RALB5v1_890021"
                     /EC_number="2.5.1.55"
                     /note="Evidence 2a : Function of homologous gene
                     experimentally demonstrated in an other organism; PubMedId
                     : 10926505, 11371194; Product type e : enzyme"
                     /transl_table=11
     gene            151610..151900
                     /locus_tag="RALB5v1_890022"
     CDS             151610..151900
                     /note="Evidence 4 : Homologs of previously reported genes
                     of unknown function"
                     /locus_tag="RALB5v1_890022"
                     /inference="ab initio prediction:AMIGene:2.0"
                     /product="conserved protein of unknown function, DUF1330"
                     /transl_table=11
     gene            151957..153240
                     /locus_tag="RALB5v1_890023"
                     /gene="eno"
     CDS             151957..153240
                     /function="1.1.1.23 : Galactose degradation"
                     /function="1.3.1 : Glycolysis"
                     /function="1.3.7 : Anaerobic respiration"
                     /function="1.7.8 : Gluconeogenesis"
                     /function="7.1 : Cytoplasm"
                     /product="enolase, phosphopyruvate hydratase"
                     /gene="eno"
                     /inference="ab initio prediction:AMIGene:2.0"
                     /locus_tag="RALB5v1_890023"
                     /EC_number="4.2.1.11"
                     /note="Evidence 2a : Function of homologous gene
                     experimentally demonstrated in an other organism; PubMedId
                     : 9711852; Product type e : enzyme"
                     /transl_table=11
     gene            153328..153663
                     /locus_tag="RALB5v1_890024"
                     /gene="ftsB"
     CDS             153328..153663
                     /locus_tag="RALB5v1_890024"
                     /inference="ab initio prediction:AMIGene:2.0"
                     /product="Cell division protein ftsB homolog"
                     /transl_table=11
                     /note="Evidence 2b : Function of strongly homologous gene;
                     Product type cp : cell process"
                     /gene="ftsB"
     gene            complement(153725..154114)
                     /locus_tag="RALB5v1_890025"
     CDS             complement(153725..154114)
                     /note="Evidence 4 : Homologs of previously reported genes
                     of unknown function"
                     /locus_tag="RALB5v1_890025"
                     /inference="ab initio prediction:AMIGene:2.0"
                     /product="conserved exported protein of unknown function"
                     /transl_table=11
     gene            complement(154231..155247)
                     /locus_tag="RALB5v1_890026"
                     /gene="hslO"
     CDS             complement(154231..155247)
                     /function="2.3.4 : Chaperoning, folding"
                     /function="5.5.6 : Other stresses (mechanical, nutritional,
                     oxidative)"
                     /locus_tag="RALB5v1_890026"
                     /inference="ab initio prediction:AMIGene:2.0"
                     /product="33 kDa chaperonin (Heat shock protein 33 homolog)
                     (HSP33)"
                     /transl_table=11
                     /note="Evidence 2b : Function of strongly homologous gene;
                     PubMedId : 10025400; Product type f : factor"
                     /gene="hslO"
     gene            complement(155244..155771)
                     /locus_tag="RALB5v1_890027"
     CDS             complement(155244..155771)
                     /note="Evidence 4 : Homologs of previously reported genes
                     of unknown function"
                     /locus_tag="RALB5v1_890027"
                     /inference="ab initio prediction:AMIGene:2.0"
                     /product="conserved protein of unknown function"
                     /transl_table=11
     gene            155887..156057
                     /locus_tag="RALB5v1_890028"
     CDS             155887..156057
                     /note="Evidence 5 : No homology to any previously reported
                     sequences"
                     /locus_tag="RALB5v1_890028"
                     /inference="ab initio prediction:AMIGene:2.0"
                     /product="protein of unknown function"
                     /transl_table=11
     gene            156045..156716
                     /locus_tag="RALB5v1_890029"
     CDS             156045..156716
                     /note="Evidence 4 : Homologs of previously reported genes
                     of unknown function"
                     /locus_tag="RALB5v1_890029"
                     /inference="ab initio prediction:AMIGene:2.0"
                     /product="conserved protein of unknown function"
                     /transl_table=11
     gene            156800..157717
                     /locus_tag="RALB5v1_890030"
     CDS             156800..157717
                     /note="Evidence 3 : Function proposed based on presence of
                     conserved amino acid motif, structural feature or limited
                     homology; Product type pe : putative enzyme"
                     /locus_tag="RALB5v1_890030"
                     /inference="ab initio prediction:AMIGene:2.0"
                     /product="putative Alpha/beta fold hydrolase"
                     /transl_table=11
     gene            complement(157728..158117)
                     /locus_tag="RALB5v1_890031"
     CDS             complement(157728..158117)
                     /note="Evidence 4 : Homologs of previously reported genes
                     of unknown function"
                     /locus_tag="RALB5v1_890031"
                     /inference="ab initio prediction:AMIGene:2.0"
                     /product="conserved protein of unknown function,
                     thiol-disulphide oxidoreductase dcc domain"
                     /transl_table=11
     gene            complement(158114..158656)
                     /locus_tag="RALB5v1_890032"
     CDS             complement(158114..158656)
                     /note="Evidence 4 : Homologs of previously reported genes
                     of unknown function"
                     /locus_tag="RALB5v1_890032"
                     /inference="ab initio prediction:AMIGene:2.0"
                     /product="conserved protein of unknown function"
                     /transl_table=11
     gene            complement(158653..159780)
                     /locus_tag="RALB5v1_890033"
     CDS             complement(158653..159780)
                     /note="Evidence 3 : Function proposed based on presence of
                     conserved amino acid motif, structural feature or limited
                     homology; Product type pe : putative enzyme"
                     /locus_tag="RALB5v1_890033"
                     /inference="ab initio prediction:AMIGene:2.0"
                     /product="putative saccharopine dehydrogenase and relateds
                     oxidoreductase protein"
                     /transl_table=11
     gene            complement(159786..160865)
                     /locus_tag="RALB5v1_890034"
     CDS             complement(159786..160865)
                     /function="1 : Metabolism"
                     /function="1.5.2.2 : Pyrimidine biosynthesis"
                     /function="5.5 : Adaptation to stress"
                     /product="putative thioredoxin reductase oxidoreductase,
                     general stress protein"
                     /inference="ab initio prediction:AMIGene:2.0"
                     /locus_tag="RALB5v1_890034"
                     /EC_number="1.8.1.9"
                     /note="Evidence 3 : Function proposed based on presence of
                     conserved amino acid motif, structural feature or limited
                     homology; Product type pe : putative enzyme"
                     /transl_table=11
     gene            161023..161883
                     /locus_tag="RALB5v1_890035"
     CDS             161023..161883
                     /note="Evidence 4 : Homologs of previously reported genes
                     of unknown function"
                     /locus_tag="RALB5v1_890035"
                     /inference="ab initio prediction:AMIGene:2.0"
                     /product="conserved protein of unknown function, PHP
                     domain-like"
                     /transl_table=11
     gene            161906..162529
                     /locus_tag="RALB5v1_890036"
     CDS             161906..162529
                     /note="Evidence 4 : Homologs of previously reported genes
                     of unknown function"
                     /locus_tag="RALB5v1_890036"
                     /inference="ab initio prediction:AMIGene:2.0"
                     /product="conserved protein of unknown function,
                     translation factor domain (SUA5)"
                     /transl_table=11
     gene            162587..163264
                     /locus_tag="RALB5v1_890037"
     CDS             162587..163264
                     /function="1.2.3 : Proteins/peptides/glycopeptides"
                     /locus_tag="RALB5v1_890037"
                     /inference="ab initio prediction:AMIGene:2.0"
                     /product="putative peptidase, M50 family"
                     /transl_table=11
                     /note="Evidence 3 : Function proposed based on presence of
                     conserved amino acid motif, structural feature or limited
                     homology; Product type pe : putative enzyme"
     gene            163305..164480
                     /locus_tag="RALB5v1_890038"
                     /gene="trpS"
     CDS             163305..164480
                     /product="Tryptophanyl-tRNA synthetase"
                     /inference="ab initio prediction:AMIGene:2.0"
                     /locus_tag="RALB5v1_890038"
                     /transl_table=11
                     /note="Evidence 2b : Function of strongly homologous gene;
                     PubMedId : 334569, 6171561, 7042706, 8555191; Product type
                     e : enzyme"
                     /EC_number="6.1.1.2"
                     /gene="trpS"
     gene            164505..165071
                     /locus_tag="RALB5v1_890039"
     CDS             164505..165071
                     /note="Evidence 4 : Homologs of previously reported genes
                     of unknown function"
                     /locus_tag="RALB5v1_890039"
                     /inference="ab initio prediction:AMIGene:2.0"
                     /product="conserved protein of unknown function,
                     S-adenosyl-L-methionine-dependent methyltransferase domain"
                     /transl_table=11
     gene            165191..166075
                     /locus_tag="RALB5v1_890040"
                     /gene="dapA"
     CDS             165191..166075
                     /function="1.5.1.7 : Lysine, diaminopimelate"
                     /function="7.1 : Cytoplasm"
                     /product="dihydrodipicolinate synthase"
                     /gene="dapA"
                     /inference="ab initio prediction:AMIGene:2.0"
                     /locus_tag="RALB5v1_890040"
                     /EC_number="4.2.1.52"
                     /note="Evidence 2a : Function of homologous gene
                     experimentally demonstrated in an other organism; PubMedId
                     : 1885529, 3514578, 7853400; Product type e : enzyme"
                     /transl_table=11
     gene            166115..167311
                     /locus_tag="RALB5v1_890041"
     CDS             166115..167311
                     /function="6.3 : Surface antigens (ECA, O antigen of LPS)"
                     /locus_tag="RALB5v1_890041"
                     /inference="ab initio prediction:AMIGene:2.0"
                     /product="putative lipoprotein, NlpBDapX domain"
                     /transl_table=11
                     /note="Evidence 3 : Function proposed based on presence of
                     conserved amino acid motif, structural feature or limited
                     homology; Product type lp : lipoprotein"
     gene            167346..168131
                     /locus_tag="RALB5v1_890042"
     CDS             167346..168131
                     /note="Evidence 3 : Function proposed based on presence of
                     conserved amino acid motif, structural feature or limited
                     homology; Product type pe : putative enzyme"
                     /locus_tag="RALB5v1_890042"
                     /inference="ab initio prediction:AMIGene:2.0"
                     /product="putative metal-dependent hydrolase of the
                     beta-lactamase superfamily I"
                     /transl_table=11
     gene            167917..168585
                     /locus_tag="RALB5v1_890043"
     CDS             167917..168585
                     /note="Evidence 5 : No homology to any previously reported
                     sequences"
                     /locus_tag="RALB5v1_890043"
                     /inference="ab initio prediction:AMIGene:2.0"
                     /product="protein of unknown function"
                     /transl_table=11
     gene            complement(168797..170026)
                     /locus_tag="RALB5v1_890044"
     CDS             complement(168797..170026)
                     /note="Evidence 4 : Homologs of previously reported genes
                     of unknown function"
                     /locus_tag="RALB5v1_890044"
                     /inference="ab initio prediction:AMIGene:2.0"
                     /product="conserved protein of unknown function"
                     /transl_table=11
     gene            170038..170562
                     /locus_tag="RALB5v1_890045"
                     /gene="slyD"
     CDS             170038..170562
                     /function="2.3.4 : Chaperoning, folding"
                     /product="FKBP-type peptidyl-prolyl cis-trans isomerase
                     (rotamase)"
                     /gene="slyD"
                     /inference="ab initio prediction:AMIGene:2.0"
                     /locus_tag="RALB5v1_890045"
                     /EC_number="5.2.1.8"
                     /note="Evidence 2a : Function of homologous gene
                     experimentally demonstrated in an other organism; PubMedId
                     : 8300625; Product type e : enzyme"
                     /transl_table=11
     gene            complement(170618..170755)
                     /locus_tag="RALB5v1_890046"
     CDS             complement(170618..170755)
                     /note="Evidence 5 : No homology to any previously reported
                     sequences"
                     /locus_tag="RALB5v1_890046"
                     /inference="ab initio prediction:AMIGene:2.0"
                     /product="protein of unknown function"
                     /transl_table=11
     gene            complement(170931..174098)
                     /locus_tag="RALB5v1_900001"
     CDS             complement(170931..174098)
                     /note="Evidence 4 : Homologs of previously reported genes
                     of unknown function"
                     /locus_tag="RALB5v1_900001"
                     /inference="ab initio prediction:AMIGene:2.0"
                     /product="conserved protein of unknown function"
                     /transl_table=11
     gene            171396..174260
                     /locus_tag="RALB5v1_900002"
                     /gene="uvrA"
     CDS             171396..174260
                     /function="2.1.4 : DNA repair"
                     /function="5.6.1 : Radiation"
                     /function="5.8 : SOS response"
                     /function="7.1 : Cytoplasm"
                     /locus_tag="RALB5v1_900002"
                     /inference="ab initio prediction:AMIGene:2.0"
                     /product="ATPase and DNA damage recognition protein of
                     nucleotide excision repair excinuclease UvrABC"
                     /transl_table=11
                     /note="Evidence 2a : Function of homologous gene
                     experimentally demonstrated in an other organism; PubMedId
                     : 11421287, 16829526; Product type e : enzyme"
                     /gene="uvrA"
     gene            174341..174826
                     /locus_tag="RALB5v1_900003"
     CDS             174341..174826
                     /note="Evidence 4 : Homologs of previously reported genes
                     of unknown function"
                     /locus_tag="RALB5v1_900003"
                     /inference="ab initio prediction:AMIGene:2.0"
                     /product="conserved protein of unknown function"
                     /transl_table=11
     gene            complement(174830..175435)
                     /locus_tag="RALB5v1_900004"
                     /pseudo
     CDS             complement(174830..175435)
                     /function="4.2.A.58 : The Phosphate:Na+ Symporter (PNaS)
                     Family"
                     /locus_tag="RALB5v1_900004"
                     /inference="ab initio prediction:AMIGene:2.0"
                     /pseudo
                     /product="fragment of putative transport protein, Na/Pi
                     cotransporter domain (part 2)"
                     /transl_table=11
                     /note="Evidence 3 : Function proposed based on presence of
                     conserved amino acid motif, structural feature or limited
                     homology; Product type pt : putative transporter"
     gene            complement(175257..176495)
                     /locus_tag="RALB5v1_900005"
                     /pseudo
     CDS             complement(175257..176495)
                     /function="4.2.A.58 : The Phosphate:Na+ Symporter (PNaS)
                     Family"
                     /locus_tag="RALB5v1_900005"
                     /inference="ab initio prediction:AMIGene:2.0"
                     /pseudo
                     /product="fragment of putative transport protein, Na/Pi
                     cotransporter domain (part 1)"
                     /transl_table=11
                     /note="Evidence 3 : Function proposed based on presence of
                     conserved amino acid motif, structural feature or limited
                     homology; Product type pt : putative transporter"
     gene            complement(176521..177141)
                     /locus_tag="RALB5v1_900006"
     CDS             complement(176521..177141)
                     /function="4.2.A.75 : The L-lysine exporter (LysE) family"
                     /locus_tag="RALB5v1_900006"
                     /inference="ab initio prediction:AMIGene:2.0"
                     /product="putative lysine exporter (LYSE/YGGA)"
                     /transl_table=11
                     /note="Evidence 3 : Function proposed based on presence of
                     conserved amino acid motif, structural feature or limited
                     homology; Product type pt : putative transporter"
     gene            complement(177245..177838)
                     /locus_tag="RALB5v1_900007"
                     /gene="apt"
     CDS             complement(177245..177838)
                     /function="1.7.33 : Nucleotide and nucleoside conversions"
                     /function="7.1 : Cytoplasm"
                     /product="adenine phosphoribosyltransferase"
                     /gene="apt"
                     /inference="ab initio prediction:AMIGene:2.0"
                     /locus_tag="RALB5v1_900007"
                     /EC_number="2.4.2.7"
                     /note="Evidence 2a : Function of homologous gene
                     experimentally demonstrated in an other organism; PubMedId
                     : 3527873; Product type e : enzyme"
                     /transl_table=11
     gene            177972..178550
                     /locus_tag="RALB5v1_900008"
     CDS             177972..178550
                     /note="Evidence 3 : Function proposed based on presence of
                     conserved amino acid motif, structural feature or limited
                     homology; Product type pe : putative enzyme"
                     /locus_tag="RALB5v1_900008"
                     /inference="ab initio prediction:AMIGene:2.0"
                     /product="putative peptidase C56"
                     /transl_table=11
     gene            178594..178998
                     /locus_tag="RALB5v1_900009"
     CDS             178594..178998
                     /note="Evidence 4 : Homologs of previously reported genes
                     of unknown function"
                     /locus_tag="RALB5v1_900009"
                     /inference="ab initio prediction:AMIGene:2.0"
                     /product="conserved protein of unknown function"
                     /transl_table=11
     gene            complement(179009..180988)
                     /locus_tag="RALB5v1_900010"
     CDS             complement(179009..180988)
                     /function="4.2.A.37 : The Monovalent Cation:Proton
                     Antiporter-2 (CPA2) Family"
                     /locus_tag="RALB5v1_900010"
                     /inference="ab initio prediction:AMIGene:2.0"
                     /product="Glutathione-regulated potassium-efflux system
                     K+/H+ antiporter transmembrane protein"
                     /transl_table=11
                     /note="Evidence 2b : Function of strongly homologous gene;
                     Product type t : transporter"
     gene            181291..182274
                     /locus_tag="RALB5v1_900011"
                     /gene="kdsD"
     CDS             181291..182274
                     /function="3.1.4 : Regulation level unknown"
                     /function="6.7 : Capsule (M and K antigens)"
                     /product="Arabinose-5-phosphate isomerase"
                     /gene="kdsD"
                     /inference="ab initio prediction:AMIGene:2.0"
                     /locus_tag="RALB5v1_900011"
                     /EC_number="5.3.1.13"
                     /note="Evidence 2a : Function of homologous gene
                     experimentally demonstrated in an other organism; PubMedId
                     : 12805358; Product type e : enzyme"
                     /transl_table=11
     gene            182307..182894
                     /locus_tag="RALB5v1_900012"
                     /gene="kdsC"
     CDS             182307..182894
                     /product="3-deoxy-D-manno-octulosonate 8-phosphate
                     phosphatase (KDO 8-P phosphatase)"
                     /inference="ab initio prediction:AMIGene:2.0"
                     /locus_tag="RALB5v1_900012"
                     /transl_table=11
                     /note="Evidence 2b : Function of strongly homologous gene;
                     PubMedId : 12639950; Product type e : enzyme"
                     /EC_number="3.1.3.45"
                     /gene="kdsC"
     gene            182896..183528
                     /locus_tag="RALB5v1_900013"
     CDS             182896..183528
                     /note="Evidence 4 : Homologs of previously reported genes
                     of unknown function"
                     /locus_tag="RALB5v1_900013"
                     /inference="ab initio prediction:AMIGene:2.0"
                     /product="conserved exported protein of unknown function"
                     /transl_table=11
     gene            183596..184192
                     /locus_tag="RALB5v1_900014"
     CDS             183596..184192
                     /note="Evidence 4 : Homologs of previously reported genes
                     of unknown function"
                     /locus_tag="RALB5v1_900014"
                     /inference="ab initio prediction:AMIGene:2.0"
                     /product="conserved exported protein of unknown function,
                     putative OstA-like protein"
                     /transl_table=11
     gene            184226..185014
                     /locus_tag="RALB5v1_900015"
     CDS             184226..185014
                     /function="4.3.A.1.a : ATP binding component"
                     /product="putative ABC transport protein, atp_binding
                     component"
                     /inference="ab initio prediction:AMIGene:2.0"
                     /locus_tag="RALB5v1_900015"
                     /EC_number="3.6.3.25"
                     /note="Evidence 3 : Function proposed based on presence of
                     conserved amino acid motif, structural feature or limited
                     homology; Product type pt : putative transporter"
                     /transl_table=11
     gene            185112..186611
                     /locus_tag="RALB5v1_900016"
                     /gene="rpoN"
     CDS             185112..186611
                     /function="3.1.2.1 : Sigma factors, anti-sigmafactors"
                     /locus_tag="RALB5v1_900016"
                     /inference="ab initio prediction:AMIGene:2.0"
                     /product="sigma N (sigma 54) factor of RNA polymerase"
                     /transl_table=11
                     /note="Evidence 2a : Function of homologous gene
                     experimentally demonstrated in an other organism; PubMedId
                     : 1417413; Product type f : factor"
                     /gene="rpoN"
     gene            186663..187016
                     /locus_tag="RALB5v1_900017"
                     /gene="rpoX"
     CDS             186663..187016
                     /function="2.2.2 : Transcription related"
                     /function="3.1.2.1 : Sigma factors, anti-sigmafactors"
                     /locus_tag="RALB5v1_900017"
                     /inference="ab initio prediction:AMIGene:2.0"
                     /product="sigma(54) modulation protein"
                     /transl_table=11
                     /note="Evidence 2b : Function of strongly homologous gene;
                     Product type f : factor"
                     /gene="rpoX"
     gene            187366..187821
                     /locus_tag="RALB5v1_900018"
                     /gene="ptsN"
     CDS             187366..187821
                     /function="4.9.B : Putative uncharacterized transport
                     protein"
                     /product="Phosphoenolpyruvate-dependent sugar
                     phosphotransferase system (PTS), EIIA 2 component"
                     /gene="ptsN"
                     /inference="ab initio prediction:AMIGene:2.0"
                     /locus_tag="RALB5v1_900018"
                     /EC_number="2.7.1.-"
                     /note="Evidence 2a : Function of homologous gene
                     experimentally demonstrated in an other organism; PubMedId
                     : 7876255; Product type t : transporter"
                     /transl_table=11
     gene            187892..188866
                     /locus_tag="RALB5v1_900019"
                     /gene="hprK"
     CDS             187892..188866
                     /function="1.1.1 : Carbohydrates/Carbon compounds"
                     /function="3.1.3.2 : Covalent modification, demodification,
                     maturation"
                     /function="4.9.B : Putative uncharacterized transport
                     protein"
                     /product="HPr serine kinase/phosphorylase"
                     /gene="hprK"
                     /inference="ab initio prediction:AMIGene:2.0"
                     /locus_tag="RALB5v1_900019"
                     /EC_number="2.7.1.-"
                     /EC_number="3.1.3.-"
                     /note="Evidence 2a : Function of homologous gene
                     experimentally demonstrated in an other organism; PubMedId
                     : 10714994; Product type e : enzyme"
                     /transl_table=11
     gene            189057..189404
                     /locus_tag="RALB5v1_900020"
     CDS             189057..189404
                     /note="Evidence 4 : Homologs of previously reported genes
                     of unknown function"
                     /locus_tag="RALB5v1_900020"
                     /inference="ab initio prediction:AMIGene:2.0"
                     /product="conserved exported protein of unknown function"
                     /transl_table=11
     gene            189498..190391
                     /locus_tag="RALB5v1_900021"
     CDS             189498..190391
                     /note="Evidence 4 : Homologs of previously reported genes
                     of unknown function"
                     /locus_tag="RALB5v1_900021"
                     /inference="ab initio prediction:AMIGene:2.0"
                     /product="conserved protein of unknown function, putative
                     UPF0042 protein (ATP binding, nucleotide binding)"
                     /transl_table=11
     gene            190605..191120
                     /locus_tag="RALB5v1_900022"
     CDS             190605..191120
                     /note="Evidence 3 : Function proposed based on presence of
                     conserved amino acid motif, structural feature or limited
                     homology"
                     /locus_tag="RALB5v1_900022"
                     /inference="ab initio prediction:AMIGene:2.0"
                     /product="putative peptidase, S16 family (fragment)"
                     /transl_table=11
     gene            complement(191150..192214)
                     /locus_tag="RALB5v1_900023"
                     /gene="mutY"
     CDS             complement(191150..192214)
                     /function="2.1.4 : DNA repair"
                     /function="7.1 : Cytoplasm"
                     /product="adenine DNA glycosylase"
                     /gene="mutY"
                     /inference="ab initio prediction:AMIGene:2.0"
                     /locus_tag="RALB5v1_900023"
                     /EC_number="3.2.2.-"
                     /note="Evidence 2a : Function of homologous gene
                     experimentally demonstrated in an other organism; PubMedId
                     : 2197596; Product type e : enzyme"
                     /transl_table=11
     gene            complement(192394..193005)
                     /locus_tag="RALB5v1_910001"
     CDS             complement(192394..193005)
                     /locus_tag="RALB5v1_910001"
                     /inference="ab initio prediction:AMIGene:2.0"
                     /product="Integrase (fragment)"
                     /transl_table=11
     gene            complement(193002..193310)
                     /locus_tag="RALB5v1_910002"
     CDS             complement(193002..193310)
                     /locus_tag="RALB5v1_910002"
                     /inference="ab initio prediction:AMIGene:2.0"
                     /product="transposase"
                     /transl_table=11
     gene            complement(193444..194400)
                     /locus_tag="RALB5v1_910003"
     CDS             complement(193444..194400)
                     /note="Evidence 5 : No homology to any previously reported
                     sequences"
                     /locus_tag="RALB5v1_910003"
                     /inference="ab initio prediction:AMIGene:2.0"
                     /product="protein of unknown function"
                     /transl_table=11
     gene            complement(194896..195330)
                     /locus_tag="RALB5v1_910004"
     CDS             complement(194896..195330)
                     /note="Evidence 4 : Homologs of previously reported genes
                     of unknown function"
                     /locus_tag="RALB5v1_910004"
                     /inference="ab initio prediction:AMIGene:2.0"
                     /product="conserved exported protein of unknown function"
                     /transl_table=11
     gene            complement(195724..196332)
                     /locus_tag="RALB5v1_920001"
     CDS             complement(195724..196332)
                     /locus_tag="RALB5v1_920001"
                     /inference="ab initio prediction:AMIGene:2.0"
                     /product="conserved hypothethical protein (fragment)"
                     /transl_table=11
     gene            complement(196466..197968)
                     /locus_tag="RALB5v1_920002"
                     /gene="rpoN"
     CDS             complement(196466..197968)
                     /locus_tag="RALB5v1_920002"
                     /inference="ab initio prediction:AMIGene:2.0"
                     /product="rna polymerase sigma N (Sigma 54) factor
                     transcription regulator protein"
                     /transl_table=11
                     /note="Evidence 2b : Function of strongly homologous gene;
                     PubMedId : 1417413; Product type f : factor"
                     /gene="rpoN"
     gene            198348..198710
                     /locus_tag="RALB5v1_920003"
     CDS             198348..198710
                     /note="Evidence 4 : Homologs of previously reported genes
                     of unknown function"
                     /locus_tag="RALB5v1_920003"
                     /inference="ab initio prediction:AMIGene:2.0"
                     /product="conserved exported protein of unknown function"
                     /transl_table=11
     gene            complement(199027..200187)
                     /locus_tag="RALB5v1_920004"
     CDS             complement(199027..200187)
                     /note="Evidence 2b : Function of strongly homologous gene;
                     Product type r : regulator"
                     /locus_tag="RALB5v1_920004"
                     /inference="ab initio prediction:AMIGene:2.0"
                     /product="Transcriptional regulatory protein, sigma-54
                     interaction domain, HTH Fis-type"
                     /transl_table=11
     gene            200711..202099
                     /locus_tag="RALB5v1_920005"
                     /gene="zraR"
     CDS             200711..202099
                     /function="2.2.2 : Transcription related"
                     /function="3.1.2.1 : Sigma factors, anti-sigmafactors"
                     /function="3.1.2.2 : Activator"
                     /function="3.1.2.4.3 : Two-component regulatory systems
                     (external signal)"
                     /function="3.3.2 : Regulon (a network of operons encoding
                     related functions)"
                     /function="5.5 : Adaptation to stress"
                     /function="7.1 : Cytoplasm"
                     /locus_tag="RALB5v1_920005"
                     /inference="ab initio prediction:AMIGene:2.0"
                     /product="response regulator in two-component reguatory
                     system (EBP family)"
                     /transl_table=11
                     /note="Evidence 2b : Function of strongly homologous gene;
                     Product type r : regulator"
                     /gene="zraR"
     gene            202189..202356
                     /locus_tag="RALB5v1_920006"
     CDS             202189..202356
                     /note="Evidence 4 : Homologs of previously reported genes
                     of unknown function"
                     /locus_tag="RALB5v1_920006"
                     /inference="ab initio prediction:AMIGene:2.0"
                     /product="conserved exported protein of unknown function"
                     /transl_table=11
     gene            202409..202714
                     /locus_tag="RALB5v1_920007"
     CDS             202409..202714
                     /note="Evidence 4 : Homologs of previously reported genes
                     of unknown function"
                     /locus_tag="RALB5v1_920007"
                     /inference="ab initio prediction:AMIGene:2.0"
                     /product="conserved hypothethical protein"
                     /transl_table=11
     gene            202823..203794
                     /locus_tag="RALB5v1_920008"
     CDS             202823..203794
                     /function="2.2.3 : RNA modification"
                     /locus_tag="RALB5v1_920008"
                     /inference="ab initio prediction:AMIGene:2.0"
                     /product="putative ribonuclease BN"
                     /transl_table=11
                     /note="Evidence 3 : Function proposed based on presence of
                     conserved amino acid motif, structural feature or limited
                     homology; Product type pe : putative enzyme"
     gene            complement(203801..204106)
                     /locus_tag="RALB5v1_920009"
     CDS             complement(203801..204106)
                     /note="Evidence 4 : Homologs of previously reported genes
                     of unknown function"
                     /locus_tag="RALB5v1_920009"
                     /inference="ab initio prediction:AMIGene:2.0"
                     /product="conserved protein of unknown function"
                     /transl_table=11
     gene            complement(204318..204833)
                     /locus_tag="RALB5v1_930001"
     CDS             complement(204318..204833)
                     /locus_tag="RALB5v1_930001"
                     /inference="ab initio prediction:AMIGene:2.0"
                     /product="actin-like component MreB (cell wall structural
                     complex MreBCD, DNA segregation) (fragment)"
                     /transl_table=11
     gene            205321..205620
                     /locus_tag="RALB5v1_930002"
                     /gene="gatC"
     CDS             205321..205620
                     /function="2.2.5 : tRNA"
                     /product="Glutamyl-tRNA(Gln) amidotransferase subunit C
                     (Glu-ADT subunit C)"
                     /gene="gatC"
                     /inference="ab initio prediction:AMIGene:2.0"
                     /locus_tag="RALB5v1_930002"
                     /EC_number="6.3.5.-"
                     /note="Evidence 2a : Function of homologous gene
                     experimentally demonstrated in an other organism; PubMedId
                     : 9342321; Product type e : enzyme"
                     /transl_table=11
     gene            205711..207198
                     /locus_tag="RALB5v1_930003"
                     /gene="gatA"
     CDS             205711..207198
                     /function="2.2.5 : tRNA"
                     /product="Glutamyl-tRNA(Gln) amidotransferase subunit A
                     (Glu-ADT subunit A)"
                     /gene="gatA"
                     /inference="ab initio prediction:AMIGene:2.0"
                     /locus_tag="RALB5v1_930003"
                     /EC_number="6.3.5.-"
                     /note="Evidence 2a : Function of homologous gene
                     experimentally demonstrated in an other organism; PubMedId
                     : 9342321; Product type e : enzyme"
                     /transl_table=11
     gene            complement(207114..207392)
                     /locus_tag="RALB5v1_930004"
     CDS             complement(207114..207392)
                     /note="Evidence 4 : Homologs of previously reported genes
                     of unknown function"
                     /locus_tag="RALB5v1_930004"
                     /inference="ab initio prediction:AMIGene:2.0"
                     /product="conserved protein of unknown function"
                     /transl_table=11
     gene            207238..207738
                     /locus_tag="RALB5v1_930005"
     CDS             207238..207738
                     /note="Evidence 3 : Function proposed based on presence of
                     conserved amino acid motif, structural feature or limited
                     homology; Product type lp : lipoprotein"
                     /locus_tag="RALB5v1_930005"
                     /inference="ab initio prediction:AMIGene:2.0"
                     /product="putative outer membrane lipoprotein"
                     /transl_table=11
     gene            207738..208721
                     /locus_tag="RALB5v1_930006"
     CDS             207738..208721
                     /note="Evidence 3 : Function proposed based on presence of
                     conserved amino acid motif, structural feature or limited
                     homology; Product type pe : putative enzyme"
                     /locus_tag="RALB5v1_930006"
                     /inference="ab initio prediction:AMIGene:2.0"
                     /product="putative enzyme, Dienelactone hydrolase family"
                     /transl_table=11
     gene            208813..210279
                     /locus_tag="RALB5v1_930007"
                     /gene="gatB"
     CDS             208813..210279
                     /function="2.2.5 : tRNA"
                     /product="Aspartyl/glutamyl-tRNA(Asn/Gln) amidotransferase
                     subunit B (Asp/Glu-ADT subunit B)"
                     /gene="gatB"
                     /inference="ab initio prediction:AMIGene:2.0"
                     /locus_tag="RALB5v1_930007"
                     /EC_number="6.3.5.-"
                     /note="Evidence 2a : Function of homologous gene
                     experimentally demonstrated in an other organism; PubMedId
                     : 9342321; Product type e : enzyme"
                     /transl_table=11
     gene            210279..210986
                     /locus_tag="RALB5v1_930008"
     CDS             210279..210986
                     /note="Evidence 4 : Homologs of previously reported genes
                     of unknown function"
                     /locus_tag="RALB5v1_930008"
                     /inference="ab initio prediction:AMIGene:2.0"
                     /product="conserved protein of unknown function"
                     /transl_table=11
     gene            211000..211989
                     /locus_tag="RALB5v1_930009"
                     /gene="xerC"
     CDS             211000..211989
                     /function="2.1.3 : DNA recombination"
                     /function="5.1 : Cell division"
                     /locus_tag="RALB5v1_930009"
                     /inference="ab initio prediction:AMIGene:2.0"
                     /product="site-specific tyrosine recombinase"
                     /transl_table=11
                     /note="Evidence 2a : Function of homologous gene
                     experimentally demonstrated in an other organism; PubMedId
                     : 9268326; Product type e : enzyme"
                     /gene="xerC"
     gene            212029..213222
                     /locus_tag="RALB5v1_930010"
     CDS             212029..213222
                     /function="1 : Metabolism"
                     /locus_tag="RALB5v1_930010"
                     /inference="ab initio prediction:AMIGene:2.0"
                     /product="S-adenosyl-L-methionine-dependent
                     methyltransferase"
                     /transl_table=11
                     /note="Evidence 2b : Function of strongly homologous gene;
                     Product type e : enzyme"
     gene            213378..214043
                     /locus_tag="RALB5v1_930011"
     CDS             213378..214043
                     /note="Evidence 5 : No homology to any previously reported
                     sequences"
                     /locus_tag="RALB5v1_930011"
                     /inference="ab initio prediction:AMIGene:2.0"
                     /product="protein of unknown function"
                     /transl_table=11
     gene            213743..214909
                     /locus_tag="RALB5v1_930012"
     CDS             213743..214909
                     /product="putative FAD linked oxidase oxidoreductase
                     protein (fragment)"
                     /inference="ab initio prediction:AMIGene:2.0"
                     /locus_tag="RALB5v1_930012"
                     /transl_table=11
                     /note="Evidence 3 : Function proposed based on presence of
                     conserved amino acid motif, structural feature or limited
                     homology"
                     /EC_number="1.21.3.3"
     gene            214922..216178
                     /locus_tag="RALB5v1_930013"
     CDS             214922..216178
                     /note="Evidence 3 : Function proposed based on presence of
                     conserved amino acid motif, structural feature or limited
                     homology; Product type pe : putative enzyme"
                     /locus_tag="RALB5v1_930013"
                     /inference="ab initio prediction:AMIGene:2.0"
                     /product="putative 6-phosphogluconolactonase (pgl)"
                     /transl_table=11
     gene            216267..216785
                     /locus_tag="RALB5v1_930014"
     CDS             216267..216785
                     /function="3.1.2 : Transcriptional level"
                     /locus_tag="RALB5v1_930014"
                     /inference="ab initio prediction:AMIGene:2.0"
                     /product="putative transcriptional regulator, FUR family"
                     /transl_table=11
                     /note="Evidence 3 : Function proposed based on presence of
                     conserved amino acid motif, structural feature or limited
                     homology; Product type pr : putative regulator"
     gene            216773..217792
                     /locus_tag="RALB5v1_930015"
     CDS             216773..217792
                     /note="Evidence 3 : Function proposed based on presence of
                     conserved amino acid motif, structural feature or limited
                     homology; Product type pe : putative enzyme"
                     /locus_tag="RALB5v1_930015"
                     /inference="ab initio prediction:AMIGene:2.0"
                     /product="putative Cobalamin synthesis protein cobW
                     homolog; putative GTPase"
                     /transl_table=11
     gene            217948..218622
                     /locus_tag="RALB5v1_930016"
                     /gene="dksA"
     CDS             217948..218622
                     /locus_tag="RALB5v1_930016"
                     /inference="ab initio prediction:AMIGene:2.0"
                     /product="DnaK suppressor protein"
                     /transl_table=11
                     /note="Evidence 2b : Function of strongly homologous gene;
                     PubMedId : 19171784, 18456813; Product type r : regulator"
                     /gene="dksA"
     gene            218711..220009
                     /locus_tag="RALB5v1_930017"
     CDS             218711..220009
                     /note="Evidence 3 : Function proposed based on presence of
                     conserved amino acid motif, structural feature or limited
                     homology; Product type pe : putative enzyme"
                     /locus_tag="RALB5v1_930017"
                     /inference="ab initio prediction:AMIGene:2.0"
                     /product="putative cobalamin synthesis protein"
                     /transl_table=11
     gene            220121..221716
                     /locus_tag="RALB5v1_930018"
                     /gene="dppA"
     CDS             220121..221716
                     /locus_tag="RALB5v1_930018"
                     /inference="ab initio prediction:AMIGene:2.0"
                     /product="periplasmic dipeptide transport protein"
                     /transl_table=11
                     /note="Evidence 2a : Function of homologous gene
                     experimentally demonstrated in an other organism; PubMedId
                     : 1702779; Product type t : transporter"
                     /gene="dppA"
     gene            221862..222398
                     /locus_tag="RALB5v1_930019"
                     /gene="hslV"
     CDS             221862..222398
                     /function="1.2.3 : Proteins/peptides/glycopeptides"
                     /function="2.3.4 : Chaperoning, folding"
                     /function="2.3.6 : Turnover, degradation"
                     /function="3.1.3.4 : Proteases, cleavage of compounds"
                     /function="5.1 : Cell division"
                     /function="7.1 : Cytoplasm"
                     /product="peptidase component of the HslUV protease"
                     /gene="hslV"
                     /inference="ab initio prediction:AMIGene:2.0"
                     /locus_tag="RALB5v1_930019"
                     /EC_number="3.4.25.-"
                     /note="Evidence 2a : Function of homologous gene
                     experimentally demonstrated in an other organism; PubMedId
                     : 10693812; Product type e : enzyme"
                     /transl_table=11
     gene            222433..223770
                     /locus_tag="RALB5v1_930020"
                     /gene="hslU"
     CDS             222433..223770
                     /function="2.3.4 : Chaperoning, folding"
                     /function="2.3.6 : Turnover, degradation"
                     /function="3.1.3.4 : Proteases, cleavage of compounds"
                     /function="5.1 : Cell division"
                     /function="5.5.2 : Temperature extremes"
                     /function="7.1 : Cytoplasm"
                     /locus_tag="RALB5v1_930020"
                     /inference="ab initio prediction:AMIGene:2.0"
                     /product="ATPase component of the HslUV protease, molecular
                     chaperone"
                     /transl_table=11
                     /note="Evidence 2a : Function of homologous gene
                     experimentally demonstrated in an other organism; PubMedId
                     : 10693812; Product type f : factor"
                     /gene="hslU"
     gene            complement(223917..225209)
                     /locus_tag="RALB5v1_930021"
                     /gene="ripI"
     CDS             complement(223917..225209)
                     /locus_tag="RALB5v1_930021"
                     /inference="ab initio prediction:AMIGene:2.0"
                     /product="putative type III effector protein"
                     /transl_table=11
                     /note="Evidence 3 : Function proposed based on presence of
                     conserved amino acid motif, structural feature or limited
                     homology; Product type ph : phenotype"
                     /gene="ripI"
     gene            complement(225420..225998)
                     /locus_tag="RALB5v1_930022"
     CDS             complement(225420..225998)
                     /function="3.1.2.4.3 : Two-component regulatory systems
                     (external signal)"
                     /locus_tag="RALB5v1_930022"
                     /inference="ab initio prediction:AMIGene:2.0"
                     /product="putative response regulator/transcriptional
                     regulator, RegA/PrrA/ActR family (CheY-like receiver domain
                     + Fis-type HTH domain)"
                     /transl_table=11
                     /note="Evidence 3 : Function proposed based on presence of
                     conserved amino acid motif, structural feature or limited
                     homology; Product type pr : putative regulator"
     gene            complement(226248..227102)
                     /locus_tag="RALB5v1_940001"
                     /gene="catA"
     CDS             complement(226248..227102)
                     /product="Catechol 1,2-dioxygenase"
                     /inference="ab initio prediction:AMIGene:2.0"
                     /locus_tag="RALB5v1_940001"
                     /transl_table=11
                     /note="Evidence 2a : Function of homologous gene
                     experimentally demonstrated in an other organism; PubMedId
                     : 3170486, 8596453; Product type e : enzyme"
                     /EC_number="1.13.11.1"
                     /gene="catA"
     gene            complement(227152..227442)
                     /locus_tag="RALB5v1_940002"
                     /gene="catC"
     CDS             complement(227152..227442)
                     /function="1.1.5.4 : Beta-ketoadipate pathway"
                     /product="Muconolactone delta-isomerase"
                     /gene="catC"
                     /inference="ab initio prediction:AMIGene:2.0"
                     /locus_tag="RALB5v1_940002"
                     /EC_number="5.3.3.4"
                     /note="Evidence 2a : Function of homologous gene
                     experimentally demonstrated in an other organism; PubMedId
                     : 9260969, 8125318; Product type e : enzyme"
                     /transl_table=11
     gene            complement(227521..228630)
                     /locus_tag="RALB5v1_940003"
                     /gene="catB"
     CDS             complement(227521..228630)
                     /product="Muconate cycloisomerase"
                     /inference="ab initio prediction:AMIGene:2.0"
                     /locus_tag="RALB5v1_940003"
                     /transl_table=11
                     /note="Evidence 2b : Function of strongly homologous gene;
                     PubMedId : 8125318; Product type e : enzyme"
                     /EC_number="5.5.1.1"
                     /gene="catB"
     gene            228742..229653
                     /locus_tag="RALB5v1_940004"
                     /gene="benM"
     CDS             228742..229653
                     /locus_tag="RALB5v1_940004"
                     /inference="ab initio prediction:AMIGene:2.0"
                     /product="HTH-type transcriptional regulator benM (Ben and
                     cat operon transcriptional regulator, LysR family)"
                     /transl_table=11
                     /note="Evidence 2a : Function of homologous gene
                     experimentally demonstrated in an other organism; PubMedId
                     : 9573203; Product type r : regulator"
                     /gene="benM"
     gene            229817..232849
                     /locus_tag="RALB5v1_940005"
     CDS             229817..232849
                     /note="Evidence 3 : Function proposed based on presence of
                     conserved amino acid motif, structural feature or limited
                     homology; Product type pe : putative enzyme"
                     /locus_tag="RALB5v1_940005"
                     /inference="ab initio prediction:AMIGene:2.0"
                     /product="Putative membrane carboxypeptidase
                     (Penicillin-binding)"
                     /transl_table=11
     gene            233149..234243
                     /locus_tag="RALB5v1_950001"
     CDS             233149..234243
                     /note="Evidence 3 : Function proposed based on presence of
                     conserved amino acid motif, structural feature or limited
                     homology; Product type pt : putative transporter"
                     /locus_tag="RALB5v1_950001"
                     /inference="ab initio prediction:AMIGene:2.0"
                     /product="putative monovalent cation: proton antiporter
                     (CPA2 family), transmembrane protein"
                     /transl_table=11
     gene            234309..234863
                     /locus_tag="RALB5v1_950002"
     CDS             234309..234863
                     /product="putative flavoproteine, NAD(P)H dehydrogenase
                     (quinone) FMN reductase"
                     /inference="ab initio prediction:AMIGene:2.0"
                     /locus_tag="RALB5v1_950002"
                     /transl_table=11
                     /note="Evidence 3 : Function proposed based on presence of
                     conserved amino acid motif, structural feature or limited
                     homology; Product type pe : putative enzyme"
                     /EC_number="1.6.5.2"
     gene            234580..235083
                     /locus_tag="RALB5v1_950003"
     CDS             234580..235083
                     /note="Evidence 4 : Homologs of previously reported genes
                     of unknown function"
                     /locus_tag="RALB5v1_950003"
                     /inference="ab initio prediction:AMIGene:2.0"
                     /product="conserved protein of unknown function"
                     /transl_table=11
     gene            235740..235877
                     /locus_tag="RALB5v1_950004"
     CDS             235740..235877
                     /note="Evidence 5 : No homology to any previously reported
                     sequences"
                     /locus_tag="RALB5v1_950004"
                     /inference="ab initio prediction:AMIGene:2.0"
                     /product="protein of unknown function"
                     /transl_table=11
     gene            235874..235945
                     /locus_tag="RALB5v1_950005"
     CDS             235874..235945
                     /note="Evidence 3 : Function proposed based on presence of
                     conserved amino acid motif, structural feature or limited
                     homology; Product type h : extrachromosomal origin"
                     /locus_tag="RALB5v1_950005"
                     /inference="ab initio prediction:AMIGene:2.0"
                     /product="putative transposase (fragment)"
                     /transl_table=11
     gene            236675..238744
                     /locus_tag="RALB5v1_950006"
     CDS             236675..238744
                     /note="Evidence 4 : Homologs of previously reported genes
                     of unknown function"
                     /locus_tag="RALB5v1_950006"
                     /inference="ab initio prediction:AMIGene:2.0"
                     /product="conserved protein of unknown function, Lipocalin
                     domain"
                     /transl_table=11
     gene            238778..240628
                     /locus_tag="RALB5v1_950007"
     CDS             238778..240628
                     /product="Carbamoyltransferase"
                     /inference="ab initio prediction:AMIGene:2.0"
                     /locus_tag="RALB5v1_950007"
                     /transl_table=11
                     /note="Evidence 2b : Function of strongly homologous gene;
                     Product type e : enzyme"
                     /EC_number="2.1.3.-"
     gene            240649..240855
                     /locus_tag="RALB5v1_950008"
     CDS             240649..240855
                     /note="Evidence 4 : Homologs of previously reported genes
                     of unknown function"
                     /locus_tag="RALB5v1_950008"
                     /inference="ab initio prediction:AMIGene:2.0"
                     /product="conserved exported protein of unknown function"
                     /transl_table=11
     gene            240876..241973
                     /locus_tag="RALB5v1_950009"
     CDS             240876..241973
                     /note="Evidence 4 : Homologs of previously reported genes
                     of unknown function"
                     /locus_tag="RALB5v1_950009"
                     /inference="ab initio prediction:AMIGene:2.0"
                     /product="conserved protein of unknown function, SGNH
                     hydrolase domain"
                     /transl_table=11
     gene            242014..242133
                     /locus_tag="RALB5v1_950010"
     CDS             242014..242133
                     /note="Evidence 4 : Homologs of previously reported genes
                     of unknown function"
                     /locus_tag="RALB5v1_950010"
                     /inference="ab initio prediction:AMIGene:2.0"
                     /product="conserved protein of unknown function"
                     /transl_table=11
     gene            242204..243775
                     /locus_tag="RALB5v1_950011"
                     /gene="cmcH"
     CDS             242204..243775
                     /product="3'-hydroxymethylcephem-o-carbamoyltransferase"
                     /inference="ab initio prediction:AMIGene:2.0"
                     /locus_tag="RALB5v1_950011"
                     /transl_table=11
                     /note="Evidence 2a : Function of homologous gene
                     experimentally demonstrated in an other organism; PubMedId
                     : 7557411; Product type e : enzyme"
                     /EC_number="2.1.3.-"
                     /gene="cmcH"
     gene            243792..245141
                     /locus_tag="RALB5v1_950012"
                     /gene="rslal"
     CDS             243792..245141
                     /product="L-amino acid ligase"
                     /inference="ab initio prediction:AMIGene:2.0"
                     /locus_tag="RALB5v1_950012"
                     /transl_table=11
                     /note="Evidence 2b : Function of strongly homologous gene;
                     Product type e : enzyme"
                     /EC_number="6.3.2.28"
                     /gene="rslal"
     gene            245236..246459
                     /locus_tag="RALB5v1_950013"
     CDS             245236..246459
                     /note="Evidence 4 : Homologs of previously reported genes
                     of unknown function"
                     /locus_tag="RALB5v1_950013"
                     /inference="ab initio prediction:AMIGene:2.0"
                     /product="conserved membrane protein of unknown function,
                     MFS general substrate transporter domain"
                     /transl_table=11
     gene            246480..247220
                     /locus_tag="RALB5v1_950014"
     CDS             246480..247220
                     /note="Evidence 3 : Function proposed based on presence of
                     conserved amino acid motif, structural feature or limited
                     homology; Product type pe : putative enzyme"
                     /locus_tag="RALB5v1_950014"
                     /inference="ab initio prediction:AMIGene:2.0"
                     /product="putative hydrolase; putative 3-oxoadipate
                     enol-lactonase"
                     /transl_table=11
     gene            complement(247408..248070)
                     /locus_tag="RALB5v1_950015"
     CDS             complement(247408..248070)
                     /note="Evidence 4 : Homologs of previously reported genes
                     of unknown function"
                     /locus_tag="RALB5v1_950015"
                     /inference="ab initio prediction:AMIGene:2.0"
                     /product="conserved hypothethical protein"
                     /transl_table=11
     gene            complement(248063..248440)
                     /locus_tag="RALB5v1_950016"
                     /pseudo
     CDS             complement(248063..248440)
                     /locus_tag="RALB5v1_950016"
                     /inference="ab initio prediction:AMIGene:2.0"
                     /pseudo
                     /product="fragment of putative transmembrane protein,
                     OmpA/MotB motif (part 2)"
                     /transl_table=11
                     /note="Evidence 3 : Function proposed based on presence of
                     conserved amino acid motif, structural feature or limited
                     homology; Product type pm : putative membrane component"
     gene            complement(248425..248709)
                     /locus_tag="RALB5v1_950017"
                     /pseudo
     CDS             complement(248425..248709)
                     /locus_tag="RALB5v1_950017"
                     /inference="ab initio prediction:AMIGene:2.0"
                     /pseudo
                     /product="fragment of putative transmembrane protein,
                     OmpA/MotB motif (part 1)"
                     /transl_table=11
                     /note="Evidence 3 : Function proposed based on presence of
                     conserved amino acid motif, structural feature or limited
                     homology; Product type pm : putative membrane component"
     gene            complement(248706..250802)
                     /locus_tag="RALB5v1_950018"
     CDS             complement(248706..250802)
                     /note="Evidence 3 : Function proposed based on presence of
                     conserved amino acid motif, structural feature or limited
                     homology; Product type pm : putative membrane component"
                     /locus_tag="RALB5v1_950018"
                     /inference="ab initio prediction:AMIGene:2.0"
                     /product="putative transmembrane protein, DUF802"
                     /transl_table=11
     gene            complement(250813..251544)
                     /locus_tag="RALB5v1_950019"
     CDS             complement(250813..251544)
                     /note="Evidence 4 : Homologs of previously reported genes
                     of unknown function"
                     /locus_tag="RALB5v1_950019"
                     /inference="ab initio prediction:AMIGene:2.0"
                     /product="conserved hypothethical protein"
                     /transl_table=11
     gene            complement(251720..252820)
                     /locus_tag="RALB5v1_950020"
     CDS             complement(251720..252820)
                     /function="1.1.3.12 : Leucine degradation"
                     /function="1.1.3.14 : Valine degradation"
                     /function="1.5.1.18 : Isoleucine/valine"
                     /function="1.5.1.19 : Leucine"
                     /function="1.5.3.5 : Coenzyme A"
                     /product="putative branched-chain-amino-acid
                     aminotransferase"
                     /inference="ab initio prediction:AMIGene:2.0"
                     /locus_tag="RALB5v1_950020"
                     /EC_number="2.6.1.42"
                     /note="Evidence 3 : Function proposed based on presence of
                     conserved amino acid motif, structural feature or limited
                     homology; Product type pe : putative enzyme"
                     /transl_table=11
     gene            complement(253116..253775)
                     /locus_tag="RALB5v1_950021"
     CDS             complement(253116..253775)
                     /note="Evidence 3 : Function proposed based on presence of
                     conserved amino acid motif, structural feature or limited
                     homology; Product type pe : putative enzyme"
                     /locus_tag="RALB5v1_950021"
                     /inference="ab initio prediction:AMIGene:2.0"
                     /product="putative glutathione s-transferase
                     C-terminal-like domain (gstP)"
                     /transl_table=11
     gene            complement(254596..254700)
                     /locus_tag="RALB5v1_950022"
     CDS             complement(254596..254700)
                     /note="Evidence 5 : No homology to any previously reported
                     sequences"
                     /locus_tag="RALB5v1_950022"
                     /inference="ab initio prediction:AMIGene:2.0"
                     /product="protein of unknown function"
                     /transl_table=11
     gene            255033..255551
                     /locus_tag="RALB5v1_960001"
     CDS             255033..255551
                     /note="Evidence 3 : Function proposed based on presence of
                     conserved amino acid motif, structural feature or limited
                     homology"
                     /locus_tag="RALB5v1_960001"
                     /inference="ab initio prediction:AMIGene:2.0"
                     /product="putative Outer membrane efflux protein precursor
                     (fragment)"
                     /transl_table=11
     gene            255614..256822
                     /locus_tag="RALB5v1_960002"
     CDS             255614..256822
                     /note="Evidence 3 : Function proposed based on presence of
                     conserved amino acid motif, structural feature or limited
                     homology; Product type pe : putative enzyme"
                     /locus_tag="RALB5v1_960002"
                     /inference="ab initio prediction:AMIGene:2.0"
                     /product="putative Glycosyl transferase related to
                     UDP-glucuronosyltransferase-like protein"
                     /transl_table=11
     gene            complement(256836..257837)
                     /locus_tag="RALB5v1_960003"
     CDS             complement(256836..257837)
                     /note="Evidence 3 : Function proposed based on presence of
                     conserved amino acid motif, structural feature or limited
                     homology; Product type pm : putative membrane component"
                     /locus_tag="RALB5v1_960003"
                     /inference="ab initio prediction:AMIGene:2.0"
                     /product="putative transmembrane protein"
                     /transl_table=11
     gene            complement(257834..259108)
                     /locus_tag="RALB5v1_960004"
                     /gene="pgaC"
     CDS             complement(257834..259108)
                     /product="Biofilm PGA synthesis N-glycosyltransferase pgaC"
                     /inference="ab initio prediction:AMIGene:2.0"
                     /locus_tag="RALB5v1_960004"
                     /transl_table=11
                     /note="Evidence 2b : Function of strongly homologous gene;
                     Product type e : enzyme"
                     /EC_number="2.4.1.-"
                     /gene="pgaC"
     gene            complement(259112..261292)
                     /locus_tag="RALB5v1_960005"
     CDS             complement(259112..261292)
                     /note="Evidence 3 : Function proposed based on presence of
                     conserved amino acid motif, structural feature or limited
                     homology; Product type pe : putative enzyme"
                     /locus_tag="RALB5v1_960005"
                     /inference="ab initio prediction:AMIGene:2.0"
                     /product="putative polysaccharide deacetylase associated
                     with biofilm formation; putative lipoprotein (pgaB)"
                     /transl_table=11
     gene            complement(261298..263757)
                     /locus_tag="RALB5v1_960006"
     CDS             complement(261298..263757)
                     /note="Evidence 3 : Function proposed based on presence of
                     conserved amino acid motif, structural feature or limited
                     homology; Product type pm : putative membrane component"
                     /locus_tag="RALB5v1_960006"
                     /inference="ab initio prediction:AMIGene:2.0"
                     /product="putative hemin-binding outer membrane
                     transmembrane protein associated with biofilm formation
                     (hmsH)"
                     /transl_table=11
     gene            complement(263926..264807)
                     /locus_tag="RALB5v1_960007"
     CDS             complement(263926..264807)
                     /note="Evidence 2b : Function of strongly homologous gene;
                     Product type r : regulator"
                     /locus_tag="RALB5v1_960007"
                     /inference="ab initio prediction:AMIGene:2.0"
                     /product="transcriptional regulator, LuxR family"
                     /transl_table=11
     gene            complement(265392..265664)
                     /locus_tag="RALB5v1_960008"
     CDS             complement(265392..265664)
                     /note="Evidence 4 : Homologs of previously reported genes
                     of unknown function"
                     /locus_tag="RALB5v1_960008"
                     /inference="ab initio prediction:AMIGene:2.0"
                     /product="conserved protein of unknown function"
                     /transl_table=11
     gene            complement(265783..267003)
                     /locus_tag="RALB5v1_960009"
                     /gene="dinF"
                     /pseudo
     CDS             complement(265783..267003)
                     /locus_tag="RALB5v1_960009"
                     /inference="ab initio prediction:AMIGene:2.0"
                     /pseudo
                     /product="DNA-damage-inducible SOS response protein
                     (fragment, contig border)"
                     /transl_table=11
                     /note="Evidence 2b : Function of strongly homologous gene;
                     Product type cp : cell process"
                     /gene="dinF"
     gene            complement(267158..269086)
                     /locus_tag="RALB5v1_970001"
     CDS             complement(267158..269086)
                     /product="putative Cob(II)yrinic acid a,c-diamide reductase
                     (BluB) (modular protein)"
                     /inference="ab initio prediction:AMIGene:2.0"
                     /locus_tag="RALB5v1_970001"
                     /transl_table=11
                     /note="Evidence 3 : Function proposed based on presence of
                     conserved amino acid motif, structural feature or limited
                     homology"
                     /EC_number="1.16.8.1"
     gene            complement(267808..269121)
                     /locus_tag="RALB5v1_970002"
                     /gene="cobB"
     CDS             complement(267808..269121)
                     /locus_tag="RALB5v1_970002"
                     /inference="ab initio prediction:AMIGene:2.0"
                     /product="Cobyrinic acid A,C-diamide synthase"
                     /transl_table=11
                     /note="Evidence 2b : Function of strongly homologous gene;
                     PubMedId : 12195810; Product type e : enzyme"
                     /gene="cobB"
     gene            complement(269124..269726)
                     /locus_tag="RALB5v1_970003"
                     /gene="cobO"
     CDS             complement(269124..269726)
                     /product="Cob(I)yrinic acid a,c-diamide adenosyltransferase
                     (Cob(I)alamin adenosyltransferase) (Corrinoid
                     adenosyltransferase)"
                     /inference="ab initio prediction:AMIGene:2.0"
                     /locus_tag="RALB5v1_970003"
                     /transl_table=11
                     /note="Evidence 2b : Function of strongly homologous gene;
                     Product type e : enzyme"
                     /EC_number="2.5.1.17"
                     /gene="cobO"
     gene            complement(269762..270868)
                     /locus_tag="RALB5v1_970004"
     CDS             complement(269762..270868)
                     /note="Evidence 3 : Function proposed based on presence of
                     conserved amino acid motif, structural feature or limited
                     homology; Product type cp : cell process"
                     /locus_tag="RALB5v1_970004"
                     /inference="ab initio prediction:AMIGene:2.0"
                     /product="putative cobalamin biosynthesis protein (cobW)"
                     /transl_table=11
     gene            complement(270873..272450)
                     /locus_tag="RALB5v1_970005"
     CDS             complement(270873..272450)
                     /product="putative bifunctional: precorrin-3
                     methyltransferase and precorrin-6x reductase oxidoreductase
                     protein (cbiJH)"
                     /inference="ab initio prediction:AMIGene:2.0"
                     /locus_tag="RALB5v1_970005"
                     /transl_table=11
                     /note="Evidence 3 : Function proposed based on presence of
                     conserved amino acid motif, structural feature or limited
                     homology; Product type pe : putative enzyme"
                     /EC_number="2.1.1.131"
                     /EC_number="1.3.1.54"
     gene            complement(272447..272797)
                     /locus_tag="RALB5v1_970006"
     CDS             complement(272447..272797)
                     /locus_tag="RALB5v1_970006"
                     /inference="ab initio prediction:AMIGene:2.0"
                     /product="Cobalamin (Vitamin B12) biosynthesis CbiG protein
                     (fragment)"
                     /transl_table=11
     gene            272944..273210
                     /locus_tag="RALB5v1_980001"
     CDS             272944..273210
                     /note="Evidence 5 : No homology to any previously reported
                     sequences"
                     /locus_tag="RALB5v1_980001"
                     /inference="ab initio prediction:AMIGene:2.0"
                     /product="protein of unknown function"
                     /transl_table=11
     gene            complement(273207..275600)
                     /locus_tag="RALB5v1_980002"
     CDS             complement(273207..275600)
                     /product="putative two-component transcription regulator
                     and sensor protein"
                     /inference="ab initio prediction:AMIGene:2.0"
                     /locus_tag="RALB5v1_980002"
                     /transl_table=11
                     /note="Evidence 3 : Function proposed based on presence of
                     conserved amino acid motif, structural feature or limited
                     homology; Product type pr : putative regulator"
                     /EC_number="2.7.13.3"
     gene            275613..275819
                     /locus_tag="RALB5v1_980003"
     CDS             275613..275819
                     /note="Evidence 5 : No homology to any previously reported
                     sequences"
                     /locus_tag="RALB5v1_980003"
                     /inference="ab initio prediction:AMIGene:2.0"
                     /product="protein of unknown function"
                     /transl_table=11
     gene            276116..277414
                     /locus_tag="RALB5v1_980004"
     CDS             276116..277414
                     /note="Evidence 3 : Function proposed based on presence of
                     conserved amino acid motif, structural feature or limited
                     homology; Product type pe : putative enzyme"
                     /locus_tag="RALB5v1_980004"
                     /inference="ab initio prediction:AMIGene:2.0"
                     /product="putative integrase / recombinase protein"
                     /transl_table=11
     gene            complement(277715..279019)
                     /locus_tag="RALB5v1_980005"
     CDS             complement(277715..279019)
                     /function="6.1 : Membrane"
                     /function="4 : Transport"
                     /locus_tag="RALB5v1_980005"
                     /inference="ab initio prediction:AMIGene:2.0"
                     /product="putative permease, inner membrane protein,
                     Xanthine/uracil/vitamin C permease family"
                     /transl_table=11
                     /note="Evidence 3 : Function proposed based on presence of
                     conserved amino acid motif, structural feature or limited
                     homology; Product type pm : putative membrane component"
     gene            280037..280294
                     /locus_tag="RALB5v1_980006"
     CDS             280037..280294
                     /note="Evidence 5 : No homology to any previously reported
                     sequences"
                     /locus_tag="RALB5v1_980006"
                     /inference="ab initio prediction:AMIGene:2.0"
                     /product="protein of unknown function"
                     /transl_table=11
     gene            280471..281541
                     /locus_tag="RALB5v1_980007"
                     /gene="repA"
     CDS             280471..281541
                     /function="2.1.1 : DNA replication"
                     /locus_tag="RALB5v1_980007"
                     /inference="ab initio prediction:AMIGene:2.0"
                     /product="RepA replicase protein"
                     /transl_table=11
                     /note="Evidence 2b : Function of strongly homologous gene;
                     Product type e : enzyme"
                     /gene="repA"
     gene            complement(281619..281822)
                     /locus_tag="RALB5v1_980008"
                     /gene="cspD"
     CDS             complement(281619..281822)
                     /function="5.5 : Adaptation to stress"
                     /locus_tag="RALB5v1_980008"
                     /inference="ab initio prediction:AMIGene:2.0"
                     /product="Cold shock DNA binding protein (transcription
                     regulator)"
                     /transl_table=11
                     /note="Evidence 2b : Function of strongly homologous gene;
                     Product type f : factor"
                     /gene="cspD"
     gene            282228..282899
                     /locus_tag="RALB5v1_980009"
                     /gene="parA"
     CDS             282228..282899
                     /function="5.1 : Cell division"
                     /function="2.1.1 : DNA replication"
                     /locus_tag="RALB5v1_980009"
                     /inference="ab initio prediction:AMIGene:2.0"
                     /product="plasmid partition ATPase"
                     /transl_table=11
                     /note="Evidence 2a : Function of homologous gene
                     experimentally demonstrated in an other organism; PubMedId
                     : 3586028; Product type cp : cell process"
                     /gene="parA"
     gene            282896..283903
                     /locus_tag="RALB5v1_980010"
                     /gene="parB"
     CDS             282896..283903
                     /function="2.1.1 : DNA replication"
                     /function="5.1 : Cell division"
                     /locus_tag="RALB5v1_980010"
                     /inference="ab initio prediction:AMIGene:2.0"
                     /product="plasmid partition protein"
                     /transl_table=11
                     /note="Evidence 2a : Function of homologous gene
                     experimentally demonstrated in an other organism; PubMedId
                     : 9054507; Product type cp : cell process"
                     /gene="parB"
     gene            284192..285031
                     /locus_tag="RALB5v1_980011"
     CDS             284192..285031
                     /note="Evidence 4 : Homologs of previously reported genes
                     of unknown function"
                     /locus_tag="RALB5v1_980011"
                     /inference="ab initio prediction:AMIGene:2.0"
                     /product="conserved hypothethical protein"
                     /transl_table=11
     gene            285280..286239
                     /locus_tag="RALB5v1_980012"
                     /gene="galU"
     CDS             285280..286239
                     /product="UTP--glucose-1-phosphate uridylyltransferase
                     (UDP-glucose pyrophosphorylase) (UDPGP)
                     (Alpha-D-glucosyl-1-phosphate uridylyltransferase) (Uridine
                     diphosphoglucose pyrophosphorylase)"
                     /inference="ab initio prediction:AMIGene:2.0"
                     /locus_tag="RALB5v1_980012"
                     /transl_table=11
                     /note="Evidence 2b : Function of strongly homologous gene;
                     PubMedId : 7528731, 7961613; Product type e : enzyme"
                     /EC_number="2.7.7.9"
                     /gene="galU"
     gene            286517..287863
                     /locus_tag="RALB5v1_980013"
                     /gene="kgtP"
     CDS             286517..287863
                     /function="1.1.1 : Carbohydrates/Carbon compounds"
                     /function="4.2.A.1 : The Major Facilitator Superfamily
                     (MFS)"
                     /function="6.1 : Membrane"
                     /function="7.3 : Inner membrane"
                     /function="4.S.11 : alpha-ketoglutarate"
                     /locus_tag="RALB5v1_980013"
                     /inference="ab initio prediction:AMIGene:2.0"
                     /product="alpha-ketoglutarate permease (MFS family)"
                     /transl_table=11
                     /note="Evidence 2a : Function of homologous gene
                     experimentally demonstrated in an other organism; PubMedId
                     : 2053984, 8419306; Product type t : transporter"
                     /gene="kgtP"
     gene            287876..289783
                     /locus_tag="RALB5v1_980014"
                     /gene="dctB"
     CDS             287876..289783
                     /product="sensor histidine kinase, transcriptional
                     regulator of C4-dicarboxylate transport"
                     /inference="ab initio prediction:AMIGene:2.0"
                     /locus_tag="RALB5v1_980014"
                     /transl_table=11
                     /note="Evidence 2b : Function of strongly homologous gene;
                     PubMedId : 3671068; Product type e : enzyme"
                     /EC_number="2.7.13.3"
                     /gene="dctB"
     gene            289776..291137
                     /locus_tag="RALB5v1_980015"
                     /gene="dctD"
     CDS             289776..291137
                     /locus_tag="RALB5v1_980015"
                     /inference="ab initio prediction:AMIGene:2.0"
                     /product="C4-dicarboxylate transport transcriptional
                     regulatory protein (response regulator in two-component
                     reguatory system)"
                     /transl_table=11
                     /note="Evidence 2b : Function of strongly homologous gene;
                     Product type r : regulator"
                     /gene="dctD"
     gene            complement(291238..292035)
                     /locus_tag="RALB5v1_980016"
     CDS             complement(291238..292035)
                     /note="Evidence 3 : Function proposed based on presence of
                     conserved amino acid motif, structural feature or limited
                     homology; Product type pm : putative membrane component"
                     /locus_tag="RALB5v1_980016"
                     /inference="ab initio prediction:AMIGene:2.0"
                     /product="putative lipoprotein transmembrane"
                     /transl_table=11
     gene            292065..292643
                     /locus_tag="RALB5v1_980017"
     CDS             292065..292643
                     /note="Evidence 4 : Homologs of previously reported genes
                     of unknown function"
                     /locus_tag="RALB5v1_980017"
                     /inference="ab initio prediction:AMIGene:2.0"
                     /product="conserved protein of unknown function"
                     /transl_table=11
     gene            292774..295470
                     /locus_tag="RALB5v1_980018"
     CDS             292774..295470
                     /note="Evidence 3 : Function proposed based on presence of
                     conserved amino acid motif, structural feature or limited
                     homology; Product type pr : putative regulator"
                     /locus_tag="RALB5v1_980018"
                     /inference="ab initio prediction:AMIGene:2.0"
                     /product="putative signal transduction GGDEF sensory box
                     domain, transmembrane protein"
                     /transl_table=11
     gene            295819..295944
                     /locus_tag="RALB5v1_980019"
     CDS             295819..295944
                     /note="Evidence 4 : Homologs of previously reported genes
                     of unknown function"
                     /locus_tag="RALB5v1_980019"
                     /inference="ab initio prediction:AMIGene:2.0"
                     /product="conserved protein of unknown function"
                     /transl_table=11
     gene            295960..297120
                     /locus_tag="RALB5v1_980020"
     CDS             295960..297120
                     /note="Evidence 3 : Function proposed based on presence of
                     conserved amino acid motif, structural feature or limited
                     homology; Product type pt : putative transporter"
                     /locus_tag="RALB5v1_980020"
                     /inference="ab initio prediction:AMIGene:2.0"
                     /product="putative Leu/Ile/Val-binding periplasmic (Pbp)
                     abc transporter protein"
                     /transl_table=11
     gene            297217..298098
                     /locus_tag="RALB5v1_980021"
                     /gene="livH"
     CDS             297217..298098
                     /locus_tag="RALB5v1_980021"
                     /inference="ab initio prediction:AMIGene:2.0"
                     /product="high-affinity branched-chain
                     leucine/isoleucine/valine transporter subunit protein (ABC
                     superfamily, membrane)"
                     /transl_table=11
                     /note="Evidence 2b : Function of strongly homologous gene;
                     PubMedId : 3009409; Product type t : transporter"
                     /gene="livH"
     gene            298109..299008
                     /locus_tag="RALB5v1_980022"
                     /gene="livM"
     CDS             298109..299008
                     /locus_tag="RALB5v1_980022"
                     /inference="ab initio prediction:AMIGene:2.0"
                     /product="leucine/isoleucine/valine transporter permease
                     subunit (transmembrane abc transporter)"
                     /transl_table=11
                     /note="Evidence 2b : Function of strongly homologous gene;
                     Product type t : transporter"
                     /gene="livM"
     gene            299016..299813
                     /locus_tag="RALB5v1_980023"
                     /gene="livG"
     CDS             299016..299813
                     /locus_tag="RALB5v1_980023"
                     /inference="ab initio prediction:AMIGene:2.0"
                     /product="leucine/isoleucine/valine transporter subunit ;
                     ATP-binding component of ABC superfamily"
                     /transl_table=11
                     /note="Evidence 2b : Function of strongly homologous gene;
                     Product type t : transporter"
                     /gene="livG"
     gene            299810..300544
                     /locus_tag="RALB5v1_980024"
                     /gene="livF"
     CDS             299810..300544
                     /locus_tag="RALB5v1_980024"
                     /inference="ab initio prediction:AMIGene:2.0"
                     /product="Leucine/isoleucine/valine transporter subunit ;
                     ATP-binding component of ABC superfamily"
                     /transl_table=11
                     /note="Evidence 2a : Function of homologous gene
                     experimentally demonstrated in an other organism; PubMedId
                     : 14702302, 2195019; Product type t : transporter"
                     /gene="livF"
     gene            complement(300620..301489)
                     /locus_tag="RALB5v1_980025"
     CDS             complement(300620..301489)
                     /note="Evidence 3 : Function proposed based on presence of
                     conserved amino acid motif, structural feature or limited
                     homology; Product type pr : putative regulator"
                     /locus_tag="RALB5v1_980025"
                     /inference="ab initio prediction:AMIGene:2.0"
                     /product="putative transcriptional regulator, LysR family"
                     /transl_table=11
     gene            301300..301959
                     /locus_tag="RALB5v1_980026"
     CDS             301300..301959
                     /note="Evidence 4 : Homologs of previously reported genes
                     of unknown function"
                     /locus_tag="RALB5v1_980026"
                     /inference="ab initio prediction:AMIGene:2.0"
                     /product="conserved protein of unknown function"
                     /transl_table=11
     gene            301947..302267
                     /locus_tag="RALB5v1_980027"
     CDS             301947..302267
                     /note="Evidence 3 : Function proposed based on presence of
                     conserved amino acid motif, structural feature or limited
                     homology; Product type pe : putative enzyme"
                     /locus_tag="RALB5v1_980027"
                     /inference="ab initio prediction:AMIGene:2.0"
                     /product="putative ycII-related protein"
                     /transl_table=11
     gene            302320..303705
                     /locus_tag="RALB5v1_980028"
                     /gene="clcB"
     CDS             302320..303705
                     /locus_tag="RALB5v1_980028"
                     /inference="ab initio prediction:AMIGene:2.0"
                     /product="chloride channel protein clcB-like"
                     /transl_table=11
                     /note="Evidence 2b : Function of strongly homologous gene;
                     Product type t : transporter"
                     /gene="clcB"
     gene            complement(303869..305080)
                     /locus_tag="RALB5v1_980029"
     CDS             complement(303869..305080)
                     /note="Evidence 4 : Homologs of previously reported genes
                     of unknown function"
                     /locus_tag="RALB5v1_980029"
                     /inference="ab initio prediction:AMIGene:2.0"
                     /product="conserved protein of unknown function"
                     /transl_table=11
     gene            complement(305295..305987)
                     /locus_tag="RALB5v1_990001"
     CDS             complement(305295..305987)
                     /product="putative signal peptidase I"
                     /inference="ab initio prediction:AMIGene:2.0"
                     /locus_tag="RALB5v1_990001"
                     /transl_table=11
                     /note="Evidence 3 : Function proposed based on presence of
                     conserved amino acid motif, structural feature or limited
                     homology; Product type pe : putative enzyme"
                     /EC_number="3.4.21.89"
     gene            complement(306067..306711)
                     /locus_tag="RALB5v1_990002"
     CDS             complement(306067..306711)
                     /function="1.7.1 : Unassigned reversible reactions"
                     /function="7.2 : Periplasmic space"
                     /product="putative lysophospholipase"
                     /inference="ab initio prediction:AMIGene:2.0"
                     /locus_tag="RALB5v1_990002"
                     /EC_number="3.1.1.5"
                     /note="Evidence 3 : Function proposed based on presence of
                     conserved amino acid motif, structural feature or limited
                     homology; Product type pe : putative enzyme"
                     /transl_table=11
     gene            306758..307468
                     /locus_tag="RALB5v1_990003"
     CDS             306758..307468
                     /function="4.3.A.1.a : ATP binding component"
                     /function="7.1 : Cytoplasm"
                     /locus_tag="RALB5v1_990003"
                     /inference="ab initio prediction:AMIGene:2.0"
                     /product="putative ABC transporter, ATP binding component"
                     /transl_table=11
                     /note="Evidence 3 : Function proposed based on presence of
                     conserved amino acid motif, structural feature or limited
                     homology; Product type pt : putative transporter"
     gene            complement(307481..309100)
                     /locus_tag="RALB5v1_990004"
                     /gene="pgi"
     CDS             complement(307481..309100)
                     /function="1.3.1 : Glycolysis"
                     /function="1.7.8 : Gluconeogenesis"
                     /function="1.3.9 : Entner-Doudoroff pathway"
                     /product="Glucose-6-phosphate isomerase"
                     /gene="pgi"
                     /inference="ab initio prediction:AMIGene:2.0"
                     /locus_tag="RALB5v1_990004"
                     /EC_number="5.3.1.9"
                     /note="Evidence 2a : Function of homologous gene
                     experimentally demonstrated in an other organism; PubMedId
                     : 1593646, 2549364; Product type e : enzyme"
                     /transl_table=11
     gene            complement(309161..310756)
                     /locus_tag="RALB5v1_990005"
     CDS             complement(309161..310756)
                     /note="Evidence 3 : Function proposed based on presence of
                     conserved amino acid motif, structural feature or limited
                     homology; Product type pe : putative enzyme"
                     /locus_tag="RALB5v1_990005"
                     /inference="ab initio prediction:AMIGene:2.0"
                     /product="putative carbohydrate kinase"
                     /transl_table=11
     gene            309230..310888
                     /locus_tag="RALB5v1_990006"
     CDS             309230..310888
                     /note="Evidence 5 : No homology to any previously reported
                     sequences"
                     /locus_tag="RALB5v1_990006"
                     /inference="ab initio prediction:AMIGene:2.0"
                     /product="protein of unknown function"
                     /transl_table=11
     gene            310833..311399
                     /locus_tag="RALB5v1_990007"
     CDS             310833..311399
                     /note="Evidence 3 : Function proposed based on presence of
                     conserved amino acid motif, structural feature or limited
                     homology; Product type pr : putative regulator"
                     /locus_tag="RALB5v1_990007"
                     /inference="ab initio prediction:AMIGene:2.0"
                     /product="putative transcription regulator, MarR-type HTH
                     domain"
                     /transl_table=11
     gene            311544..315662
                     /locus_tag="RALB5v1_990008"
                     /gene="purL"
     CDS             311544..315662
                     /function="1.5.2.1 : Purine biosynthesis"
                     /function="7.1 : Cytoplasm"
                     /product="phosphoribosylformyl-glycineamide synthetase
                     (FGAM synthetase)"
                     /gene="purL"
                     /inference="ab initio prediction:AMIGene:2.0"
                     /locus_tag="RALB5v1_990008"
                     /EC_number="6.3.5.3"
                     /note="Evidence 2a : Function of homologous gene
                     experimentally demonstrated in an other organism; PubMedId
                     : 2531746, 2659070; Product type e : enzyme"
                     /transl_table=11
     gene            316115..317125
                     /locus_tag="RALB5v1_1000001"
     CDS             316115..317125
                     /note="Evidence 4 : Homologs of previously reported genes
                     of unknown function"
                     /locus_tag="RALB5v1_1000001"
                     /inference="ab initio prediction:AMIGene:2.0"
                     /product="conserved membrane protein of unknown function"
                     /transl_table=11
     gene            complement(317265..317591)
                     /locus_tag="RALB5v1_1000002"
     CDS             complement(317265..317591)
                     /note="Evidence 4 : Homologs of previously reported genes
                     of unknown function"
                     /locus_tag="RALB5v1_1000002"
                     /inference="ab initio prediction:AMIGene:2.0"
                     /product="conserved exported protein of unknown function"
                     /transl_table=11
     gene            complement(318127..318396)
                     /locus_tag="RALB5v1_1000003"
     CDS             complement(318127..318396)
                     /note="Evidence 3 : Function proposed based on presence of
                     conserved amino acid motif, structural feature or limited
                     homology"
                     /locus_tag="RALB5v1_1000003"
                     /inference="ab initio prediction:AMIGene:2.0"
                     /product="putative type III effector protein (fragment)"
                     /transl_table=11
     gene            318644..320761
                     /locus_tag="RALB5v1_1000004"
                     /gene="rep"
     CDS             318644..320761
                     /function="2.1.1 : DNA replication"
                     /function="7.1 : Cytoplasm"
                     /product="ATP-dependent DNA helicase"
                     /gene="rep"
                     /inference="ab initio prediction:AMIGene:2.0"
                     /locus_tag="RALB5v1_1000004"
                     /EC_number="3.6.1.-"
                     /note="Evidence 2a : Function of homologous gene
                     experimentally demonstrated in an other organism; PubMedId
                     : 9288744; Product type e : enzyme"
                     /transl_table=11
     gene            321254..321598
                     /locus_tag="RALB5v1_1000005"
     CDS             321254..321598
                     /note="Evidence 3 : Function proposed based on presence of
                     conserved amino acid motif, structural feature or limited
                     homology; Product type pf : putative factor"
                     /locus_tag="RALB5v1_1000005"
                     /inference="ab initio prediction:AMIGene:2.0"
                     /product="putative sugar-binding lectin protein"
                     /transl_table=11
     gene            321699..322202
                     /locus_tag="RALB5v1_1000006"
                     /gene="aidA"
     CDS             321699..322202
                     /locus_tag="RALB5v1_1000006"
                     /inference="ab initio prediction:AMIGene:2.0"
                     /product="AidA"
                     /transl_table=11
                     /note="Evidence 2a : Function of homologous gene
                     experimentally demonstrated in an other organism; PubMedId
                     : 15766284; Product type t : transporter"
                     /gene="aidA"
     gene            322312..322851
                     /locus_tag="RALB5v1_1000007"
     CDS             322312..322851
                     /note="Evidence 4 : Homologs of previously reported genes
                     of unknown function"
                     /locus_tag="RALB5v1_1000007"
                     /inference="ab initio prediction:AMIGene:2.0"
                     /product="conserved protein of unknown function"
                     /transl_table=11
     gene            complement(322888..323598)
                     /locus_tag="RALB5v1_1000008"
                     /gene="solR"
     CDS             complement(322888..323598)
                     /locus_tag="RALB5v1_1000008"
                     /inference="ab initio prediction:AMIGene:2.0"
                     /product="Transcriptional activator protein solR"
                     /transl_table=11
                     /note="Evidence 2a : Function of homologous gene
                     experimentally demonstrated in an other organism; PubMedId
                     : 9371457; Product type r : regulator"
                     /gene="solR"
     gene            323983..324597
                     /locus_tag="RALB5v1_1000009"
                     /gene="solI"
     CDS             323983..324597
                     /product="Acyl-homoserine-lactone synthase, autoinducer
                     synthesis protein solI"
                     /inference="ab initio prediction:AMIGene:2.0"
                     /locus_tag="RALB5v1_1000009"
                     /transl_table=11
                     /note="Evidence 2b : Function of strongly homologous gene;
                     Product type e : enzyme"
                     /EC_number="2.3.1.184"
                     /gene="solI"
     gene            complement(324615..325712)
                     /locus_tag="RALB5v1_1000010"
     CDS             complement(324615..325712)
                     /function="4.3.A.1.p : periplasmic binding component"
                     /locus_tag="RALB5v1_1000010"
                     /inference="ab initio prediction:AMIGene:2.0"
                     /product="putative ABC-type branched-chain amino acid
                     transport systems"
                     /transl_table=11
                     /note="Evidence 3 : Function proposed based on presence of
                     conserved amino acid motif, structural feature or limited
                     homology; Product type pt : putative transporter"
     gene            325948..327423
                     /locus_tag="RALB5v1_1000011"
                     /gene="hemN"
     CDS             325948..327423
                     /function="1.5.3.12 : Heme, porphyrin"
                     /product="Coproporphyrinogen III oxidase"
                     /gene="hemN"
                     /inference="ab initio prediction:AMIGene:2.0"
                     /locus_tag="RALB5v1_1000011"
                     /EC_number="1.3.99.22"
                     /note="Evidence 2a : Function of homologous gene
                     experimentally demonstrated in an other organism; PubMedId
                     : 12114526; Product type e : enzyme"
                     /transl_table=11
     gene            complement(327428..328915)
                     /locus_tag="RALB5v1_1000012"
                     /gene="ttuE"
     CDS             complement(327428..328915)
                     /function="1.5.2.1 : Purine biosynthesis"
                     /function="1.5.2.2 : Pyrimidine biosynthesis"
                     /function="1.7.8 : Gluconeogenesis"
                     /function="1.7.21 : Glyoxylate degradation"
                     /product="Pyruvate kinase; tartrate degradation"
                     /gene="ttuE"
                     /inference="ab initio prediction:AMIGene:2.0"
                     /locus_tag="RALB5v1_1000012"
                     /EC_number="2.7.1.40"
                     /note="Evidence 2a : Function of homologous gene
                     experimentally demonstrated in an other organism; PubMedId
                     : 7592429; Product type e : enzyme"
                     /transl_table=11
     gene            complement(329022..330338)
                     /locus_tag="RALB5v1_1000013"
                     /gene="ttuD"
     CDS             complement(329022..330338)
                     /function="1.7.21 : Glyoxylate degradation"
                     /product="Hydroxypyruvate reductase oxidoreductase protein;
                     tartrate degradation"
                     /gene="ttuD"
                     /inference="ab initio prediction:AMIGene:2.0"
                     /locus_tag="RALB5v1_1000013"
                     /EC_number="1.1.1.81"
                     /note="Evidence 2a : Function of homologous gene
                     experimentally demonstrated in an other organism; PubMedId
                     : 7592429; Product type e : enzyme"
                     /transl_table=11
     gene            complement(330425..331348)
                     /locus_tag="RALB5v1_1000014"
                     /gene="glxR"
     CDS             complement(330425..331348)
                     /function="1.1.1.20 : Glycol degradation"
                     /function="1.1.1.4 : D-galactarate catabolism"
                     /function="1.1.1.5 : D-galacturonate catabolism"
                     /function="1.1.5.2 : Ethanol degradation"
                     /function="1.7.25 : Glycolate metabolism"
                     /function="1.7.26 : Allantoin assimilation"
                     /product="tartronic semialdehyde reductase"
                     /gene="glxR"
                     /inference="ab initio prediction:AMIGene:2.0"
                     /locus_tag="RALB5v1_1000014"
                     /EC_number="1.1.1.60"
                     /note="Evidence 2b : Function of strongly homologous gene;
                     Product type e : enzyme"
                     /transl_table=11
     gene            complement(331497..332279)
                     /locus_tag="RALB5v1_1000015"
                     /gene="hyi"
     CDS             complement(331497..332279)
                     /function="1.7.1 : Unassigned reversible reactions"
                     /function="7.1 : Cytoplasm"
                     /function="1.7.21 : Glyoxylate degradation"
                     /product="hydroxypyruvate isomerase"
                     /gene="hyi"
                     /inference="ab initio prediction:AMIGene:2.0"
                     /locus_tag="RALB5v1_1000015"
                     /EC_number="5.3.1.22"
                     /note="Evidence 2a : Function of homologous gene
                     experimentally demonstrated in an other organism; PubMedId
                     : 10561547; Product type e : enzyme"
                     /transl_table=11
     gene            complement(332314..334089)
                     /locus_tag="RALB5v1_1000016"
                     /gene="gcl"
     CDS             complement(332314..334089)
                     /function="1.1.1.20 : Glycol degradation"
                     /function="1.1.5.2 : Ethanol degradation"
                     /function="1.7.25 : Glycolate metabolism"
                     /function="1.7.26 : Allantoin assimilation"
                     /product="Tartronate-semialdehyde synthase (glyoxylate
                     carboligase)"
                     /gene="gcl"
                     /inference="ab initio prediction:AMIGene:2.0"
                     /locus_tag="RALB5v1_1000016"
                     /EC_number="4.1.1.47"
                     /note="Evidence 2a : Function of homologous gene
                     experimentally demonstrated in an other organism; PubMedId
                     : 8440684; Product type e : enzyme"
                     /transl_table=11
     gene            334437..335348
                     /locus_tag="RALB5v1_1000017"
     CDS             334437..335348
                     /function="3.1.2 : Transcriptional level"
                     /locus_tag="RALB5v1_1000017"
                     /inference="ab initio prediction:AMIGene:2.0"
                     /product="putative transcriptional regulator, LysR family"
                     /transl_table=11
                     /note="Evidence 3 : Function proposed based on presence of
                     conserved amino acid motif, structural feature or limited
                     homology; Product type pr : putative regulator"
     gene            335464..335736
                     /locus_tag="RALB5v1_1000018"
     CDS             335464..335736
                     /note="Evidence 4 : Homologs of previously reported genes
                     of unknown function"
                     /locus_tag="RALB5v1_1000018"
                     /inference="ab initio prediction:AMIGene:2.0"
                     /product="conserved protein of unknown function, plasmid
                     stabilization system domain"
                     /transl_table=11
     gene            335714..336046
                     /locus_tag="RALB5v1_1000019"
     CDS             335714..336046
                     /note="Evidence 3 : Function proposed based on presence of
                     conserved amino acid motif, structural feature or limited
                     homology; Product type pr : putative regulator"
                     /locus_tag="RALB5v1_1000019"
                     /inference="ab initio prediction:AMIGene:2.0"
                     /product="putative transcription regulator protein"
                     /transl_table=11
     gene            complement(336088..336675)
                     /locus_tag="RALB5v1_1000020"
     CDS             complement(336088..336675)
                     /note="Evidence 3 : Function proposed based on presence of
                     conserved amino acid motif, structural feature or limited
                     homology; Product type pf : putative factor"
                     /locus_tag="RALB5v1_1000020"
                     /inference="ab initio prediction:AMIGene:2.0"
                     /product="putative elongation factor"
                     /transl_table=11
     gene            complement(336683..337372)
                     /locus_tag="RALB5v1_1000021"
     CDS             complement(336683..337372)
                     /function="3.1.2 : Transcriptional level"
                     /locus_tag="RALB5v1_1000021"
                     /inference="ab initio prediction:AMIGene:2.0"
                     /product="putative transcription regulator, GntR family"
                     /transl_table=11
                     /note="Evidence 3 : Function proposed based on presence of
                     conserved amino acid motif, structural feature or limited
                     homology; Product type pr : putative regulator"
     gene            complement(337404..338744)
                     /locus_tag="RALB5v1_1000022"
                     /gene="dctA"
     CDS             complement(337404..338744)
                     /function="1.1.1 : Carbohydrates/Carbon compounds"
                     /function="4.2.A.23 : The Dicarboxylate/Amino Acid:Cation
                     (Na+ or H+) Symporter (DAACS) Family"
                     /function="6.1 : Membrane"
                     /function="7.3 : Inner membrane"
                     /locus_tag="RALB5v1_1000022"
                     /inference="ab initio prediction:AMIGene:2.0"
                     /product="citrate and C4-dicarboxylic acids transport
                     protein, Sodium:dicarboxylate symporter (SDF) family"
                     /transl_table=11
                     /note="Evidence 2a : Function of homologous gene
                     experimentally demonstrated in an other organism; PubMedId
                     : 10482502; Product type t : transporter"
                     /gene="dctA"
     gene            339048..339290
                     /locus_tag="RALB5v1_1000023"
     CDS             339048..339290
                     /product="allantoicase (Allantoate amidinohydrolase)
                     (fragment)"
                     /transl_table=11
                     /inference="ab initio prediction:AMIGene:2.0"
                     /locus_tag="RALB5v1_1000023"
                     /EC_number="3.5.3.4"
     gene            339453..339947
                     /locus_tag="RALB5v1_1010001"
     CDS             339453..339947
                     /function="5.6.2 : Detoxification (xenobiotic metabolism)"
                     /product="putative Arsenate reductase (arsC)"
                     /inference="ab initio prediction:AMIGene:2.0"
                     /locus_tag="RALB5v1_1010001"
                     /EC_number="1.20.4.-"
                     /EC_number="3.1.3.48"
                     /note="Evidence 3 : Function proposed based on presence of
                     conserved amino acid motif, structural feature or limited
                     homology; PubMedId : 9537360; Product type pe : putative
                     enzyme"
                     /transl_table=11
     gene            339953..340654
                     /locus_tag="RALB5v1_1010002"
     CDS             339953..340654
                     /note="Evidence 3 : Function proposed based on presence of
                     conserved amino acid motif, structural feature or limited
                     homology; Product type pt : putative transporter"
                     /locus_tag="RALB5v1_1010002"
                     /inference="ab initio prediction:AMIGene:2.0"
                     /product="putative transmembrane abc transporter protein,
                     Major intrinsic protein"
                     /transl_table=11
     gene            complement(340721..341665)
                     /locus_tag="RALB5v1_1010003"
                     /gene="argP"
     CDS             complement(340721..341665)
                     /locus_tag="RALB5v1_1010003"
                     /inference="ab initio prediction:AMIGene:2.0"
                     /product="DNA-binding transcriptional activator,
                     replication initiation inhibitor"
                     /transl_table=11
                     /note="Evidence 2a : Function of homologous gene
                     experimentally demonstrated in an other organism; Product
                     type r : regulator"
                     /gene="argP"
     gene            341691..342341
                     /locus_tag="RALB5v1_1010004"
     CDS             341691..342341
                     /note="Evidence 2b : Function of strongly homologous gene;
                     Product type t : transporter"
                     /locus_tag="RALB5v1_1010004"
                     /inference="ab initio prediction:AMIGene:2.0"
                     /product="L-lysine exporter protein"
                     /transl_table=11
     gene            complement(342584..344110)
                     /locus_tag="RALB5v1_1010005"
     CDS             complement(342584..344110)
                     /function="4.2.A.6 : The Resistance-Nodulation-Cell
                     Division (RND) Superfamily"
                     /function="4.2.A.7 : The Drug/Metabolite Transporter (DMT)
                     Superfamily"
                     /locus_tag="RALB5v1_1010005"
                     /inference="ab initio prediction:AMIGene:2.0"
                     /product="putative outer membrane drug efflux lipoprotein,
                     RND efflux system domain"
                     /transl_table=11
                     /note="Evidence 3 : Function proposed based on presence of
                     conserved amino acid motif, structural feature or limited
                     homology; Product type pt : putative transporter"
     gene            complement(344144..347350)
                     /locus_tag="RALB5v1_1010006"
     CDS             complement(344144..347350)
                     /function="4.2.A.6 : The Resistance-Nodulation-Cell
                     Division (RND) Superfamily"
                     /function="5.6.4 : Drug resistance/sensitivity"
                     /function="6.1 : Membrane"
                     /function="7.3 : Inner membrane"
                     /locus_tag="RALB5v1_1010006"
                     /inference="ab initio prediction:AMIGene:2.0"
                     /product="multidrug transport protein, acriflavin
                     resistance protein domain"
                     /transl_table=11
                     /note="Evidence 2b : Function of strongly homologous gene;
                     Product type t : transporter"
     gene            complement(347387..348718)
                     /locus_tag="RALB5v1_1010007"
     CDS             complement(347387..348718)
                     /function="4.2.A.6 : The Resistance-Nodulation-Cell
                     Division (RND) Superfamily"
                     /function="5.6.4 : Drug resistance/sensitivity"
                     /function="6.1 : Membrane"
                     /function="7.3 : Inner membrane"
                     /locus_tag="RALB5v1_1010007"
                     /inference="ab initio prediction:AMIGene:2.0"
                     /product="transmembrane multidrug efflux system, putative
                     component of acridine efflux pump"
                     /transl_table=11
                     /note="Evidence 2b : Function of strongly homologous gene;
                     Product type t : transporter"
     gene            complement(349027..350118)
                     /locus_tag="RALB5v1_1010008"
     CDS             complement(349027..350118)
                     /product="putative esterase/lipase protein"
                     /inference="ab initio prediction:AMIGene:2.0"
                     /locus_tag="RALB5v1_1010008"
                     /transl_table=11
                     /note="Evidence 3 : Function proposed based on presence of
                     conserved amino acid motif, structural feature or limited
                     homology; Product type pe : putative enzyme"
                     /EC_number="3.1.1.-"
     gene            349910..350197
                     /locus_tag="RALB5v1_1010009"
     CDS             349910..350197
                     /note="Evidence 5 : No homology to any previously reported
                     sequences"
                     /locus_tag="RALB5v1_1010009"
                     /inference="ab initio prediction:AMIGene:2.0"
                     /product="protein of unknown function"
                     /transl_table=11
     gene            350400..351344
                     /locus_tag="RALB5v1_1010010"
     CDS             350400..351344
                     /note="Evidence 3 : Function proposed based on presence of
                     conserved amino acid motif, structural feature or limited
                     homology; Product type pr : putative regulator"
                     /locus_tag="RALB5v1_1010010"
                     /inference="ab initio prediction:AMIGene:2.0"
                     /product="putative transcription regulator protein, LysR
                     family"
                     /transl_table=11
     gene            complement(351394..352677)
                     /locus_tag="RALB5v1_1010011"
                     /gene="mltB"
     CDS             complement(351394..352677)
                     /product="membrane-bound lytic murein transglycosylase b
                     protein"
                     /inference="ab initio prediction:AMIGene:2.0"
                     /locus_tag="RALB5v1_1010011"
                     /transl_table=11
                     /note="Evidence 2b : Function of strongly homologous gene;
                     Product type e : enzyme"
                     /EC_number="3.2.1.-"
                     /gene="mltB"
     gene            complement(352989..353774)
                     /locus_tag="RALB5v1_1020001"
     CDS             complement(352989..353774)
                     /product="chemotactic sensory histidine kinase (soluble)
                     (fragment)"
                     /transl_table=11
                     /inference="ab initio prediction:AMIGene:2.0"
                     /locus_tag="RALB5v1_1020001"
                     /EC_number="2.7.13.3"
     gene            complement(353793..354206)
                     /locus_tag="RALB5v1_1020002"
                     /gene="cheY"
     CDS             complement(353793..354206)
                     /function="3.1.2.4 : Complex regulation"
                     /function="3.1.2.4.3 : Two-component regulatory systems
                     (external signal)"
                     /function="5.3 : Motility (incl. chemotaxis, energytaxis,
                     aerotaxis, redoxtaxis)"
                     /locus_tag="RALB5v1_1020002"
                     /inference="ab initio prediction:AMIGene:2.0"
                     /product="chemotactic response regulator, transmits
                     chemoreceptor signals to flagelllar motor components"
                     /transl_table=11
                     /note="Evidence 2a : Function of homologous gene
                     experimentally demonstrated in an other organism; PubMedId
                     : 12381847, 15327941, 9244252; Product type r : regulator"
                     /gene="cheY"
     gene            complement(354254..355198)
                     /locus_tag="RALB5v1_1020003"
                     /gene="motB"
     CDS             complement(354254..355198)
                     /locus_tag="RALB5v1_1020003"
                     /inference="ab initio prediction:AMIGene:2.0"
                     /product="Chemotaxis protein motB (Motility protein B),
                     flagellar motor protein"
                     /transl_table=11
                     /note="Evidence 2a : Function of homologous gene
                     experimentally demonstrated in an other organism; PubMedId
                     : 2447650, 3007435; Product type cp : cell process"
                     /gene="motB"
     gene            complement(355276..356136)
                     /locus_tag="RALB5v1_1020004"
                     /gene="motA"
     CDS             complement(355276..356136)
                     /function="4.1.A.46 : The H+- or Na+-translocating
                     Bacterial Flagellar Motor (Mot) Family"
                     /function="5.3 : Motility (incl. chemotaxis, energytaxis,
                     aerotaxis, redoxtaxis)"
                     /function="6.1 : Membrane"
                     /function="7.3 : Inner membrane"
                     /locus_tag="RALB5v1_1020004"
                     /inference="ab initio prediction:AMIGene:2.0"
                     /product="MotA: chemotaxis protein; proton conductor
                     component of flagella motor, torque generator"
                     /transl_table=11
                     /note="Evidence 2a : Function of homologous gene
                     experimentally demonstrated in an other organism; PubMedId
                     : 1719217, 6090403, 7643400; Product type cp : cell
                     process"
                     /gene="motA"
     gene            356123..356185
                     /locus_tag="RALB5v1_1020005"
     CDS             356123..356185
                     /locus_tag="RALB5v1_1020005"
                     /inference="ab initio prediction:AMIGene:2.0"
                     /product="Hypothethical protein"
                     /transl_table=11
     gene            complement(356580..357140)
                     /locus_tag="RALB5v1_1020006"
                     /gene="flhC"
     CDS             complement(356580..357140)
                     /function="1.6.12 : Flagella"
                     /function="3.1.2.1 : Sigma factors, anti-sigmafactors"
                     /locus_tag="RALB5v1_1020006"
                     /inference="ab initio prediction:AMIGene:2.0"
                     /product="Flagellar transcriptional activator flhC; sigma
                     factor, dual regulator with flhD"
                     /transl_table=11
                     /note="Evidence 2a : Function of homologous gene
                     experimentally demonstrated in an other organism; PubMedId
                     : 10601207, 12511500; Product type r : regulator"
                     /gene="flhC"
     gene            complement(357215..357532)
                     /locus_tag="RALB5v1_1020007"
                     /gene="flhD"
     CDS             complement(357215..357532)
                     /locus_tag="RALB5v1_1020007"
                     /inference="ab initio prediction:AMIGene:2.0"
                     /product="DNA-binding transcriptional dual regulator with
                     FlhC"
                     /transl_table=11
                     /note="Evidence 2a : Function of homologous gene
                     experimentally demonstrated in an other organism; PubMedId
                     : 10601207, 12511500; Product type pr : putative regulator"
                     /gene="flhD"
     gene            358521..358967
                     /locus_tag="RALB5v1_1020008"
     CDS             358521..358967
                     /note="Evidence 4 : Homologs of previously reported genes
                     of unknown function"
                     /locus_tag="RALB5v1_1020008"
                     /inference="ab initio prediction:AMIGene:2.0"
                     /product="conserved exported protein of unknown function"
                     /transl_table=11
     gene            358993..360666
                     /locus_tag="RALB5v1_1020009"
     CDS             358993..360666
                     /note="Evidence 4 : Homologs of previously reported genes
                     of unknown function"
                     /locus_tag="RALB5v1_1020009"
                     /inference="ab initio prediction:AMIGene:2.0"
                     /product="conserved membrane protein of unknown function"
                     /transl_table=11
     gene            361289..362446
                     /locus_tag="RALB5v1_1020010"
     CDS             361289..362446
                     /note="Evidence 3 : Function proposed based on presence of
                     conserved amino acid motif, structural feature or limited
                     homology; Product type pt : putative transporter"
                     /locus_tag="RALB5v1_1020010"
                     /inference="ab initio prediction:AMIGene:2.0"
                     /product="putative abc-type branched-chain amino acid
                     transport systems, periplasmic component abc transporter
                     protein"
                     /transl_table=11
     gene            362742..363893
                     /locus_tag="RALB5v1_1020011"
     CDS             362742..363893
                     /function="1 : Metabolism"
                     /product="putative formyl-coenzyme A transferase; caiB/baiF
                     CoA-transferase family III"
                     /inference="ab initio prediction:AMIGene:2.0"
                     /locus_tag="RALB5v1_1020011"
                     /EC_number="2.8.3.16"
                     /note="Evidence 3 : Function proposed based on presence of
                     conserved amino acid motif, structural feature or limited
                     homology; Product type pe : putative enzyme"
                     /transl_table=11
     gene            364334..366004
                     /locus_tag="RALB5v1_1020012"
     CDS             364334..366004
                     /product="signal transduction Histidine kinase"
                     /inference="ab initio prediction:AMIGene:2.0"
                     /locus_tag="RALB5v1_1020012"
                     /transl_table=11
                     /note="Evidence 2b : Function of strongly homologous gene;
                     Product type r : regulator"
                     /EC_number="2.7.13.3"
     gene            365967..366665
                     /locus_tag="RALB5v1_1020013"
     CDS             365967..366665
                     /note="Evidence 2b : Function of strongly homologous gene;
                     Product type r : regulator"
                     /locus_tag="RALB5v1_1020013"
                     /inference="ab initio prediction:AMIGene:2.0"
                     /product="DNA-binding response regulator in two-component
                     system"
                     /transl_table=11
     gene            366835..367311
                     /locus_tag="RALB5v1_1020014"
     CDS             366835..367311
                     /note="Evidence 3 : Function proposed based on presence of
                     conserved amino acid motif, structural feature or limited
                     homology; Product type pr : putative regulator"
                     /locus_tag="RALB5v1_1020014"
                     /inference="ab initio prediction:AMIGene:2.0"
                     /product="putative signal peptide protein"
                     /transl_table=11
     gene            complement(368057..368821)
                     /locus_tag="RALB5v1_1030001"
     CDS             complement(368057..368821)
                     /note="Evidence 5 : No homology to any previously reported
                     sequences"
                     /locus_tag="RALB5v1_1030001"
                     /inference="ab initio prediction:AMIGene:2.0"
                     /product="protein of unknown function"
                     /transl_table=11
     gene            complement(368593..368952)
                     /locus_tag="RALB5v1_1030002"
     CDS             complement(368593..368952)
                     /note="Evidence 3 : Function proposed based on presence of
                     conserved amino acid motif, structural feature or limited
                     homology; Product type pc : putative carrier"
                     /locus_tag="RALB5v1_1030002"
                     /inference="ab initio prediction:AMIGene:2.0"
                     /product="putative cytochrome c, soxE homolog"
                     /transl_table=11
     gene            complement(369084..369983)
                     /locus_tag="RALB5v1_1030003"
     CDS             complement(369084..369983)
                     /note="Evidence 4 : Homologs of previously reported genes
                     of unknown function"
                     /locus_tag="RALB5v1_1030003"
                     /inference="ab initio prediction:AMIGene:2.0"
                     /product="conserved exported protein of unknown function,
                     predicted periplasmic or secreted lipoprotein, BON domains"
                     /transl_table=11
     gene            complement(369961..370401)
                     /locus_tag="RALB5v1_1030004"
     CDS             complement(369961..370401)
                     /note="Evidence 4 : Homologs of previously reported genes
                     of unknown function"
                     /locus_tag="RALB5v1_1030004"
                     /inference="ab initio prediction:AMIGene:2.0"
                     /product="conserved protein of unknown function, UPF0102"
                     /transl_table=11
     gene            370413..371315
                     /locus_tag="RALB5v1_1030005"
     CDS             370413..371315
                     /function="1 : Metabolism"
                     /locus_tag="RALB5v1_1030005"
                     /inference="ab initio prediction:AMIGene:2.0"
                     /product="putative Uroporphyrin-III C/tetrapyrrole
                     (Corrin/Porphyrin) methyltransferase, UPF0011"
                     /transl_table=11
                     /note="Evidence 3 : Function proposed based on presence of
                     conserved amino acid motif, structural feature or limited
                     homology; Product type pe : putative enzyme"
     gene            complement(371312..372019)
                     /locus_tag="RALB5v1_1030006"
     CDS             complement(371312..372019)
                     /note="Evidence 3 : Function proposed based on presence of
                     conserved amino acid motif, structural feature or limited
                     homology; Product type lp : lipoprotein"
                     /locus_tag="RALB5v1_1030006"
                     /inference="ab initio prediction:AMIGene:2.0"
                     /product="putative rare lipoprotein A (rlpA)"
                     /transl_table=11
     gene            372223..372879
                     /locus_tag="RALB5v1_1030007"
     CDS             372223..372879
                     /note="Evidence 3 : Function proposed based on presence of
                     conserved amino acid motif, structural feature or limited
                     homology; Product type pe : putative enzyme"
                     /locus_tag="RALB5v1_1030007"
                     /inference="ab initio prediction:AMIGene:2.0"
                     /product="putative enzyme with
                     metallo-hydrolase/oxidoreductase domain"
                     /transl_table=11
     gene            372876..373571
                     /locus_tag="RALB5v1_1030008"
     CDS             372876..373571
                     /note="Evidence 4 : Homologs of previously reported genes
                     of unknown function"
                     /locus_tag="RALB5v1_1030008"
                     /inference="ab initio prediction:AMIGene:2.0"
                     /product="conserved protein of unknown function"
                     /transl_table=11
     gene            373846..374115
                     /locus_tag="RALB5v1_1030009"
     CDS             373846..374115
                     /note="Evidence 4 : Homologs of previously reported genes
                     of unknown function"
                     /locus_tag="RALB5v1_1030009"
                     /inference="ab initio prediction:AMIGene:2.0"
                     /product="conserved protein of unknown function"
                     /transl_table=11
     gene            complement(374245..374601)
                     /locus_tag="RALB5v1_1030010"
                     /gene="arsC"
     CDS             complement(374245..374601)
                     /function="5.6.2 : Detoxification (xenobiotic metabolism)"
                     /product="arsenate reductase with thioredoxin-like domain"
                     /gene="arsC"
                     /inference="ab initio prediction:AMIGene:2.0"
                     /locus_tag="RALB5v1_1030010"
                     /EC_number="1.20.4.1"
                     /note="Evidence 2b : Function of strongly homologous gene;
                     PubMedId : 7721697; Product type e : enzyme"
                     /transl_table=11
     gene            374870..375355
                     /locus_tag="RALB5v1_1030011"
                     /gene="ripAM"
     CDS             374870..375355
                     /locus_tag="RALB5v1_1030011"
                     /inference="ab initio prediction:AMIGene:2.0"
                     /product="Putative type III effector protein"
                     /transl_table=11
                     /note="Evidence 3 : Function proposed based on presence of
                     conserved amino acid motif, structural feature or limited
                     homology; Product type ph : phenotype"
                     /gene="ripAM"
     gene            complement(375378..375635)
                     /locus_tag="RALB5v1_1030012"
     CDS             complement(375378..375635)
                     /product="Putative acetylornithine deacetylase (argE)
                     (fragment)"
                     /inference="ab initio prediction:AMIGene:2.0"
                     /locus_tag="RALB5v1_1030012"
                     /transl_table=11
                     /note="Evidence 3 : Function proposed based on presence of
                     conserved amino acid motif, structural feature or limited
                     homology"
                     /EC_number="3.5.1.16"
     gene            375806..376471
                     /locus_tag="RALB5v1_1040001"
     CDS             375806..376471
                     /product="diaminopimelate epimerase (fragment)"
                     /transl_table=11
                     /inference="ab initio prediction:AMIGene:2.0"
                     /locus_tag="RALB5v1_1040001"
                     /EC_number="5.1.1.7"
     gene            376526..377353
                     /locus_tag="RALB5v1_1040002"
     CDS             376526..377353
                     /note="Evidence 4 : Homologs of previously reported genes
                     of unknown function"
                     /locus_tag="RALB5v1_1040002"
                     /inference="ab initio prediction:AMIGene:2.0"
                     /product="conserved protein of unknown function"
                     /transl_table=11
     gene            complement(377445..378119)
                     /locus_tag="RALB5v1_1040003"
                     /gene="pyrE"
     CDS             complement(377445..378119)
                     /function="1.5.2.2 : Pyrimidine biosynthesis"
                     /function="7.1 : Cytoplasm"
                     /product="orotate phosphoribosyltransferase"
                     /gene="pyrE"
                     /inference="ab initio prediction:AMIGene:2.0"
                     /locus_tag="RALB5v1_1040003"
                     /EC_number="2.4.2.10"
                     /note="Evidence 2a : Function of homologous gene
                     experimentally demonstrated in an other organism; PubMedId
                     : 8620002; Product type e : enzyme"
                     /transl_table=11
     gene            378151..378936
                     /locus_tag="RALB5v1_1040004"
     CDS             378151..378936
                     /function="5 : Cell processes"
                     /product="putative exodeoxyribonuclease
                     III/endonuclease/phosphatase"
                     /inference="ab initio prediction:AMIGene:2.0"
                     /locus_tag="RALB5v1_1040004"
                     /EC_number="3.1.11.2"
                     /EC_number="4.2.99.18"
                     /note="Evidence 3 : Function proposed based on presence of
                     conserved amino acid motif, structural feature or limited
                     homology; Product type pe : putative enzyme"
                     /transl_table=11
     gene            379077..379577
                     /locus_tag="RALB5v1_1040005"
     CDS             379077..379577
                     /note="Evidence 4 : Homologs of previously reported genes
                     of unknown function"
                     /locus_tag="RALB5v1_1040005"
                     /inference="ab initio prediction:AMIGene:2.0"
                     /product="conserved inner membrane protein of unknown
                     function"
                     /transl_table=11
     gene            379718..380731
                     /locus_tag="RALB5v1_1040006"
                     /gene="argC"
     CDS             379718..380731
                     /function="1.5.1 : Amino acids"
                     /function="1.5.1.3 : Arginine"
                     /product="N-acetyl-gamma-glutamyl-phosphate reductase"
                     /gene="argC"
                     /inference="ab initio prediction:AMIGene:2.0"
                     /locus_tag="RALB5v1_1040006"
                     /EC_number="1.2.1.38"
                     /note="Evidence 2a : Function of homologous gene
                     experimentally demonstrated in an other organism; PubMedId
                     : 7929012; Product type e : enzyme"
                     /transl_table=11
     gene            complement(380844..381755)
                     /locus_tag="RALB5v1_1040007"
     CDS             complement(380844..381755)
                     /note="Evidence 3 : Function proposed based on presence of
                     conserved amino acid motif, structural feature or limited
                     homology; Product type pe : putative enzyme"
                     /locus_tag="RALB5v1_1040007"
                     /inference="ab initio prediction:AMIGene:2.0"
                     /product="putative membrane protease subunit,
                     stomatin/prohibitin homolog transmembrane protein"
                     /transl_table=11
     gene            381754..381966
                     /locus_tag="RALB5v1_1040008"
     CDS             381754..381966
                     /note="Evidence 5 : No homology to any previously reported
                     sequences"
                     /locus_tag="RALB5v1_1040008"
                     /inference="ab initio prediction:AMIGene:2.0"
                     /product="protein of unknown function"
                     /transl_table=11
     gene            complement(382041..382796)
                     /locus_tag="RALB5v1_1040009"
     CDS             complement(382041..382796)
                     /note="Evidence 3 : Function proposed based on presence of
                     conserved amino acid motif, structural feature or limited
                     homology; Product type pc : putative carrier"
                     /locus_tag="RALB5v1_1040009"
                     /inference="ab initio prediction:AMIGene:2.0"
                     /product="putative lipoprotein transmembrane"
                     /transl_table=11
     gene            complement(382875..383243)
                     /locus_tag="RALB5v1_1040010"
     CDS             complement(382875..383243)
                     /note="Evidence 4 : Homologs of previously reported genes
                     of unknown function"
                     /locus_tag="RALB5v1_1040010"
                     /inference="ab initio prediction:AMIGene:2.0"
                     /product="conserved exported protein of unknown function,
                     signal peptide precursor"
                     /transl_table=11
     gene            complement(383342..383956)
                     /locus_tag="RALB5v1_1040011"
     CDS             complement(383342..383956)
                     /note="Evidence 4 : Homologs of previously reported genes
                     of unknown function"
                     /locus_tag="RALB5v1_1040011"
                     /inference="ab initio prediction:AMIGene:2.0"
                     /product="conserved protein of unknown function"
                     /transl_table=11
     gene            complement(383982..384494)
                     /locus_tag="RALB5v1_1040012"
     CDS             complement(383982..384494)
                     /function="3.1.2 : Transcriptional level"
                     /locus_tag="RALB5v1_1040012"
                     /inference="ab initio prediction:AMIGene:2.0"
                     /product="putative transcriptional regulator, MarR family"
                     /transl_table=11
                     /note="Evidence 3 : Function proposed based on presence of
                     conserved amino acid motif, structural feature or limited
                     homology; Product type pr : putative regulator"
     gene            384607..385194
                     /locus_tag="RALB5v1_1040013"
     CDS             384607..385194
                     /product="putative nitroreductase"
                     /inference="ab initio prediction:AMIGene:2.0"
                     /locus_tag="RALB5v1_1040013"
                     /transl_table=11
                     /note="Evidence 3 : Function proposed based on presence of
                     conserved amino acid motif, structural feature or limited
                     homology; Product type pe : putative enzyme"
                     /EC_number="1.6.99.-"
     gene            385268..386197
                     /locus_tag="RALB5v1_1040014"
     CDS             385268..386197
                     /function="3.1.4 : Regulation level unknown"
                     /locus_tag="RALB5v1_1040014"
                     /inference="ab initio prediction:AMIGene:2.0"
                     /product="transmembrane protein"
                     /transl_table=11
                     /note="Evidence 2b : Function of strongly homologous gene;
                     Product type m : membrane component"
     gene            complement(386323..387267)
                     /locus_tag="RALB5v1_1040015"
     CDS             complement(386323..387267)
                     /note="Evidence 3 : Function proposed based on presence of
                     conserved amino acid motif, structural feature or limited
                     homology; Product type pe : putative enzyme"
                     /locus_tag="RALB5v1_1040015"
                     /inference="ab initio prediction:AMIGene:2.0"
                     /product="putative membrane-associated zinc
                     metalloprotease, Peptidase M48, Ste24p"
                     /transl_table=11
     gene            387261..387971
                     /locus_tag="RALB5v1_1040016"
     CDS             387261..387971
                     /locus_tag="RALB5v1_1040016"
                     /inference="ab initio prediction:AMIGene:2.0"
                     /product="muropeptide transport protein (MFS family)
                     (fragment)"
                     /transl_table=11
     gene            388139..390946
                     /locus_tag="RALB5v1_1050001"
     CDS             388139..390946
                     /note="Evidence 3 : Function proposed based on presence of
                     conserved amino acid motif, structural feature or limited
                     homology; Product type ps : putative structure"
                     /locus_tag="RALB5v1_1050001"
                     /inference="ab initio prediction:AMIGene:2.0"
                     /product="putative type-4 fimbrial biogenesis protein
                     precursor; pily1 domain, Con A-like domain"
                     /transl_table=11
     gene            390949..391416
                     /locus_tag="RALB5v1_1050002"
                     /gene="pilE"
     CDS             390949..391416
                     /locus_tag="RALB5v1_1050002"
                     /inference="ab initio prediction:AMIGene:2.0"
                     /product="type 4 fimbrial biogenesis signal peptide
                     protein"
                     /transl_table=11
                     /note="Evidence 2b : Function of strongly homologous gene;
                     Product type s : structure"
                     /gene="pilE"
     gene            complement(391548..392933)
                     /locus_tag="RALB5v1_1050003"
                     /gene="fumC"
     CDS             complement(391548..392933)
                     /function="1.3.4 : Tricarboxylic acid cycle"
                     /function="1.3.5 : Fermentation"
                     /function="1.3.7 : Anaerobic respiration"
                     /product="fumarase C (fumarate hydratase)"
                     /gene="fumC"
                     /inference="ab initio prediction:AMIGene:2.0"
                     /locus_tag="RALB5v1_1050003"
                     /EC_number="4.2.1.2"
                     /note="Evidence 2a : Function of homologous gene
                     experimentally demonstrated in an other organism; PubMedId
                     : 2914923; Product type e : enzyme"
                     /transl_table=11
     gene            393143..394564
                     /locus_tag="RALB5v1_1050004"
                     /gene="mdtD"
     CDS             393143..394564
                     /function="4.2.A.1 : The Major Facilitator Superfamily
                     (MFS)"
                     /function="5.6.4 : Drug resistance/sensitivity"
                     /function="6.1 : Membrane"
                     /function="7.3 : Inner membrane"
                     /locus_tag="RALB5v1_1050004"
                     /inference="ab initio prediction:AMIGene:2.0"
                     /product="multidrug transport protein, MFS family"
                     /transl_table=11
                     /note="Evidence 2b : Function of strongly homologous gene;
                     Product type t : transporter"
                     /gene="mdtD"
     gene            complement(394594..396168)
                     /locus_tag="RALB5v1_1050005"
                     /gene="ripQ"
     CDS             complement(394594..396168)
                     /locus_tag="RALB5v1_1050005"
                     /inference="ab initio prediction:AMIGene:2.0"
                     /product="type III effector, HopAA1 family"
                     /transl_table=11
                     /note="Evidence 2b : Function of strongly homologous gene;
                     Product type ph : phenotype"
                     /gene="ripQ"
     gene            complement(396415..397392)
                     /locus_tag="RALB5v1_1050006"
     CDS             complement(396415..397392)
                     /note="Evidence 5 : No homology to any previously reported
                     sequences"
                     /locus_tag="RALB5v1_1050006"
                     /inference="ab initio prediction:AMIGene:2.0"
                     /product="protein of unknown function"
                     /transl_table=11
     gene            396455..397444
                     /locus_tag="RALB5v1_1050007"
                     /gene="ripBI"
                     /pseudo
     CDS             396455..397444
                     /locus_tag="RALB5v1_1050007"
                     /inference="ab initio prediction:AMIGene:2.0"
                     /pseudo
                     /product="type III effector, XopX family (fragment)"
                     /transl_table=11
                     /note="Evidence 2b : Function of strongly homologous gene;
                     Product type ph : phenotype"
                     /gene="ripBI"
     gene            397605..401891
                     /locus_tag="RALB5v1_1060001"
                     /pseudo
     CDS             397605..401891
                     /locus_tag="RALB5v1_1060001"
                     /inference="ab initio prediction:AMIGene:2.0"
                     /pseudo
                     /product="fragment of Type III effector protein (Skwp3)
                     (part 1)"
                     /transl_table=11
                     /note="Evidence 2a : Function of homologous gene
                     experimentally demonstrated in an other organism; PubMedId
                     : 19144559; Product type ph : phenotype"
     gene            401686..402633
                     /locus_tag="RALB5v1_1060002"
                     /pseudo
     CDS             401686..402633
                     /locus_tag="RALB5v1_1060002"
                     /inference="ab initio prediction:AMIGene:2.0"
                     /pseudo
                     /product="fragment of Type III effector protein (Skwp3)
                     (part 2)"
                     /transl_table=11
                     /note="Evidence 2a : Function of homologous gene
                     experimentally demonstrated in an other organism; PubMedId
                     : 19144559; Product type ph : phenotype"
     gene            complement(402596..403351)
                     /locus_tag="RALB5v1_1060003"
     CDS             complement(402596..403351)
                     /product="putative 3-alpha-(or 20-beta)-hydroxysteroid
                     dehydrogenase"
                     /inference="ab initio prediction:AMIGene:2.0"
                     /locus_tag="RALB5v1_1060003"
                     /transl_table=11
                     /note="Evidence 3 : Function proposed based on presence of
                     conserved amino acid motif, structural feature or limited
                     homology; Product type pe : putative enzyme"
                     /EC_number="1.1.1.53"
     gene            403964..405841
                     /locus_tag="RALB5v1_1060004"
     CDS             403964..405841
                     /note="Evidence 4 : Homologs of previously reported genes
                     of unknown function"
                     /locus_tag="RALB5v1_1060004"
                     /inference="ab initio prediction:AMIGene:2.0"
                     /product="conserved membrane protein of unknown function"
                     /transl_table=11
     gene            complement(406121..406366)
                     /locus_tag="RALB5v1_1060005"
     CDS             complement(406121..406366)
                     /note="Evidence 4 : Homologs of previously reported genes
                     of unknown function"
                     /locus_tag="RALB5v1_1060005"
                     /inference="ab initio prediction:AMIGene:2.0"
                     /product="conserved protein of unknown function"
                     /transl_table=11
     gene            406435..406653
                     /locus_tag="RALB5v1_1060006"
     CDS             406435..406653
                     /note="Evidence 5 : No homology to any previously reported
                     sequences"
                     /locus_tag="RALB5v1_1060006"
                     /inference="ab initio prediction:AMIGene:2.0"
                     /product="protein of unknown function"
                     /transl_table=11
     gene            complement(406901..407332)
                     /locus_tag="RALB5v1_1060007"
     CDS             complement(406901..407332)
                     /note="Evidence 4 : Homologs of previously reported genes
                     of unknown function"
                     /locus_tag="RALB5v1_1060007"
                     /inference="ab initio prediction:AMIGene:2.0"
                     /product="conserved protein of unknown function"
                     /transl_table=11
     gene            complement(407428..408060)
                     /locus_tag="RALB5v1_1060008"
     CDS             complement(407428..408060)
                     /note="Evidence 3 : Function proposed based on presence of
                     conserved amino acid motif, structural feature or limited
                     homology; Product type h : extrachromosomal origin"
                     /locus_tag="RALB5v1_1060008"
                     /inference="ab initio prediction:AMIGene:2.0"
                     /product="putative bacteriophage protein"
                     /transl_table=11
     gene            complement(408156..409454)
                     /locus_tag="RALB5v1_1060009"
     CDS             complement(408156..409454)
                     /note="Evidence 3 : Function proposed based on presence of
                     conserved amino acid motif, structural feature or limited
                     homology; Product type pcp : putative cell process"
                     /locus_tag="RALB5v1_1060009"
                     /inference="ab initio prediction:AMIGene:2.0"
                     /product="putative zonular occludens toxin (Zot)"
                     /transl_table=11
     gene            complement(409423..409617)
                     /locus_tag="RALB5v1_1060010"
     CDS             complement(409423..409617)
                     /note="Evidence 4 : Homologs of previously reported genes
                     of unknown function"
                     /locus_tag="RALB5v1_1060010"
                     /inference="ab initio prediction:AMIGene:2.0"
                     /product="conserved protein of unknown function"
                     /transl_table=11
     gene            complement(409621..409968)
                     /locus_tag="RALB5v1_1060011"
     CDS             complement(409621..409968)
                     /note="Evidence 3 : Function proposed based on presence of
                     conserved amino acid motif, structural feature or limited
                     homology; Product type h : extrachromosomal origin"
                     /locus_tag="RALB5v1_1060011"
                     /inference="ab initio prediction:AMIGene:2.0"
                     /product="putative phage protein"
                     /transl_table=11
     gene            complement(409974..411431)
                     /locus_tag="RALB5v1_1060012"
     CDS             complement(409974..411431)
                     /note="Evidence 4 : Homologs of previously reported genes
                     of unknown function"
                     /locus_tag="RALB5v1_1060012"
                     /inference="ab initio prediction:AMIGene:2.0"
                     /product="conserved membrane protein of unknown function"
                     /transl_table=11
     gene            complement(411428..411529)
                     /locus_tag="RALB5v1_1060013"
     CDS             complement(411428..411529)
                     /note="Evidence 5 : No homology to any previously reported
                     sequences"
                     /locus_tag="RALB5v1_1060013"
                     /inference="ab initio prediction:AMIGene:2.0"
                     /product="exported protein of unknown function"
                     /transl_table=11
     gene            complement(411533..411769)
                     /locus_tag="RALB5v1_1060014"
     CDS             complement(411533..411769)
                     /note="Evidence 2b : Function of strongly homologous gene;
                     Product type h : extrachromosomal origin"
                     /locus_tag="RALB5v1_1060014"
                     /inference="ab initio prediction:AMIGene:2.0"
                     /product="Phage protein, Vpf77-like"
                     /transl_table=11
     gene            complement(411824..412057)
                     /locus_tag="RALB5v1_1060015"
     CDS             complement(411824..412057)
                     /note="Evidence 4 : Homologs of previously reported genes
                     of unknown function"
                     /locus_tag="RALB5v1_1060015"
                     /inference="ab initio prediction:AMIGene:2.0"
                     /product="conserved exported protein of unknown function"
                     /transl_table=11
     gene            complement(412057..412443)
                     /locus_tag="RALB5v1_1060016"
     CDS             complement(412057..412443)
                     /note="Evidence 3 : Function proposed based on presence of
                     conserved amino acid motif, structural feature or limited
                     homology; Product type h : extrachromosomal origin"
                     /locus_tag="RALB5v1_1060016"
                     /inference="ab initio prediction:AMIGene:2.0"
                     /product="putative capsid protein from phage"
                     /transl_table=11
     gene            complement(412443..412769)
                     /locus_tag="RALB5v1_1060017"
     CDS             complement(412443..412769)
                     /note="Evidence 3 : Function proposed based on presence of
                     conserved amino acid motif, structural feature or limited
                     homology; Product type h : extrachromosomal origin"
                     /locus_tag="RALB5v1_1060017"
                     /inference="ab initio prediction:AMIGene:2.0"
                     /product="putative phage protein"
                     /transl_table=11
     gene            complement(412779..413969)
                     /locus_tag="RALB5v1_1060018"
     CDS             complement(412779..413969)
                     /note="Evidence 3 : Function proposed based on presence of
                     conserved amino acid motif, structural feature or limited
                     homology; Product type h : extrachromosomal origin"
                     /locus_tag="RALB5v1_1060018"
                     /inference="ab initio prediction:AMIGene:2.0"
                     /product="putative phage replication cri-related protein"
                     /transl_table=11
     gene            complement(413974..414297)
                     /locus_tag="RALB5v1_1060019"
     CDS             complement(413974..414297)
                     /note="Evidence 4 : Homologs of previously reported genes
                     of unknown function"
                     /locus_tag="RALB5v1_1060019"
                     /inference="ab initio prediction:AMIGene:2.0"
                     /product="conserved protein of unknown function"
                     /transl_table=11
     gene            414413..414895
                     /locus_tag="RALB5v1_1060020"
     CDS             414413..414895
                     /note="Evidence 4 : Homologs of previously reported genes
                     of unknown function"
                     /locus_tag="RALB5v1_1060020"
                     /inference="ab initio prediction:AMIGene:2.0"
                     /product="conserved protein of unknown function"
                     /transl_table=11
     gene            414838..415446
                     /locus_tag="RALB5v1_1060021"
     CDS             414838..415446
                     /note="Evidence 5 : No homology to any previously reported
                     sequences"
                     /locus_tag="RALB5v1_1060021"
                     /inference="ab initio prediction:AMIGene:2.0"
                     /product="protein of unknown function"
                     /transl_table=11
     gene            415469..416407
                     /locus_tag="RALB5v1_1060022"
                     /gene="proY"
                     /pseudo
     CDS             415469..416407
                     /function="1.1.3 : Amino acids"
                     /function="1.5.1.3 : Arginine"
                     /function="4.2.A.3 : The Amino Acid-Polyamine-Choline (APC)
                     Family"
                     /function="7.3 : Inner membrane"
                     /locus_tag="RALB5v1_1060022"
                     /inference="ab initio prediction:AMIGene:2.0"
                     /pseudo
                     /product="fragment of proline transport protein, APC family
                     (part 1)"
                     /transl_table=11
                     /note="Evidence 2b : Function of strongly homologous gene;
                     PubMedId : 9308174; Product type t : transporter"
                     /gene="proY"
     gene            416184..416819
                     /locus_tag="RALB5v1_1060023"
                     /gene="proY"
                     /pseudo
     CDS             416184..416819
                     /function="1.1.3 : Amino acids"
                     /function="1.5.1.3 : Arginine"
                     /function="4.2.A.3 : The Amino Acid-Polyamine-Choline (APC)
                     Family"
                     /function="7.3 : Inner membrane"
                     /locus_tag="RALB5v1_1060023"
                     /inference="ab initio prediction:AMIGene:2.0"
                     /pseudo
                     /product="fragment of proline transport protein, APC family
                     (part 2)"
                     /transl_table=11
                     /note="Evidence 2b : Function of strongly homologous gene;
                     PubMedId : 9308174; Product type t : transporter"
                     /gene="proY"
     gene            417148..417999
                     /locus_tag="RALB5v1_1060024"
     CDS             417148..417999
                     /note="Evidence 4 : Homologs of previously reported genes
                     of unknown function"
                     /locus_tag="RALB5v1_1060024"
                     /inference="ab initio prediction:AMIGene:2.0"
                     /product="conserved hypothethical protein"
                     /transl_table=11
     gene            complement(418136..418468)
                     /locus_tag="RALB5v1_1060025"
     CDS             complement(418136..418468)
                     /note="Evidence 5 : No homology to any previously reported
                     sequences"
                     /locus_tag="RALB5v1_1060025"
                     /inference="ab initio prediction:AMIGene:2.0"
                     /product="protein of unknown function"
                     /transl_table=11
     gene            418356..419654
                     /locus_tag="RALB5v1_1060026"
     CDS             418356..419654
                     /note="Evidence 2b : Function of strongly homologous gene;
                     Product type t : transporter"
                     /locus_tag="RALB5v1_1060026"
                     /inference="ab initio prediction:AMIGene:2.0"
                     /product="Chloride channel, voltage gated protein"
                     /transl_table=11
     gene            420004..421335
                     /locus_tag="RALB5v1_1070001"
     CDS             420004..421335
                     /note="Evidence 4 : Homologs of previously reported genes
                     of unknown function"
                     /locus_tag="RALB5v1_1070001"
                     /inference="ab initio prediction:AMIGene:2.0"
                     /product="conserved protein of unknown function"
                     /transl_table=11
     gene            complement(421382..422248)
                     /locus_tag="RALB5v1_1070002"
     CDS             complement(421382..422248)
                     /note="Evidence 4 : Homologs of previously reported genes
                     of unknown function"
                     /locus_tag="RALB5v1_1070002"
                     /inference="ab initio prediction:AMIGene:2.0"
                     /product="Conserved protein of unknown function, Ankyrin
                     repeat domain"
                     /transl_table=11
     gene            complement(422232..423035)
                     /locus_tag="RALB5v1_1070003"
     CDS             complement(422232..423035)
                     /note="Evidence 3 : Function proposed based on presence of
                     conserved amino acid motif, structural feature or limited
                     homology; Product type pe : putative enzyme"
                     /locus_tag="RALB5v1_1070003"
                     /inference="ab initio prediction:AMIGene:2.0"
                     /product="putative metallo-dependent hydrolase;
                     TatD-related deoxyribonuclease"
                     /transl_table=11
     gene            complement(423043..423393)
                     /locus_tag="RALB5v1_1070004"
                     /gene="pilZ"
     CDS             complement(423043..423393)
                     /function="6.5 : Pilus"
                     /locus_tag="RALB5v1_1070004"
                     /inference="ab initio prediction:AMIGene:2.0"
                     /product="Type 4 pilus assembly protein"
                     /transl_table=11
                     /note="Evidence 2b : Function of strongly homologous gene;
                     PubMedId : 8550441; Product type f : factor"
                     /gene="pilZ"
     gene            complement(423490..424500)
                     /locus_tag="RALB5v1_1070005"
                     /gene="holB"
     CDS             complement(423490..424500)
                     /function="1.5.2 : Nucleotide"
                     /function="5.2 : Cell cycle physiology"
                     /product="DNA polymerase III, delta' subunit"
                     /gene="holB"
                     /inference="ab initio prediction:AMIGene:2.0"
                     /locus_tag="RALB5v1_1070005"
                     /EC_number="2.7.7.7"
                     /note="Evidence 2a : Function of homologous gene
                     experimentally demonstrated in an other organism; PubMedId
                     : 8505303, 8505304; Product type e : enzyme"
                     /transl_table=11
     gene            complement(424582..425199)
                     /locus_tag="RALB5v1_1070006"
                     /gene="tmk"
     CDS             complement(424582..425199)
                     /function="1.7.15 : 2'-deoxyribonucleotide/ribonucleoside
                     metabolism"
                     /function="1.7.33 : Nucleotide and nucleoside conversions"
                     /product="thymidylate kinase"
                     /gene="tmk"
                     /inference="ab initio prediction:AMIGene:2.0"
                     /locus_tag="RALB5v1_1070006"
                     /EC_number="2.7.4.9"
                     /note="Evidence 2a : Function of homologous gene
                     experimentally demonstrated in an other organism; PubMedId
                     : 11369858, 8631667, 9826650; Product type e : enzyme"
                     /transl_table=11
     gene            complement(425196..426194)
                     /locus_tag="RALB5v1_1070007"
     CDS             complement(425196..426194)
                     /function="1.5.3.2 : Folic acid"
                     /product="putative Aminodeoxychorismate lyase; exported
                     protein"
                     /inference="ab initio prediction:AMIGene:2.0"
                     /locus_tag="RALB5v1_1070007"
                     /EC_number="4.1.3.38"
                     /note="Evidence 3 : Function proposed based on presence of
                     conserved amino acid motif, structural feature or limited
                     homology; Product type pe : putative enzyme"
                     /transl_table=11
     gene            426329..427327
                     /locus_tag="RALB5v1_1070008"
     CDS             426329..427327
                     /function="1 : Metabolism"
                     /locus_tag="RALB5v1_1070008"
                     /inference="ab initio prediction:AMIGene:2.0"
                     /product="putative aminomethyl transferase"
                     /transl_table=11
                     /note="Evidence 3 : Function proposed based on presence of
                     conserved amino acid motif, structural feature or limited
                     homology; Product type pe : putative enzyme"
     gene            complement(428176..428352)
                     /locus_tag="RALB5v1_1080001"
     CDS             complement(428176..428352)
                     /note="Evidence 4 : Homologs of previously reported genes
                     of unknown function"
                     /locus_tag="RALB5v1_1080001"
                     /inference="ab initio prediction:AMIGene:2.0"
                     /product="conserved exported protein of unknown function"
                     /transl_table=11
     gene            complement(428655..430934)
                     /locus_tag="RALB5v1_1080002"
                     /gene="adi"
     CDS             complement(428655..430934)
                     /function="1.1.3.3 : Arginine catabolism"
                     /product="Lysine decarboxylase (LDC)"
                     /gene="adi"
                     /inference="ab initio prediction:AMIGene:2.0"
                     /locus_tag="RALB5v1_1080002"
                     /EC_number="4.1.1.18"
                     /note="Evidence 2b : Function of strongly homologous gene;
                     Product type e : enzyme"
                     /transl_table=11
     gene            complement(431016..431582)
                     /locus_tag="RALB5v1_1080003"
                     /gene="dcd"
     CDS             complement(431016..431582)
                     /function="1.5.2.2 : Pyrimidine biosynthesis"
                     /product="Deoxycytidine triphosphate deaminase (dCTP
                     deaminase)"
                     /gene="dcd"
                     /inference="ab initio prediction:AMIGene:2.0"
                     /locus_tag="RALB5v1_1080003"
                     /EC_number="3.5.4.13"
                     /note="Evidence 2a : Function of homologous gene
                     experimentally demonstrated in an other organism; PubMedId
                     : 1324907; Product type e : enzyme"
                     /transl_table=11
     gene            complement(431750..432625)
                     /locus_tag="RALB5v1_1080004"
     CDS             complement(431750..432625)
                     /function="1.3.6 : Aerobic respiration"
                     /function="1.4 : Energy production/transport"
                     /locus_tag="RALB5v1_1080004"
                     /inference="ab initio prediction:AMIGene:2.0"
                     /product="putative formate dehydrogenase accessory protein
                     (fdhD)"
                     /transl_table=11
                     /note="Evidence 3 : Function proposed based on presence of
                     conserved amino acid motif, structural feature or limited
                     homology; Product type pf : putative factor"
     gene            complement(432720..433268)
                     /locus_tag="RALB5v1_1080005"
                     /gene="sodC"
     CDS             complement(432720..433268)
                     /product="Superoxide dismutase [Cu-Zn]"
                     /inference="ab initio prediction:AMIGene:2.0"
                     /locus_tag="RALB5v1_1080005"
                     /transl_table=11
                     /note="Evidence 2b : Function of strongly homologous gene;
                     Product type e : enzyme"
                     /EC_number="1.15.1.1"
                     /gene="sodC"
     gene            complement(433347..433679)
                     /locus_tag="RALB5v1_1080006"
     CDS             complement(433347..433679)
                     /note="Evidence 4 : Homologs of previously reported genes
                     of unknown function"
                     /locus_tag="RALB5v1_1080006"
                     /inference="ab initio prediction:AMIGene:2.0"
                     /product="conserved exported protein of unknown function"
                     /transl_table=11
     gene            complement(433705..434868)
                     /locus_tag="RALB5v1_1080007"
     CDS             complement(433705..434868)
                     /function="1.3.6 : Aerobic respiration"
                     /function="1.4 : Energy production/transport"
                     /locus_tag="RALB5v1_1080007"
                     /inference="ab initio prediction:AMIGene:2.0"
                     /product="putative formate dehydrogenase, cytochrome
                     b556(fdo) subunit (fdoI)"
                     /transl_table=11
                     /note="Evidence 3 : Function proposed based on presence of
                     conserved amino acid motif, structural feature or limited
                     homology; Product type pc : putative carrier"
     gene            complement(434890..435132)
                     /locus_tag="RALB5v1_1080008"
     CDS             complement(434890..435132)
                     /note="Evidence 4 : Homologs of previously reported genes
                     of unknown function"
                     /locus_tag="RALB5v1_1080008"
                     /inference="ab initio prediction:AMIGene:2.0"
                     /product="conserved exported protein of unknown function"
                     /transl_table=11
     gene            complement(435135..435821)
                     /locus_tag="RALB5v1_1080009"
                     /gene="fdhB"
     CDS             complement(435135..435821)
                     /function="1.4 : Energy production/transport"
                     /product="Formate dehydrogenase iron-sulfur subunit"
                     /gene="fdhB"
                     /inference="ab initio prediction:AMIGene:2.0"
                     /locus_tag="RALB5v1_1080009"
                     /EC_number="1.2.1.2"
                     /note="Evidence 2b : Function of strongly homologous gene;
                     Product type e : enzyme"
                     /transl_table=11
     gene            complement(435837..438833)
                     /locus_tag="RALB5v1_1080010"
                     /gene="fdhA"
     CDS             complement(435837..438833)
                     /function="1.3.6 : Aerobic respiration"
                     /function="1.4 : Energy production/transport"
                     /product="formate dehydrogenase, alpha subunit (Fe4S4
                     domain)"
                     /gene="fdhA"
                     /inference="ab initio prediction:AMIGene:2.0"
                     /locus_tag="RALB5v1_1080010"
                     /EC_number="1.2.1.2"
                     /note="Evidence 2b : Function of strongly homologous gene;
                     Product type e : enzyme"
                     /transl_table=11
     gene            complement(438895..439137)
                     /locus_tag="RALB5v1_1080011"
     CDS             complement(438895..439137)
                     /note="Evidence 4 : Homologs of previously reported genes
                     of unknown function"
                     /locus_tag="RALB5v1_1080011"
                     /inference="ab initio prediction:AMIGene:2.0"
                     /product="conserved hypothethical protein, formate
                     dehydrogenase region TAT target"
                     /transl_table=11
     gene            complement(439373..440056)
                     /locus_tag="RALB5v1_1080012"
                     /gene="torD"
     CDS             complement(439373..440056)
                     /function="2.3.4 : Chaperoning, folding"
                     /locus_tag="RALB5v1_1080012"
                     /inference="ab initio prediction:AMIGene:2.0"
                     /product="chaperone"
                     /transl_table=11
                     /note="Evidence 2b : Function of strongly homologous gene;
                     Product type f : factor"
                     /gene="torD"
     gene            complement(440076..442235)
                     /locus_tag="RALB5v1_1080013"
     CDS             complement(440076..442235)
                     /function="1.4 : Energy production/transport"
                     /locus_tag="RALB5v1_1080013"
                     /inference="ab initio prediction:AMIGene:2.0"
                     /product="putative 4Fe-4S ferredoxin"
                     /transl_table=11
                     /note="Evidence 3 : Function proposed based on presence of
                     conserved amino acid motif, structural feature or limited
                     homology; Product type pe : putative enzyme"
     gene            complement(442317..442898)
                     /locus_tag="RALB5v1_1080014"
     CDS             complement(442317..442898)
                     /note="Evidence 4 : Homologs of previously reported genes
                     of unknown function"
                     /locus_tag="RALB5v1_1080014"
                     /inference="ab initio prediction:AMIGene:2.0"
                     /product="conserved protein of unknown function"
                     /transl_table=11
     gene            complement(442926..443447)
                     /locus_tag="RALB5v1_1080015"
     CDS             complement(442926..443447)
                     /note="Evidence 4 : Homologs of previously reported genes
                     of unknown function"
                     /locus_tag="RALB5v1_1080015"
                     /inference="ab initio prediction:AMIGene:2.0"
                     /product="conserved protein of unknown function"
                     /transl_table=11
     gene            complement(443455..444543)
                     /locus_tag="RALB5v1_1080016"
                     /gene="mrp"
     CDS             complement(443455..444543)
                     /function="4.2.A.33 : The NhaA Na+:H+ Antiporter (NhaA)
                     Family"
                     /locus_tag="RALB5v1_1080016"
                     /inference="ab initio prediction:AMIGene:2.0"
                     /product="Na+/H+ antiporter"
                     /transl_table=11
                     /note="Evidence 2b : Function of strongly homologous gene;
                     Product type t : transporter"
                     /gene="mrp"
     gene            444751..445380
                     /locus_tag="RALB5v1_1080017"
     CDS             444751..445380
                     /function="6.1 : Membrane"
                     /function="7.4 : Outer membrane"
                     /locus_tag="RALB5v1_1080017"
                     /inference="ab initio prediction:AMIGene:2.0"
                     /product="putative outer membrane lipoprotein"
                     /transl_table=11
                     /note="Evidence 3 : Function proposed based on presence of
                     conserved amino acid motif, structural feature or limited
                     homology; Product type pm : putative membrane component"
     gene            445684..447750
                     /locus_tag="RALB5v1_1080018"
                     /gene="metG"
     CDS             445684..447750
                     /function="2.3.1 : Amino acid-activation"
                     /function="7.1 : Cytoplasm"
                     /product="Methionyl-tRNA synthetase (Methionine--tRNA
                     ligase) (MetRS)"
                     /gene="metG"
                     /inference="ab initio prediction:AMIGene:2.0"
                     /locus_tag="RALB5v1_1080018"
                     /EC_number="6.1.1.10"
                     /note="Evidence 2a : Function of homologous gene
                     experimentally demonstrated in an other organism; PubMedId
                     : 10600385, 12390027, 8679580; Product type e : enzyme"
                     /transl_table=11
     gene            complement(447779..448321)
                     /locus_tag="RALB5v1_1080019"
     CDS             complement(447779..448321)
                     /note="Evidence 4 : Homologs of previously reported genes
                     of unknown function"
                     /locus_tag="RALB5v1_1080019"
                     /inference="ab initio prediction:AMIGene:2.0"
                     /product="conserved protein of unknown function, putative
                     lipoprotein"
                     /transl_table=11
     gene            complement(448426..452325)
                     /locus_tag="RALB5v1_1080020"
     CDS             complement(448426..452325)
                     /note="Evidence 4 : Homologs of previously reported genes
                     of unknown function"
                     /locus_tag="RALB5v1_1080020"
                     /inference="ab initio prediction:AMIGene:2.0"
                     /product="conserved protein of unknown function, DUF490"
                     /transl_table=11
     gene            complement(452338..454107)
                     /locus_tag="RALB5v1_1080021"
     CDS             complement(452338..454107)
                     /function="6.3 : Surface antigens (ECA, O antigen of LPS)"
                     /locus_tag="RALB5v1_1080021"
                     /inference="ab initio prediction:AMIGene:2.0"
                     /product="Conserved protein of unknown function; similar to
                     D15 or Oma87 antigen"
                     /transl_table=11
                     /note="Evidence 4 : Homologs of previously reported genes
                     of unknown function; Product type pm : putative membrane
                     component"
     gene            454349..454537
                     /locus_tag="RALB5v1_1080022"
     CDS             454349..454537
                     /note="Evidence 4 : Homologs of previously reported genes
                     of unknown function"
                     /locus_tag="RALB5v1_1080022"
                     /inference="ab initio prediction:AMIGene:2.0"
                     /product="conserved protein of unknown function"
                     /transl_table=11
     gene            454578..455459
                     /locus_tag="RALB5v1_1080023"
                     /gene="scpA"
     CDS             454578..455459
                     /function="5.1 : Cell division"
                     /locus_tag="RALB5v1_1080023"
                     /inference="ab initio prediction:AMIGene:2.0"
                     /product="Segregation and condensation protein"
                     /transl_table=11
                     /note="Evidence 2b : Function of strongly homologous gene;
                     Product type cp : cell process"
                     /gene="scpA"
     gene            455517..456368
                     /locus_tag="RALB5v1_1080024"
                     /gene="panC"
     CDS             455517..456368
                     /function="1.5.3.5 : Coenzyme A"
                     /function="7.1 : Cytoplasm"
                     /product="Pantothenate synthetase (PS)
                     (Pantoate--beta-alanine ligase)"
                     /gene="panC"
                     /inference="ab initio prediction:AMIGene:2.0"
                     /locus_tag="RALB5v1_1080024"
                     /EC_number="6.3.2.1"
                     /note="Evidence 2a : Function of homologous gene
                     experimentally demonstrated in an other organism; PubMedId
                     : 11377204, 11669627, 8837478; Product type e : enzyme"
                     /transl_table=11
     gene            complement(456421..457080)
                     /locus_tag="RALB5v1_1080025"
     CDS             complement(456421..457080)
                     /note="Evidence 4 : Homologs of previously reported genes
                     of unknown function"
                     /locus_tag="RALB5v1_1080025"
                     /inference="ab initio prediction:AMIGene:2.0"
                     /product="conserved protein of unknown function, Cobyrinic
                     acid a,c-diamide synthase domain"
                     /transl_table=11
     gene            complement(457153..458640)
                     /locus_tag="RALB5v1_1080026"
                     /gene="cobQ"
     CDS             complement(457153..458640)
                     /function="1.5.3.13 : Cobalamin (Vitamin B12)"
                     /product="Cobyric acid synthase"
                     /gene="cobQ"
                     /inference="ab initio prediction:AMIGene:2.0"
                     /locus_tag="RALB5v1_1080026"
                     /EC_number="6.3.5.10"
                     /note="Evidence 2a : Function of homologous gene
                     experimentally demonstrated in an other organism; PubMedId
                     : 10966576, 12195810, 1655697; Product type e : enzyme"
                     /transl_table=11
     gene            458689..459270
                     /locus_tag="RALB5v1_1080027"
                     /gene="cobU"
     CDS             458689..459270
                     /function="1.5.3.13 : Cobalamin (Vitamin B12)"
                     /product="bifunctional cobinamide kinase and cobinamide
                     phosphate guanylyltransferase"
                     /gene="cobU"
                     /inference="ab initio prediction:AMIGene:2.0"
                     /locus_tag="RALB5v1_1080027"
                     /EC_number="2.7.7.62"
                     /EC_number="2.7.1.156"
                     /note="Evidence 2b : Function of strongly homologous gene;
                     PubMedId : 1655696; Product type e : enzyme"
                     /transl_table=11
     gene            459267..460259
                     /locus_tag="RALB5v1_1080028"
                     /gene="cobD"
     CDS             459267..460259
                     /function="1.5.3.13 : Cobalamin (Vitamin B12)"
                     /product="cobalamin biosynthesis protein cobD"
                     /gene="cobD"
                     /inference="ab initio prediction:AMIGene:2.0"
                     /locus_tag="RALB5v1_1080028"
                     /EC_number="6.3.1.10"
                     /note="Evidence 2b : Function of strongly homologous gene;
                     Product type e : enzyme"
                     /transl_table=11
     gene            460256..461299
                     /locus_tag="RALB5v1_1080029"
                     /gene="cobC"
     CDS             460256..461299
                     /function="1.5.3.13 : Cobalamin (Vitamin B12)"
                     /product="L-threonine-O-3-phosphate decarboxylase"
                     /gene="cobC"
                     /inference="ab initio prediction:AMIGene:2.0"
                     /locus_tag="RALB5v1_1080029"
                     /EC_number="4.1.1.81"
                     /note="Evidence 2b : Function of strongly homologous gene;
                     Product type e : enzyme"
                     /transl_table=11
     gene            461312..461764
                     /locus_tag="RALB5v1_1080030"
     CDS             461312..461764
                     /locus_tag="RALB5v1_1080030"
                     /inference="ab initio prediction:AMIGene:2.0"
                     /product="vitamin B12 transporter subunit:
                     periplasmic-binding component of ABC superfamily
                     (fragment)"
                     /transl_table=11
     gene            461861..462505
                     /locus_tag="RALB5v1_1090001"
     CDS             461861..462505
                     /function="1.8.2 : Sulfur metabolism"
                     /product="putative Thiopurine S-methyltransferase"
                     /inference="ab initio prediction:AMIGene:2.0"
                     /locus_tag="RALB5v1_1090001"
                     /EC_number="2.1.1.67"
                     /note="Evidence 3 : Function proposed based on presence of
                     conserved amino acid motif, structural feature or limited
                     homology; Product type pe : putative enzyme"
                     /transl_table=11
     gene            462764..464203
                     /locus_tag="RALB5v1_1090002"
     CDS             462764..464203
                     /function="4.2.A.21 : The Solute:Sodium Symporter (SSS)
                     Family"
                     /locus_tag="RALB5v1_1090002"
                     /inference="ab initio prediction:AMIGene:2.0"
                     /product="putative SODIUM/SOLUTE SYMPORTER"
                     /transl_table=11
                     /note="Evidence 3 : Function proposed based on presence of
                     conserved amino acid motif, structural feature or limited
                     homology; Product type pt : putative transporter"
     gene            464438..464782
                     /locus_tag="RALB5v1_1090003"
     CDS             464438..464782
                     /note="Evidence 4 : Homologs of previously reported genes
                     of unknown function"
                     /locus_tag="RALB5v1_1090003"
                     /inference="ab initio prediction:AMIGene:2.0"
                     /product="conserved protein of unknown function"
                     /transl_table=11
     gene            464811..465548
                     /locus_tag="RALB5v1_1090004"
     CDS             464811..465548
                     /note="Evidence 4 : Homologs of previously reported genes
                     of unknown function"
                     /locus_tag="RALB5v1_1090004"
                     /inference="ab initio prediction:AMIGene:2.0"
                     /product="conserved exported protein of unknown function,
                     DUF502; putative transmembrane proteine"
                     /transl_table=11
     gene            465594..467462
                     /locus_tag="RALB5v1_1090005"
                     /gene="aspS"
     CDS             465594..467462
                     /function="2.3.1 : Amino acid-activation"
                     /function="7.1 : Cytoplasm"
                     /product="aspartate tRNA synthetase"
                     /gene="aspS"
                     /inference="ab initio prediction:AMIGene:2.0"
                     /locus_tag="RALB5v1_1090005"
                     /EC_number="6.1.1.12"
                     /note="Evidence 2a : Function of homologous gene
                     experimentally demonstrated in an other organism; PubMedId
                     : 10562565, 10873442, 1944398; Product type e : enzyme"
                     /transl_table=11
     gene            complement(468051..469889)
                     /locus_tag="RALB5v1_1100001"
     CDS             complement(468051..469889)
                     /note="Evidence 3 : Function proposed based on presence of
                     conserved amino acid motif, structural feature or limited
                     homology; Product type pe : putative enzyme"
                     /locus_tag="RALB5v1_1100001"
                     /inference="ab initio prediction:AMIGene:2.0"
                     /product="putative helicase protein"
                     /transl_table=11
     gene            470119..470859
                     /locus_tag="RALB5v1_1100002"
     CDS             470119..470859
                     /product="putative Serine/threonine protein phosphatase"
                     /inference="ab initio prediction:AMIGene:2.0"
                     /locus_tag="RALB5v1_1100002"
                     /transl_table=11
                     /note="Evidence 3 : Function proposed based on presence of
                     conserved amino acid motif, structural feature or limited
                     homology; Product type pe : putative enzyme"
                     /EC_number="3.1.3.16"
     gene            complement(471054..471425)
                     /locus_tag="RALB5v1_1100003"
     CDS             complement(471054..471425)
                     /note="Evidence 4 : Homologs of previously reported genes
                     of unknown function"
                     /locus_tag="RALB5v1_1100003"
                     /inference="ab initio prediction:AMIGene:2.0"
                     /product="conserved protein of unknown function"
                     /transl_table=11
     gene            471608..472534
                     /locus_tag="RALB5v1_1100004"
     CDS             471608..472534
                     /note="Evidence 4 : Homologs of previously reported genes
                     of unknown function"
                     /locus_tag="RALB5v1_1100004"
                     /inference="ab initio prediction:AMIGene:2.0"
                     /product="conserved exported protein of unknown function"
                     /transl_table=11
     gene            complement(472740..472883)
                     /locus_tag="RALB5v1_1100005"
     CDS             complement(472740..472883)
                     /note="Evidence 4 : Homologs of previously reported genes
                     of unknown function"
                     /locus_tag="RALB5v1_1100005"
                     /inference="ab initio prediction:AMIGene:2.0"
                     /product="conserved protein of unknown function"
                     /transl_table=11
     gene            473109..473432
                     /locus_tag="RALB5v1_1100006"
                     /gene="dinJ"
     CDS             473109..473432
                     /locus_tag="RALB5v1_1100006"
                     /inference="ab initio prediction:AMIGene:2.0"
                     /product="antitoxin of YafQ-DinJ toxin-antitoxin system"
                     /transl_table=11
                     /note="Evidence 2b : Function of strongly homologous gene;
                     PubMedId : 99451883; Product type pf : putative factor"
                     /gene="dinJ"
     gene            473377..473685
                     /locus_tag="RALB5v1_1100007"
                     /gene="yafQ"
     CDS             473377..473685
                     /locus_tag="RALB5v1_1100007"
                     /inference="ab initio prediction:AMIGene:2.0"
                     /product="toxin of the YafQ-DinJ toxin-antitoxin system"
                     /transl_table=11
                     /note="Evidence 2b : Function of strongly homologous gene;
                     PubMedId : 9278503, 16738553; Product type f : factor"
                     /gene="yafQ"
     gene            complement(473917..474228)
                     /locus_tag="RALB5v1_1100008"
     CDS             complement(473917..474228)
                     /function="3.1.2 : Transcriptional level"
                     /locus_tag="RALB5v1_1100008"
                     /inference="ab initio prediction:AMIGene:2.0"
                     /product="Putative transcriptional regulator protein"
                     /transl_table=11
                     /note="Evidence 3 : Function proposed based on presence of
                     conserved amino acid motif, structural feature or limited
                     homology; Product type pr : putative regulator"
     gene            complement(474225..474554)
                     /locus_tag="RALB5v1_1100009"
                     /gene="higB"
     CDS             complement(474225..474554)
                     /locus_tag="RALB5v1_1100009"
                     /inference="ab initio prediction:AMIGene:2.0"
                     /product="Toxin higB-2, componant of a Toxin-antitoxin (TA)
                     loci"
                     /transl_table=11
                     /note="Evidence 2b : Function of strongly homologous gene;
                     Product type f : factor"
                     /gene="higB"
     gene            complement(474605..476557)
                     /locus_tag="RALB5v1_1100010"
     CDS             complement(474605..476557)
                     /note="Evidence 3 : Function proposed based on presence of
                     conserved amino acid motif, structural feature or limited
                     homology; Product type pr : putative regulator"
                     /locus_tag="RALB5v1_1100010"
                     /inference="ab initio prediction:AMIGene:2.0"
                     /product="putative propionate catabolism operon regulatory
                     transcription regulator (prpR)"
                     /transl_table=11
     gene            476739..477647
                     /locus_tag="RALB5v1_1100011"
                     /gene="prpB"
     CDS             476739..477647
                     /product="Methylisocitrate lyase"
                     /inference="ab initio prediction:AMIGene:2.0"
                     /locus_tag="RALB5v1_1100011"
                     /transl_table=11
                     /note="Evidence 2a : Function of homologous gene
                     experimentally demonstrated in an other organism; PubMedId
                     : 10482501, 11422389; Product type e : enzyme"
                     /EC_number="4.1.3.30"
                     /gene="prpB"
     gene            complement(477858..479777)
                     /locus_tag="RALB5v1_1110001"
     CDS             complement(477858..479777)
                     /product="putative oxidoreductase (salicylyl-CoA
                     5-hydroxylase) protein (abmA)"
                     /inference="ab initio prediction:AMIGene:2.0"
                     /locus_tag="RALB5v1_1110001"
                     /transl_table=11
                     /note="Evidence 3 : Function proposed based on presence of
                     conserved amino acid motif, structural feature or limited
                     homology; Product type pe : putative enzyme"
                     /EC_number="1.-.-.-"
     gene            480001..480663
                     /locus_tag="RALB5v1_1110002"
     CDS             480001..480663
                     /note="Evidence 4 : Homologs of previously reported genes
                     of unknown function"
                     /locus_tag="RALB5v1_1110002"
                     /inference="ab initio prediction:AMIGene:2.0"
                     /product="conserved hypothethical protein"
                     /transl_table=11
     gene            complement(480882..481700)
                     /locus_tag="RALB5v1_1110003"
     CDS             complement(480882..481700)
                     /product="putative oxacillin hydrolase (Class-d
                     beta-lactamase) signal peptide protein"
                     /inference="ab initio prediction:AMIGene:2.0"
                     /locus_tag="RALB5v1_1110003"
                     /transl_table=11
                     /note="Evidence 3 : Function proposed based on presence of
                     conserved amino acid motif, structural feature or limited
                     homology; Product type pe : putative enzyme"
                     /EC_number="3.5.2.6"
     gene            complement(481835..482422)
                     /locus_tag="RALB5v1_1110004"
     CDS             complement(481835..482422)
                     /note="Evidence 2b : Function of strongly homologous gene;
                     Product type t : transporter"
                     /locus_tag="RALB5v1_1110004"
                     /inference="ab initio prediction:AMIGene:2.0"
                     /product="SCO1/SenC family protein, cytochrome c oxidase
                     assembly factor"
                     /transl_table=11
     gene            complement(482419..483219)
                     /locus_tag="RALB5v1_1110005"
     CDS             complement(482419..483219)
                     /note="Evidence 3 : Function proposed based on presence of
                     conserved amino acid motif, structural feature or limited
                     homology; Product type pe : putative enzyme"
                     /locus_tag="RALB5v1_1110005"
                     /inference="ab initio prediction:AMIGene:2.0"
                     /product="putative Sulfatase-modifying factor
                     (C-alpha-formyglycine- generating enzyme)"
                     /transl_table=11
     gene            complement(483243..484742)
                     /locus_tag="RALB5v1_1110006"
                     /gene="aniA"
     CDS             complement(483243..484742)
                     /product="Copper-containing nitrite reductase (NO-forming),
                     anaerobically induced outer membrane transmembrane protein"
                     /inference="ab initio prediction:AMIGene:2.0"
                     /locus_tag="RALB5v1_1110006"
                     /transl_table=11
                     /note="Evidence 2b : Function of strongly homologous gene;
                     PubMedId : 14965775, 15301545, 16309395, 7499203; Product
                     type e : enzyme"
                     /EC_number="1.7.2.1"
                     /gene="aniA"
     gene            485033..485320
                     /locus_tag="RALB5v1_1110007"
     CDS             485033..485320
                     /note="Evidence 4 : Homologs of previously reported genes
                     of unknown function"
                     /locus_tag="RALB5v1_1110007"
                     /inference="ab initio prediction:AMIGene:2.0"
                     /product="conserved protein of unknown function"
                     /transl_table=11
     gene            485352..487628
                     /locus_tag="RALB5v1_1110008"
                     /gene="norB"
     CDS             485352..487628
                     /product="nitric oxide reductase (Subunit b) transmembrane
                     protein"
                     /inference="ab initio prediction:AMIGene:2.0"
                     /locus_tag="RALB5v1_1110008"
                     /transl_table=11
                     /note="Evidence 2b : Function of strongly homologous gene;
                     Product type e : enzyme"
                     /EC_number="1.7.99.7"
                     /gene="norB"
     gene            487698..488000
                     /locus_tag="RALB5v1_1110009"
     CDS             487698..488000
                     /note="Evidence 4 : Homologs of previously reported genes
                     of unknown function"
                     /locus_tag="RALB5v1_1110009"
                     /inference="ab initio prediction:AMIGene:2.0"
                     /product="conserved protein of unknown function"
                     /transl_table=11
     gene            488074..488859
                     /locus_tag="RALB5v1_1110010"
     CDS             488074..488859
                     /note="Evidence 4 : Homologs of previously reported genes
                     of unknown function"
                     /locus_tag="RALB5v1_1110010"
                     /inference="ab initio prediction:AMIGene:2.0"
                     /product="conserved exported protein of unknown function"
                     /transl_table=11
     gene            489219..489785
                     /locus_tag="RALB5v1_1120001"
     CDS             489219..489785
                     /note="Evidence 4 : Homologs of previously reported genes
                     of unknown function"
                     /locus_tag="RALB5v1_1120001"
                     /inference="ab initio prediction:AMIGene:2.0"
                     /product="conserved membrane protein of unknown function,
                     DUF962"
                     /transl_table=11
     gene            complement(489793..490143)
                     /locus_tag="RALB5v1_1120002"
                     /gene="fdxA"
     CDS             complement(489793..490143)
                     /locus_tag="RALB5v1_1120002"
                     /inference="ab initio prediction:AMIGene:2.0"
                     /product="Ferredoxin 1"
                     /transl_table=11
                     /note="Evidence 2b : Function of strongly homologous gene;
                     Product type c : carrier"
                     /gene="fdxA"
     gene            complement(490313..492049)
                     /locus_tag="RALB5v1_1120003"
     CDS             complement(490313..492049)
                     /note="Evidence 4 : Homologs of previously reported genes
                     of unknown function"
                     /locus_tag="RALB5v1_1120003"
                     /inference="ab initio prediction:AMIGene:2.0"
                     /product="conserved exported protein of unknown function"
                     /transl_table=11
     gene            492304..492477
                     /locus_tag="RALB5v1_1120004"
     CDS             492304..492477
                     /note="Evidence 5 : No homology to any previously reported
                     sequences"
                     /locus_tag="RALB5v1_1120004"
                     /inference="ab initio prediction:AMIGene:2.0"
                     /product="protein of unknown function"
                     /transl_table=11
     gene            492493..492699
                     /locus_tag="RALB5v1_1120005"
     CDS             492493..492699
                     /note="Evidence 5 : No homology to any previously reported
                     sequences"
                     /locus_tag="RALB5v1_1120005"
                     /inference="ab initio prediction:AMIGene:2.0"
                     /product="protein of unknown function"
                     /transl_table=11
     gene            493054..493473
                     /locus_tag="RALB5v1_1120006"
                     /gene="atpC"
     CDS             493054..493473
                     /product="ATP synthase epsilon chain (ATP synthase F1
                     sector epsilon subunit)"
                     /inference="ab initio prediction:AMIGene:2.0"
                     /locus_tag="RALB5v1_1120006"
                     /transl_table=11
                     /note="Evidence 2a : Function of homologous gene
                     experimentally demonstrated in an other organism; PubMedId
                     : 16545948, 9331422; Product type e : enzyme"
                     /EC_number="3.6.3.14"
                     /gene="atpC"
     gene            493798..495732
                     /locus_tag="RALB5v1_1120007"
     CDS             493798..495732
                     /note="Evidence 3 : Function proposed based on presence of
                     conserved amino acid motif, structural feature or limited
                     homology; Product type pt : putative transporter"
                     /locus_tag="RALB5v1_1120007"
                     /inference="ab initio prediction:AMIGene:2.0"
                     /product="putative Vitamin B12 transporter btuB precursor
                     (Cobalamin receptor)(btuB)"
                     /transl_table=11
     gene            495729..496292
                     /locus_tag="RALB5v1_1120008"
     CDS             495729..496292
                     /note="Evidence 4 : Homologs of previously reported genes
                     of unknown function"
                     /locus_tag="RALB5v1_1120008"
                     /inference="ab initio prediction:AMIGene:2.0"
                     /product="conserved hypothethical protein"
                     /transl_table=11
     gene            496289..498280
                     /locus_tag="RALB5v1_1120009"
     CDS             496289..498280
                     /note="Evidence 3 : Function proposed based on presence of
                     conserved amino acid motif, structural feature or limited
                     homology; Product type pm : putative membrane component"
                     /locus_tag="RALB5v1_1120009"
                     /inference="ab initio prediction:AMIGene:2.0"
                     /product="putative signal transduction eal-ggdef domains
                     transmembrane protein"
                     /transl_table=11
     gene            498789..500453
                     /locus_tag="RALB5v1_1120010"
                     /gene="mqo"
     CDS             498789..500453
                     /product="malate:quinone oxidoreductase (Malate
                     dehydrogenase [acceptor])"
                     /inference="ab initio prediction:AMIGene:2.0"
                     /locus_tag="RALB5v1_1120010"
                     /transl_table=11
                     /note="Evidence 2b : Function of strongly homologous gene;
                     PubMedId : 11092847; Product type e : enzyme"
                     /EC_number="1.1.99.16"
                     /gene="mqo"
     gene            complement(500718..501341)
                     /locus_tag="RALB5v1_1120011"
     CDS             complement(500718..501341)
                     /note="Evidence 3 : Function proposed based on presence of
                     conserved amino acid motif, structural feature or limited
                     homology; Product type pr : putative regulator"
                     /locus_tag="RALB5v1_1120011"
                     /inference="ab initio prediction:AMIGene:2.0"
                     /product="putative transcription regulator protein, TetR
                     family"
                     /transl_table=11
     gene            complement(501593..503107)
                     /locus_tag="RALB5v1_1120012"
     CDS             complement(501593..503107)
                     /function="4.S.126 : multidrug"
                     /function="4.2.A.6 : The Resistance-Nodulation-Cell
                     Division (RND) Superfamily"
                     /locus_tag="RALB5v1_1120012"
                     /inference="ab initio prediction:AMIGene:2.0"
                     /product="outer membrane drug efflux lipoprotein"
                     /transl_table=11
                     /note="Evidence 2b : Function of strongly homologous gene;
                     Product type t : transporter"
     gene            complement(503110..506265)
                     /locus_tag="RALB5v1_1120013"
     CDS             complement(503110..506265)
                     /note="Evidence 2a : Function of homologous gene
                     experimentally demonstrated in an other organism; PubMedId
                     : 15155734; Product type t : transporter"
                     /locus_tag="RALB5v1_1120013"
                     /inference="ab initio prediction:AMIGene:2.0"
                     /product="component of efflux pump"
                     /transl_table=11
     gene            complement(506281..507510)
                     /locus_tag="RALB5v1_1120014"
     CDS             complement(506281..507510)
                     /note="Evidence 2b : Function of strongly homologous gene;
                     Product type t : transporter"
                     /locus_tag="RALB5v1_1120014"
                     /inference="ab initio prediction:AMIGene:2.0"
                     /product="Multidrug resistance protein"
                     /transl_table=11
     gene            complement(507877..508755)
                     /locus_tag="RALB5v1_1120015"
     CDS             complement(507877..508755)
                     /function="6.1 : Membrane"
                     /locus_tag="RALB5v1_1120015"
                     /inference="ab initio prediction:AMIGene:2.0"
                     /product="conserved membrane protein of unknown function"
                     /transl_table=11
                     /note="Evidence 4 : Homologs of previously reported genes
                     of unknown function"
     gene            508967..509143
                     /locus_tag="RALB5v1_1120016"
     CDS             508967..509143
                     /note="Evidence 4 : Homologs of previously reported genes
                     of unknown function"
                     /locus_tag="RALB5v1_1120016"
                     /inference="ab initio prediction:AMIGene:2.0"
                     /product="conserved protein of unknown function"
                     /transl_table=11
     gene            509414..509797
                     /locus_tag="RALB5v1_1120017"
     CDS             509414..509797
                     /note="Evidence 4 : Homologs of previously reported genes
                     of unknown function"
                     /locus_tag="RALB5v1_1120017"
                     /inference="ab initio prediction:AMIGene:2.0"
                     /product="conserved protein of unknown function"
                     /transl_table=11
     gene            510021..511061
                     /locus_tag="RALB5v1_1120018"
                     /gene="ripAF1"
     CDS             510021..511061
                     /locus_tag="RALB5v1_1120018"
                     /inference="ab initio prediction:AMIGene:2.0"
                     /product="putative type III effector protein, AvrPphF
                     family"
                     /transl_table=11
                     /note="Evidence 3 : Function proposed based on presence of
                     conserved amino acid motif, structural feature or limited
                     homology; Product type ph : phenotype"
                     /gene="ripAF1"
     gene            complement(511101..512114)
                     /locus_tag="RALB5v1_1120019"
     CDS             complement(511101..512114)
                     /note="Evidence 3 : Function proposed based on presence of
                     conserved amino acid motif, structural feature or limited
                     homology; Product type pr : putative regulator"
                     /locus_tag="RALB5v1_1120019"
                     /inference="ab initio prediction:AMIGene:2.0"
                     /product="putative transcriptional regulator, LysR family"
                     /transl_table=11
     gene            512149..512406
                     /locus_tag="RALB5v1_1120020"
     CDS             512149..512406
                     /note="Evidence 5 : No homology to any previously reported
                     sequences"
                     /locus_tag="RALB5v1_1120020"
                     /inference="ab initio prediction:AMIGene:2.0"
                     /product="protein of unknown function"
                     /transl_table=11
     gene            512379..512648
                     /locus_tag="RALB5v1_1120021"
     CDS             512379..512648
                     /note="Evidence 3 : Function proposed based on presence of
                     conserved amino acid motif, structural feature or limited
                     homology; Product type pr : putative regulator"
                     /locus_tag="RALB5v1_1120021"
                     /inference="ab initio prediction:AMIGene:2.0"
                     /product="putative transcriptional regulator"
                     /transl_table=11
     gene            512648..512923
                     /locus_tag="RALB5v1_1120022"
     CDS             512648..512923
                     /note="Evidence 4 : Homologs of previously reported genes
                     of unknown function"
                     /locus_tag="RALB5v1_1120022"
                     /inference="ab initio prediction:AMIGene:2.0"
                     /product="conserved protein of unknown function"
                     /transl_table=11
     gene            513128..513538
                     /locus_tag="RALB5v1_1120023"
     CDS             513128..513538
                     /product="Putative gluconolactonase (fragment)"
                     /inference="ab initio prediction:AMIGene:2.0"
                     /locus_tag="RALB5v1_1120023"
                     /transl_table=11
                     /note="Evidence 3 : Function proposed based on presence of
                     conserved amino acid motif, structural feature or limited
                     homology; Product type pe : putative enzyme"
                     /EC_number="3.1.1.17"
     gene            complement(513417..514448)
                     /locus_tag="RALB5v1_1120024"
                     /pseudo
     CDS             complement(513417..514448)
                     /product="fragment of putative spermidine synthase
                     (speE-like) (part 2)"
                     /inference="ab initio prediction:AMIGene:2.0"
                     /pseudo
                     /locus_tag="RALB5v1_1120024"
                     /EC_number="2.5.1.16"
                     /note="Evidence 3 : Function proposed based on presence of
                     conserved amino acid motif, structural feature or limited
                     homology; Product type pe : putative enzyme"
                     /transl_table=11
     gene            complement(513587..513859)
                     /locus_tag="RALB5v1_1120025"
                     /pseudo
     CDS             complement(513587..513859)
                     /product="fragment of putative spermidine synthase
                     (speE-like) (part 1)"
                     /inference="ab initio prediction:AMIGene:2.0"
                     /pseudo
                     /locus_tag="RALB5v1_1120025"
                     /EC_number="2.5.1.16"
                     /note="Evidence 3 : Function proposed based on presence of
                     conserved amino acid motif, structural feature or limited
                     homology; Product type pe : putative enzyme"
                     /transl_table=11
     gene            514731..515012
                     /locus_tag="RALB5v1_1120026"
     CDS             514731..515012
                     /product="5-dehydro-4-deoxyglucarate dehydratase (KDGDH)
                     (fragment)"
                     /transl_table=11
                     /inference="ab initio prediction:AMIGene:2.0"
                     /locus_tag="RALB5v1_1120026"
                     /EC_number="4.2.1.41"
     gene            515434..520533
                     /locus_tag="RALB5v1_1130001"
                     /gene="ripR"
     CDS             515434..520533
                     /locus_tag="RALB5v1_1130001"
                     /inference="ab initio prediction:AMIGene:2.0"
                     /product="putative type III effector protein, HopR1 family"
                     /transl_table=11
                     /note="Evidence 3 : Function proposed based on presence of
                     conserved amino acid motif, structural feature or limited
                     homology; Product type ph : phenotype"
                     /gene="ripR"
     gene            520832..521743
                     /locus_tag="RALB5v1_1130002"
                     /gene="frcK"
     CDS             520832..521743
                     /product="Fructokinase"
                     /inference="ab initio prediction:AMIGene:2.0"
                     /locus_tag="RALB5v1_1130002"
                     /transl_table=11
                     /note="Evidence 2b : Function of strongly homologous gene;
                     Product type e : enzyme"
                     /EC_number="2.7.1.4"
                     /gene="frcK"
     gene            complement(521847..523976)
                     /locus_tag="RALB5v1_1130003"
     CDS             complement(521847..523976)
                     /note="Evidence 3 : Function proposed based on presence of
                     conserved amino acid motif, structural feature or limited
                     homology; Product type prc : putative receptor"
                     /locus_tag="RALB5v1_1130003"
                     /inference="ab initio prediction:AMIGene:2.0"
                     /product="putative TonB-dependent siderophore receptor
                     precursor"
                     /transl_table=11
     gene            524139..525344
                     /locus_tag="RALB5v1_1130004"
     CDS             524139..525344
                     /note="Evidence 3 : Function proposed based on presence of
                     conserved amino acid motif, structural feature or limited
                     homology; Product type pe : putative enzyme"
                     /locus_tag="RALB5v1_1130004"
                     /inference="ab initio prediction:AMIGene:2.0"
                     /product="putative oxidoreductase"
                     /transl_table=11
     gene            complement(525593..528400)
                     /locus_tag="RALB5v1_1130005"
                     /gene="ripC1"
     CDS             complement(525593..528400)
                     /locus_tag="RALB5v1_1130005"
                     /inference="ab initio prediction:AMIGene:2.0"
                     /product="putative type III effector protein"
                     /transl_table=11
                     /note="Evidence 3 : Function proposed based on presence of
                     conserved amino acid motif, structural feature or limited
                     homology; Product type ph : phenotype"
                     /gene="ripC1"
     gene            528252..528506
                     /locus_tag="RALB5v1_1130006"
     CDS             528252..528506
                     /note="Evidence 5 : No homology to any previously reported
                     sequences"
                     /locus_tag="RALB5v1_1130006"
                     /inference="ab initio prediction:AMIGene:2.0"
                     /product="protein of unknown function"
                     /transl_table=11
     gene            complement(528852..530114)
                     /locus_tag="RALB5v1_1130007"
     CDS             complement(528852..530114)
                     /note="Evidence 3 : Function proposed based on presence of
                     conserved amino acid motif, structural feature or limited
                     homology; Product type pc : putative carrier"
                     /locus_tag="RALB5v1_1130007"
                     /inference="ab initio prediction:AMIGene:2.0"
                     /product="putative Patatin-like phospholipase"
                     /transl_table=11
     gene            complement(530156..530941)
                     /locus_tag="RALB5v1_1130008"
     CDS             complement(530156..530941)
                     /product="putative dehydrogenase/reductase oxidoreductase
                     protein"
                     /inference="ab initio prediction:AMIGene:2.0"
                     /locus_tag="RALB5v1_1130008"
                     /transl_table=11
                     /note="Evidence 3 : Function proposed based on presence of
                     conserved amino acid motif, structural feature or limited
                     homology; Product type pe : putative enzyme"
                     /EC_number="1.-.-.-"
     gene            complement(530992..531738)
                     /locus_tag="RALB5v1_1130009"
                     /gene="adc"
     CDS             complement(530992..531738)
                     /product="probable acetoacetate decarboxylase (ADC) (AAD)"
                     /inference="ab initio prediction:AMIGene:2.0"
                     /locus_tag="RALB5v1_1130009"
                     /transl_table=11
                     /note="Evidence 2b : Function of strongly homologous gene;
                     Product type e : enzyme"
                     /EC_number="4.1.1.4"
                     /gene="adc"
     gene            complement(532181..533656)
                     /locus_tag="RALB5v1_1130010"
     CDS             complement(532181..533656)
                     /note="Evidence 3 : Function proposed based on presence of
                     conserved amino acid motif, structural feature or limited
                     homology; Product type pr : putative regulator"
                     /locus_tag="RALB5v1_1130010"
                     /inference="ab initio prediction:AMIGene:2.0"
                     /product="putative transcription regulator protein, GntR
                     family"
                     /transl_table=11
     gene            533742..535079
                     /locus_tag="RALB5v1_1130011"
     CDS             533742..535079
                     /product="beta-alanine--pyruvate aminotransferase
                     (Omega-amino acid-- pyruvate aminotransferase) protein"
                     /inference="ab initio prediction:AMIGene:2.0"
                     /locus_tag="RALB5v1_1130011"
                     /transl_table=11
                     /note="Evidence 2a : Function of homologous gene
                     experimentally demonstrated in an other organism; PubMedId
                     : 6822556; Product type e : enzyme"
                     /EC_number="2.6.1.18"
     gene            535081..536604
                     /locus_tag="RALB5v1_1130012"
                     /gene="mmsA"
     CDS             535081..536604
                     /product="Methylmalonate-semialdehyde dehydrogenase"
                     /inference="ab initio prediction:AMIGene:2.0"
                     /locus_tag="RALB5v1_1130012"
                     /transl_table=11
                     /note="Evidence 2b : Function of strongly homologous gene;
                     Product type e : enzyme"
                     /EC_number="1.2.1.27"
                     /gene="mmsA"
     gene            complement(536680..536886)
                     /locus_tag="RALB5v1_1130013"
     CDS             complement(536680..536886)
                     /note="Evidence 3 : Function proposed based on presence of
                     conserved amino acid motif, structural feature or limited
                     homology; Product type pr : putative regulator"
                     /locus_tag="RALB5v1_1130013"
                     /inference="ab initio prediction:AMIGene:2.0"
                     /product="putative cold shock activator transcription
                     regulator protein"
                     /transl_table=11
     gene            complement(537098..537433)
                     /locus_tag="RALB5v1_1130014"
     CDS             complement(537098..537433)
                     /note="Evidence 2b : Function of strongly homologous gene;
                     Product type r : regulator"
                     /locus_tag="RALB5v1_1130014"
                     /inference="ab initio prediction:AMIGene:2.0"
                     /product="Cold shock protein, DNA-binding (cspX )"
                     /transl_table=11
     gene            537707..538285
                     /locus_tag="RALB5v1_1140001"
     CDS             537707..538285
                     /note="Evidence 3 : Function proposed based on presence of
                     conserved amino acid motif, structural feature or limited
                     homology"
                     /locus_tag="RALB5v1_1140001"
                     /inference="ab initio prediction:AMIGene:2.0"
                     /product="putative membrane bound peptidase; NefD homolog
                     (fragment)"
                     /transl_table=11
     gene            538297..539046
                     /locus_tag="RALB5v1_1140002"
     CDS             538297..539046
                     /note="Evidence 4 : Homologs of previously reported genes
                     of unknown function; Product type pe : putative enzyme"
                     /locus_tag="RALB5v1_1140002"
                     /inference="ab initio prediction:AMIGene:2.0"
                     /product="conserved hypothetical protein membrane protease
                     subunit, stomatin/prohibitin homolog transmembrane protein"
                     /transl_table=11
     gene            complement(539056..539763)
                     /locus_tag="RALB5v1_1140003"
     CDS             complement(539056..539763)
                     /note="Evidence 3 : Function proposed based on presence of
                     conserved amino acid motif, structural feature or limited
                     homology; Product type lp : lipoprotein"
                     /locus_tag="RALB5v1_1140003"
                     /inference="ab initio prediction:AMIGene:2.0"
                     /product="putative lipoprotein"
                     /transl_table=11
     gene            complement(539798..541906)
                     /locus_tag="RALB5v1_1140004"
     CDS             complement(539798..541906)
                     /note="Evidence 3 : Function proposed based on presence of
                     conserved amino acid motif, structural feature or limited
                     homology; Product type prc : putative receptor"
                     /locus_tag="RALB5v1_1140004"
                     /inference="ab initio prediction:AMIGene:2.0"
                     /product="putative ferrisiderophore receptor signal peptide
                     protein"
                     /transl_table=11
     gene            complement(542145..543221)
                     /locus_tag="RALB5v1_1140005"
     CDS             complement(542145..543221)
                     /note="Evidence 3 : Function proposed based on presence of
                     conserved amino acid motif, structural feature or limited
                     homology; Product type pt : putative transporter"
                     /locus_tag="RALB5v1_1140005"
                     /inference="ab initio prediction:AMIGene:2.0"
                     /product="putative purine nucleoside permease protein"
                     /transl_table=11
     gene            complement(543194..544300)
                     /locus_tag="RALB5v1_1140006"
     CDS             complement(543194..544300)
                     /note="Evidence 3 : Function proposed based on presence of
                     conserved amino acid motif, structural feature or limited
                     homology; Product type pt : putative transporter"
                     /locus_tag="RALB5v1_1140006"
                     /inference="ab initio prediction:AMIGene:2.0"
                     /product="putative purine nucleoside permease protein"
                     /transl_table=11
     gene            complement(544619..547285)
                     /locus_tag="RALB5v1_1140007"
                     /gene="alaS"
     CDS             complement(544619..547285)
                     /function="2.3.1 : Amino acid-activation"
                     /function="7.1 : Cytoplasm"
                     /product="alanyl-tRNA synthetase"
                     /gene="alaS"
                     /inference="ab initio prediction:AMIGene:2.0"
                     /locus_tag="RALB5v1_1140007"
                     /EC_number="6.1.1.7"
                     /note="Evidence 2a : Function of homologous gene
                     experimentally demonstrated in an other organism; PubMedId
                     : 8163518; Product type e : enzyme"
                     /transl_table=11
     gene            547447..548667
                     /locus_tag="RALB5v1_1140008"
     CDS             547447..548667
                     /product="putative Formyl-CoA transferase, CaiB/BaiF
                     family"
                     /inference="ab initio prediction:AMIGene:2.0"
                     /locus_tag="RALB5v1_1140008"
                     /transl_table=11
                     /note="Evidence 3 : Function proposed based on presence of
                     conserved amino acid motif, structural feature or limited
                     homology; Product type pe : putative enzyme"
                     /EC_number="2.8.3.16"
     gene            548701..549153
                     /locus_tag="RALB5v1_1140009"
     CDS             548701..549153
                     /note="Evidence 4 : Homologs of previously reported genes
                     of unknown function"
                     /locus_tag="RALB5v1_1140009"
                     /inference="ab initio prediction:AMIGene:2.0"
                     /product="conserved hypothetical protein; putative
                     TRANSMEMBRANE PROTEIN"
                     /transl_table=11
     gene            549380..549865
                     /locus_tag="RALB5v1_1140010"
     CDS             549380..549865
                     /note="Evidence 4 : Homologs of previously reported genes
                     of unknown function"
                     /locus_tag="RALB5v1_1140010"
                     /inference="ab initio prediction:AMIGene:2.0"
                     /product="conserved hypothetical protein, DUF1468; putative
                     TRANSMEMBRANE PROTEIN"
                     /transl_table=11
     gene            549876..551378
                     /locus_tag="RALB5v1_1140011"
     CDS             549876..551378
                     /note="Evidence 4 : Homologs of previously reported genes
                     of unknown function"
                     /locus_tag="RALB5v1_1140011"
                     /inference="ab initio prediction:AMIGene:2.0"
                     /product="conserved membrane protein of unknown function"
                     /transl_table=11
     gene            551818..553560
                     /locus_tag="RALB5v1_1140012"
                     /gene="glnS"
     CDS             551818..553560
                     /function="2.3.1 : Amino acid-activation"
                     /function="7.1 : Cytoplasm"
                     /product="Glutaminyl-tRNA synthetase"
                     /gene="glnS"
                     /inference="ab initio prediction:AMIGene:2.0"
                     /locus_tag="RALB5v1_1140012"
                     /EC_number="6.1.1.18"
                     /note="Evidence 2a : Function of homologous gene
                     experimentally demonstrated in an other organism; PubMedId
                     : 2464170; Product type e : enzyme"
                     /transl_table=11
     gene            553605..554168
                     /locus_tag="RALB5v1_1140013"
     CDS             553605..554168
                     /note="Evidence 3 : Function proposed based on presence of
                     conserved amino acid motif, structural feature or limited
                     homology; Product type pc : putative carrier"
                     /locus_tag="RALB5v1_1140013"
                     /inference="ab initio prediction:AMIGene:2.0"
                     /product="Putative YceI-like protein"
                     /transl_table=11
     gene            554177..554398
                     /locus_tag="RALB5v1_1140014"
     CDS             554177..554398
                     /note="Evidence 4 : Homologs of previously reported genes
                     of unknown function"
                     /locus_tag="RALB5v1_1140014"
                     /inference="ab initio prediction:AMIGene:2.0"
                     /product="conserved protein of unknown function"
                     /transl_table=11
     gene            554440..554823
                     /locus_tag="RALB5v1_1140015"
     CDS             554440..554823
                     /note="Evidence 4 : Homologs of previously reported genes
                     of unknown function"
                     /locus_tag="RALB5v1_1140015"
                     /inference="ab initio prediction:AMIGene:2.0"
                     /product="conserved membrane protein of unknown function"
                     /transl_table=11
     gene            complement(554897..556255)
                     /locus_tag="RALB5v1_1140016"
     CDS             complement(554897..556255)
                     /note="Evidence 4 : Homologs of previously reported genes
                     of unknown function"
                     /locus_tag="RALB5v1_1140016"
                     /inference="ab initio prediction:AMIGene:2.0"
                     /product="conserved exported protein of unknown function"
                     /transl_table=11
     gene            complement(556252..559068)
                     /locus_tag="RALB5v1_1140017"
     CDS             complement(556252..559068)
                     /note="Evidence 4 : Homologs of previously reported genes
                     of unknown function"
                     /locus_tag="RALB5v1_1140017"
                     /inference="ab initio prediction:AMIGene:2.0"
                     /product="conserved membrane protein of unknown function"
                     /transl_table=11
     gene            559285..559833
                     /locus_tag="RALB5v1_1140018"
     CDS             559285..559833
                     /note="Evidence 4 : Homologs of previously reported genes
                     of unknown function"
                     /locus_tag="RALB5v1_1140018"
                     /inference="ab initio prediction:AMIGene:2.0"
                     /product="conserved protein of unknown function"
                     /transl_table=11
     gene            559877..560230
                     /locus_tag="RALB5v1_1140019"
                     /gene="fbp"
     CDS             559877..560230
                     /function="2.3.4 : Chaperoning, folding"
                     /product="Peptidyl-prolyl cis-trans isomerase"
                     /gene="fbp"
                     /inference="ab initio prediction:AMIGene:2.0"
                     /locus_tag="RALB5v1_1140019"
                     /EC_number="5.2.1.8"
                     /note="Evidence 2b : Function of strongly homologous gene;
                     PubMedId : 17249419; Product type e : enzyme"
                     /transl_table=11
     gene            560294..560369
                     /locus_tag="RALB5v1_tRNA4"
     tRNA            560294..560369
                     /locus_tag="RALB5v1_tRNA4"
                     /inference="profile:tRNAscan:1.23"
                     /product="Cys tRNA"
     gene            560505..561245
                     /locus_tag="RALB5v1_1140020"
     CDS             560505..561245
                     /function="3.1.2.5 : Action unknown"
                     /locus_tag="RALB5v1_1140020"
                     /inference="ab initio prediction:AMIGene:2.0"
                     /product="putative cation transport regulatory protein
                     (ChaC-like protein)"
                     /transl_table=11
                     /note="Evidence 3 : Function proposed based on presence of
                     conserved amino acid motif, structural feature or limited
                     homology; Product type pr : putative regulator"
     gene            561253..562038
                     /locus_tag="RALB5v1_1140021"
     CDS             561253..562038
                     /note="Evidence 4 : Homologs of previously reported genes
                     of unknown function"
                     /locus_tag="RALB5v1_1140021"
                     /inference="ab initio prediction:AMIGene:2.0"
                     /product="conserved hypothetical protein; ankyrin repeat"
                     /transl_table=11
     gene            complement(562098..563804)
                     /locus_tag="RALB5v1_1140022"
                     /gene="fadD"
     CDS             complement(562098..563804)
                     /function="1.5.4 : Fatty acid and phosphatidic acid"
                     /product="Long-chain-fatty-acid-CoA ligase"
                     /gene="fadD"
                     /inference="ab initio prediction:AMIGene:2.0"
                     /locus_tag="RALB5v1_1140022"
                     /EC_number="6.2.1.3"
                     /note="Evidence 2b : Function of strongly homologous gene;
                     Product type e : enzyme"
                     /transl_table=11
     gene            564005..564847
                     /locus_tag="RALB5v1_1140023"
     CDS             564005..564847
                     /function="1.4.3 : Electron carrier"
                     /locus_tag="RALB5v1_1140023"
                     /inference="ab initio prediction:AMIGene:2.0"
                     /product="Putative thioredoxin"
                     /transl_table=11
                     /note="Evidence 3 : Function proposed based on presence of
                     conserved amino acid motif, structural feature or limited
                     homology; Product type pc : putative carrier"
     gene            564844..565521
                     /locus_tag="RALB5v1_1140024"
     CDS             564844..565521
                     /note="Evidence 4 : Homologs of previously reported genes
                     of unknown function"
                     /locus_tag="RALB5v1_1140024"
                     /inference="ab initio prediction:AMIGene:2.0"
                     /product="conserved protein of unknown function"
                     /transl_table=11
     gene            565605..566018
                     /locus_tag="RALB5v1_1140025"
     CDS             565605..566018
                     /note="Evidence 3 : Function proposed based on presence of
                     conserved amino acid motif, structural feature or limited
                     homology; Product type pt : putative transporter"
                     /locus_tag="RALB5v1_1140025"
                     /inference="ab initio prediction:AMIGene:2.0"
                     /product="putative hemerythrin-like protein, metal-binding"
                     /transl_table=11
     gene            566317..568491
                     /locus_tag="RALB5v1_1140026"
                     /gene="katG"
     CDS             566317..568491
                     /function="5.6.2 : Detoxification (xenobiotic metabolism)"
                     /product="Peroxidase/catalase (Catalase-peroxidase)"
                     /gene="katG"
                     /inference="ab initio prediction:AMIGene:2.0"
                     /locus_tag="RALB5v1_1140026"
                     /EC_number="1.11.1.6"
                     /note="Evidence 2a : Function of homologous gene
                     experimentally demonstrated in an other organism; PubMedId
                     : 9352936; Product type e : enzyme"
                     /transl_table=11
     gene            complement(568590..569492)
                     /locus_tag="RALB5v1_1140027"
     CDS             complement(568590..569492)
                     /function="1.5.3 : Cofactor, small molecule carrier"
                     /locus_tag="RALB5v1_1140027"
                     /inference="ab initio prediction:AMIGene:2.0"
                     /product="putative activating enzyme (E1 family) of
                     ubiquitin-like proteins; NAD/FAD-binding protein"
                     /transl_table=11
                     /note="Evidence 3 : Function proposed based on presence of
                     conserved amino acid motif, structural feature or limited
                     homology; Product type pe : putative enzyme"
     gene            569575..571824
                     /locus_tag="RALB5v1_1140028"
     CDS             569575..571824
                     /note="Evidence 3 : Function proposed based on presence of
                     conserved amino acid motif, structural feature or limited
                     homology; Product type pm : putative membrane component"
                     /locus_tag="RALB5v1_1140028"
                     /inference="ab initio prediction:AMIGene:2.0"
                     /product="putative outer membrane biogenesis protein, AsmA
                     family"
                     /transl_table=11
     gene            complement(571844..572032)
                     /locus_tag="RALB5v1_1140029"
     CDS             complement(571844..572032)
                     /product="putative oxidoreductase dehydrogenase (Cytochrome
                     c subunit) (fragment)"
                     /inference="ab initio prediction:AMIGene:2.0"
                     /locus_tag="RALB5v1_1140029"
                     /transl_table=11
                     /note="Evidence 3 : Function proposed based on presence of
                     conserved amino acid motif, structural feature or limited
                     homology; Product type pe : putative enzyme"
                     /EC_number="1.-.-.-"
     gene            complement(572141..573310)
                     /locus_tag="RALB5v1_1140030"
     CDS             complement(572141..573310)
                     /product="putative Beta-hexosaminidase A precursor
                     (fragment)"
                     /inference="ab initio prediction:AMIGene:2.0"
                     /locus_tag="RALB5v1_1140030"
                     /transl_table=11
                     /note="Evidence 3 : Function proposed based on presence of
                     conserved amino acid motif, structural feature or limited
                     homology"
                     /EC_number="3.2.1.52"
     gene            573566..574357
                     /locus_tag="RALB5v1_1150001"
                     /gene="fabG"
     CDS             573566..574357
                     /product="3-oxoacyl-[acyl-carrier-protein] reductase"
                     /inference="ab initio prediction:AMIGene:2.0"
                     /locus_tag="RALB5v1_1150001"
                     /transl_table=11
                     /note="Evidence 2b : Function of strongly homologous gene;
                     Product type e : enzyme"
                     /EC_number="1.1.1.100"
                     /gene="fabG"
     gene            574368..574802
                     /locus_tag="RALB5v1_1150002"
                     /gene="mgsA"
     CDS             574368..574802
                     /function="1 : Metabolism"
                     /product="Methylglyoxal synthase"
                     /gene="mgsA"
                     /inference="ab initio prediction:AMIGene:2.0"
                     /locus_tag="RALB5v1_1150002"
                     /EC_number="4.2.3.3"
                     /note="Evidence 2b : Function of strongly homologous gene;
                     Product type e : enzyme"
                     /transl_table=11
     gene            574799..575773
                     /locus_tag="RALB5v1_1150003"
                     /gene="qor"
     CDS             574799..575773
                     /function="1.4.3 : Electron carrier"
                     /product="quinone oxidoreductase, NADPH-dependent"
                     /gene="qor"
                     /inference="ab initio prediction:AMIGene:2.0"
                     /locus_tag="RALB5v1_1150003"
                     /EC_number="1.6.5.5"
                     /note="Evidence 2a : Function of homologous gene
                     experimentally demonstrated in an other organism; PubMedId
                     : 1370456, 7602590; Product type e : enzyme"
                     /transl_table=11
     gene            complement(575789..576085)
                     /locus_tag="RALB5v1_1150004"
     CDS             complement(575789..576085)
                     /note="Evidence 4 : Homologs of previously reported genes
                     of unknown function"
                     /locus_tag="RALB5v1_1150004"
                     /inference="ab initio prediction:AMIGene:2.0"
                     /product="conserved protein of unknown function, DUF1232"
                     /transl_table=11
     gene            576363..576755
                     /locus_tag="RALB5v1_1150005"
     CDS             576363..576755
                     /note="Evidence 4 : Homologs of previously reported genes
                     of unknown function"
                     /locus_tag="RALB5v1_1150005"
                     /inference="ab initio prediction:AMIGene:2.0"
                     /product="conserved protein of unknown function"
                     /transl_table=11
     gene            576778..577845
                     /locus_tag="RALB5v1_1150006"
     CDS             576778..577845
                     /note="Evidence 4 : Homologs of previously reported genes
                     of unknown function"
                     /locus_tag="RALB5v1_1150006"
                     /inference="ab initio prediction:AMIGene:2.0"
                     /product="conserved protein of unknown function, predicted
                     fe-s oxidoreductase"
                     /transl_table=11
     gene            577842..578951
                     /locus_tag="RALB5v1_1150007"
     CDS             577842..578951
                     /note="Evidence 4 : Homologs of previously reported genes
                     of unknown function"
                     /locus_tag="RALB5v1_1150007"
                     /inference="ab initio prediction:AMIGene:2.0"
                     /product="conserved membrane protein of unknown function"
                     /transl_table=11
     gene            578951..579472
                     /locus_tag="RALB5v1_1150008"
     CDS             578951..579472
                     /note="Evidence 4 : Homologs of previously reported genes
                     of unknown function"
                     /locus_tag="RALB5v1_1150008"
                     /inference="ab initio prediction:AMIGene:2.0"
                     /product="conserved membrane protein of unknown function"
                     /transl_table=11
     gene            579469..580029
                     /locus_tag="RALB5v1_1150009"
     CDS             579469..580029
                     /note="Evidence 4 : Homologs of previously reported genes
                     of unknown function"
                     /locus_tag="RALB5v1_1150009"
                     /inference="ab initio prediction:AMIGene:2.0"
                     /product="conserved exported protein of unknown function"
                     /transl_table=11
     gene            complement(580090..581244)
                     /locus_tag="RALB5v1_1150010"
     CDS             complement(580090..581244)
                     /note="Evidence 3 : Function proposed based on presence of
                     conserved amino acid motif, structural feature or limited
                     homology; Product type lp : lipoprotein"
                     /locus_tag="RALB5v1_1150010"
                     /inference="ab initio prediction:AMIGene:2.0"
                     /product="putative outer membrane lipoprotein"
                     /transl_table=11
     gene            complement(581309..582229)
                     /locus_tag="RALB5v1_1150011"
     CDS             complement(581309..582229)
                     /function="4.3.A.1.m : membrane component"
                     /locus_tag="RALB5v1_1150011"
                     /inference="ab initio prediction:AMIGene:2.0"
                     /product="putative ABC transport system (permease protein)"
                     /transl_table=11
                     /note="Evidence 3 : Function proposed based on presence of
                     conserved amino acid motif, structural feature or limited
                     homology; Product type pt : putative transporter"
     gene            complement(582243..583352)
                     /locus_tag="RALB5v1_1150012"
     CDS             complement(582243..583352)
                     /function="4.3.A.1.m : membrane component"
                     /locus_tag="RALB5v1_1150012"
                     /inference="ab initio prediction:AMIGene:2.0"
                     /product="putative ABC transport system (permease protein)"
                     /transl_table=11
                     /note="Evidence 3 : Function proposed based on presence of
                     conserved amino acid motif, structural feature or limited
                     homology; Product type pt : putative transporter"
     gene            complement(583345..584877)
                     /locus_tag="RALB5v1_1150013"
                     /gene="rbsA"
     CDS             complement(583345..584877)
                     /function="4.3.A.1.a : ATP binding component"
                     /product="Monosaccharide-transporting ATPase (ABC
                     superfamily)"
                     /gene="rbsA"
                     /inference="ab initio prediction:AMIGene:2.0"
                     /locus_tag="RALB5v1_1150013"
                     /EC_number="3.6.3.17"
                     /note="Evidence 2b : Function of strongly homologous gene;
                     Product type t : transporter"
                     /transl_table=11
     gene            585411..586634
                     /locus_tag="RALB5v1_1150014"
     CDS             585411..586634
                     /note="Evidence 3 : Function proposed based on presence of
                     conserved amino acid motif, structural feature or limited
                     homology; Product type pt : putative transporter"
                     /locus_tag="RALB5v1_1150014"
                     /inference="ab initio prediction:AMIGene:2.0"
                     /product="putative bicyclomycin/multidrug efflux system
                     (major facilitator superfamily)"
                     /transl_table=11
     gene            586896..587543
                     /locus_tag="RALB5v1_1150015"
     CDS             586896..587543
                     /function="1.7 : Central intermediary metabolism"
                     /product="Allophanate hydrolase subunit1 (ahs1)"
                     /inference="ab initio prediction:AMIGene:2.0"
                     /locus_tag="RALB5v1_1150015"
                     /EC_number="3.5.1.54"
                     /note="Evidence 2b : Function of strongly homologous gene;
                     Product type e : enzyme"
                     /transl_table=11
     gene            587540..588601
                     /locus_tag="RALB5v1_1150016"
     CDS             587540..588601
                     /function="1.7 : Central intermediary metabolism"
                     /product="allophanate hydrolase, subunit2 (ahs2)"
                     /inference="ab initio prediction:AMIGene:2.0"
                     /locus_tag="RALB5v1_1150016"
                     /EC_number="3.5.1.54"
                     /note="Evidence 2b : Function of strongly homologous gene;
                     Product type e : enzyme"
                     /transl_table=11
     gene            588620..589363
                     /locus_tag="RALB5v1_1150017"
     CDS             588620..589363
                     /note="Evidence 3 : Function proposed based on presence of
                     conserved amino acid motif, structural feature or limited
                     homology; Product type pe : putative enzyme"
                     /locus_tag="RALB5v1_1150017"
                     /inference="ab initio prediction:AMIGene:2.0"
                     /product="putative lactam utilization protein, UPF0271
                     family , LamB/YcsF family"
                     /transl_table=11
     gene            589426..590148
                     /locus_tag="RALB5v1_1150018"
     CDS             589426..590148
                     /note="Evidence 4 : Homologs of previously reported genes
                     of unknown function"
                     /locus_tag="RALB5v1_1150018"
                     /inference="ab initio prediction:AMIGene:2.0"
                     /product="conserved membrane protein of unknown function,
                     DUF969"
                     /transl_table=11
     gene            590145..591110
                     /locus_tag="RALB5v1_1150019"
     CDS             590145..591110
                     /note="Evidence 4 : Homologs of previously reported genes
                     of unknown function"
                     /locus_tag="RALB5v1_1150019"
                     /inference="ab initio prediction:AMIGene:2.0"
                     /product="conserved membrane protein of unknown function,
                     DUF979"
                     /transl_table=11
     gene            591214..592233
                     /locus_tag="RALB5v1_1150020"
     CDS             591214..592233
                     /note="Evidence 3 : Function proposed based on presence of
                     conserved amino acid motif, structural feature or limited
                     homology; PubMedId : 11524131; Product type pt : putative
                     transporter"
                     /locus_tag="RALB5v1_1150020"
                     /inference="ab initio prediction:AMIGene:2.0"
                     /product="putative trap dicarboxylate transporter, dctp
                     subunit"
                     /transl_table=11
     gene            592322..592969
                     /locus_tag="RALB5v1_1150021"
                     /gene="pcp"
     CDS             592322..592969
                     /product="Pyroglutamyl-peptidase I"
                     /inference="ab initio prediction:AMIGene:2.0"
                     /locus_tag="RALB5v1_1150021"
                     /transl_table=11
                     /note="Evidence 2b : Function of strongly homologous gene;
                     Product type e : enzyme"
                     /EC_number="3.4.19.3"
                     /gene="pcp"
     gene            complement(593004..593636)
                     /locus_tag="RALB5v1_1150022"
     CDS             complement(593004..593636)
                     /note="Evidence 4 : Homologs of previously reported genes
                     of unknown function"
                     /locus_tag="RALB5v1_1150022"
                     /inference="ab initio prediction:AMIGene:2.0"
                     /product="conserved exported protein of unknown function"
                     /transl_table=11
     gene            complement(593720..593809)
                     /locus_tag="RALB5v1_tRNA45"
     tRNA            complement(593720..593809)
                     /locus_tag="RALB5v1_tRNA45"
                     /inference="profile:tRNAscan:1.23"
                     /product="Ser tRNA"
     gene            594194..596179
                     /locus_tag="RALB5v1_1160001"
                     /gene="parE"
     CDS             594194..596179
                     /function="2.1.1 : DNA replication"
                     /function="3.1.1.1 : DNA bending, supercoiling, inversion"
                     /function="7.1 : Cytoplasm"
                     /product="DNA topoisomerase IV, subunit B"
                     /gene="parE"
                     /inference="ab initio prediction:AMIGene:2.0"
                     /locus_tag="RALB5v1_1160001"
                     /EC_number="5.99.1.3"
                     /note="Evidence 2a : Function of homologous gene
                     experimentally demonstrated in an other organism; PubMedId
                     : 2170028, 3035558, 8227000, 8388096, 8980775, 91004247,
                     93391396; Product type e : enzyme"
                     /transl_table=11
     gene            596217..597065
                     /locus_tag="RALB5v1_1160002"
     CDS             596217..597065
                     /product="putative lytic transglycosylase"
                     /inference="ab initio prediction:AMIGene:2.0"
                     /locus_tag="RALB5v1_1160002"
                     /transl_table=11
                     /note="Evidence 3 : Function proposed based on presence of
                     conserved amino acid motif, structural feature or limited
                     homology; Product type pe : putative enzyme"
                     /EC_number="3.2.1.-"
     gene            597115..599466
                     /locus_tag="RALB5v1_1160003"
                     /gene="parC"
     CDS             597115..599466
                     /function="2.1.1 : DNA replication"
                     /function="3.1.1.1 : DNA bending, supercoiling, inversion"
                     /function="7.1 : Cytoplasm"
                     /product="DNA topoisomerase IV, subunit A"
                     /gene="parC"
                     /inference="ab initio prediction:AMIGene:2.0"
                     /locus_tag="RALB5v1_1160003"
                     /EC_number="5.99.1.3"
                     /note="Evidence 2a : Function of homologous gene
                     experimentally demonstrated in an other organism; PubMedId
                     : 1557036, 2170028, 8227000, 91004247, 93391396, 94043292,
                     9867794; Product type e : enzyme"
                     /transl_table=11
     gene            599472..600053
                     /locus_tag="RALB5v1_1160004"
     CDS             599472..600053
                     /note="Evidence 3 : Function proposed based on presence of
                     conserved amino acid motif, structural feature or limited
                     homology; Product type pt : putative transporter"
                     /locus_tag="RALB5v1_1160004"
                     /inference="ab initio prediction:AMIGene:2.0"
                     /product="putative chromate transport protein (ChrA-like)"
                     /transl_table=11
     gene            600035..600580
                     /locus_tag="RALB5v1_1160005"
     CDS             600035..600580
                     /note="Evidence 3 : Function proposed based on presence of
                     conserved amino acid motif, structural feature or limited
                     homology; Product type pt : putative transporter"
                     /locus_tag="RALB5v1_1160005"
                     /inference="ab initio prediction:AMIGene:2.0"
                     /product="Putative Chromate transporter"
                     /transl_table=11
     gene            complement(600672..602357)
                     /locus_tag="RALB5v1_1160006"
     CDS             complement(600672..602357)
                     /function="1.1.1 : Carbohydrates/Carbon compounds"
                     /function="4.2.A.14 : The Lactate Permease (LctP) Family"
                     /function="6.1 : Membrane"
                     /function="7.3 : Inner membrane"
                     /locus_tag="RALB5v1_1160006"
                     /inference="ab initio prediction:AMIGene:2.0"
                     /product="putative glycolate/Lactate permease (LctP
                     family)"
                     /transl_table=11
                     /note="Evidence 3 : Function proposed based on presence of
                     conserved amino acid motif, structural feature or limited
                     homology; Product type pt : putative transporter"
     gene            602715..603185
                     /locus_tag="RALB5v1_1160007"
     CDS             602715..603185
                     /note="Evidence 5 : No homology to any previously reported
                     sequences"
                     /locus_tag="RALB5v1_1160007"
                     /inference="ab initio prediction:AMIGene:2.0"
                     /product="protein of unknown function"
                     /transl_table=11
     gene            603032..603412
                     /locus_tag="RALB5v1_1160008"
     CDS             603032..603412
                     /note="Evidence 5 : No homology to any previously reported
                     sequences"
                     /locus_tag="RALB5v1_1160008"
                     /inference="ab initio prediction:AMIGene:2.0"
                     /product="protein of unknown function"
                     /transl_table=11
     gene            complement(603435..604718)
                     /locus_tag="RALB5v1_1160009"
     CDS             complement(603435..604718)
                     /note="Evidence 3 : Function proposed based on presence of
                     conserved amino acid motif, structural feature or limited
                     homology; Product type prc : putative receptor"
                     /locus_tag="RALB5v1_1160009"
                     /inference="ab initio prediction:AMIGene:2.0"
                     /product="putative transmembrane protein; integral membrane
                     sensor domain"
                     /transl_table=11
     gene            complement(604847..605509)
                     /locus_tag="RALB5v1_1160010"
     CDS             complement(604847..605509)
                     /note="Evidence 4 : Homologs of previously reported genes
                     of unknown function"
                     /locus_tag="RALB5v1_1160010"
                     /inference="ab initio prediction:AMIGene:2.0"
                     /product="conserved protein of unknown function"
                     /transl_table=11
     gene            complement(605756..606958)
                     /locus_tag="RALB5v1_1170001"
     CDS             complement(605756..606958)
                     /product="Propionate--CoA ligase (fragment)"
                     /transl_table=11
                     /inference="ab initio prediction:AMIGene:2.0"
                     /locus_tag="RALB5v1_1170001"
                     /EC_number="6.2.1.17"
     gene            complement(607110..608642)
                     /locus_tag="RALB5v1_1170002"
                     /gene="mltD"
     CDS             complement(607110..608642)
                     /function="1.6.7 : Peptidoglycan (murein)"
                     /function="2.2.2 : Transcription related"
                     /function="7.1 : Cytoplasm"
                     /product="Membrane-bound lytic murein transglycosylase D"
                     /gene="mltD"
                     /inference="ab initio prediction:AMIGene:2.0"
                     /locus_tag="RALB5v1_1170002"
                     /EC_number="3.2.1.-"
                     /note="Evidence 2a : Function of homologous gene
                     experimentally demonstrated in an other organism; PubMedId
                     : 10843862; Product type e : enzyme"
                     /transl_table=11
     gene            608737..609816
                     /locus_tag="RALB5v1_1170003"
     CDS             608737..609816
                     /note="Evidence 5 : No homology to any previously reported
                     sequences"
                     /locus_tag="RALB5v1_1170003"
                     /inference="ab initio prediction:AMIGene:2.0"
                     /product="protein of unknown function"
                     /transl_table=11
     gene            complement(608782..609609)
                     /locus_tag="RALB5v1_1170004"
                     /gene="gloB"
     CDS             complement(608782..609609)
                     /function="1.7.23 : Methylglyoxal metabolism"
                     /product="Hydroxyacylglutathione hydrolase"
                     /gene="gloB"
                     /inference="ab initio prediction:AMIGene:2.0"
                     /locus_tag="RALB5v1_1170004"
                     /EC_number="3.1.2.6"
                     /note="Evidence 2a : Function of homologous gene
                     experimentally demonstrated in an other organism; PubMedId
                     : 8550579; Product type pe : putative enzyme"
                     /transl_table=11
     gene            609608..610501
                     /locus_tag="RALB5v1_1170005"
     CDS             609608..610501
                     /note="Evidence 3 : Function proposed based on presence of
                     conserved amino acid motif, structural feature or limited
                     homology; Product type pe : putative enzyme"
                     /locus_tag="RALB5v1_1170005"
                     /inference="ab initio prediction:AMIGene:2.0"
                     /product="putative S-adenosyl-L-methionine-dependent
                     methyltransferase"
                     /transl_table=11
     gene            610548..611003
                     /locus_tag="RALB5v1_1170006"
                     /gene="rnhA"
     CDS             610548..611003
                     /function="1.2.1 : RNA"
                     /function="2.1.1 : DNA replication"
                     /function="2.3.6 : Turnover, degradation"
                     /function="7.1 : Cytoplasm"
                     /product="Ribonuclease H (RNase H)"
                     /gene="rnhA"
                     /inference="ab initio prediction:AMIGene:2.0"
                     /locus_tag="RALB5v1_1170006"
                     /EC_number="3.1.26.4"
                     /note="Evidence 2a : Function of homologous gene
                     experimentally demonstrated in an other organism; PubMedId
                     : 1311386; Product type e : enzyme"
                     /transl_table=11
     gene            611365..611643
                     /locus_tag="RALB5v1_1170007"
     CDS             611365..611643
                     /note="Evidence 4 : Homologs of previously reported genes
                     of unknown function"
                     /locus_tag="RALB5v1_1170007"
                     /inference="ab initio prediction:AMIGene:2.0"
                     /product="conserved protein of unknown function"
                     /transl_table=11
     gene            complement(611694..612419)
                     /locus_tag="RALB5v1_1170008"
     CDS             complement(611694..612419)
                     /note="Evidence 3 : Function proposed based on presence of
                     conserved amino acid motif, structural feature or limited
                     homology"
                     /locus_tag="RALB5v1_1170008"
                     /inference="ab initio prediction:AMIGene:2.0"
                     /product="putative dnak suppressor protein (modular
                     protein)"
                     /transl_table=11
     gene            611706..612416
                     /locus_tag="RALB5v1_1170009"
     CDS             611706..612416
                     /note="Evidence 5 : No homology to any previously reported
                     sequences"
                     /locus_tag="RALB5v1_1170009"
                     /inference="ab initio prediction:AMIGene:2.0"
                     /product="protein of unknown function"
                     /transl_table=11
     gene            612572..613042
                     /locus_tag="RALB5v1_1170010"
     CDS             612572..613042
                     /note="Evidence 4 : Homologs of previously reported genes
                     of unknown function"
                     /locus_tag="RALB5v1_1170010"
                     /inference="ab initio prediction:AMIGene:2.0"
                     /product="conserved protein of unknown function"
                     /transl_table=11
     gene            complement(613207..613317)
                     /locus_tag="RALB5v1_1170011"
     CDS             complement(613207..613317)
                     /note="Evidence 5 : No homology to any previously reported
                     sequences"
                     /locus_tag="RALB5v1_1170011"
                     /inference="ab initio prediction:AMIGene:2.0"
                     /product="protein of unknown function"
                     /transl_table=11
     gene            613347..613538
                     /locus_tag="RALB5v1_1170012"
     CDS             613347..613538
                     /note="Evidence 4 : Homologs of previously reported genes
                     of unknown function"
                     /locus_tag="RALB5v1_1170012"
                     /inference="ab initio prediction:AMIGene:2.0"
                     /product="conserved protein of unknown function"
                     /transl_table=11
     gene            613583..614599
                     /locus_tag="RALB5v1_1170013"
     CDS             613583..614599
                     /product="putative alcohol dehydrogenase superfamily,
                     zinc-containing oxidoreductase protein"
                     /inference="ab initio prediction:AMIGene:2.0"
                     /locus_tag="RALB5v1_1170013"
                     /transl_table=11
                     /note="Evidence 3 : Function proposed based on presence of
                     conserved amino acid motif, structural feature or limited
                     homology; Product type pe : putative enzyme"
                     /EC_number="1.1.1.-"
     gene            614687..615142
                     /locus_tag="RALB5v1_1170014"
     CDS             614687..615142
                     /function="5.5 : Adaptation to stress"
                     /locus_tag="RALB5v1_1170014"
                     /inference="ab initio prediction:AMIGene:2.0"
                     /product="putative universal stress protein (Usp)"
                     /transl_table=11
                     /note="Evidence 3 : Function proposed based on presence of
                     conserved amino acid motif, structural feature or limited
                     homology; PubMedId : 12071968, 12732303; Product type pf :
                     putative factor"
     gene            complement(615231..615614)
                     /locus_tag="RALB5v1_1170015"
     CDS             complement(615231..615614)
                     /note="Evidence 5 : No homology to any previously reported
                     sequences"
                     /locus_tag="RALB5v1_1170015"
                     /inference="ab initio prediction:AMIGene:2.0"
                     /product="exported protein of unknown function"
                     /transl_table=11
     gene            complement(615671..616423)
                     /locus_tag="RALB5v1_1170016"
     CDS             complement(615671..616423)
                     /note="Evidence 3 : Function proposed based on presence of
                     conserved amino acid motif, structural feature or limited
                     homology"
                     /locus_tag="RALB5v1_1170016"
                     /inference="ab initio prediction:AMIGene:2.0"
                     /product="putative transmembrane protein (fragment)"
                     /transl_table=11
     gene            complement(616663..616854)
                     /locus_tag="RALB5v1_1180001"
     CDS             complement(616663..616854)
                     /note="Evidence 5 : No homology to any previously reported
                     sequences"
                     /locus_tag="RALB5v1_1180001"
                     /inference="ab initio prediction:AMIGene:2.0"
                     /product="protein of unknown function"
                     /transl_table=11
     gene            616831..617178
                     /locus_tag="RALB5v1_1180002"
     CDS             616831..617178
                     /function="1 : Metabolism"
                     /locus_tag="RALB5v1_1180002"
                     /inference="ab initio prediction:AMIGene:2.0"
                     /product="putative Glutathione-dependent
                     formaldehyde-activating enzyme"
                     /transl_table=11
                     /note="Evidence 3 : Function proposed based on presence of
                     conserved amino acid motif, structural feature or limited
                     homology; Product type pe : putative enzyme"
     gene            617207..617587
                     /locus_tag="RALB5v1_1180003"
     CDS             617207..617587
                     /note="Evidence 4 : Homologs of previously reported genes
                     of unknown function"
                     /locus_tag="RALB5v1_1180003"
                     /inference="ab initio prediction:AMIGene:2.0"
                     /product="conserved protein of unknown function"
                     /transl_table=11
     gene            complement(617584..619383)
                     /locus_tag="RALB5v1_1180004"
     CDS             complement(617584..619383)
                     /note="Evidence 3 : Function proposed based on presence of
                     conserved amino acid motif, structural feature or limited
                     homology; Product type prc : putative receptor"
                     /locus_tag="RALB5v1_1180004"
                     /inference="ab initio prediction:AMIGene:2.0"
                     /product="putative methyl-accepting chemotaxis protein"
                     /transl_table=11
     gene            619588..619641
                     /locus_tag="RALB5v1_1180005"
     CDS             619588..619641
                     /note="Evidence 5 : No homology to any previously reported
                     sequences"
                     /locus_tag="RALB5v1_1180005"
                     /inference="ab initio prediction:AMIGene:2.0"
                     /product="protein of unknown function"
                     /transl_table=11
     gene            complement(619651..620544)
                     /locus_tag="RALB5v1_1180006"
     CDS             complement(619651..620544)
                     /note="Evidence 3 : Function proposed based on presence of
                     conserved amino acid motif, structural feature or limited
                     homology; Product type pr : putative regulator"
                     /locus_tag="RALB5v1_1180006"
                     /inference="ab initio prediction:AMIGene:2.0"
                     /product="putative transcription regulator protein, LysR
                     family"
                     /transl_table=11
     gene            620655..621263
                     /locus_tag="RALB5v1_1180007"
                     /gene="gst"
     CDS             620655..621263
                     /product="glutathionine S-transferase"
                     /inference="ab initio prediction:AMIGene:2.0"
                     /locus_tag="RALB5v1_1180007"
                     /transl_table=11
                     /note="Evidence 2a : Function of homologous gene
                     experimentally demonstrated in an other organism; PubMedId
                     : 2185038, 9680481; Product type e : enzyme"
                     /EC_number="2.5.1.18"
                     /gene="gst"
     gene            621543..622604
                     /locus_tag="RALB5v1_1180008"
                     /gene="pstS"
     CDS             621543..622604
                     /locus_tag="RALB5v1_1180008"
                     /inference="ab initio prediction:AMIGene:2.0"
                     /product="Phosphate-binding protein pstS precursor (PBP),
                     ABC superfamily"
                     /transl_table=11
                     /note="Evidence 2b : Function of strongly homologous gene;
                     Product type t : transporter"
                     /gene="pstS"
     gene            622767..622970
                     /locus_tag="RALB5v1_1180009"
     CDS             622767..622970
                     /note="Evidence 4 : Homologs of previously reported genes
                     of unknown function"
                     /locus_tag="RALB5v1_1180009"
                     /inference="ab initio prediction:AMIGene:2.0"
                     /product="conserved protein of unknown function"
                     /transl_table=11
     gene            complement(623001..623966)
                     /locus_tag="RALB5v1_1180010"
     CDS             complement(623001..623966)
                     /product="putative hydrolase"
                     /inference="ab initio prediction:AMIGene:2.0"
                     /locus_tag="RALB5v1_1180010"
                     /transl_table=11
                     /note="Evidence 3 : Function proposed based on presence of
                     conserved amino acid motif, structural feature or limited
                     homology; Product type pe : putative enzyme"
                     /EC_number="3.1.1.-"
     gene            complement(624032..624493)
                     /locus_tag="RALB5v1_1180011"
     CDS             complement(624032..624493)
                     /note="Evidence 4 : Homologs of previously reported genes
                     of unknown function"
                     /locus_tag="RALB5v1_1180011"
                     /inference="ab initio prediction:AMIGene:2.0"
                     /product="conserved protein of unknown function,
                     CoA-binding domain"
                     /transl_table=11
     gene            complement(624516..625658)
                     /locus_tag="RALB5v1_1180012"
     CDS             complement(624516..625658)
                     /note="Evidence 4 : Homologs of previously reported genes
                     of unknown function"
                     /locus_tag="RALB5v1_1180012"
                     /inference="ab initio prediction:AMIGene:2.0"
                     /product="conserved exported protein of unknown function"
                     /transl_table=11
     gene            626241..628550
                     /locus_tag="RALB5v1_1180013"
     CDS             626241..628550
                     /note="Evidence 4 : Homologs of previously reported genes
                     of unknown function"
                     /locus_tag="RALB5v1_1180013"
                     /inference="ab initio prediction:AMIGene:2.0"
                     /product="conserved exported protein of unknown function"
                     /transl_table=11
     gene            complement(628644..629060)
                     /locus_tag="RALB5v1_1180014"
                     /gene="atpC"
     CDS             complement(628644..629060)
                     /function="1.3.8 : ATP proton motive force interconversion"
                     /function="4.3.A.2 : The H+/Na+-translocating F-, V- and
                     A-type ATPase (F-ATPase) Superfamily"
                     /function="6.1 : Membrane"
                     /function="7.3 : Inner membrane"
                     /product="ATP synthase, F1 sector, epsilon subunit"
                     /gene="atpC"
                     /inference="ab initio prediction:AMIGene:2.0"
                     /locus_tag="RALB5v1_1180014"
                     /EC_number="3.6.3.14"
                     /note="Evidence 2a : Function of homologous gene
                     experimentally demonstrated in an other organism; PubMedId
                     : 16545948, 9331422; Product type e : enzyme"
                     /transl_table=11
     gene            complement(629159..630568)
                     /locus_tag="RALB5v1_1180015"
                     /gene="atpD"
     CDS             complement(629159..630568)
                     /function="1.3.8 : ATP proton motive force interconversion"
                     /function="4.3.A.2 : The H+/Na+-translocating F-, V- and
                     A-type ATPase (F-ATPase) Superfamily"
                     /function="6.1 : Membrane"
                     /function="7.3 : Inner membrane"
                     /product="ATP synthase, F1 sector, beta subunit"
                     /gene="atpD"
                     /inference="ab initio prediction:AMIGene:2.0"
                     /locus_tag="RALB5v1_1180015"
                     /EC_number="3.6.3.14"
                     /note="Evidence 2a : Function of homologous gene
                     experimentally demonstrated in an other organism; PubMedId
                     : 10570135, 11997128, 8412691; Product type e : enzyme"
                     /transl_table=11
     gene            complement(630605..631480)
                     /locus_tag="RALB5v1_1180016"
                     /gene="atpG"
     CDS             complement(630605..631480)
                     /function="1.3.8 : ATP proton motive force interconversion"
                     /function="4.3.A.2 : The H+/Na+-translocating F-, V- and
                     A-type ATPase (F-ATPase) Superfamily"
                     /function="6.1 : Membrane"
                     /function="7.3 : Inner membrane"
                     /product="ATP synthase, F1 sector, gamma subunit"
                     /gene="atpG"
                     /inference="ab initio prediction:AMIGene:2.0"
                     /locus_tag="RALB5v1_1180016"
                     /EC_number="3.6.3.14"
                     /note="Evidence 2a : Function of homologous gene
                     experimentally demonstrated in an other organism; PubMedId
                     : 10570135, 11997128, 16545948, 8412691; Product type e :
                     enzyme"
                     /transl_table=11
     gene            complement(631545..633086)
                     /locus_tag="RALB5v1_1180017"
                     /gene="atpA"
     CDS             complement(631545..633086)
                     /function="1.3.8 : ATP proton motive force interconversion"
                     /function="4.3.A.2 : The H+/Na+-translocating F-, V- and
                     A-type ATPase (F-ATPase) Superfamily"
                     /function="6.1 : Membrane"
                     /function="7.3 : Inner membrane"
                     /product="ATP synthase, F1 sector, alpha subunit"
                     /gene="atpA"
                     /inference="ab initio prediction:AMIGene:2.0"
                     /locus_tag="RALB5v1_1180017"
                     /EC_number="3.6.3.14"
                     /note="Evidence 2a : Function of homologous gene
                     experimentally demonstrated in an other organism; PubMedId
                     : 10570135, 11997128, 16545948, 8412691; Product type e :
                     enzyme"
                     /transl_table=11
     gene            complement(633148..633684)
                     /locus_tag="RALB5v1_1180018"
                     /gene="atpH"
     CDS             complement(633148..633684)
                     /function="1.3.8 : ATP proton motive force interconversion"
                     /function="4.3.A.2 : The H+/Na+-translocating F-, V- and
                     A-type ATPase (F-ATPase) Superfamily"
                     /function="6.1 : Membrane"
                     /function="7.3 : Inner membrane"
                     /product="ATP synthase, F1 sector, delta subunit"
                     /gene="atpH"
                     /inference="ab initio prediction:AMIGene:2.0"
                     /locus_tag="RALB5v1_1180018"
                     /EC_number="3.6.3.14"
                     /note="Evidence 2a : Function of homologous gene
                     experimentally demonstrated in an other organism; PubMedId
                     : 10570135, 11997128, 16545948, 8412691; Product type e :
                     enzyme"
                     /transl_table=11
     gene            complement(633687..634157)
                     /locus_tag="RALB5v1_1180019"
                     /gene="atpF"
     CDS             complement(633687..634157)
                     /function="1.3.8 : ATP proton motive force interconversion"
                     /function="4.3.A.2 : The H+/Na+-translocating F-, V- and
                     A-type ATPase (F-ATPase) Superfamily"
                     /function="6.1 : Membrane"
                     /function="7.3 : Inner membrane"
                     /product="ATP synthase, F0 sector, subunit B"
                     /gene="atpF"
                     /inference="ab initio prediction:AMIGene:2.0"
                     /locus_tag="RALB5v1_1180019"
                     /EC_number="3.6.3.14"
                     /note="Evidence 2a : Function of homologous gene
                     experimentally demonstrated in an other organism; PubMedId
                     : 10570135, 11997128, 16545948, 8412691; Product type e :
                     enzyme"
                     /transl_table=11
     gene            complement(634276..634542)
                     /locus_tag="RALB5v1_1180020"
                     /gene="atpE"
     CDS             complement(634276..634542)
                     /function="1.3.8 : ATP proton motive force interconversion"
                     /function="4.3.A.2 : The H+/Na+-translocating F-, V- and
                     A-type ATPase (F-ATPase) Superfamily"
                     /product="ATP synthase, F0 sector, subunit C"
                     /gene="atpE"
                     /inference="ab initio prediction:AMIGene:2.0"
                     /locus_tag="RALB5v1_1180020"
                     /EC_number="3.6.3.14"
                     /note="Evidence 2a : Function of homologous gene
                     experimentally demonstrated in an other organism; PubMedId
                     : 10570135, 11997128, 16545948, 8412691; Product type e :
                     enzyme"
                     /transl_table=11
     gene            complement(634623..635504)
                     /locus_tag="RALB5v1_1180021"
                     /gene="atpB"
     CDS             complement(634623..635504)
                     /function="1.3.8 : ATP proton motive force interconversion"
                     /function="2.3.4 : Chaperoning, folding"
                     /function="4.3.A.2 : The H+/Na+-translocating F-, V- and
                     A-type ATPase (F-ATPase) Superfamily"
                     /function="6.1 : Membrane"
                     /function="7.3 : Inner membrane"
                     /product="ATP synthase, F0 sector, subunit A"
                     /gene="atpB"
                     /inference="ab initio prediction:AMIGene:2.0"
                     /locus_tag="RALB5v1_1180021"
                     /EC_number="3.6.3.14"
                     /note="Evidence 2a : Function of homologous gene
                     experimentally demonstrated in an other organism; PubMedId
                     : 10570135, 11997128, 16545948, 8412691; Product type e :
                     enzyme"
                     /transl_table=11
     gene            complement(635738..636295)
                     /locus_tag="RALB5v1_1180022"
                     /gene="atpI"
     CDS             complement(635738..636295)
                     /function="1.3.8 : ATP proton motive force interconversion"
                     /function="4.3.A.2 : The H+/Na+-translocating F-, V- and
                     A-type ATPase (F-ATPase) Superfamily"
                     /product="ATP synthase, protein I (accesory subunit)"
                     /gene="atpI"
                     /inference="ab initio prediction:AMIGene:2.0"
                     /locus_tag="RALB5v1_1180022"
                     /EC_number="3.6.3.14"
                     /note="Evidence 2a : Function of homologous gene
                     experimentally demonstrated in an other organism; PubMedId
                     : 10570135, 11997128, 16545948, 8412691; Product type e :
                     enzyme"
                     /transl_table=11
     gene            636328..636588
                     /locus_tag="RALB5v1_1180023"
     CDS             636328..636588
                     /note="Evidence 5 : No homology to any previously reported
                     sequences"
                     /locus_tag="RALB5v1_1180023"
                     /inference="ab initio prediction:AMIGene:2.0"
                     /product="protein of unknown function"
                     /transl_table=11
     gene            complement(636666..637577)
                     /locus_tag="RALB5v1_1180024"
                     /gene="parB"
     CDS             complement(636666..637577)
                     /function="5.1 : Cell division"
                     /function="2.1.1 : DNA replication"
                     /locus_tag="RALB5v1_1180024"
                     /inference="ab initio prediction:AMIGene:2.0"
                     /product="chromosome partitioning protein ParB"
                     /transl_table=11
                     /note="Evidence 2a : Function of homologous gene
                     experimentally demonstrated in an other organism; PubMedId
                     : 12742016, 14563866, 9054507; Product type cp : cell
                     process"
                     /gene="parB"
     gene            complement(637604..638389)
                     /locus_tag="RALB5v1_1180025"
                     /gene="parA"
     CDS             complement(637604..638389)
                     /function="5.1 : Cell division"
                     /function="2.1.1 : DNA replication"
                     /product="chromosome partitioning protein ParB"
                     /gene="parA"
                     /inference="ab initio prediction:AMIGene:2.0"
                     /locus_tag="RALB5v1_1180025"
                     /EC_number="2.7.10.2"
                     /note="Evidence 2a : Function of homologous gene
                     experimentally demonstrated in an other organism; PubMedId
                     : 12742016, 14563866, 9054507; Product type cp : cell
                     process"
                     /transl_table=11
     gene            complement(638431..639108)
                     /locus_tag="RALB5v1_1180026"
                     /gene="gidB"
     CDS             complement(638431..639108)
                     /function="5.1 : Cell division"
                     /product="Glucose-inhibited division protein B,
                     S-adenosyl-L-methionine-dependent methyltransferase"
                     /gene="gidB"
                     /inference="ab initio prediction:AMIGene:2.0"
                     /locus_tag="RALB5v1_1180026"
                     /EC_number="2.1.-.-"
                     /note="Evidence 2a : Function of homologous gene
                     experimentally demonstrated in an other organism; PubMedId
                     : 12001236; Product type e : enzyme"
                     /transl_table=11
     gene            complement(639108..641051)
                     /locus_tag="RALB5v1_1180027"
                     /gene="mnmG"
     CDS             complement(639108..641051)
                     /function="5.1 : Cell division"
                     /locus_tag="RALB5v1_1180027"
                     /inference="ab initio prediction:AMIGene:2.0"
                     /product="Glucose-inhibited division protein A, tRNA
                     uridine 5-carboxymethylaminomethyl modification enzyme"
                     /transl_table=11
                     /note="Evidence 2b : Function of strongly homologous gene;
                     PubMedId : 11544186; Product type cp : cell process"
                     /gene="mnmG"
     gene            complement(641294..642442)
                     /locus_tag="RALB5v1_1180028"
     CDS             complement(641294..642442)
                     /function="4.3.A.1.p : periplasmic binding component"
                     /locus_tag="RALB5v1_1180028"
                     /inference="ab initio prediction:AMIGene:2.0"
                     /product="putative amino-acid ABC transporter"
                     /transl_table=11
                     /note="Evidence 3 : Function proposed based on presence of
                     conserved amino acid motif, structural feature or limited
                     homology; Product type pt : putative transporter"
     gene            complement(642760..643365)
                     /locus_tag="RALB5v1_1180029"
     CDS             complement(642760..643365)
                     /product="putative 3-oxoacyl-[acyl-carrier-protein]
                     reductase (fabG)"
                     /inference="ab initio prediction:AMIGene:2.0"
                     /locus_tag="RALB5v1_1180029"
                     /transl_table=11
                     /note="Evidence 3 : Function proposed based on presence of
                     conserved amino acid motif, structural feature or limited
                     homology; Product type pe : putative enzyme"
                     /EC_number="1.1.1.100"
     gene            643473..644369
                     /locus_tag="RALB5v1_1180030"
     CDS             643473..644369
                     /note="Evidence 3 : Function proposed based on presence of
                     conserved amino acid motif, structural feature or limited
                     homology; Product type pr : putative regulator"
                     /locus_tag="RALB5v1_1180030"
                     /inference="ab initio prediction:AMIGene:2.0"
                     /product="putative transcription regulator protein, LysR
                     family (aaeR)"
                     /transl_table=11
     gene            644464..645081
                     /locus_tag="RALB5v1_1180031"
     CDS             644464..645081
                     /note="Evidence 5 : No homology to any previously reported
                     sequences"
                     /locus_tag="RALB5v1_1180031"
                     /inference="ab initio prediction:AMIGene:2.0"
                     /product="protein of unknown function"
                     /transl_table=11
     gene            645078..645293
                     /locus_tag="RALB5v1_1180032"
     CDS             645078..645293
                     /note="Evidence 4 : Homologs of previously reported genes
                     of unknown function"
                     /locus_tag="RALB5v1_1180032"
                     /inference="ab initio prediction:AMIGene:2.0"
                     /product="conserved protein of unknown function"
                     /transl_table=11
     gene            complement(645303..646199)
                     /locus_tag="RALB5v1_1180033"
     CDS             complement(645303..646199)
                     /note="Evidence 2b : Function of strongly homologous gene;
                     Product type r : regulator"
                     /locus_tag="RALB5v1_1180033"
                     /inference="ab initio prediction:AMIGene:2.0"
                     /product="Transcriptional regulators, LysR family"
                     /transl_table=11
     gene            646393..647256
                     /locus_tag="RALB5v1_1180034"
     CDS             646393..647256
                     /note="Evidence 4 : Homologs of previously reported genes
                     of unknown function"
                     /locus_tag="RALB5v1_1180034"
                     /inference="ab initio prediction:AMIGene:2.0"
                     /product="conserved protein of unknown function,
                     NAD(P)-binding Rossmann-fold domains"
                     /transl_table=11
     gene            complement(647310..647588)
                     /locus_tag="RALB5v1_1180035"
     CDS             complement(647310..647588)
                     /note="Evidence 4 : Homologs of previously reported genes
                     of unknown function"
                     /locus_tag="RALB5v1_1180035"
                     /inference="ab initio prediction:AMIGene:2.0"
                     /product="conserved protein of unknown function"
                     /transl_table=11
     gene            complement(647868..648626)
                     /locus_tag="RALB5v1_1180036"
     CDS             complement(647868..648626)
                     /note="Evidence 4 : Homologs of previously reported genes
                     of unknown function"
                     /locus_tag="RALB5v1_1180036"
                     /inference="ab initio prediction:AMIGene:2.0"
                     /product="conserved membrane protein of unknown function,
                     DUF81"
                     /transl_table=11
     gene            complement(648674..649117)
                     /locus_tag="RALB5v1_1180037"
     CDS             complement(648674..649117)
                     /note="Evidence 4 : Homologs of previously reported genes
                     of unknown function"
                     /locus_tag="RALB5v1_1180037"
                     /inference="ab initio prediction:AMIGene:2.0"
                     /product="conserved exported protein of unknown function"
                     /transl_table=11
     gene            649238..649456
                     /locus_tag="RALB5v1_1180038"
     CDS             649238..649456
                     /note="Evidence 4 : Homologs of previously reported genes
                     of unknown function"
                     /locus_tag="RALB5v1_1180038"
                     /inference="ab initio prediction:AMIGene:2.0"
                     /product="conserved protein of unknown function"
                     /transl_table=11
     gene            complement(649710..650702)
                     /locus_tag="RALB5v1_1180039"
     CDS             complement(649710..650702)
                     /function="4.3.A.1.m : membrane component"
                     /locus_tag="RALB5v1_1180039"
                     /inference="ab initio prediction:AMIGene:2.0"
                     /product="putative Branched-chain amino acid transport
                     system permease, membrane component (livM)"
                     /transl_table=11
                     /note="Evidence 3 : Function proposed based on presence of
                     conserved amino acid motif, structural feature or limited
                     homology; Product type pt : putative transporter"
     gene            complement(650724..651608)
                     /locus_tag="RALB5v1_1180040"
     CDS             complement(650724..651608)
                     /function="4.3.A.1.m : membrane component"
                     /locus_tag="RALB5v1_1180040"
                     /inference="ab initio prediction:AMIGene:2.0"
                     /product="putative Branched-chain amino acid transport
                     system permease, membrane component (livH)"
                     /transl_table=11
                     /note="Evidence 3 : Function proposed based on presence of
                     conserved amino acid motif, structural feature or limited
                     homology; Product type pt : putative transporter"
     gene            complement(651693..652913)
                     /locus_tag="RALB5v1_1180041"
     CDS             complement(651693..652913)
                     /function="4.3.A.1.p : periplasmic binding component"
                     /locus_tag="RALB5v1_1180041"
                     /inference="ab initio prediction:AMIGene:2.0"
                     /product="putative branched-chain amino acid transport
                     system permease, periplasmic component"
                     /transl_table=11
                     /note="Evidence 3 : Function proposed based on presence of
                     conserved amino acid motif, structural feature or limited
                     homology; Product type pt : putative transporter"
     gene            complement(652979..653719)
                     /locus_tag="RALB5v1_1180042"
     CDS             complement(652979..653719)
                     /function="1.1.3 : Amino acids"
                     /function="1.5.1.18 : Isoleucine/valine"
                     /function="1.5.1.19 : Leucine"
                     /function="4.3.A.1.a : ATP binding component"
                     /function="7.1 : Cytoplasm"
                     /product="putative leucine/isoleucine/valine transporter
                     subunit ; ATP-binding component of ABC superfamily (livF)"
                     /inference="ab initio prediction:AMIGene:2.0"
                     /locus_tag="RALB5v1_1180042"
                     /EC_number="3.6.3.17"
                     /note="Evidence 3 : Function proposed based on presence of
                     conserved amino acid motif, structural feature or limited
                     homology; Product type pt : putative transporter"
                     /transl_table=11
     gene            complement(653796..654566)
                     /locus_tag="RALB5v1_1180043"
     CDS             complement(653796..654566)
                     /function="1.1.3 : Amino acids"
                     /function="1.5.1.18 : Isoleucine/valine"
                     /function="1.5.1.19 : Leucine"
                     /function="4.3.A.1.a : ATP binding component"
                     /function="7.1 : Cytoplasm"
                     /product="putative branched-chain amino acid transport
                     system permease, ATP binding component"
                     /inference="ab initio prediction:AMIGene:2.0"
                     /locus_tag="RALB5v1_1180043"
                     /EC_number="3.6.3.17"
                     /note="Evidence 3 : Function proposed based on presence of
                     conserved amino acid motif, structural feature or limited
                     homology; Product type pt : putative transporter"
                     /transl_table=11
     gene            complement(654959..655939)
                     /locus_tag="RALB5v1_1190001"
     CDS             complement(654959..655939)
                     /locus_tag="RALB5v1_1190001"
                     /inference="ab initio prediction:AMIGene:2.0"
                     /product="cytoplasmic insertase, essential for proper
                     integration of ATPase into the membrane (fragment)"
                     /transl_table=11
     gene            complement(655946..656260)
                     /locus_tag="RALB5v1_1190002"
     CDS             complement(655946..656260)
                     /note="Evidence 4 : Homologs of previously reported genes
                     of unknown function"
                     /locus_tag="RALB5v1_1190002"
                     /inference="ab initio prediction:AMIGene:2.0"
                     /product="conserved protein of unknown function"
                     /transl_table=11
     gene            complement(656257..656724)
                     /locus_tag="RALB5v1_1190003"
                     /gene="rnpA"
     CDS             complement(656257..656724)
                     /function="1.2.1 : RNA"
                     /function="2.2.3 : RNA modification"
                     /function="2.2.5 : tRNA"
                     /product="Ribonuclease P protein component"
                     /gene="rnpA"
                     /inference="ab initio prediction:AMIGene:2.0"
                     /locus_tag="RALB5v1_1190003"
                     /EC_number="3.1.26.5"
                     /note="Evidence 2b : Function of strongly homologous gene;
                     Product type e : enzyme"
                     /transl_table=11
     gene            complement(656752..656886)
                     /locus_tag="RALB5v1_1190004"
                     /gene="rpmH"
     CDS             complement(656752..656886)
                     /function="2.3.2 : Translation"
                     /function="2.3.8 : Ribosomal proteins"
                     /function="6.6 : Ribosome"
                     /function="7.1 : Cytoplasm"
                     /locus_tag="RALB5v1_1190004"
                     /inference="ab initio prediction:AMIGene:2.0"
                     /product="50S ribosomal subunit protein L34"
                     /transl_table=11
                     /note="Evidence 2a : Function of homologous gene
                     experimentally demonstrated in an other organism; PubMedId
                     : 6329723; Product type s : structure"
                     /gene="rpmH"
     gene            657472..659091
                     /locus_tag="RALB5v1_1190005"
                     /gene="dnaA"
     CDS             657472..659091
                     /locus_tag="RALB5v1_1190005"
                     /inference="ab initio prediction:AMIGene:2.0"
[truncated: 10,127,416 more chars]
