# Supplementary material for: Comparative genomic analysis of Ralstonia solanacearum reveals candidate genes for host specificity
Source: BMC Genomics. 2015 Apr 8;16(1):270. doi: 10.1186/s12864-015-1474-8 (PMC4396162; doi:10.1186/s12864-015-1474-8)
Supplement: Additional file 5: — Annotations files (.gb). Annotations are formatted in genbank format. [file 12864_2015_1474_MOESM5_ESM.zip › CFBP1416.gb]

LOCUS       RALCFv1              5744274 bp    DNA              UNA 01-JAN-1980
DEFINITION  Ralstonia solanacearum CFBP1416
KEYWORDS    .
SOURCE      Ralstonia solanacearum CFBP1416 (phylotype IIB-3)
  ORGANISM  Ralstonia solanacearum
            Bacteria; Proteobacteria; Betaproteobacteria; Burkholderiales;
            Burkholderiaceae; Ralstonia.
FEATURES             Location/Qualifiers
     source          1..5744274
                     /organism="Ralstonia solanacearum"
                     /mol_type="genomic DNA"
                     /strain="CFBP1416"
     gene            797..1006
                     /locus_tag="RALCFv1_30001"
     CDS             797..1006
                     /note="Evidence 5 : No homology to any previously reported
                     sequences"
                     /locus_tag="RALCFv1_30001"
                     /inference="ab initio prediction:AMIGene:2.0"
                     /product="protein of unknown function"
                     /transl_table=11
     gene            1701..1835
                     /locus_tag="RALCFv1_60001"
     CDS             1701..1835
                     /note="Evidence 4 : Homologs of previously reported genes
                     of unknown function"
                     /locus_tag="RALCFv1_60001"
                     /inference="ab initio prediction:AMIGene:2.0"
                     /product="conserved exported protein of unknown function"
                     /transl_table=11
     gene            1980..2057
                     /locus_tag="RALCFv1_70001"
     CDS             1980..2057
                     /note="Evidence 5 : No homology to any previously reported
                     sequences"
                     /locus_tag="RALCFv1_70001"
                     /inference="ab initio prediction:AMIGene:2.0"
                     /product="protein of unknown function"
                     /transl_table=11
     gene            complement(2149..2253)
                     /locus_tag="RALCFv1_80001"
     CDS             complement(2149..2253)
                     /note="Evidence 5 : No homology to any previously reported
                     sequences"
                     /locus_tag="RALCFv1_80001"
                     /inference="ab initio prediction:AMIGene:2.0"
                     /product="exported protein of unknown function"
                     /transl_table=11
     gene            complement(2991..3056)
                     /locus_tag="RALCFv1_120001"
     CDS             complement(2991..3056)
                     /note="Evidence 5 : No homology to any previously reported
                     sequences"
                     /locus_tag="RALCFv1_120001"
                     /inference="ab initio prediction:AMIGene:2.0"
                     /product="protein of unknown function"
                     /transl_table=11
     gene            3821..4216
                     /locus_tag="RALCFv1_140001"
     CDS             3821..4216
                     /note="Evidence 5 : No homology to any previously reported
                     sequences"
                     /locus_tag="RALCFv1_140001"
                     /inference="ab initio prediction:AMIGene:2.0"
                     /product="protein of unknown function"
                     /transl_table=11
     gene            complement(5400..5468)
                     /locus_tag="RALCFv1_140002"
     CDS             complement(5400..5468)
                     /note="Evidence 5 : No homology to any previously reported
                     sequences"
                     /locus_tag="RALCFv1_140002"
                     /inference="ab initio prediction:AMIGene:2.0"
                     /product="protein of unknown function"
                     /transl_table=11
     gene            complement(5595..5873)
                     /locus_tag="RALCFv1_140003"
                     /gene="C"
     CDS             complement(5595..5873)
                     /locus_tag="RALCFv1_140003"
                     /gene="C"
                     /inference="ab initio prediction:AMIGene:2.0"
                     /product="C protein"
                     /transl_table=11
     gene            complement(5852..7393)
                     /locus_tag="RALCFv1_140004"
                     /gene="A"
     CDS             complement(5852..7393)
                     /product="Replication-associated protein A"
                     /inference="ab initio prediction:AMIGene:2.0"
                     /locus_tag="RALCFv1_140004"
                     /transl_table=11
                     /EC_number="3.1.21.-"
                     /EC_number="6.5.1.1"
                     /gene="A"
     gene            complement(7457..8443)
                     /locus_tag="RALCFv1_140005"
                     /gene="H"
     CDS             complement(7457..8443)
                     /locus_tag="RALCFv1_140005"
                     /gene="H"
                     /inference="ab initio prediction:AMIGene:2.0"
                     /product="Spike protein H"
                     /transl_table=11
     gene            complement(8933..9331)
                     /locus_tag="RALCFv1_150001"
     CDS             complement(8933..9331)
                     /note="Evidence 5 : No homology to any previously reported
                     sequences"
                     /locus_tag="RALCFv1_150001"
                     /inference="ab initio prediction:AMIGene:2.0"
                     /product="protein of unknown function"
                     /transl_table=11
     gene            complement(9351..9533)
                     /locus_tag="RALCFv1_150002"
     CDS             complement(9351..9533)
                     /note="Evidence 5 : No homology to any previously reported
                     sequences"
                     /locus_tag="RALCFv1_150002"
                     /inference="ab initio prediction:AMIGene:2.0"
                     /product="protein of unknown function"
                     /transl_table=11
     gene            complement(9597..9959)
                     /locus_tag="RALCFv1_150003"
     CDS             complement(9597..9959)
                     /note="Evidence 4 : Homologs of previously reported genes
                     of unknown function"
                     /locus_tag="RALCFv1_150003"
                     /inference="ab initio prediction:AMIGene:2.0"
                     /product="conserved exported protein of unknown function"
                     /transl_table=11
     gene            complement(9956..10321)
                     /locus_tag="RALCFv1_150004"
     CDS             complement(9956..10321)
                     /note="Evidence 5 : No homology to any previously reported
                     sequences"
                     /locus_tag="RALCFv1_150004"
                     /inference="ab initio prediction:AMIGene:2.0"
                     /product="protein of unknown function"
                     /transl_table=11
     gene            10702..11205
                     /locus_tag="RALCFv1_160001"
     CDS             10702..11205
                     /note="Evidence 4 : Homologs of previously reported genes
                     of unknown function"
                     /locus_tag="RALCFv1_160001"
                     /inference="ab initio prediction:AMIGene:2.0"
                     /product="conserved protein of unknown function"
                     /transl_table=11
     gene            complement(12922..13164)
                     /locus_tag="RALCFv1_160002"
     CDS             complement(12922..13164)
                     /note="Evidence 5 : No homology to any previously reported
                     sequences"
                     /locus_tag="RALCFv1_160002"
                     /inference="ab initio prediction:AMIGene:2.0"
                     /product="protein of unknown function"
                     /transl_table=11
     gene            13551..13925
                     /locus_tag="RALCFv1_170001"
     CDS             13551..13925
                     /locus_tag="RALCFv1_170001"
                     /inference="ab initio prediction:AMIGene:2.0"
                     /product="Cointegrate resolution protein T (fragment)"
                     /transl_table=11
     gene            14159..15019
                     /locus_tag="RALCFv1_180001"
     CDS             14159..15019
                     /product="D-aminoacylase (N-acyl-D-amino-acid deacylase),
                     metallo-dependent hydrolases domain (fragment)"
                     /transl_table=11
                     /inference="ab initio prediction:AMIGene:2.0"
                     /locus_tag="RALCFv1_180001"
                     /EC_number="3.5.1.81"
     gene            16187..16543
                     /locus_tag="RALCFv1_190001"
     CDS             16187..16543
                     /note="Evidence 4 : Homologs of previously reported genes
                     of unknown function"
                     /locus_tag="RALCFv1_190001"
                     /inference="ab initio prediction:AMIGene:2.0"
                     /product="conserved protein of unknown function"
                     /transl_table=11
     gene            complement(17331..18023)
                     /locus_tag="RALCFv1_200001"
     CDS             complement(17331..18023)
                     /product="putative tartrate dehydrogenase/decarboxylase
                     (TDH) (D-malate dehydrogenase [decarboxylating])(ttuC)
                     (fragment)"
                     /inference="ab initio prediction:AMIGene:2.0"
                     /locus_tag="RALCFv1_200001"
                     /transl_table=11
                     /note="Evidence 3 : Function proposed based on presence of
                     conserved amino acid motif, structural feature or limited
                     homology"
                     /EC_number="4.1.1.73"
     gene            complement(18162..18533)
                     /locus_tag="RALCFv1_210001"
     CDS             complement(18162..18533)
                     /product="putative transcription regulator, GntR family,
                     aminotransferase domain (fragment)"
                     /inference="ab initio prediction:AMIGene:2.0"
                     /locus_tag="RALCFv1_210001"
                     /transl_table=11
                     /note="Evidence 3 : Function proposed based on presence of
                     conserved amino acid motif, structural feature or limited
                     homology"
                     /EC_number="2.6.1.39"
     gene            complement(18630..19268)
                     /locus_tag="RALCFv1_220001"
     CDS             complement(18630..19268)
                     /note="Evidence 3 : Function proposed based on presence of
                     conserved amino acid motif, structural feature or limited
                     homology"
                     /locus_tag="RALCFv1_220001"
                     /inference="ab initio prediction:AMIGene:2.0"
                     /product="putative porin transmembrane protein (fragment)"
                     /transl_table=11
     gene            complement(19386..19787)
                     /locus_tag="RALCFv1_230001"
     CDS             complement(19386..19787)
                     /note="Evidence 3 : Function proposed based on presence of
                     conserved amino acid motif, structural feature or limited
                     homology"
                     /locus_tag="RALCFv1_230001"
                     /inference="ab initio prediction:AMIGene:2.0"
                     /product="putative outer membrane lipoprotein (ragC)
                     (fragment)"
                     /transl_table=11
     gene            19973..20248
                     /locus_tag="RALCFv1_240001"
     CDS             19973..20248
                     /note="Evidence 5 : No homology to any previously reported
                     sequences"
                     /locus_tag="RALCFv1_240001"
                     /inference="ab initio prediction:AMIGene:2.0"
                     /product="protein of unknown function"
                     /transl_table=11
     gene            complement(20340..20549)
                     /locus_tag="RALCFv1_250001"
                     /gene="tnpA"
                     /pseudo
     CDS             complement(20340..20549)
                     /function="8.3.1 : transposases"
                     /locus_tag="RALCFv1_250001"
                     /inference="ab initio prediction:AMIGene:2.0"
                     /pseudo
                     /product="fragment of transposase, IS256 family (part 2)"
                     /transl_table=11
                     /note="Evidence 2b : Function of strongly homologous gene;
                     Product type e : enzyme"
                     /gene="tnpA"
     gene            complement(20700..21206)
                     /locus_tag="RALCFv1_260001"
                     /gene="tnpA"
                     /pseudo
     CDS             complement(20700..21206)
                     /function="8.3.1 : transposases"
                     /locus_tag="RALCFv1_260001"
                     /inference="ab initio prediction:AMIGene:2.0"
                     /pseudo
                     /product="fragment of transposase, IS256 family (part 1)"
                     /transl_table=11
                     /note="Evidence 2b : Function of strongly homologous gene;
                     Product type e : enzyme"
                     /gene="tnpA"
     gene            complement(21363..21521)
                     /locus_tag="RALCFv1_270001"
     CDS             complement(21363..21521)
                     /note="Evidence 5 : No homology to any previously reported
                     sequences"
                     /locus_tag="RALCFv1_270001"
                     /inference="ab initio prediction:AMIGene:2.0"
                     /product="protein of unknown function"
                     /transl_table=11
     gene            complement(21626..21940)
                     /locus_tag="RALCFv1_280001"
     CDS             complement(21626..21940)
                     /note="Evidence 5 : No homology to any previously reported
                     sequences"
                     /locus_tag="RALCFv1_280001"
                     /inference="ab initio prediction:AMIGene:2.0"
                     /product="protein of unknown function"
                     /transl_table=11
     gene            complement(22059..22127)
                     /locus_tag="RALCFv1_290001"
     CDS             complement(22059..22127)
                     /note="Evidence 5 : No homology to any previously reported
                     sequences"
                     /locus_tag="RALCFv1_290001"
                     /inference="ab initio prediction:AMIGene:2.0"
                     /product="protein of unknown function"
                     /transl_table=11
     gene            complement(22554..22631)
                     /locus_tag="RALCFv1_310001"
     CDS             complement(22554..22631)
                     /note="Evidence 5 : No homology to any previously reported
                     sequences"
                     /locus_tag="RALCFv1_310001"
                     /inference="ab initio prediction:AMIGene:2.0"
                     /product="protein of unknown function"
                     /transl_table=11
     gene            22831..22908
                     /locus_tag="RALCFv1_320001"
     CDS             22831..22908
                     /note="Evidence 3 : Function proposed based on presence of
                     conserved amino acid motif, structural feature or limited
                     homology"
                     /locus_tag="RALCFv1_320001"
                     /inference="ab initio prediction:AMIGene:2.0"
                     /product="putative type II secretory pathway protein (exeA)
                     (fragment) (fragment)"
                     /transl_table=11
     gene            complement(23191..23352)
                     /locus_tag="RALCFv1_330001"
     CDS             complement(23191..23352)
                     /locus_tag="RALCFv1_330001"
                     /inference="ab initio prediction:AMIGene:2.0"
                     /product="conserved hypothethical protein (fragment)"
                     /transl_table=11
     gene            23514..23828
                     /locus_tag="RALCFv1_340001"
     CDS             23514..23828
                     /note="Evidence 5 : No homology to any previously reported
                     sequences"
                     /locus_tag="RALCFv1_340001"
                     /inference="ab initio prediction:AMIGene:2.0"
                     /product="protein of unknown function"
                     /transl_table=11
     gene            complement(23920..24123)
                     /locus_tag="RALCFv1_350001"
     CDS             complement(23920..24123)
                     /note="Evidence 5 : No homology to any previously reported
                     sequences"
                     /locus_tag="RALCFv1_350001"
                     /inference="ab initio prediction:AMIGene:2.0"
                     /product="protein of unknown function"
                     /transl_table=11
     gene            24292..24444
                     /locus_tag="RALCFv1_360001"
     CDS             24292..24444
                     /note="Evidence 5 : No homology to any previously reported
                     sequences"
                     /locus_tag="RALCFv1_360001"
                     /inference="ab initio prediction:AMIGene:2.0"
                     /product="protein of unknown function"
                     /transl_table=11
     gene            24669..24815
                     /locus_tag="RALCFv1_370001"
     CDS             24669..24815
                     /note="Evidence 5 : No homology to any previously reported
                     sequences"
                     /locus_tag="RALCFv1_370001"
                     /inference="ab initio prediction:AMIGene:2.0"
                     /product="protein of unknown function"
                     /transl_table=11
     gene            24933..25397
                     /locus_tag="RALCFv1_380001"
     CDS             24933..25397
                     /note="Evidence 4 : Homologs of previously reported genes
                     of unknown function"
                     /locus_tag="RALCFv1_380001"
                     /inference="ab initio prediction:AMIGene:2.0"
                     /product="conserved protein of unknown function"
                     /transl_table=11
     gene            25502..25633
                     /locus_tag="RALCFv1_390001"
     CDS             25502..25633
                     /note="Evidence 5 : No homology to any previously reported
                     sequences"
                     /locus_tag="RALCFv1_390001"
                     /inference="ab initio prediction:AMIGene:2.0"
                     /product="protein of unknown function"
                     /transl_table=11
     gene            complement(25728..25811)
                     /locus_tag="RALCFv1_400001"
     CDS             complement(25728..25811)
                     /note="Evidence 5 : No homology to any previously reported
                     sequences"
                     /locus_tag="RALCFv1_400001"
                     /inference="ab initio prediction:AMIGene:2.0"
                     /product="protein of unknown function"
                     /transl_table=11
     gene            25980..26123
                     /locus_tag="RALCFv1_410001"
     CDS             25980..26123
                     /note="Evidence 5 : No homology to any previously reported
                     sequences"
                     /locus_tag="RALCFv1_410001"
                     /inference="ab initio prediction:AMIGene:2.0"
                     /product="protein of unknown function"
                     /transl_table=11
     gene            complement(26217..26333)
                     /locus_tag="RALCFv1_420001"
     CDS             complement(26217..26333)
                     /note="Evidence 5 : No homology to any previously reported
                     sequences"
                     /locus_tag="RALCFv1_420001"
                     /inference="ab initio prediction:AMIGene:2.0"
                     /product="protein of unknown function"
                     /transl_table=11
     gene            26750..26845
                     /locus_tag="RALCFv1_440001"
     CDS             26750..26845
                     /note="Evidence 5 : No homology to any previously reported
                     sequences"
                     /locus_tag="RALCFv1_440001"
                     /inference="ab initio prediction:AMIGene:2.0"
                     /product="protein of unknown function"
                     /transl_table=11
     gene            26982..27110
                     /locus_tag="RALCFv1_450001"
     CDS             26982..27110
                     /note="Evidence 5 : No homology to any previously reported
                     sequences"
                     /locus_tag="RALCFv1_450001"
                     /inference="ab initio prediction:AMIGene:2.0"
                     /product="protein of unknown function"
                     /transl_table=11
     gene            27247..27381
                     /locus_tag="RALCFv1_460001"
     CDS             27247..27381
                     /note="Evidence 5 : No homology to any previously reported
                     sequences"
                     /locus_tag="RALCFv1_460001"
                     /inference="ab initio prediction:AMIGene:2.0"
                     /product="protein of unknown function"
                     /transl_table=11
     gene            27528..27611
                     /locus_tag="RALCFv1_470001"
     CDS             27528..27611
                     /note="Evidence 5 : No homology to any previously reported
                     sequences"
                     /locus_tag="RALCFv1_470001"
                     /inference="ab initio prediction:AMIGene:2.0"
                     /product="protein of unknown function"
                     /transl_table=11
     gene            complement(27706..28527)
                     /locus_tag="RALCFv1_480001"
     CDS             complement(27706..28527)
                     /note="Evidence 3 : Function proposed based on presence of
                     conserved amino acid motif, structural feature or limited
                     homology"
                     /locus_tag="RALCFv1_480001"
                     /inference="ab initio prediction:AMIGene:2.0"
                     /product="putative chloride channel transmembrane protein,
                     clcB-like (fragment)"
                     /transl_table=11
     gene            complement(28538..28957)
                     /locus_tag="RALCFv1_480002"
     CDS             complement(28538..28957)
                     /note="Evidence 3 : Function proposed based on presence of
                     conserved amino acid motif, structural feature or limited
                     homology; Product type pr : putative regulator"
                     /locus_tag="RALCFv1_480002"
                     /inference="ab initio prediction:AMIGene:2.0"
                     /product="putative transcription regulator protein, MarR
                     family"
                     /transl_table=11
     gene            complement(29027..29431)
                     /locus_tag="RALCFv1_480003"
     CDS             complement(29027..29431)
                     /note="Evidence 4 : Homologs of previously reported genes
                     of unknown function"
                     /locus_tag="RALCFv1_480003"
                     /inference="ab initio prediction:AMIGene:2.0"
                     /product="conserved protein of unknown function"
                     /transl_table=11
     gene            complement(29402..29486)
                     /locus_tag="RALCFv1_tRNA47"
     tRNA            complement(29402..29486)
                     /locus_tag="RALCFv1_tRNA47"
                     /inference="profile:tRNAscan:1.23"
                     /product="Leu tRNA"
     gene            complement(29508..30431)
                     /locus_tag="RALCFv1_480004"
     CDS             complement(29508..30431)
                     /function="1.1.1.20 : Glycol degradation"
                     /function="1.7.25 : Glycolate metabolism"
                     /product="3-hydroxyisobutyrate dehydrogenase"
                     /inference="ab initio prediction:AMIGene:2.0"
                     /locus_tag="RALCFv1_480004"
                     /EC_number="1.1.1.31"
                     /note="Evidence 2b : Function of strongly homologous gene;
                     Product type e : enzyme"
                     /transl_table=11
     gene            complement(30445..31614)
                     /locus_tag="RALCFv1_480005"
     CDS             complement(30445..31614)
                     /function="4.3.A.1.p : periplasmic binding component"
                     /locus_tag="RALCFv1_480005"
                     /inference="ab initio prediction:AMIGene:2.0"
                     /product="putative branched-chain amino acid ABC
                     transporter, periplasmic component"
                     /transl_table=11
                     /note="Evidence 3 : Function proposed based on presence of
                     conserved amino acid motif, structural feature or limited
                     homology; Product type pt : putative transporter"
     gene            complement(31664..32605)
                     /locus_tag="RALCFv1_480006"
                     /gene="cysB"
     CDS             complement(31664..32605)
                     /function="1.5.1.12 : Cysteine"
                     /function="1.8.2 : Sulfur metabolism"
                     /function="2.2.2 : Transcription related"
                     /function="3.1.2.2 : Activator"
                     /function="3.1.2.3 : Repressor"
                     /function="3.3.2 : Regulon (a network of operons encoding
                     related functions)"
                     /function="7.1 : Cytoplasm"
                     /locus_tag="RALCFv1_480006"
                     /inference="ab initio prediction:AMIGene:2.0"
                     /product="transcriptional regulator of biosynthesis of
                     L-cysteine and regulator of sulfur assimilation (LysR
                     family)"
                     /transl_table=11
                     /note="Evidence 2a : Function of homologous gene
                     experimentally demonstrated in an other organism; PubMedId
                     : 14663078, 8529872; Product type r : regulator"
                     /gene="cysB"
     gene            32719..33540
                     /locus_tag="RALCFv1_480007"
     CDS             32719..33540
                     /note="Evidence 4 : Homologs of previously reported genes
                     of unknown function"
                     /locus_tag="RALCFv1_480007"
                     /inference="ab initio prediction:AMIGene:2.0"
                     /product="conserved membrane protein of unknown function,
                     DUF81"
                     /transl_table=11
     gene            33676..35340
                     /locus_tag="RALCFv1_480008"
                     /gene="cysI"
     CDS             33676..35340
                     /function="1.8.2 : Sulfur metabolism"
                     /product="Sulfite reductase, beta subunit (hemoprotein)"
                     /gene="cysI"
                     /inference="ab initio prediction:AMIGene:2.0"
                     /locus_tag="RALCFv1_480008"
                     /EC_number="1.8.7.1"
                     /note="Evidence 2a : Function of homologous gene
                     experimentally demonstrated in an other organism; PubMedId
                     : 12702767, 9611812; Product type e : enzyme"
                     /transl_table=11
     gene            35321..35905
                     /locus_tag="RALCFv1_480009"
     CDS             35321..35905
                     /note="Evidence 4 : Homologs of previously reported genes
                     of unknown function"
                     /locus_tag="RALCFv1_480009"
                     /inference="ab initio prediction:AMIGene:2.0"
                     /product="conserved protein of unknown function, DUF934"
                     /transl_table=11
     gene            35902..36705
                     /locus_tag="RALCFv1_480010"
                     /gene="cysH"
     CDS             35902..36705
                     /function="1.5.1 : Amino acids"
                     /function="1.8.2 : Sulfur metabolism"
                     /product="Phosphoadenosine phosphosulfate reductase"
                     /gene="cysH"
                     /inference="ab initio prediction:AMIGene:2.0"
                     /locus_tag="RALCFv1_480010"
                     /EC_number="1.8.4.8"
                     /note="Evidence 2b : Function of strongly homologous gene;
                     PubMedId : 12702767, 16159395; Product type e : enzyme"
                     /transl_table=11
     gene            36716..37666
                     /locus_tag="RALCFv1_480011"
                     /gene="cysD"
     CDS             36716..37666
                     /function="1.8.2 : Sulfur metabolism"
                     /product="ATP-sulfurylase, subunit 2 (ATP:sulfate
                     adenylyltransferase)"
                     /gene="cysD"
                     /inference="ab initio prediction:AMIGene:2.0"
                     /locus_tag="RALCFv1_480011"
                     /EC_number="2.7.7.4"
                     /note="Evidence 2a : Function of homologous gene
                     experimentally demonstrated in an other organism; PubMedId
                     : 12702767, 1316900, 2185135; Product type e : enzyme"
                     /transl_table=11
     gene            37669..38988
                     /locus_tag="RALCFv1_480012"
                     /gene="cysN"
     CDS             37669..38988
                     /function="1.8.2 : Sulfur metabolism"
                     /product="ATP-sulfurylase, subunit 1 (ATP:sulfate
                     adenylyltransferase)"
                     /gene="cysN"
                     /inference="ab initio prediction:AMIGene:2.0"
                     /locus_tag="RALCFv1_480012"
                     /EC_number="2.7.7.4"
                     /note="Evidence 2a : Function of homologous gene
                     experimentally demonstrated in an other organism; PubMedId
                     : 12702767, 1316900, 16159395, 2828368; Product type e :
                     enzyme"
                     /transl_table=11
     gene            39044..39853
                     /locus_tag="RALCFv1_480013"
                     /gene="cysG"
     CDS             39044..39853
                     /function="1.5.3.12 : Heme, porphyrin"
                     /product="Uroporphyrinogen-III C-methyltransferase"
                     /gene="cysG"
                     /inference="ab initio prediction:AMIGene:2.0"
                     /locus_tag="RALCFv1_480013"
                     /EC_number="2.1.1.107"
                     /note="Evidence 2a : Function of homologous gene
                     experimentally demonstrated in an other organism; PubMedId
                     : 12702767, 8243665; Product type e : enzyme"
                     /transl_table=11
     gene            40134..40541
                     /locus_tag="RALCFv1_480014"
     CDS             40134..40541
                     /product="putative 5-carboxymethyl-2-hydroxymuconate
                     delta-isomerase protein"
                     /inference="ab initio prediction:AMIGene:2.0"
                     /locus_tag="RALCFv1_480014"
                     /transl_table=11
                     /note="Evidence 3 : Function proposed based on presence of
                     conserved amino acid motif, structural feature or limited
                     homology; Product type pe : putative enzyme"
                     /EC_number="5.3.3.10"
     gene            complement(40545..40916)
                     /locus_tag="RALCFv1_480015"
                     /gene="cbiX"
     CDS             complement(40545..40916)
                     /function="1.5.3.13 : Cobalamin (Vitamin B12)"
                     /product="Sirohydrochlorin cobaltochelatase, Cobalamin
                     (Vitamin B12) biosynthesis anaerobic pathway"
                     /gene="cbiX"
                     /inference="ab initio prediction:AMIGene:2.0"
                     /locus_tag="RALCFv1_480015"
                     /EC_number="4.99.1.3"
                     /note="Evidence 2b : Function of strongly homologous gene;
                     PubMedId : 9742225; Product type e : enzyme"
                     /transl_table=11
     gene            complement(40916..42121)
                     /locus_tag="RALCFv1_480016"
     CDS             complement(40916..42121)
                     /function="4 : Transport"
                     /locus_tag="RALCFv1_480016"
                     /inference="ab initio prediction:AMIGene:2.0"
                     /product="putative permease, predicted YjgP/YjgQ family"
                     /transl_table=11
                     /note="Evidence 3 : Function proposed based on presence of
                     conserved amino acid motif, structural feature or limited
                     homology; Product type pt : putative transporter"
     gene            complement(42118..43281)
                     /locus_tag="RALCFv1_480017"
     CDS             complement(42118..43281)
                     /function="4 : Transport"
                     /locus_tag="RALCFv1_480017"
                     /inference="ab initio prediction:AMIGene:2.0"
                     /product="putative permease, predicted YjgP/YjgQ family"
                     /transl_table=11
                     /note="Evidence 3 : Function proposed based on presence of
                     conserved amino acid motif, structural feature or limited
                     homology; Product type pt : putative transporter"
     gene            43349..44869
                     /locus_tag="RALCFv1_480018"
                     /gene="pepA"
     CDS             43349..44869
                     /function="1.2.3 : Proteins/peptides/glycopeptides"
                     /function="2.1.3 : DNA recombination"
                     /function="2.2.2 : Transcription related"
                     /function="7.1 : Cytoplasm"
                     /product="Cytosol aminopeptidase"
                     /gene="pepA"
                     /inference="ab initio prediction:AMIGene:2.0"
                     /locus_tag="RALCFv1_480018"
                     /EC_number="3.4.11.1"
                     /note="Evidence 2a : Function of homologous gene
                     experimentally demonstrated in an other organism; PubMedId
                     : 10449417, 11157967; Product type e : enzyme"
                     /transl_table=11
     gene            44895..45323
                     /locus_tag="RALCFv1_480019"
                     /gene="holC"
     CDS             44895..45323
                     /function="5.1 : Cell division"
                     /function="2.1.1 : DNA replication"
                     /product="DNA polymerase III chi subunit"
                     /gene="holC"
                     /inference="ab initio prediction:AMIGene:2.0"
                     /locus_tag="RALCFv1_480019"
                     /EC_number="2.7.7.7"
                     /note="Evidence 2a : Function of homologous gene
                     experimentally demonstrated in an other organism; PubMedId
                     : 14717711; Product type e : enzyme"
                     /transl_table=11
     gene            45320..45751
                     /locus_tag="RALCFv1_480020"
     CDS             45320..45751
                     /note="Evidence 4 : Homologs of previously reported genes
                     of unknown function"
                     /locus_tag="RALCFv1_480020"
                     /inference="ab initio prediction:AMIGene:2.0"
                     /product="conserved protein of unknown function"
                     /transl_table=11
     gene            complement(45842..47515)
                     /locus_tag="RALCFv1_480021"
                     /gene="ilvD"
     CDS             complement(45842..47515)
                     /function="1.5.1.18 : Isoleucine/valine"
                     /product="dihydroxyacid dehydratase"
                     /gene="ilvD"
                     /inference="ab initio prediction:AMIGene:2.0"
                     /locus_tag="RALCFv1_480021"
                     /EC_number="4.2.1.9"
                     /note="Evidence 2a : Function of homologous gene
                     experimentally demonstrated in an other organism; PubMedId
                     : 1400210; Product type e : enzyme"
                     /transl_table=11
     gene            47646..48581
                     /locus_tag="RALCFv1_480022"
                     /gene="ilvR"
     CDS             47646..48581
                     /function="3.1.2 : Transcriptional level"
                     /function="1.5.1.18 : Isoleucine/valine"
                     /function="3.1.2.2 : Activator"
                     /locus_tag="RALCFv1_480022"
                     /inference="ab initio prediction:AMIGene:2.0"
                     /product="HTH-type transcriptional regulator ilvR
                     (Isoleucine biosynthesis transcriptional activator)"
                     /transl_table=11
                     /note="Evidence 2a : Function of homologous gene
                     experimentally demonstrated in an other organism; PubMedId
                     : 8113165; Product type r : regulator"
                     /gene="ilvR"
     gene            48596..49507
                     /locus_tag="RALCFv1_480023"
                     /gene="lgt"
     CDS             48596..49507
                     /function="1.6.1 : Phospholipid"
                     /function="2.3.3 : Posttranslational modification"
                     /function="6.1 : Membrane"
                     /function="7.3 : Inner membrane"
                     /product="phosphatidylglycerol-prolipoprotein
                     diacylglyceryl transferase"
                     /gene="lgt"
                     /inference="ab initio prediction:AMIGene:2.0"
                     /locus_tag="RALCFv1_480023"
                     /EC_number="2.4.99.-"
                     /note="Evidence 2b : Function of strongly homologous gene;
                     Product type e : enzyme"
                     /transl_table=11
     gene            complement(49572..50288)
                     /locus_tag="RALCFv1_480024"
     CDS             complement(49572..50288)
                     /note="Evidence 4 : Homologs of previously reported genes
                     of unknown function"
                     /locus_tag="RALCFv1_480024"
                     /inference="ab initio prediction:AMIGene:2.0"
                     /product="conserved exported protein of unknown function"
                     /transl_table=11
     gene            complement(50382..50888)
                     /locus_tag="RALCFv1_480025"
     CDS             complement(50382..50888)
                     /note="Evidence 4 : Homologs of previously reported genes
                     of unknown function"
                     /locus_tag="RALCFv1_480025"
                     /inference="ab initio prediction:AMIGene:2.0"
                     /product="conserved protein of unknown function"
                     /transl_table=11
     gene            complement(51000..51219)
                     /locus_tag="RALCFv1_misc_RNA_3"
     misc_RNA        complement(51000..51219)
                     /locus_tag="RALCFv1_misc_RNA_3"
                     /inference="profile:Rfam:8.0"
                     /product="6S"
     gene            complement(51443..51760)
                     /locus_tag="RALCFv1_480026"
     CDS             complement(51443..51760)
                     /note="Evidence 3 : Function proposed based on presence of
                     conserved amino acid motif, structural feature or limited
                     homology; Product type pf : putative factor"
                     /locus_tag="RALCFv1_480026"
                     /inference="ab initio prediction:AMIGene:2.0"
                     /product="putative cell division protein ZapA-like"
                     /transl_table=11
     gene            complement(51750..52070)
                     /locus_tag="RALCFv1_480027"
     CDS             complement(51750..52070)
                     /note="Evidence 4 : Homologs of previously reported genes
                     of unknown function"
                     /locus_tag="RALCFv1_480027"
                     /inference="ab initio prediction:AMIGene:2.0"
                     /product="conserved protein of unknown function"
                     /transl_table=11
     gene            52222..52478
                     /locus_tag="RALCFv1_misc_RNA_15"
     misc_RNA        52222..52478
                     /locus_tag="RALCFv1_misc_RNA_15"
                     /inference="profile:Rfam:8.0"
                     /product="Cobalamin"
     gene            52602..54482
                     /locus_tag="RALCFv1_480028"
     CDS             52602..54482
                     /function="4.2.C.1 : TonB Family of Auxiliary Proteins for
                     Energization of OMR-mediated Transport"
                     /function="1.5.3.13 : Cobalamin (Vitamin B12)"
                     /locus_tag="RALCFv1_480028"
                     /inference="ab initio prediction:AMIGene:2.0"
                     /product="Putative vitamin B12 transporter, tonB dependent
                     (btuB)"
                     /transl_table=11
                     /note="Evidence 3 : Function proposed based on presence of
                     conserved amino acid motif, structural feature or limited
                     homology; Product type pt : putative transporter"
     gene            54479..55486
                     /locus_tag="RALCFv1_480029"
                     /gene="btuC"
     CDS             54479..55486
                     /function="1.5.3.13 : Cobalamin (Vitamin B12)"
                     /function="4.3.A.1.m : membrane component"
                     /function="6.1 : Membrane"
                     /function="7.3 : Inner membrane"
                     /locus_tag="RALCFv1_480029"
                     /inference="ab initio prediction:AMIGene:2.0"
                     /product="cobalamin transport system, inner membrane
                     component (ABC superfamily, membrane)"
                     /transl_table=11
                     /note="Evidence 2b : Function of strongly homologous gene;
                     Product type t : transporter"
                     /gene="btuC"
     gene            55483..56322
                     /locus_tag="RALCFv1_480030"
     CDS             55483..56322
                     /function="4.3.A.1.a : ATP binding component"
                     /function="1.5.3.13 : Cobalamin (Vitamin B12)"
                     /product="putative vitamin B12-transporting ATPase
                     BtuD-like"
                     /inference="ab initio prediction:AMIGene:2.0"
                     /locus_tag="RALCFv1_480030"
                     /EC_number="3.6.3.33"
                     /note="Evidence 3 : Function proposed based on presence of
                     conserved amino acid motif, structural feature or limited
                     homology; Product type pt : putative transporter"
                     /transl_table=11
     gene            56312..56506
                     /locus_tag="RALCFv1_480031"
     CDS             56312..56506
                     /note="Evidence 5 : No homology to any previously reported
                     sequences"
                     /locus_tag="RALCFv1_480031"
                     /inference="ab initio prediction:AMIGene:2.0"
                     /product="protein of unknown function"
                     /transl_table=11
     gene            56365..57108
                     /locus_tag="RALCFv1_480032"
     CDS             56365..57108
                     /product="Nicotinate-nucleotide--dimethylbenzimidazole
                     phosphoribosyltransferase (fragment)"
                     /transl_table=11
                     /inference="ab initio prediction:AMIGene:2.0"
                     /locus_tag="RALCFv1_480032"
                     /EC_number="2.4.2.21"
     gene            57301..57753
                     /locus_tag="RALCFv1_490001"
     CDS             57301..57753
                     /product="putative sensor histidine kinase (fragment)"
                     /inference="ab initio prediction:AMIGene:2.0"
                     /locus_tag="RALCFv1_490001"
                     /transl_table=11
                     /note="Evidence 3 : Function proposed based on presence of
                     conserved amino acid motif, structural feature or limited
                     homology"
                     /EC_number="2.7.13.3"
     gene            57809..58387
                     /locus_tag="RALCFv1_490002"
     CDS             57809..58387
                     /function="3.1.2.4.3 : Two-component regulatory systems
                     (external signal)"
                     /locus_tag="RALCFv1_490002"
                     /inference="ab initio prediction:AMIGene:2.0"
                     /product="putative response regulator/transcriptional
                     regulator, RegA/PrrA/ActR family (CheY-like receiver domain
                     + Fis-type HTH domain)"
                     /transl_table=11
                     /note="Evidence 3 : Function proposed based on presence of
                     conserved amino acid motif, structural feature or limited
                     homology; Product type pr : putative regulator"
     gene            58575..59645
                     /locus_tag="RALCFv1_490003"
                     /gene="ripI"
                     /pseudo
     CDS             58575..59645
                     /locus_tag="RALCFv1_490003"
                     /inference="ab initio prediction:AMIGene:2.0"
                     /pseudo
                     /product="fragment of putative type III effector protein
                     (part 1)"
                     /transl_table=11
                     /note="Evidence 3 : Function proposed based on presence of
                     conserved amino acid motif, structural feature or limited
                     homology; Product type ph : phenotype"
                     /gene="ripI"
     gene            59518..59880
                     /locus_tag="RALCFv1_490004"
                     /gene="ripI"
                     /pseudo
     CDS             59518..59880
                     /locus_tag="RALCFv1_490004"
                     /inference="ab initio prediction:AMIGene:2.0"
                     /pseudo
                     /product="fragment of putative type III effector protein
                     (part 2)"
                     /transl_table=11
                     /note="Evidence 3 : Function proposed based on presence of
                     conserved amino acid motif, structural feature or limited
                     homology; Product type ph : phenotype"
                     /gene="ripI"
     gene            complement(60016..61350)
                     /locus_tag="RALCFv1_490005"
                     /gene="hslU"
     CDS             complement(60016..61350)
                     /function="2.3.4 : Chaperoning, folding"
                     /function="2.3.6 : Turnover, degradation"
                     /function="3.1.3.4 : Proteases, cleavage of compounds"
                     /function="5.1 : Cell division"
                     /function="5.5.2 : Temperature extremes"
                     /function="7.1 : Cytoplasm"
                     /locus_tag="RALCFv1_490005"
                     /inference="ab initio prediction:AMIGene:2.0"
                     /product="ATPase component of the HslUV protease, molecular
                     chaperone"
                     /transl_table=11
                     /note="Evidence 2a : Function of homologous gene
                     experimentally demonstrated in an other organism; PubMedId
                     : 10693812; Product type f : factor"
                     /gene="hslU"
     gene            complement(61385..61921)
                     /locus_tag="RALCFv1_490006"
                     /gene="hslV"
     CDS             complement(61385..61921)
                     /function="1.2.3 : Proteins/peptides/glycopeptides"
                     /function="2.3.4 : Chaperoning, folding"
                     /function="2.3.6 : Turnover, degradation"
                     /function="3.1.3.4 : Proteases, cleavage of compounds"
                     /function="5.1 : Cell division"
                     /function="7.1 : Cytoplasm"
                     /product="peptidase component of the HslUV protease"
                     /gene="hslV"
                     /inference="ab initio prediction:AMIGene:2.0"
                     /locus_tag="RALCFv1_490006"
                     /EC_number="3.4.25.-"
                     /note="Evidence 2a : Function of homologous gene
                     experimentally demonstrated in an other organism; PubMedId
                     : 10693812; Product type e : enzyme"
                     /transl_table=11
     gene            complement(62066..63658)
                     /locus_tag="RALCFv1_490007"
                     /gene="dppA"
     CDS             complement(62066..63658)
                     /locus_tag="RALCFv1_490007"
                     /inference="ab initio prediction:AMIGene:2.0"
                     /product="periplasmic dipeptide transport protein"
                     /transl_table=11
                     /note="Evidence 2a : Function of homologous gene
                     experimentally demonstrated in an other organism; PubMedId
                     : 1702779; Product type t : transporter"
                     /gene="dppA"
     gene            complement(63770..65068)
                     /locus_tag="RALCFv1_490008"
     CDS             complement(63770..65068)
                     /note="Evidence 3 : Function proposed based on presence of
                     conserved amino acid motif, structural feature or limited
                     homology; Product type pe : putative enzyme"
                     /locus_tag="RALCFv1_490008"
                     /inference="ab initio prediction:AMIGene:2.0"
                     /product="putative cobalamin synthesis protein"
                     /transl_table=11
     gene            complement(65157..65831)
                     /locus_tag="RALCFv1_490009"
                     /gene="dksA"
     CDS             complement(65157..65831)
                     /locus_tag="RALCFv1_490009"
                     /inference="ab initio prediction:AMIGene:2.0"
                     /product="DnaK suppressor protein"
                     /transl_table=11
                     /note="Evidence 2b : Function of strongly homologous gene;
                     PubMedId : 19171784, 18456813; Product type r : regulator"
                     /gene="dksA"
     gene            complement(65987..67081)
                     /locus_tag="RALCFv1_490010"
     CDS             complement(65987..67081)
                     /note="Evidence 3 : Function proposed based on presence of
                     conserved amino acid motif, structural feature or limited
                     homology; Product type pe : putative enzyme"
                     /locus_tag="RALCFv1_490010"
                     /inference="ab initio prediction:AMIGene:2.0"
                     /product="putative Cobalamin synthesis protein cobW
                     homolog; putative GTPase"
                     /transl_table=11
     gene            complement(67069..67587)
                     /locus_tag="RALCFv1_490011"
     CDS             complement(67069..67587)
                     /function="3.1.2 : Transcriptional level"
                     /locus_tag="RALCFv1_490011"
                     /inference="ab initio prediction:AMIGene:2.0"
                     /product="putative transcriptional regulator, FUR family"
                     /transl_table=11
                     /note="Evidence 3 : Function proposed based on presence of
                     conserved amino acid motif, structural feature or limited
                     homology; Product type pr : putative regulator"
     gene            complement(67745..68158)
                     /locus_tag="RALCFv1_490012"
     CDS             complement(67745..68158)
                     /note="Evidence 4 : Homologs of previously reported genes
                     of unknown function"
                     /locus_tag="RALCFv1_490012"
                     /inference="ab initio prediction:AMIGene:2.0"
                     /product="conserved protein of unknown function"
                     /transl_table=11
     gene            complement(68155..68820)
                     /locus_tag="RALCFv1_490013"
     CDS             complement(68155..68820)
                     /note="Evidence 4 : Homologs of previously reported genes
                     of unknown function"
                     /locus_tag="RALCFv1_490013"
                     /inference="ab initio prediction:AMIGene:2.0"
                     /product="conserved protein of unknown function"
                     /transl_table=11
     gene            complement(68930..70186)
                     /locus_tag="RALCFv1_490014"
     CDS             complement(68930..70186)
                     /note="Evidence 3 : Function proposed based on presence of
                     conserved amino acid motif, structural feature or limited
                     homology; Product type pe : putative enzyme"
                     /locus_tag="RALCFv1_490014"
                     /inference="ab initio prediction:AMIGene:2.0"
                     /product="putative 6-phosphogluconolactonase (pgl)"
                     /transl_table=11
     gene            complement(70199..71725)
                     /locus_tag="RALCFv1_490015"
     CDS             complement(70199..71725)
                     /product="putative FAD linked oxidase oxidoreductase
                     protein"
                     /inference="ab initio prediction:AMIGene:2.0"
                     /locus_tag="RALCFv1_490015"
                     /transl_table=11
                     /note="Evidence 3 : Function proposed based on presence of
                     conserved amino acid motif, structural feature or limited
                     homology; Product type pe : putative enzyme"
                     /EC_number="1.21.3.3"
     gene            complement(71894..73087)
                     /locus_tag="RALCFv1_490016"
     CDS             complement(71894..73087)
                     /function="1 : Metabolism"
                     /locus_tag="RALCFv1_490016"
                     /inference="ab initio prediction:AMIGene:2.0"
                     /product="S-adenosyl-L-methionine-dependent
                     methyltransferase"
                     /transl_table=11
                     /note="Evidence 2b : Function of strongly homologous gene;
                     Product type e : enzyme"
     gene            complement(73127..74116)
                     /locus_tag="RALCFv1_490017"
                     /gene="xerC"
     CDS             complement(73127..74116)
                     /function="2.1.3 : DNA recombination"
                     /function="5.1 : Cell division"
                     /locus_tag="RALCFv1_490017"
                     /inference="ab initio prediction:AMIGene:2.0"
                     /product="site-specific tyrosine recombinase"
                     /transl_table=11
                     /note="Evidence 2a : Function of homologous gene
                     experimentally demonstrated in an other organism; PubMedId
                     : 9268326; Product type e : enzyme"
                     /gene="xerC"
     gene            complement(74130..74837)
                     /locus_tag="RALCFv1_490018"
     CDS             complement(74130..74837)
                     /note="Evidence 4 : Homologs of previously reported genes
                     of unknown function"
                     /locus_tag="RALCFv1_490018"
                     /inference="ab initio prediction:AMIGene:2.0"
                     /product="conserved protein of unknown function"
                     /transl_table=11
     gene            complement(74837..76303)
                     /locus_tag="RALCFv1_490019"
                     /gene="gatB"
     CDS             complement(74837..76303)
                     /function="2.2.5 : tRNA"
                     /product="Aspartyl/glutamyl-tRNA(Asn/Gln) amidotransferase
                     subunit B (Asp/Glu-ADT subunit B)"
                     /gene="gatB"
                     /inference="ab initio prediction:AMIGene:2.0"
                     /locus_tag="RALCFv1_490019"
                     /EC_number="6.3.5.-"
                     /note="Evidence 2a : Function of homologous gene
                     experimentally demonstrated in an other organism; PubMedId
                     : 9342321; Product type e : enzyme"
                     /transl_table=11
     gene            complement(76395..77378)
                     /locus_tag="RALCFv1_490020"
     CDS             complement(76395..77378)
                     /note="Evidence 3 : Function proposed based on presence of
                     conserved amino acid motif, structural feature or limited
                     homology; Product type pe : putative enzyme"
                     /locus_tag="RALCFv1_490020"
                     /inference="ab initio prediction:AMIGene:2.0"
                     /product="putative enzyme, Dienelactone hydrolase family"
                     /transl_table=11
     gene            complement(77378..77659)
                     /locus_tag="RALCFv1_490021"
     CDS             complement(77378..77659)
                     /note="Evidence 3 : Function proposed based on presence of
                     conserved amino acid motif, structural feature or limited
                     homology"
                     /locus_tag="RALCFv1_490021"
                     /inference="ab initio prediction:AMIGene:2.0"
                     /product="putative outer membrane lipoprotein (fragment)"
                     /transl_table=11
     gene            complement(77918..78598)
                     /locus_tag="RALCFv1_500001"
                     /gene="can"
     CDS             complement(77918..78598)
                     /function="1.7 : Central intermediary metabolism"
                     /product="carbonic anhydrase"
                     /gene="can"
                     /inference="ab initio prediction:AMIGene:2.0"
                     /locus_tag="RALCFv1_500001"
                     /EC_number="4.2.1.1"
                     /note="Evidence 2a : Function of homologous gene
                     experimentally demonstrated in an other organism; PubMedId
                     : 11316870, 12445482; Product type e : enzyme"
                     /transl_table=11
     gene            complement(78625..80463)
                     /locus_tag="RALCFv1_500002"
                     /gene="aceK"
     CDS             complement(78625..80463)
                     /function="1.7.2 : Glyoxylate bypass"
                     /function="2.3.3 : Posttranslational modification"
                     /function="3.1.3.2 : Covalent modification, demodification,
                     maturation"
                     /product="isocitrate dehydrogenase kinase/phosphatase"
                     /gene="aceK"
                     /inference="ab initio prediction:AMIGene:2.0"
                     /locus_tag="RALCFv1_500002"
                     /EC_number="2.7.11.5"
                     /note="Evidence 2a : Function of homologous gene
                     experimentally demonstrated in an other organism; PubMedId
                     : 12193617; Product type e : enzyme"
                     /transl_table=11
     gene            complement(80571..81752)
                     /locus_tag="RALCFv1_500003"
     CDS             complement(80571..81752)
                     /function="1.4 : Energy production/transport"
                     /product="putative acyl-CoA dehydrogenase oxidoreductase"
                     /inference="ab initio prediction:AMIGene:2.0"
                     /locus_tag="RALCFv1_500003"
                     /EC_number="1.3.99.-"
                     /note="Evidence 3 : Function proposed based on presence of
                     conserved amino acid motif, structural feature or limited
                     homology; Product type pe : putative enzyme"
                     /transl_table=11
     gene            complement(81919..82416)
                     /locus_tag="RALCFv1_500004"
     CDS             complement(81919..82416)
                     /function="3.1.2 : Transcriptional level"
                     /locus_tag="RALCFv1_500004"
                     /inference="ab initio prediction:AMIGene:2.0"
                     /product="putative transcriptional regulator, MerR family"
                     /transl_table=11
                     /note="Evidence 3 : Function proposed based on presence of
                     conserved amino acid motif, structural feature or limited
                     homology; Product type pr : putative regulator"
     gene            82588..83679
                     /locus_tag="RALCFv1_500005"
     CDS             82588..83679
                     /note="Evidence 3 : Function proposed based on presence of
                     conserved amino acid motif, structural feature or limited
                     homology; Product type pe : putative enzyme"
                     /locus_tag="RALCFv1_500005"
                     /inference="ab initio prediction:AMIGene:2.0"
                     /product="putative enzyme, Metallo-beta-lactamase
                     superfamily"
                     /transl_table=11
     gene            83699..84088
                     /locus_tag="RALCFv1_500006"
     CDS             83699..84088
                     /note="Evidence 4 : Homologs of previously reported genes
                     of unknown function"
                     /locus_tag="RALCFv1_500006"
                     /inference="ab initio prediction:AMIGene:2.0"
                     /product="conserved protein of unknown function"
                     /transl_table=11
     gene            complement(84191..85036)
                     /locus_tag="RALCFv1_500007"
     CDS             complement(84191..85036)
                     /function="4.3.A.1.p : periplasmic binding component"
                     /locus_tag="RALCFv1_500007"
                     /inference="ab initio prediction:AMIGene:2.0"
                     /product="putative periplasmic metal binding protein"
                     /transl_table=11
                     /note="Evidence 3 : Function proposed based on presence of
                     conserved amino acid motif, structural feature or limited
                     homology; Product type prc : putative receptor"
     gene            complement(85036..85836)
                     /locus_tag="RALCFv1_500008"
     CDS             complement(85036..85836)
                     /function="1.4 : Energy production/transport"
                     /product="putative dehydogenase/reductase oxidoreductase"
                     /inference="ab initio prediction:AMIGene:2.0"
                     /locus_tag="RALCFv1_500008"
                     /EC_number="1.-.-.-"
                     /note="Evidence 3 : Function proposed based on presence of
                     conserved amino acid motif, structural feature or limited
                     homology; Product type pe : putative enzyme"
                     /transl_table=11
     gene            complement(85950..86606)
                     /locus_tag="RALCFv1_500009"
                     /gene="dsbA"
     CDS             complement(85950..86606)
                     /function="2.3.4 : Chaperoning, folding"
                     /locus_tag="RALCFv1_500009"
                     /inference="ab initio prediction:AMIGene:2.0"
                     /product="periplasmic protein disulfide isomerase I"
                     /transl_table=11
                     /note="Evidence 2a : Function of homologous gene
                     experimentally demonstrated in an other organism; PubMedId
                     : 10711598, 12498799; Product type e : enzyme"
                     /gene="dsbA"
     gene            complement(86708..87430)
                     /locus_tag="RALCFv1_500010"
     CDS             complement(86708..87430)
                     /note="Evidence 4 : Homologs of previously reported genes
                     of unknown function"
                     /locus_tag="RALCFv1_500010"
                     /inference="ab initio prediction:AMIGene:2.0"
                     /product="conserved exported protein of unknown function"
                     /transl_table=11
     gene            complement(87489..89291)
                     /locus_tag="RALCFv1_500011"
                     /gene="argS"
     CDS             complement(87489..89291)
                     /function="2.3.1 : Amino acid-activation"
                     /product="Arginyl-tRNA synthetase"
                     /gene="argS"
                     /inference="ab initio prediction:AMIGene:2.0"
                     /locus_tag="RALCFv1_500011"
                     /EC_number="6.1.1.19"
                     /note="Evidence 2a : Function of homologous gene
                     experimentally demonstrated in an other organism; PubMedId
                     : 13678419; Product type e : enzyme"
                     /transl_table=11
     gene            89472..89792
                     /locus_tag="RALCFv1_500012"
     CDS             89472..89792
                     /note="Evidence 4 : Homologs of previously reported genes
                     of unknown function"
                     /locus_tag="RALCFv1_500012"
                     /inference="ab initio prediction:AMIGene:2.0"
                     /product="conserved protein of unknown function"
                     /transl_table=11
     gene            complement(89998..90102)
                     /locus_tag="RALCFv1_500013"
     CDS             complement(89998..90102)
                     /note="Evidence 4 : Homologs of previously reported genes
                     of unknown function"
                     /locus_tag="RALCFv1_500013"
                     /inference="ab initio prediction:AMIGene:2.0"
                     /product="conserved exported protein of unknown function"
                     /transl_table=11
     gene            90338..91765
                     /locus_tag="RALCFv1_500014"
                     /gene="vsrA"
     CDS             90338..91765
                     /function="3.1.2.4 : Complex regulation"
                     /function="3.1.2.4.3 : Two-component regulatory systems
                     (external signal)"
                     /function="5.13 : Virulence associated"
                     /locus_tag="RALCFv1_500014"
                     /inference="ab initio prediction:AMIGene:2.0"
                     /product="Transmembrane sensor kinase vsrA"
                     /transl_table=11
                     /note="Evidence 1b : Function experimentally demonstrated
                     in the studied species; PubMedId : 11073909, 7868600;
                     Product type rc : receptor"
                     /gene="vsrA"
     gene            complement(91839..91979)
                     /locus_tag="RALCFv1_500015"
                     /gene="encAB"
     CDS             complement(91839..91979)
                     /locus_tag="RALCFv1_500015"
                     /inference="ab initio prediction:AMIGene:2.0"
                     /product="entericidin A membrane lipoprotein, antidote
                     entericidin B"
                     /transl_table=11
                     /note="Evidence 2b : Function of strongly homologous gene;
                     Product type lp : lipoprotein"
                     /gene="encAB"
     gene            complement(92050..92490)
                     /locus_tag="RALCFv1_500016"
     CDS             complement(92050..92490)
                     /function="3.1.2.4.3 : Two-component regulatory systems
                     (external signal)"
                     /locus_tag="RALCFv1_500016"
                     /inference="ab initio prediction:AMIGene:2.0"
                     /product="putative response regulator, CheY family"
                     /transl_table=11
                     /note="Evidence 3 : Function proposed based on presence of
                     conserved amino acid motif, structural feature or limited
                     homology; Product type pr : putative regulator"
     gene            complement(92605..93237)
                     /locus_tag="RALCFv1_500017"
                     /gene="vsrD"
     CDS             complement(92605..93237)
                     /function="3.1.2.4 : Complex regulation"
                     /function="3.1.2.4.3 : Two-component regulatory systems
                     (external signal)"
                     /function="5.13 : Virulence associated"
                     /locus_tag="RALCFv1_500017"
                     /inference="ab initio prediction:AMIGene:2.0"
                     /product="response regulator, LuxR family"
                     /transl_table=11
                     /note="Evidence 1b : Function experimentally demonstrated
                     in the studied species; PubMedId : 11073909, 7868600;
                     Product type pr : putative regulator"
                     /gene="vsrD"
     gene            complement(93545..93931)
                     /locus_tag="RALCFv1_500018"
     CDS             complement(93545..93931)
                     /note="Evidence 4 : Homologs of previously reported genes
                     of unknown function"
                     /locus_tag="RALCFv1_500018"
                     /inference="ab initio prediction:AMIGene:2.0"
                     /product="conserved exported protein of unknown function"
                     /transl_table=11
     gene            complement(94172..96910)
                     /locus_tag="RALCFv1_500019"
                     /gene="metHb"
     CDS             complement(94172..96910)
                     /function="1.5.1.9 : Methionine"
                     /function="1.5.3.13 : Cobalamin (Vitamin B12)"
                     /function="1.7.17 : Formyl-tetrahydrofolate biosynthesis"
                     /function="1.7.20 : S-adenosyl methionine biosynthesis"
                     /product="5-methyltetrahydrofolate-homocysteine
                     methyltransferase protein"
                     /gene="metHb"
                     /inference="ab initio prediction:AMIGene:2.0"
                     /locus_tag="RALCFv1_500019"
                     /EC_number="2.1.1.13"
                     /note="Evidence 2a : Function of homologous gene
                     experimentally demonstrated in an other organism; PubMedId
                     : 18296644, 18332423; Product type e : enzyme"
                     /transl_table=11
     gene            complement(96960..98000)
                     /locus_tag="RALCFv1_500020"
                     /gene="metHa"
     CDS             complement(96960..98000)
                     /function="1.5.1.9 : Methionine"
                     /function="1.5.3.13 : Cobalamin (Vitamin B12)"
                     /function="1.7.17 : Formyl-tetrahydrofolate biosynthesis"
                     /function="1.7.20 : S-adenosyl methionine biosynthesis"
                     /product="5-methyltetrahydrofolate-homocysteine
                     methyltransferase protein"
                     /gene="metHa"
                     /inference="ab initio prediction:AMIGene:2.0"
                     /locus_tag="RALCFv1_500020"
                     /EC_number="2.1.1.13"
                     /note="Evidence 2a : Function of homologous gene
                     experimentally demonstrated in an other organism; PubMedId
                     : 18296644, 18332423; Product type e : enzyme"
                     /transl_table=11
     gene            98141..98533
                     /locus_tag="RALCFv1_500021"
     CDS             98141..98533
                     /note="Evidence 3 : Function proposed based on presence of
                     conserved amino acid motif, structural feature or limited
                     homology; Product type pe : putative enzyme"
                     /locus_tag="RALCFv1_500021"
                     /inference="ab initio prediction:AMIGene:2.0"
                     /product="putative rhodanese-related sulfurtransferase
                     protein"
                     /transl_table=11
     gene            complement(98666..98923)
                     /locus_tag="RALCFv1_500022"
     CDS             complement(98666..98923)
                     /note="Evidence 4 : Homologs of previously reported genes
                     of unknown function"
                     /locus_tag="RALCFv1_500022"
                     /inference="ab initio prediction:AMIGene:2.0"
                     /product="conserved protein of unknown function"
                     /transl_table=11
     gene            complement(99244..100083)
                     /locus_tag="RALCFv1_500023"
     CDS             complement(99244..100083)
                     /function="1 : Metabolism"
                     /product="putative B-ketoadipate enol-lactone hydrolase
                     protein (pcaD)"
                     /inference="ab initio prediction:AMIGene:2.0"
                     /locus_tag="RALCFv1_500023"
                     /EC_number="3.1.1.24"
                     /note="Evidence 3 : Function proposed based on presence of
                     conserved amino acid motif, structural feature or limited
                     homology; Product type pe : putative enzyme"
                     /transl_table=11
     gene            complement(100080..101243)
                     /locus_tag="RALCFv1_500024"
     CDS             complement(100080..101243)
                     /note="Evidence 4 : Homologs of previously reported genes
                     of unknown function"
                     /locus_tag="RALCFv1_500024"
                     /inference="ab initio prediction:AMIGene:2.0"
                     /product="conserved protein of unknown function
                     (prolin-rich signal peptide)"
                     /transl_table=11
     gene            complement(101209..102081)
                     /locus_tag="RALCFv1_500025"
     CDS             complement(101209..102081)
                     /function="3.1.2 : Transcriptional level"
                     /locus_tag="RALCFv1_500025"
                     /inference="ab initio prediction:AMIGene:2.0"
                     /product="putative transcription regulator protein"
                     /transl_table=11
                     /note="Evidence 3 : Function proposed based on presence of
                     conserved amino acid motif, structural feature or limited
                     homology; Product type pr : putative regulator"
     gene            102166..103158
                     /locus_tag="RALCFv1_500026"
     CDS             102166..103158
                     /product="Putative fumarylacetoacetate (FAA) hydrolase"
                     /inference="ab initio prediction:AMIGene:2.0"
                     /locus_tag="RALCFv1_500026"
                     /transl_table=11
                     /note="Evidence 3 : Function proposed based on presence of
                     conserved amino acid motif, structural feature or limited
                     homology; Product type pe : putative enzyme"
                     /EC_number="3.7.1.2"
     gene            complement(103177..104142)
                     /locus_tag="RALCFv1_500027"
     CDS             complement(103177..104142)
                     /note="Evidence 3 : Function proposed based on presence of
                     conserved amino acid motif, structural feature or limited
                     homology; Product type pr : putative regulator"
                     /locus_tag="RALCFv1_500027"
                     /inference="ab initio prediction:AMIGene:2.0"
                     /product="putative transcription regulator protein (IclR
                     family)"
                     /transl_table=11
     gene            104177..104377
                     /locus_tag="RALCFv1_500028"
     CDS             104177..104377
                     /note="Evidence 4 : Homologs of previously reported genes
                     of unknown function"
                     /locus_tag="RALCFv1_500028"
                     /inference="ab initio prediction:AMIGene:2.0"
                     /product="conserved protein of unknown function"
                     /transl_table=11
     gene            104382..104582
                     /locus_tag="RALCFv1_500029"
     CDS             104382..104582
                     /note="Evidence 4 : Homologs of previously reported genes
                     of unknown function"
                     /locus_tag="RALCFv1_500029"
                     /inference="ab initio prediction:AMIGene:2.0"
                     /product="conserved hypothethical protein, putative
                     luciferase fragment"
                     /transl_table=11
     gene            104677..105855
                     /locus_tag="RALCFv1_500030"
     CDS             104677..105855
                     /function="4.3.A.1.p : periplasmic binding component"
                     /locus_tag="RALCFv1_500030"
                     /inference="ab initio prediction:AMIGene:2.0"
                     /product="putative branched amino acid transport system
                     permease, periplasmic binding component"
                     /transl_table=11
                     /note="Evidence 3 : Function proposed based on presence of
                     conserved amino acid motif, structural feature or limited
                     homology; Product type pt : putative transporter"
     gene            105925..106743
                     /locus_tag="RALCFv1_500031"
     CDS             105925..106743
                     /product="putative enoyl-CoA hydratase"
                     /inference="ab initio prediction:AMIGene:2.0"
                     /locus_tag="RALCFv1_500031"
                     /transl_table=11
                     /note="Evidence 3 : Function proposed based on presence of
                     conserved amino acid motif, structural feature or limited
                     homology; Product type pe : putative enzyme"
                     /EC_number="4.2.1.17"
     gene            106790..107680
                     /locus_tag="RALCFv1_500032"
     CDS             106790..107680
                     /note="Evidence 4 : Homologs of previously reported genes
                     of unknown function"
                     /locus_tag="RALCFv1_500032"
                     /inference="ab initio prediction:AMIGene:2.0"
                     /product="conserved protein of unknown function"
                     /transl_table=11
     gene            107708..108883
                     /locus_tag="RALCFv1_500033"
     CDS             107708..108883
                     /note="Evidence 4 : Homologs of previously reported genes
                     of unknown function"
                     /locus_tag="RALCFv1_500033"
                     /inference="ab initio prediction:AMIGene:2.0"
                     /product="conserved exported protein of unknown function"
                     /transl_table=11
     gene            complement(108893..109594)
                     /locus_tag="RALCFv1_500034"
     CDS             complement(108893..109594)
                     /function="5.5.6 : Other stresses (mechanical, nutritional,
                     oxidative)"
                     /product="putative glutathione peroxydase"
                     /inference="ab initio prediction:AMIGene:2.0"
                     /locus_tag="RALCFv1_500034"
                     /EC_number="1.11.1.9"
                     /note="Evidence 3 : Function proposed based on presence of
                     conserved amino acid motif, structural feature or limited
                     homology; Product type pe : putative enzyme"
                     /transl_table=11
     gene            109990..110859
                     /locus_tag="RALCFv1_500035"
     CDS             109990..110859
                     /function="1.4 : Energy production/transport"
                     /locus_tag="RALCFv1_500035"
                     /inference="ab initio prediction:AMIGene:2.0"
                     /product="putative ferritin/ribonucleotide reductase-like
                     protein"
                     /transl_table=11
                     /note="Evidence 3 : Function proposed based on presence of
                     conserved amino acid motif, structural feature or limited
                     homology; Product type pe : putative enzyme"
     gene            110946..111446
                     /locus_tag="RALCFv1_500036"
     CDS             110946..111446
                     /function="1.3.1 : Glycolysis"
                     /product="putative Cytidylyltransferase (aut gene)"
                     /inference="ab initio prediction:AMIGene:2.0"
                     /locus_tag="RALCFv1_500036"
                     /EC_number="2.7.7.-"
                     /note="Evidence 3 : Function proposed based on presence of
                     conserved amino acid motif, structural feature or limited
                     homology; PubMedId : 8071217; Product type pe : putative
                     enzyme"
                     /transl_table=11
     gene            111764..113821
                     /locus_tag="RALCFv1_510001"
                     /gene="fliD"
     CDS             111764..113821
                     /locus_tag="RALCFv1_510001"
                     /inference="ab initio prediction:AMIGene:2.0"
                     /product="flagellar hook-associated protein 2 (Filament cap
                     protein)"
                     /transl_table=11
                     /note="Evidence 2b : Function of strongly homologous gene;
                     PubMedId : 1482109, 1527488, 2659972, 6305924, 89181349,
                     90299842; Product type s : structure"
                     /gene="fliD"
     gene            113878..114306
                     /locus_tag="RALCFv1_510002"
                     /gene="fliS"
     CDS             113878..114306
                     /locus_tag="RALCFv1_510002"
                     /inference="ab initio prediction:AMIGene:2.0"
                     /product="Flagellar protein potentiates polymerization
                     fliS"
                     /transl_table=11
                     /note="Evidence 2a : Function of homologous gene
                     experimentally demonstrated in an other organism; PubMedId
                     : 12620624, 1482109, 89181349, 92407478; Product type f :
                     factor"
                     /gene="fliS"
     gene            114366..114722
                     /locus_tag="RALCFv1_510003"
                     /gene="fliT"
     CDS             114366..114722
                     /locus_tag="RALCFv1_510003"
                     /inference="ab initio prediction:AMIGene:2.0"
                     /product="flagellar protein flit"
                     /transl_table=11
                     /note="Evidence 2a : Function of homologous gene
                     experimentally demonstrated in an other organism; PubMedId
                     : 8195064, 8550529; Product type f : factor"
                     /gene="fliT"
     gene            complement(114762..115205)
                     /locus_tag="RALCFv1_510004"
                     /gene="ohrR"
     CDS             complement(114762..115205)
                     /function="3.1.2.3 : Repressor"
                     /function="5.5.6 : Other stresses (mechanical, nutritional,
                     oxidative)"
                     /locus_tag="RALCFv1_510004"
                     /inference="ab initio prediction:AMIGene:2.0"
                     /product="Organic hydroperoxide resistance transcriptional
                     regulator, MarR family"
                     /transl_table=11
                     /note="Evidence 2a : Function of homologous gene
                     experimentally demonstrated in an other organism; PubMedId
                     : 11418552; Product type r : regulator"
                     /gene="ohrR"
     gene            complement(115325..115405)
                     /locus_tag="RALCFv1_510005"
     CDS             complement(115325..115405)
                     /note="Evidence 5 : No homology to any previously reported
                     sequences"
                     /locus_tag="RALCFv1_510005"
                     /inference="ab initio prediction:AMIGene:2.0"
                     /product="protein of unknown function"
                     /transl_table=11
     gene            complement(115437..116525)
                     /locus_tag="RALCFv1_510006"
     CDS             complement(115437..116525)
                     /note="Evidence 3 : Function proposed based on presence of
                     conserved amino acid motif, structural feature or limited
                     homology; Product type pe : putative enzyme"
                     /locus_tag="RALCFv1_510006"
                     /inference="ab initio prediction:AMIGene:2.0"
                     /product="putative glycosyl transferase, family 2;protein
                     prenyltransferase (lgtF)"
                     /transl_table=11
     gene            complement(116531..117922)
                     /locus_tag="RALCFv1_510007"
     CDS             complement(116531..117922)
                     /note="Evidence 3 : Function proposed based on presence of
                     conserved amino acid motif, structural feature or limited
                     homology; Product type pe : putative enzyme"
                     /locus_tag="RALCFv1_510007"
                     /inference="ab initio prediction:AMIGene:2.0"
                     /product="putative mannosyltransferase och1 and related
                     enzymes transmembrane protein"
                     /transl_table=11
     gene            complement(118026..118358)
                     /locus_tag="RALCFv1_510008"
                     /gene="fliE"
     CDS             complement(118026..118358)
                     /locus_tag="RALCFv1_510008"
                     /inference="ab initio prediction:AMIGene:2.0"
                     /product="Flagellar hook-basal body complex protein fliE"
                     /transl_table=11
                     /note="Evidence 2a : Function of homologous gene
                     experimentally demonstrated in an other organism; PubMedId
                     : 1551848; Product type s : structure"
                     /gene="fliE"
     gene            118595..120439
                     /locus_tag="RALCFv1_510009"
                     /gene="fliF"
     CDS             118595..120439
                     /function="1.6.12 : Flagella"
                     /function="5.3 : Motility (incl. chemotaxis, energytaxis,
                     aerotaxis, redoxtaxis)"
                     /function="6.4 : Flagellum"
                     /locus_tag="RALCFv1_510009"
                     /inference="ab initio prediction:AMIGene:2.0"
                     /product="FliF: Flagellar biosynthesis protein, M-ring
                     protein, Belongs to the fliF family"
                     /transl_table=11
                     /note="Evidence 2a : Function of homologous gene
                     experimentally demonstrated in an other organism; PubMedId
                     : 1551848, 2544561; Product type s : structure"
                     /gene="fliF"
     gene            120436..121428
                     /locus_tag="RALCFv1_510010"
                     /gene="fliG"
     CDS             120436..121428
                     /function="1.6.12 : Flagella"
                     /function="5.3 : Motility (incl. chemotaxis, energytaxis,
                     aerotaxis, redoxtaxis)"
                     /function="6.4 : Flagellum"
                     /locus_tag="RALCFv1_510010"
                     /inference="ab initio prediction:AMIGene:2.0"
                     /product="FliG: Flagellar Biosynthesis protein; motor
                     switch protein"
                     /transl_table=11
                     /note="Evidence 2a : Function of homologous gene
                     experimentally demonstrated in an other organism; PubMedId
                     : 8224881; Product type s : structure"
                     /gene="fliG"
     gene            121464..122210
                     /locus_tag="RALCFv1_510011"
                     /gene="fliH"
     CDS             121464..122210
                     /locus_tag="RALCFv1_510011"
                     /inference="ab initio prediction:AMIGene:2.0"
                     /product="flagellar assembly protein flih"
                     /transl_table=11
                     /note="Evidence 2b : Function of strongly homologous gene;
                     Product type s : structure"
                     /gene="fliH"
     gene            122200..123645
                     /locus_tag="RALCFv1_510012"
                     /gene="fliI"
     CDS             122200..123645
                     /function="1.3.8 : ATP proton motive force interconversion"
                     /function="6.4 : Flagellum"
                     /function="1.6.12 : Flagella"
                     /product="FliI: Flagellar Biosynthesis protein;
                     flagellum-specific ATP synthase"
                     /gene="fliI"
                     /inference="ab initio prediction:AMIGene:2.0"
                     /locus_tag="RALCFv1_510012"
                     /EC_number="3.6.3.14"
                     /note="Evidence 2a : Function of homologous gene
                     experimentally demonstrated in an other organism; PubMedId
                     : 1646201; Product type e : enzyme"
                     /transl_table=11
     gene            123739..124203
                     /locus_tag="RALCFv1_510013"
                     /gene="fliJ"
     CDS             123739..124203
                     /locus_tag="RALCFv1_510013"
                     /inference="ab initio prediction:AMIGene:2.0"
                     /product="FliJ: flagellar biosynthesis protein , belongs to
                     the fliJ family"
                     /transl_table=11
                     /note="Evidence 2a : Function of homologous gene
                     experimentally demonstrated in an other organism; PubMedId
                     : 1646201; Product type s : structure"
                     /gene="fliJ"
     gene            124224..125780
                     /locus_tag="RALCFv1_510014"
                     /gene="fliK"
     CDS             124224..125780
                     /locus_tag="RALCFv1_510014"
                     /inference="ab initio prediction:AMIGene:2.0"
                     /product="flagellar hook-length control protein"
                     /transl_table=11
                     /note="Evidence 2b : Function of strongly homologous gene;
                     PubMedId : 1646201; Product type s : structure"
                     /gene="fliK"
     gene            complement(126139..127026)
                     /locus_tag="RALCFv1_510015"
     CDS             complement(126139..127026)
                     /note="Evidence 3 : Function proposed based on presence of
                     conserved amino acid motif, structural feature or limited
                     homology; Product type pm : putative membrane component"
                     /locus_tag="RALCFv1_510015"
                     /inference="ab initio prediction:AMIGene:2.0"
                     /product="putative transmembrane protein"
                     /transl_table=11
     gene            complement(127178..128599)
                     /locus_tag="RALCFv1_520001"
                     /gene="dnaB"
     CDS             complement(127178..128599)
                     /function="2.1.1 : DNA replication"
                     /function="7.1 : Cytoplasm"
                     /product="replicative DNA helicase"
                     /gene="dnaB"
                     /inference="ab initio prediction:AMIGene:2.0"
                     /locus_tag="RALCFv1_520001"
                     /EC_number="3.6.1.-"
                     /note="Evidence 2a : Function of homologous gene
                     experimentally demonstrated in an other organism; PubMedId
                     : 10404597, 6323420; Product type e : enzyme"
                     /transl_table=11
     gene            complement(128725..129177)
                     /locus_tag="RALCFv1_520002"
                     /gene="rplI"
     CDS             complement(128725..129177)
                     /function="2.3.2 : Translation"
                     /function="2.3.8 : Ribosomal proteins"
                     /function="6.6 : Ribosome"
                     /function="7.1 : Cytoplasm"
                     /locus_tag="RALCFv1_520002"
                     /inference="ab initio prediction:AMIGene:2.0"
                     /product="50S ribosomal protein L9"
                     /transl_table=11
                     /note="Evidence 2a : Function of homologous gene
                     experimentally demonstrated in an other organism; PubMedId
                     : 10756104; Product type s : structure"
                     /gene="rplI"
     gene            complement(129203..129490)
                     /locus_tag="RALCFv1_520003"
                     /gene="rpsR"
     CDS             complement(129203..129490)
                     /function="2.3.2 : Translation"
                     /function="2.3.8 : Ribosomal proteins"
                     /function="6.6 : Ribosome"
                     /locus_tag="RALCFv1_520003"
                     /inference="ab initio prediction:AMIGene:2.0"
                     /product="30S ribosomal protein S18"
                     /transl_table=11
                     /note="Evidence 2a : Function of homologous gene
                     experimentally demonstrated in an other organism; PubMedId
                     : 10094780, 12244297, 12809609, 14528314, 3528756, 7556101,
                     776663, 88137573, 89011924; Product type s : structure"
                     /gene="rpsR"
     gene            complement(129494..129820)
                     /locus_tag="RALCFv1_520004"
     CDS             complement(129494..129820)
                     /function="2.1.1 : DNA replication"
                     /locus_tag="RALCFv1_520004"
                     /inference="ab initio prediction:AMIGene:2.0"
                     /product="putative rimosomal replication protein N (priB)"
                     /transl_table=11
                     /note="Evidence 3 : Function proposed based on presence of
                     conserved amino acid motif, structural feature or limited
                     homology; PubMedId : 1646811, 1856227, 8366072, 8663106;
                     Product type pf : putative factor"
     gene            complement(129862..130230)
                     /locus_tag="RALCFv1_520005"
                     /gene="rpsF"
     CDS             complement(129862..130230)
                     /function="2.3.2 : Translation"
                     /function="2.3.8 : Ribosomal proteins"
                     /function="6.6 : Ribosome"
                     /function="7.1 : Cytoplasm"
                     /locus_tag="RALCFv1_520005"
                     /inference="ab initio prediction:AMIGene:2.0"
                     /product="30S ribosomal subunit protein S6"
                     /transl_table=11
                     /note="Evidence 2a : Function of homologous gene
                     experimentally demonstrated in an other organism; PubMedId
                     : 89011924, 89364710; Product type s : structure"
                     /gene="rpsF"
     gene            complement(130324..131400)
                     /locus_tag="RALCFv1_520006"
                     /gene="ansB"
     CDS             complement(130324..131400)
                     /function="1.1.3 : Amino acids"
                     /product="Asparaginase"
                     /gene="ansB"
                     /inference="ab initio prediction:AMIGene:2.0"
                     /locus_tag="RALCFv1_520006"
                     /EC_number="3.5.1.1"
                     /note="Evidence 2a : Function of homologous gene
                     experimentally demonstrated in an other organism; PubMedId
                     : 1287659, 1521538, 17686772, 1906013, 2144836, 2407723,
                     90382683, 92394146; Product type e : enzyme"
                     /transl_table=11
     gene            complement(131437..132213)
                     /locus_tag="RALCFv1_520007"
                     /gene="fpr"
     CDS             complement(131437..132213)
                     /product="Ferredoxin--NADP reductase (FNR) (Protein X)"
                     /inference="ab initio prediction:AMIGene:2.0"
                     /locus_tag="RALCFv1_520007"
                     /transl_table=11
                     /note="Evidence 2a : Function of homologous gene
                     experimentally demonstrated in an other organism; PubMedId
                     : 7673160, 8449868, 9149148; Product type e : enzyme"
                     /EC_number="1.18.1.2"
                     /gene="fpr"
     gene            132464..133114
                     /locus_tag="RALCFv1_520008"
                     /gene="lexA"
     CDS             132464..133114
                     /function="2.1.4 : DNA repair"
                     /function="2.2.2 : Transcription related"
                     /function="3.1.2.3 : Repressor"
                     /function="3.3.2 : Regulon (a network of operons encoding
                     related functions)"
                     /function="5.8 : SOS response"
                     /function="7.1 : Cytoplasm"
                     /product="transcriptional lexA repressor"
                     /gene="lexA"
                     /inference="ab initio prediction:AMIGene:2.0"
                     /locus_tag="RALCFv1_520008"
                     /EC_number="3.4.21.88"
                     /note="Evidence 2a : Function of homologous gene
                     experimentally demonstrated in an other organism; PubMedId
                     : 2780544, 6261224, 6272195, 7013987, 7027255, 7027256,
                     7784426, 8076591, 90133899; Product type r : regulator"
                     /transl_table=11
     gene            133229..133414
                     /locus_tag="RALCFv1_520009"
     CDS             133229..133414
                     /note="Evidence 4 : Homologs of previously reported genes
                     of unknown function"
                     /locus_tag="RALCFv1_520009"
                     /inference="ab initio prediction:AMIGene:2.0"
                     /product="conserved protein of unknown function"
                     /transl_table=11
     gene            complement(133408..133689)
                     /locus_tag="RALCFv1_520010"
     CDS             complement(133408..133689)
                     /note="Evidence 4 : Homologs of previously reported genes
                     of unknown function"
                     /locus_tag="RALCFv1_520010"
                     /inference="ab initio prediction:AMIGene:2.0"
                     /product="conserved protein of unknown function"
                     /transl_table=11
     gene            complement(133737..133901)
                     /locus_tag="RALCFv1_520011"
     CDS             complement(133737..133901)
                     /note="Evidence 4 : Homologs of previously reported genes
                     of unknown function"
                     /locus_tag="RALCFv1_520011"
                     /inference="ab initio prediction:AMIGene:2.0"
                     /product="conserved protein of unknown function"
                     /transl_table=11
     gene            complement(133858..134052)
                     /locus_tag="RALCFv1_520012"
     CDS             complement(133858..134052)
                     /note="Evidence 4 : Homologs of previously reported genes
                     of unknown function"
                     /locus_tag="RALCFv1_520012"
                     /inference="ab initio prediction:AMIGene:2.0"
                     /product="conserved protein of unknown function"
                     /transl_table=11
     gene            complement(134069..135802)
                     /locus_tag="RALCFv1_520013"
                     /gene="pepV"
     CDS             complement(134069..135802)
                     /product="aminoacyl-histidine dipeptidase (Carnosinase)
                     (Xaa-his dipeptidase) protein"
                     /inference="ab initio prediction:AMIGene:2.0"
                     /locus_tag="RALCFv1_520013"
                     /transl_table=11
                     /note="Evidence 2a : Function of homologous gene
                     experimentally demonstrated in an other organism; PubMedId
                     : 7528082; Product type e : enzyme"
                     /EC_number="3.4.13.3"
                     /gene="pepV"
     gene            135925..136317
                     /locus_tag="RALCFv1_520014"
     CDS             135925..136317
                     /note="Evidence 4 : Homologs of previously reported genes
                     of unknown function"
                     /locus_tag="RALCFv1_520014"
                     /inference="ab initio prediction:AMIGene:2.0"
                     /product="conserved protein of unknown function"
                     /transl_table=11
     gene            136272..136439
                     /locus_tag="RALCFv1_520015"
     CDS             136272..136439
                     /note="Evidence 5 : No homology to any previously reported
                     sequences"
                     /locus_tag="RALCFv1_520015"
                     /inference="ab initio prediction:AMIGene:2.0"
                     /product="protein of unknown function"
                     /transl_table=11
     gene            complement(136375..136450)
                     /locus_tag="RALCFv1_tRNA46"
     tRNA            complement(136375..136450)
                     /locus_tag="RALCFv1_tRNA46"
                     /inference="profile:tRNAscan:1.23"
                     /product="His tRNA"
     gene            complement(136534..137517)
                     /locus_tag="RALCFv1_520016"
                     /gene="dusA"
     CDS             complement(136534..137517)
                     /function="2.2.5 : tRNA"
                     /locus_tag="RALCFv1_520016"
                     /inference="ab initio prediction:AMIGene:2.0"
                     /product="tRNA-dihydrouridine synthase A"
                     /transl_table=11
                     /note="Evidence 2a : Function of homologous gene
                     experimentally demonstrated in an other organism; PubMedId
                     : 11983710; Product type e : enzyme"
                     /gene="dusA"
     gene            complement(137611..138729)
                     /locus_tag="RALCFv1_520017"
     CDS             complement(137611..138729)
                     /function="1.5.4 : Fatty acid and phosphatidic acid"
                     /product="Enoyl-CoA hydratase/isomerase"
                     /inference="ab initio prediction:AMIGene:2.0"
                     /locus_tag="RALCFv1_520017"
                     /EC_number="4.2.1.17"
                     /note="Evidence 2b : Function of strongly homologous gene;
                     Product type e : enzyme"
                     /transl_table=11
     gene            138876..139769
                     /locus_tag="RALCFv1_520018"
     CDS             138876..139769
                     /product="putative sterol desaturase"
                     /inference="ab initio prediction:AMIGene:2.0"
                     /locus_tag="RALCFv1_520018"
                     /transl_table=11
                     /note="Evidence 3 : Function proposed based on presence of
                     conserved amino acid motif, structural feature or limited
                     homology; PubMedId : 12788972; Product type pe : putative
                     enzyme"
                     /EC_number="1.3.-.-"
     gene            complement(139865..141685)
                     /locus_tag="RALCFv1_520019"
                     /gene="typA"
     CDS             complement(139865..141685)
                     /function="3.1.3 : Posttranscriptional"
                     /locus_tag="RALCFv1_520019"
                     /inference="ab initio prediction:AMIGene:2.0"
                     /product="Translational regulator, GTP-binding protein"
                     /transl_table=11
                     /note="Evidence 2a : Function of homologous gene
                     experimentally demonstrated in an other organism; PubMedId
                     : 15297874; Product type r : regulator"
                     /gene="typA"
     gene            142007..142450
                     /locus_tag="RALCFv1_520020"
     CDS             142007..142450
                     /function="3.1.2 : Transcriptional level"
                     /locus_tag="RALCFv1_520020"
                     /inference="ab initio prediction:AMIGene:2.0"
                     /product="putative transcription regulators (MarR family)"
                     /transl_table=11
                     /note="Evidence 3 : Function proposed based on presence of
                     conserved amino acid motif, structural feature or limited
                     homology; Product type pr : putative regulator"
     gene            142502..144049
                     /locus_tag="RALCFv1_520021"
     CDS             142502..144049
                     /function="4.1.B.17 : The Outer Membrane Factor (OMF)
                     Family"
                     /locus_tag="RALCFv1_520021"
                     /inference="ab initio prediction:AMIGene:2.0"
                     /product="putative outer membrane protein"
                     /transl_table=11
                     /note="Evidence 3 : Function proposed based on presence of
                     conserved amino acid motif, structural feature or limited
                     homology; Product type pt : putative transporter"
     gene            144091..145377
                     /locus_tag="RALCFv1_520022"
                     /gene="emrA"
     CDS             144091..145377
                     /function="4.2.A.1 : The Major Facilitator Superfamily
                     (MFS)"
                     /function="5.6.4 : Drug resistance/sensitivity"
                     /function="6.1 : Membrane"
                     /function="7.3 : Inner membrane"
                     /locus_tag="RALCFv1_520022"
                     /inference="ab initio prediction:AMIGene:2.0"
                     /product="Multidrug resistance protein A"
                     /transl_table=11
                     /note="Evidence 2a : Function of homologous gene
                     experimentally demonstrated in an other organism; PubMedId
                     : 1409590, 8203018; Product type t : transporter"
                     /gene="emrA"
     gene            145381..146739
                     /locus_tag="RALCFv1_520023"
                     /gene="emrB"
     CDS             145381..146739
                     /function="4.2.A.1 : The Major Facilitator Superfamily
                     (MFS)"
                     /function="5.6.4 : Drug resistance/sensitivity"
                     /function="6.1 : Membrane"
                     /function="7.3 : Inner membrane"
                     /locus_tag="RALCFv1_520023"
                     /inference="ab initio prediction:AMIGene:2.0"
                     /product="Multidrug resistance protein B"
                     /transl_table=11
                     /note="Evidence 2a : Function of homologous gene
                     experimentally demonstrated in an other organism; PubMedId
                     : 1409590; Product type t : transporter"
                     /gene="emrB"
     gene            complement(147017..147883)
                     /locus_tag="RALCFv1_530001"
     CDS             complement(147017..147883)
                     /note="Evidence 4 : Homologs of previously reported genes
                     of unknown function"
                     /locus_tag="RALCFv1_530001"
                     /inference="ab initio prediction:AMIGene:2.0"
                     /product="Conserved protein of unknown function, Ankyrin
                     repeat domain"
                     /transl_table=11
     gene            complement(147867..148670)
                     /locus_tag="RALCFv1_530002"
     CDS             complement(147867..148670)
                     /note="Evidence 3 : Function proposed based on presence of
                     conserved amino acid motif, structural feature or limited
                     homology; Product type pe : putative enzyme"
                     /locus_tag="RALCFv1_530002"
                     /inference="ab initio prediction:AMIGene:2.0"
                     /product="putative metallo-dependent hydrolase;
                     TatD-related deoxyribonuclease"
                     /transl_table=11
     gene            complement(148678..150135)
                     /locus_tag="RALCFv1_530003"
     CDS             complement(148678..150135)
                     /note="Evidence 3 : Function proposed based on presence of
                     conserved amino acid motif, structural feature or limited
                     homology"
                     /locus_tag="RALCFv1_530003"
                     /inference="ab initio prediction:AMIGene:2.0"
                     /product="putative dna polymerase-related protein"
                     /transl_table=11
     gene            complement(150217..150834)
                     /locus_tag="RALCFv1_530004"
                     /gene="tmk"
     CDS             complement(150217..150834)
                     /function="1.7.15 : 2'-deoxyribonucleotide/ribonucleoside
                     metabolism"
                     /function="1.7.33 : Nucleotide and nucleoside conversions"
                     /product="thymidylate kinase"
                     /gene="tmk"
                     /inference="ab initio prediction:AMIGene:2.0"
                     /locus_tag="RALCFv1_530004"
                     /EC_number="2.7.4.9"
                     /note="Evidence 2a : Function of homologous gene
                     experimentally demonstrated in an other organism; PubMedId
                     : 11369858, 8631667, 9826650; Product type e : enzyme"
                     /transl_table=11
     gene            complement(150831..151829)
                     /locus_tag="RALCFv1_530005"
     CDS             complement(150831..151829)
                     /function="1.5.3.2 : Folic acid"
                     /product="putative Aminodeoxychorismate lyase; exported
                     protein"
                     /inference="ab initio prediction:AMIGene:2.0"
                     /locus_tag="RALCFv1_530005"
                     /EC_number="4.1.3.38"
                     /note="Evidence 3 : Function proposed based on presence of
                     conserved amino acid motif, structural feature or limited
                     homology; Product type pe : putative enzyme"
                     /transl_table=11
     gene            151964..153004
                     /locus_tag="RALCFv1_530006"
     CDS             151964..153004
                     /function="1 : Metabolism"
                     /locus_tag="RALCFv1_530006"
                     /inference="ab initio prediction:AMIGene:2.0"
                     /product="putative aminomethyl transferase"
                     /transl_table=11
                     /note="Evidence 3 : Function proposed based on presence of
                     conserved amino acid motif, structural feature or limited
                     homology; Product type pe : putative enzyme"
     gene            153030..153320
                     /locus_tag="RALCFv1_530007"
     CDS             153030..153320
                     /note="Evidence 4 : Homologs of previously reported genes
                     of unknown function"
                     /locus_tag="RALCFv1_530007"
                     /inference="ab initio prediction:AMIGene:2.0"
                     /product="conserved protein of unknown function"
                     /transl_table=11
     gene            153445..154263
                     /locus_tag="RALCFv1_530008"
     CDS             153445..154263
                     /note="Evidence 4 : Homologs of previously reported genes
                     of unknown function"
                     /locus_tag="RALCFv1_530008"
                     /inference="ab initio prediction:AMIGene:2.0"
                     /product="conserved protein of unknown function, DUF833"
                     /transl_table=11
     gene            complement(154324..155067)
                     /locus_tag="RALCFv1_530009"
     CDS             complement(154324..155067)
                     /product="Putative short-chain dehydrogenases/reductase
                     (SDR) family protein"
                     /inference="ab initio prediction:AMIGene:2.0"
                     /locus_tag="RALCFv1_530009"
                     /transl_table=11
                     /note="Evidence 3 : Function proposed based on presence of
                     conserved amino acid motif, structural feature or limited
                     homology; Product type pe : putative enzyme"
                     /EC_number="1.1.1.100"
     gene            complement(155199..155663)
                     /locus_tag="RALCFv1_530010"
     CDS             complement(155199..155663)
                     /note="Evidence 3 : Function proposed based on presence of
                     conserved amino acid motif, structural feature or limited
                     homology; Product type pe : putative enzyme"
                     /locus_tag="RALCFv1_530010"
                     /inference="ab initio prediction:AMIGene:2.0"
                     /product="putative Acyl-CoA N-acyltransferase"
                     /transl_table=11
     gene            complement(155660..156097)
                     /locus_tag="RALCFv1_530011"
     CDS             complement(155660..156097)
                     /function="1.1.1 : Carbohydrates/Carbon compounds"
                     /product="putative Acyl-CoA thioester hydrolase (ybgC)"
                     /inference="ab initio prediction:AMIGene:2.0"
                     /locus_tag="RALCFv1_530011"
                     /EC_number="3.1.2.23"
                     /note="Evidence 3 : Function proposed based on presence of
                     conserved amino acid motif, structural feature or limited
                     homology; Product type pe : putative enzyme"
                     /transl_table=11
     gene            complement(156109..157077)
                     /locus_tag="RALCFv1_530012"
     CDS             complement(156109..157077)
                     /function="1.1.2 : Fatty acids (fatty acid oxidation)"
                     /product="putative Esterase/lipase"
                     /inference="ab initio prediction:AMIGene:2.0"
                     /locus_tag="RALCFv1_530012"
                     /EC_number="3.1.1.-"
                     /note="Evidence 3 : Function proposed based on presence of
                     conserved amino acid motif, structural feature or limited
                     homology; Product type pe : putative enzyme"
                     /transl_table=11
     gene            157175..158323
                     /locus_tag="RALCFv1_530013"
     CDS             157175..158323
                     /function="1.1.1 : Carbohydrates/Carbon compounds"
                     /product="Fe-containing alcohol dehydrogenase"
                     /inference="ab initio prediction:AMIGene:2.0"
                     /locus_tag="RALCFv1_530013"
                     /EC_number="1.1.1.1"
                     /note="Evidence 2b : Function of strongly homologous gene;
                     Product type e : enzyme"
                     /transl_table=11
     gene            complement(158363..159298)
                     /locus_tag="RALCFv1_530014"
     CDS             complement(158363..159298)
                     /function="1 : Metabolism"
                     /product="putative hydrolase"
                     /inference="ab initio prediction:AMIGene:2.0"
                     /locus_tag="RALCFv1_530014"
                     /EC_number="3.-.-.-"
                     /note="Evidence 3 : Function proposed based on presence of
                     conserved amino acid motif, structural feature or limited
                     homology; Product type pe : putative enzyme"
                     /transl_table=11
     gene            complement(159377..160279)
                     /locus_tag="RALCFv1_530015"
     CDS             complement(159377..160279)
                     /function="1 : Metabolism"
                     /product="putative oxidoreductase dehydrogenase"
                     /inference="ab initio prediction:AMIGene:2.0"
                     /locus_tag="RALCFv1_530015"
                     /EC_number="1.-.-.-"
                     /note="Evidence 3 : Function proposed based on presence of
                     conserved amino acid motif, structural feature or limited
                     homology; Product type pe : putative enzyme"
                     /transl_table=11
     gene            complement(160345..161307)
                     /locus_tag="RALCFv1_530016"
     CDS             complement(160345..161307)
                     /product="putative glutathione s-transferase (gstG)"
                     /inference="ab initio prediction:AMIGene:2.0"
                     /locus_tag="RALCFv1_530016"
                     /transl_table=11
                     /note="Evidence 3 : Function proposed based on presence of
                     conserved amino acid motif, structural feature or limited
                     homology; Product type pe : putative enzyme"
                     /EC_number="2.5.1.18"
     gene            complement(161341..162189)
                     /locus_tag="RALCFv1_530017"
     CDS             complement(161341..162189)
                     /function="1.1.1 : Carbohydrates/Carbon compounds"
                     /product="putative L-fuculose-phosphate aldolase (fucA)"
                     /inference="ab initio prediction:AMIGene:2.0"
                     /locus_tag="RALCFv1_530017"
                     /EC_number="4.1.2.17"
                     /note="Evidence 3 : Function proposed based on presence of
                     conserved amino acid motif, structural feature or limited
                     homology; Product type pe : putative enzyme"
                     /transl_table=11
     gene            complement(162289..163299)
                     /locus_tag="RALCFv1_530018"
     CDS             complement(162289..163299)
                     /note="Evidence 3 : Function proposed based on presence of
                     conserved amino acid motif, structural feature or limited
                     homology; Product type pe : putative enzyme"
                     /locus_tag="RALCFv1_530018"
                     /inference="ab initio prediction:AMIGene:2.0"
                     /product="putative NADP-dependent Zn-binding
                     oxidoreductases"
                     /transl_table=11
     gene            complement(163327..164649)
                     /locus_tag="RALCFv1_530019"
                     /gene="nylB"
     CDS             complement(163327..164649)
                     /product="6-aminohexanoate-dimer hydrolase"
                     /inference="ab initio prediction:AMIGene:2.0"
                     /locus_tag="RALCFv1_530019"
                     /transl_table=11
                     /note="Evidence 2b : Function of strongly homologous gene;
                     Product type e : enzyme"
                     /EC_number="3.5.1.46"
                     /gene="nylB"
     gene            complement(164831..165265)
                     /locus_tag="RALCFv1_530020"
     CDS             complement(164831..165265)
                     /function="1 : Metabolism"
                     /locus_tag="RALCFv1_530020"
                     /inference="ab initio prediction:AMIGene:2.0"
                     /product="putative thioesterase"
                     /transl_table=11
                     /note="Evidence 3 : Function proposed based on presence of
                     conserved amino acid motif, structural feature or limited
                     homology; Product type pe : putative enzyme"
     gene            complement(165298..166080)
                     /locus_tag="RALCFv1_530021"
     CDS             complement(165298..166080)
                     /function="1 : Metabolism"
                     /product="putative dehydrogenase oxidoreductase"
                     /inference="ab initio prediction:AMIGene:2.0"
                     /locus_tag="RALCFv1_530021"
                     /EC_number="1.-.-.-"
                     /note="Evidence 3 : Function proposed based on presence of
                     conserved amino acid motif, structural feature or limited
                     homology; Product type pe : putative enzyme"
                     /transl_table=11
     gene            complement(166144..168012)
                     /locus_tag="RALCFv1_530022"
     CDS             complement(166144..168012)
                     /function="1.1.2.1 : Degradation of short-chain fatty
                     acids"
                     /product="putative acyl-coA dehydrogenase"
                     /inference="ab initio prediction:AMIGene:2.0"
                     /locus_tag="RALCFv1_530022"
                     /EC_number="1.3.99.10"
                     /note="Evidence 3 : Function proposed based on presence of
                     conserved amino acid motif, structural feature or limited
                     homology; Product type pe : putative enzyme"
                     /transl_table=11
     gene            complement(168126..169304)
                     /locus_tag="RALCFv1_530023"
     CDS             complement(168126..169304)
                     /function="1.1.2.1 : Degradation of short-chain fatty
                     acids"
                     /product="acetyl-CoA acetyltransferase"
                     /inference="ab initio prediction:AMIGene:2.0"
                     /locus_tag="RALCFv1_530023"
                     /EC_number="2.3.1.16"
                     /note="Evidence 2b : Function of strongly homologous gene;
                     Product type e : enzyme"
                     /transl_table=11
     gene            complement(169394..170026)
                     /locus_tag="RALCFv1_530024"
                     /gene="pncA"
     CDS             complement(169394..170026)
                     /function="1.5.3.7 : Nicotinamide adenine dinucleotide
                     (NAD)"
                     /function="7.1 : Cytoplasm"
                     /product="nicotinamidase/pyrazinamidase (bifunctional
                     protein)"
                     /gene="pncA"
                     /inference="ab initio prediction:AMIGene:2.0"
                     /locus_tag="RALCFv1_530024"
                     /EC_number="3.5.1.19"
                     /EC_number="3.5.1.-"
                     /note="Evidence 2a : Function of homologous gene
                     experimentally demonstrated in an other organism; PubMedId
                     : 8726014; Product type e : enzyme"
                     /transl_table=11
     gene            complement(170070..172151)
                     /locus_tag="RALCFv1_530025"
                     /gene="fadB"
     CDS             complement(170070..172151)
                     /function="1.1.2.1 : Degradation of short-chain fatty
                     acids"
                     /product="fused 3-hydroxybutyryl-CoA epimerase,
                     delta(3)-cis-delta(2)-trans-enoyl-CoA isomerase, enoyl-CoA
                     hydratase, 3-hydroxyacyl-CoA dehydrogenase"
                     /gene="fadB"
                     /inference="ab initio prediction:AMIGene:2.0"
                     /locus_tag="RALCFv1_530025"
                     /EC_number="4.2.1.17"
                     /EC_number="5.3.3.8"
                     /EC_number="1.1.1.35"
                     /EC_number="5.1.2.3"
                     /note="Evidence 2a : Function of homologous gene
                     experimentally demonstrated in an other organism; PubMedId
                     : 8549802; Product type e : enzyme"
                     /transl_table=11
     gene            172499..174037
                     /locus_tag="RALCFv1_530026"
                     /gene="lysP"
     CDS             172499..174037
                     /function="1.5.1.7 : Lysine, diaminopimelate"
                     /function="4.2.A.3 : The Amino Acid-Polyamine-Choline (APC)
                     Family"
                     /function="6.1 : Membrane"
                     /function="7.3 : Inner membrane"
                     /locus_tag="RALCFv1_530026"
                     /inference="ab initio prediction:AMIGene:2.0"
                     /product="lysine-specific permease"
                     /transl_table=11
                     /note="Evidence 2a : Function of homologous gene
                     experimentally demonstrated in an other organism; PubMedId
                     : 1315732; Product type t : transporter"
                     /gene="lysP"
     gene            174114..175643
                     /locus_tag="RALCFv1_530027"
                     /gene="lysP"
     CDS             174114..175643
                     /function="1.5.1.7 : Lysine, diaminopimelate"
                     /function="4.2.A.3 : The Amino Acid-Polyamine-Choline (APC)
                     Family"
                     /function="6.1 : Membrane"
                     /function="7.3 : Inner membrane"
                     /locus_tag="RALCFv1_530027"
                     /inference="ab initio prediction:AMIGene:2.0"
                     /product="lysine-specific permease"
                     /transl_table=11
                     /note="Evidence 2a : Function of homologous gene
                     experimentally demonstrated in an other organism; PubMedId
                     : 1315732; Product type t : transporter"
                     /gene="lysP"
     gene            complement(175801..177906)
                     /locus_tag="RALCFv1_530028"
                     /gene="pehB"
     CDS             complement(175801..177906)
                     /product="Exo-poly-galacturonosidase signal peptide
                     protein"
                     /inference="ab initio prediction:AMIGene:2.0"
                     /locus_tag="RALCFv1_530028"
                     /transl_table=11
                     /note="Evidence 1b : Function experimentally demonstrated
                     in the studied species; PubMedId : 9393701; Product type e
                     : enzyme"
                     /EC_number="3.2.1.82"
                     /gene="pehB"
     gene            177716..177949
                     /locus_tag="RALCFv1_530029"
     CDS             177716..177949
                     /note="Evidence 4 : Homologs of previously reported genes
                     of unknown function"
                     /locus_tag="RALCFv1_530029"
                     /inference="ab initio prediction:AMIGene:2.0"
                     /product="conserved protein of unknown function"
                     /transl_table=11
     gene            complement(178123..178359)
                     /locus_tag="RALCFv1_530030"
     CDS             complement(178123..178359)
                     /note="Evidence 4 : Homologs of previously reported genes
                     of unknown function"
                     /locus_tag="RALCFv1_530030"
                     /inference="ab initio prediction:AMIGene:2.0"
                     /product="conserved protein of unknown function"
                     /transl_table=11
     gene            complement(178921..179640)
                     /locus_tag="RALCFv1_530031"
     CDS             complement(178921..179640)
                     /function="4.3.A.1.a : ATP binding component"
                     /product="putative ABC-type branched-chain amino acid
                     transporter, ATP_binding component"
                     /inference="ab initio prediction:AMIGene:2.0"
                     /locus_tag="RALCFv1_530031"
                     /EC_number="3.6.3.28"
                     /note="Evidence 3 : Function proposed based on presence of
                     conserved amino acid motif, structural feature or limited
                     homology; Product type pt : putative transporter"
                     /transl_table=11
     gene            complement(179640..180428)
                     /locus_tag="RALCFv1_530032"
     CDS             complement(179640..180428)
                     /function="4.3.A.1.a : ATP binding component"
                     /locus_tag="RALCFv1_530032"
                     /inference="ab initio prediction:AMIGene:2.0"
                     /product="putative ABC-type branched-chain amino acid
                     transporter, atp_binding component"
                     /transl_table=11
                     /note="Evidence 3 : Function proposed based on presence of
                     conserved amino acid motif, structural feature or limited
                     homology; Product type pt : putative transporter"
     gene            complement(180425..181747)
                     /locus_tag="RALCFv1_530033"
     CDS             complement(180425..181747)
                     /function="4.3.A.1.m : membrane component"
                     /locus_tag="RALCFv1_530033"
                     /inference="ab initio prediction:AMIGene:2.0"
                     /product="putative ABC-type branched-chain amino acid
                     transporter, membrane component"
                     /transl_table=11
                     /note="Evidence 3 : Function proposed based on presence of
                     conserved amino acid motif, structural feature or limited
                     homology; Product type pt : putative transporter"
     gene            complement(181749..182696)
                     /locus_tag="RALCFv1_530034"
     CDS             complement(181749..182696)
                     /function="4.3.A.1.m : membrane component"
                     /locus_tag="RALCFv1_530034"
                     /inference="ab initio prediction:AMIGene:2.0"
                     /product="putative ABC-type branched-chain amino acid
                     transporter, membrane component (livH)"
                     /transl_table=11
                     /note="Evidence 3 : Function proposed based on presence of
                     conserved amino acid motif, structural feature or limited
                     homology; Product type pt : putative transporter"
     gene            complement(182819..184072)
                     /locus_tag="RALCFv1_530035"
     CDS             complement(182819..184072)
                     /function="4.3.A.1.p : periplasmic binding component"
                     /locus_tag="RALCFv1_530035"
                     /inference="ab initio prediction:AMIGene:2.0"
                     /product="putative ABC-type branched-chain amino acid
                     transporter, periplasmic component"
                     /transl_table=11
                     /note="Evidence 3 : Function proposed based on presence of
                     conserved amino acid motif, structural feature or limited
                     homology; Product type pt : putative transporter"
     gene            complement(184287..185924)
                     /locus_tag="RALCFv1_530036"
                     /gene="alkK"
     CDS             complement(184287..185924)
                     /function="1.5.4 : Fatty acid and phosphatidic acid"
                     /product="Medium-chain-fatty-acid-CoA ligase (Medium-chain
                     acyl- CoA synthetase)"
                     /gene="alkK"
                     /inference="ab initio prediction:AMIGene:2.0"
                     /locus_tag="RALCFv1_530036"
                     /EC_number="6.2.1.-"
                     /note="Evidence 2b : Function of strongly homologous gene;
                     Product type e : enzyme"
                     /transl_table=11
     gene            185963..186241
                     /locus_tag="RALCFv1_530037"
     CDS             185963..186241
                     /note="Evidence 5 : No homology to any previously reported
                     sequences"
                     /locus_tag="RALCFv1_530037"
                     /inference="ab initio prediction:AMIGene:2.0"
                     /product="protein of unknown function"
                     /transl_table=11
     gene            186235..187845
                     /locus_tag="RALCFv1_530038"
     CDS             186235..187845
                     /note="Evidence 4 : Homologs of previously reported genes
                     of unknown function"
                     /locus_tag="RALCFv1_530038"
                     /inference="ab initio prediction:AMIGene:2.0"
                     /product="conserved protein of unknown function, UPF0061"
                     /transl_table=11
     gene            187951..188337
                     /locus_tag="RALCFv1_530039"
                     /gene="msrB"
     CDS             187951..188337
                     /function="2.3.6 : Turnover, degradation"
                     /product="methionine sulfoxide reductase"
                     /gene="msrB"
                     /inference="ab initio prediction:AMIGene:2.0"
                     /locus_tag="RALCFv1_530039"
                     /EC_number="1.8.4.11"
                     /note="Evidence 2a : Function of homologous gene
                     experimentally demonstrated in an other organism; PubMedId
                     : 11677230, 12504094, 12604343; Product type e : enzyme"
                     /transl_table=11
     gene            188360..188920
                     /locus_tag="RALCFv1_530040"
                     /gene="ispZ"
     CDS             188360..188920
                     /function="5.1 : Cell division"
                     /function="6.1 : Membrane"
                     /locus_tag="RALCFv1_530040"
                     /inference="ab initio prediction:AMIGene:2.0"
                     /product="intracellular septation protein A"
                     /transl_table=11
                     /note="Evidence 2b : Function of strongly homologous gene;
                     PubMedId : 8830250; Product type cp : cell process"
                     /gene="ispZ"
     gene            188920..189204
                     /locus_tag="RALCFv1_530041"
     CDS             188920..189204
                     /note="Evidence 3 : Function proposed based on presence of
                     conserved amino acid motif, structural feature or limited
                     homology; Product type pr : putative regulator"
                     /locus_tag="RALCFv1_530041"
                     /inference="ab initio prediction:AMIGene:2.0"
                     /product="Putative transcription regulator, bolA"
                     /transl_table=11
     gene            189246..190043
                     /locus_tag="RALCFv1_530042"
     CDS             189246..190043
                     /function="2.3.4 : Chaperoning, folding"
                     /product="Putative Peptidylprolyl isomerase; exported
                     protein"
                     /inference="ab initio prediction:AMIGene:2.0"
                     /locus_tag="RALCFv1_530042"
                     /EC_number="5.2.1.8"
                     /note="Evidence 3 : Function proposed based on presence of
                     conserved amino acid motif, structural feature or limited
                     homology; Product type pe : putative enzyme"
                     /transl_table=11
     gene            190319..191308
                     /locus_tag="RALCFv1_530043"
     CDS             190319..191308
                     /function="4.3.A.1.p : periplasmic binding component"
                     /locus_tag="RALCFv1_530043"
                     /inference="ab initio prediction:AMIGene:2.0"
                     /product="putative ABC-type transporter, periplasmic
                     component"
                     /transl_table=11
                     /note="Evidence 3 : Function proposed based on presence of
                     conserved amino acid motif, structural feature or limited
                     homology; Product type pt : putative transporter"
     gene            191499..192416
                     /locus_tag="RALCFv1_530044"
     CDS             191499..192416
                     /function="4.3.A.1.m : membrane component"
                     /locus_tag="RALCFv1_530044"
                     /inference="ab initio prediction:AMIGene:2.0"
                     /product="putative ABC transporter, membrane component"
                     /transl_table=11
                     /note="Evidence 3 : Function proposed based on presence of
                     conserved amino acid motif, structural feature or limited
                     homology; Product type pt : putative transporter"
     gene            192418..193212
                     /locus_tag="RALCFv1_530045"
     CDS             192418..193212
                     /function="4.3.A.1.a : ATP binding component"
                     /product="putative ABC transporter, ATP-BINDING component"
                     /inference="ab initio prediction:AMIGene:2.0"
                     /locus_tag="RALCFv1_530045"
                     /EC_number="3.6.3.28"
                     /note="Evidence 3 : Function proposed based on presence of
                     conserved amino acid motif, structural feature or limited
                     homology; Product type pt : putative transporter"
                     /transl_table=11
     gene            complement(193283..194344)
                     /locus_tag="RALCFv1_530046"
     CDS             complement(193283..194344)
                     /function="4.1.B : Beta barrel porins (The Outer Membrane
                     Porin (OMP) Functional Superfamily)"
                     /locus_tag="RALCFv1_530046"
                     /inference="ab initio prediction:AMIGene:2.0"
                     /product="putative outer membrane porin protein"
                     /transl_table=11
                     /note="Evidence 3 : Function proposed based on presence of
                     conserved amino acid motif, structural feature or limited
                     homology; Product type pt : putative transporter"
     gene            194545..195243
                     /locus_tag="RALCFv1_530047"
     CDS             194545..195243
                     /function="3.1.2.4.3 : Two-component regulatory systems
                     (external signal)"
                     /locus_tag="RALCFv1_530047"
                     /inference="ab initio prediction:AMIGene:2.0"
                     /product="putative response regulator, CheY family"
                     /transl_table=11
                     /note="Evidence 3 : Function proposed based on presence of
                     conserved amino acid motif, structural feature or limited
                     homology; Product type pr : putative regulator"
     gene            195240..196658
                     /locus_tag="RALCFv1_530048"
     CDS             195240..196658
                     /function="3.1.2.4.3 : Two-component regulatory systems
                     (external signal)"
                     /product="sensor histidine kinase"
                     /inference="ab initio prediction:AMIGene:2.0"
                     /locus_tag="RALCFv1_530048"
                     /EC_number="2.7.13.3"
                     /note="Evidence 2b : Function of strongly homologous gene;
                     Product type rc : receptor"
                     /transl_table=11
     gene            197130..198221
                     /locus_tag="RALCFv1_530049"
                     /gene="potA"
     CDS             197130..198221
                     /product="Spermidine/putrescine ABC transporter ATP-binding
                     subunit"
                     /inference="ab initio prediction:AMIGene:2.0"
                     /locus_tag="RALCFv1_530049"
                     /transl_table=11
                     /note="Evidence 2b : Function of strongly homologous gene;
                     PubMedId : 1939142, 8416922; Product type t : transporter"
                     /EC_number="3.6.3.31"
                     /gene="potA"
     gene            198308..199360
                     /locus_tag="RALCFv1_530050"
     CDS             198308..199360
                     /note="Evidence 3 : Function proposed based on presence of
                     conserved amino acid motif, structural feature or limited
                     homology; Product type pt : putative transporter"
                     /locus_tag="RALCFv1_530050"
                     /inference="ab initio prediction:AMIGene:2.0"
                     /product="Putative Spermidine/putrescine ABC transpoter
                     (substrate binding protein) (potD)"
                     /transl_table=11
     gene            199426..200727
                     /locus_tag="RALCFv1_530051"
     CDS             199426..200727
                     /note="Evidence 3 : Function proposed based on presence of
                     conserved amino acid motif, structural feature or limited
                     homology; Product type pt : putative transporter"
                     /locus_tag="RALCFv1_530051"
                     /inference="ab initio prediction:AMIGene:2.0"
                     /product="putative polyamine ABC transporter, permease
                     protein"
                     /transl_table=11
     gene            200744..201580
                     /locus_tag="RALCFv1_530052"
     CDS             200744..201580
                     /product="putative spermidine/putrescine transport system
                     permease (potC)"
                     /inference="ab initio prediction:AMIGene:2.0"
                     /locus_tag="RALCFv1_530052"
                     /transl_table=11
                     /note="Evidence 3 : Function proposed based on presence of
                     conserved amino acid motif, structural feature or limited
                     homology; Product type pt : putative transporter"
                     /EC_number="2.1.3.3"
     gene            complement(201638..202420)
                     /locus_tag="RALCFv1_530053"
     CDS             complement(201638..202420)
                     /function="1 : Metabolism"
                     /product="short-chain alcohol dehydrogenase/reductase
                     family (fabG-like)"
                     /inference="ab initio prediction:AMIGene:2.0"
                     /locus_tag="RALCFv1_530053"
                     /EC_number="1.-.-.-"
                     /note="Evidence 2b : Function of strongly homologous gene;
                     Product type e : enzyme"
                     /transl_table=11
     gene            202043..202489
                     /locus_tag="RALCFv1_530054"
     CDS             202043..202489
                     /note="Evidence 5 : No homology to any previously reported
                     sequences"
                     /locus_tag="RALCFv1_530054"
                     /inference="ab initio prediction:AMIGene:2.0"
                     /product="protein of unknown function"
                     /transl_table=11
     gene            202549..203469
                     /locus_tag="RALCFv1_530055"
     CDS             202549..203469
                     /note="Evidence 3 : Function proposed based on presence of
                     conserved amino acid motif, structural feature or limited
                     homology; Product type pr : putative regulator"
                     /locus_tag="RALCFv1_530055"
                     /inference="ab initio prediction:AMIGene:2.0"
                     /product="putative transcription regulator protein,
                     HTH-type"
                     /transl_table=11
     gene            complement(203524..204999)
                     /locus_tag="RALCFv1_530056"
     CDS             complement(203524..204999)
                     /note="Evidence 4 : Homologs of previously reported genes
                     of unknown function"
                     /locus_tag="RALCFv1_530056"
                     /inference="ab initio prediction:AMIGene:2.0"
                     /product="conserved protein of unknown function, radical
                     SAM domain"
                     /transl_table=11
     gene            complement(205090..205680)
                     /locus_tag="RALCFv1_530057"
     CDS             complement(205090..205680)
                     /note="Evidence 4 : Homologs of previously reported genes
                     of unknown function"
                     /locus_tag="RALCFv1_530057"
                     /inference="ab initio prediction:AMIGene:2.0"
                     /product="conserved protein of unknown function, DUF1842"
                     /transl_table=11
     gene            complement(205732..206361)
                     /locus_tag="RALCFv1_530058"
     CDS             complement(205732..206361)
                     /note="Evidence 4 : Homologs of previously reported genes
                     of unknown function"
                     /locus_tag="RALCFv1_530058"
                     /inference="ab initio prediction:AMIGene:2.0"
                     /product="conserved protein of unknown function, DUF1842"
                     /transl_table=11
     gene            complement(206424..206639)
                     /locus_tag="RALCFv1_530059"
     CDS             complement(206424..206639)
                     /note="Evidence 4 : Homologs of previously reported genes
                     of unknown function"
                     /locus_tag="RALCFv1_530059"
                     /inference="ab initio prediction:AMIGene:2.0"
                     /product="conserved protein of unknown function"
                     /transl_table=11
     gene            206790..208328
                     /locus_tag="RALCFv1_540001"
     CDS             206790..208328
                     /note="Evidence 4 : Homologs of previously reported genes
                     of unknown function"
                     /locus_tag="RALCFv1_540001"
                     /inference="ab initio prediction:AMIGene:2.0"
                     /product="conserved protein of unknown function"
                     /transl_table=11
     gene            208445..209593
                     /locus_tag="RALCFv1_540002"
                     /gene="mutY"
     CDS             208445..209593
                     /function="2.1.4 : DNA repair"
                     /function="7.1 : Cytoplasm"
                     /product="adenine DNA glycosylase"
                     /gene="mutY"
                     /inference="ab initio prediction:AMIGene:2.0"
                     /locus_tag="RALCFv1_540002"
                     /EC_number="3.2.2.-"
                     /note="Evidence 2a : Function of homologous gene
                     experimentally demonstrated in an other organism; PubMedId
                     : 2197596; Product type e : enzyme"
                     /transl_table=11
     gene            complement(209629..210282)
                     /locus_tag="RALCFv1_540003"
     CDS             complement(209629..210282)
                     /note="Evidence 3 : Function proposed based on presence of
                     conserved amino acid motif, structural feature or limited
                     homology; Product type pe : putative enzyme"
                     /locus_tag="RALCFv1_540003"
                     /inference="ab initio prediction:AMIGene:2.0"
                     /product="putative peptidase, S16 family"
                     /transl_table=11
     gene            complement(210360..211250)
                     /locus_tag="RALCFv1_540004"
     CDS             complement(210360..211250)
                     /note="Evidence 4 : Homologs of previously reported genes
                     of unknown function"
                     /locus_tag="RALCFv1_540004"
                     /inference="ab initio prediction:AMIGene:2.0"
                     /product="conserved protein of unknown function, putative
                     UPF0042 protein (ATP binding, nucleotide binding)"
                     /transl_table=11
     gene            complement(211344..211676)
                     /locus_tag="RALCFv1_540005"
     CDS             complement(211344..211676)
                     /note="Evidence 4 : Homologs of previously reported genes
                     of unknown function"
                     /locus_tag="RALCFv1_540005"
                     /inference="ab initio prediction:AMIGene:2.0"
                     /product="conserved exported protein of unknown function"
                     /transl_table=11
     gene            complement(211867..212841)
                     /locus_tag="RALCFv1_540006"
                     /gene="hprK"
     CDS             complement(211867..212841)
                     /function="1.1.1 : Carbohydrates/Carbon compounds"
                     /function="3.1.3.2 : Covalent modification, demodification,
                     maturation"
                     /function="4.9.B : Putative uncharacterized transport
                     protein"
                     /product="HPr serine kinase/phosphorylase"
                     /gene="hprK"
                     /inference="ab initio prediction:AMIGene:2.0"
                     /locus_tag="RALCFv1_540006"
                     /EC_number="2.7.1.-"
                     /EC_number="3.1.3.-"
                     /note="Evidence 2a : Function of homologous gene
                     experimentally demonstrated in an other organism; PubMedId
                     : 10714994; Product type e : enzyme"
                     /transl_table=11
     gene            complement(212912..213367)
                     /locus_tag="RALCFv1_540007"
                     /gene="ptsN"
     CDS             complement(212912..213367)
                     /function="4.9.B : Putative uncharacterized transport
                     protein"
                     /product="Phosphoenolpyruvate-dependent sugar
                     phosphotransferase system (PTS), EIIA 2 component"
                     /gene="ptsN"
                     /inference="ab initio prediction:AMIGene:2.0"
                     /locus_tag="RALCFv1_540007"
                     /EC_number="2.7.1.-"
                     /note="Evidence 2a : Function of homologous gene
                     experimentally demonstrated in an other organism; PubMedId
                     : 7876255; Product type t : transporter"
                     /transl_table=11
     gene            complement(213717..214070)
                     /locus_tag="RALCFv1_540008"
                     /gene="rpoX"
     CDS             complement(213717..214070)
                     /function="2.2.2 : Transcription related"
                     /function="3.1.2.1 : Sigma factors, anti-sigmafactors"
                     /locus_tag="RALCFv1_540008"
                     /inference="ab initio prediction:AMIGene:2.0"
                     /product="sigma(54) modulation protein"
                     /transl_table=11
                     /note="Evidence 2b : Function of strongly homologous gene;
                     Product type f : factor"
                     /gene="rpoX"
     gene            complement(214122..215621)
                     /locus_tag="RALCFv1_540009"
                     /gene="rpoN"
     CDS             complement(214122..215621)
                     /function="3.1.2.1 : Sigma factors, anti-sigmafactors"
                     /locus_tag="RALCFv1_540009"
                     /inference="ab initio prediction:AMIGene:2.0"
                     /product="sigma N (sigma 54) factor of RNA polymerase"
                     /transl_table=11
                     /note="Evidence 2a : Function of homologous gene
                     experimentally demonstrated in an other organism; PubMedId
                     : 1417413; Product type f : factor"
                     /gene="rpoN"
     gene            complement(215719..216507)
                     /locus_tag="RALCFv1_540010"
     CDS             complement(215719..216507)
                     /function="4.3.A.1.a : ATP binding component"
                     /product="putative ABC transport protein, atp_binding
                     component"
                     /inference="ab initio prediction:AMIGene:2.0"
                     /locus_tag="RALCFv1_540010"
                     /EC_number="3.6.3.25"
                     /note="Evidence 3 : Function proposed based on presence of
                     conserved amino acid motif, structural feature or limited
                     homology; Product type pt : putative transporter"
                     /transl_table=11
     gene            complement(216541..217137)
                     /locus_tag="RALCFv1_540011"
     CDS             complement(216541..217137)
                     /note="Evidence 4 : Homologs of previously reported genes
                     of unknown function"
                     /locus_tag="RALCFv1_540011"
                     /inference="ab initio prediction:AMIGene:2.0"
                     /product="conserved exported protein of unknown function,
                     putative OstA-like protein"
                     /transl_table=11
     gene            complement(217205..217837)
                     /locus_tag="RALCFv1_540012"
     CDS             complement(217205..217837)
                     /note="Evidence 4 : Homologs of previously reported genes
                     of unknown function"
                     /locus_tag="RALCFv1_540012"
                     /inference="ab initio prediction:AMIGene:2.0"
                     /product="conserved exported protein of unknown function"
                     /transl_table=11
     gene            complement(217839..218426)
                     /locus_tag="RALCFv1_540013"
                     /gene="kdsC"
     CDS             complement(217839..218426)
                     /product="3-deoxy-D-manno-octulosonate 8-phosphate
                     phosphatase (KDO 8-P phosphatase)"
                     /inference="ab initio prediction:AMIGene:2.0"
                     /locus_tag="RALCFv1_540013"
                     /transl_table=11
                     /note="Evidence 2b : Function of strongly homologous gene;
                     PubMedId : 12639950; Product type e : enzyme"
                     /EC_number="3.1.3.45"
                     /gene="kdsC"
     gene            complement(218459..219568)
                     /locus_tag="RALCFv1_540014"
                     /gene="kdsD"
     CDS             complement(218459..219568)
                     /function="3.1.4 : Regulation level unknown"
                     /function="6.7 : Capsule (M and K antigens)"
                     /product="Arabinose-5-phosphate isomerase"
                     /gene="kdsD"
                     /inference="ab initio prediction:AMIGene:2.0"
                     /locus_tag="RALCFv1_540014"
                     /EC_number="5.3.1.13"
                     /note="Evidence 2a : Function of homologous gene
                     experimentally demonstrated in an other organism; PubMedId
                     : 12805358; Product type e : enzyme"
                     /transl_table=11
     gene            219740..221719
                     /locus_tag="RALCFv1_540015"
     CDS             219740..221719
                     /function="4.2.A.37 : The Monovalent Cation:Proton
                     Antiporter-2 (CPA2) Family"
                     /locus_tag="RALCFv1_540015"
                     /inference="ab initio prediction:AMIGene:2.0"
                     /product="Glutathione-regulated potassium-efflux system
                     K+/H+ antiporter transmembrane protein"
                     /transl_table=11
                     /note="Evidence 2b : Function of strongly homologous gene;
                     Product type t : transporter"
     gene            complement(221730..222134)
                     /locus_tag="RALCFv1_540016"
     CDS             complement(221730..222134)
                     /note="Evidence 4 : Homologs of previously reported genes
                     of unknown function"
                     /locus_tag="RALCFv1_540016"
                     /inference="ab initio prediction:AMIGene:2.0"
                     /product="conserved protein of unknown function"
                     /transl_table=11
     gene            complement(222178..222756)
                     /locus_tag="RALCFv1_540017"
     CDS             complement(222178..222756)
                     /note="Evidence 3 : Function proposed based on presence of
                     conserved amino acid motif, structural feature or limited
                     homology; Product type pe : putative enzyme"
                     /locus_tag="RALCFv1_540017"
                     /inference="ab initio prediction:AMIGene:2.0"
                     /product="putative peptidase C56"
                     /transl_table=11
     gene            222890..223483
                     /locus_tag="RALCFv1_540018"
                     /gene="apt"
     CDS             222890..223483
                     /function="1.7.33 : Nucleotide and nucleoside conversions"
                     /function="7.1 : Cytoplasm"
                     /product="adenine phosphoribosyltransferase"
                     /gene="apt"
                     /inference="ab initio prediction:AMIGene:2.0"
                     /locus_tag="RALCFv1_540018"
                     /EC_number="2.4.2.7"
                     /note="Evidence 2a : Function of homologous gene
                     experimentally demonstrated in an other organism; PubMedId
                     : 3527873; Product type e : enzyme"
                     /transl_table=11
     gene            223587..224207
                     /locus_tag="RALCFv1_540019"
     CDS             223587..224207
                     /function="4.2.A.75 : The L-lysine exporter (LysE) family"
                     /locus_tag="RALCFv1_540019"
                     /inference="ab initio prediction:AMIGene:2.0"
                     /product="putative lysine exporter (LYSE/YGGA)"
                     /transl_table=11
                     /note="Evidence 3 : Function proposed based on presence of
                     conserved amino acid motif, structural feature or limited
                     homology; Product type pt : putative transporter"
     gene            224240..225904
                     /locus_tag="RALCFv1_540020"
     CDS             224240..225904
                     /function="4.2.A.58 : The Phosphate:Na+ Symporter (PNaS)
                     Family"
                     /locus_tag="RALCFv1_540020"
                     /inference="ab initio prediction:AMIGene:2.0"
                     /product="putative transport protein, Na/Pi cotransporter
                     domain"
                     /transl_table=11
                     /note="Evidence 3 : Function proposed based on presence of
                     conserved amino acid motif, structural feature or limited
                     homology; Product type pt : putative transporter"
     gene            complement(225908..226393)
                     /locus_tag="RALCFv1_540021"
     CDS             complement(225908..226393)
                     /note="Evidence 4 : Homologs of previously reported genes
                     of unknown function"
                     /locus_tag="RALCFv1_540021"
                     /inference="ab initio prediction:AMIGene:2.0"
                     /product="conserved protein of unknown function"
                     /transl_table=11
     gene            complement(226479..229343)
                     /locus_tag="RALCFv1_540022"
                     /gene="uvrA"
     CDS             complement(226479..229343)
                     /function="2.1.4 : DNA repair"
                     /function="5.6.1 : Radiation"
                     /function="5.8 : SOS response"
                     /function="7.1 : Cytoplasm"
                     /locus_tag="RALCFv1_540022"
                     /inference="ab initio prediction:AMIGene:2.0"
                     /product="ATPase and DNA damage recognition protein of
                     nucleotide excision repair excinuclease UvrABC"
                     /transl_table=11
                     /note="Evidence 2a : Function of homologous gene
                     experimentally demonstrated in an other organism; PubMedId
                     : 11421287, 16829526; Product type e : enzyme"
                     /gene="uvrA"
     gene            229566..230729
                     /locus_tag="RALCFv1_540023"
     CDS             229566..230729
                     /function="4.2.A.1 : The Major Facilitator Superfamily
                     (MFS)"
                     /locus_tag="RALCFv1_540023"
                     /inference="ab initio prediction:AMIGene:2.0"
                     /product="putative multi-drogue efflux transporter"
                     /transl_table=11
                     /note="Evidence 3 : Function proposed based on presence of
                     conserved amino acid motif, structural feature or limited
                     homology; Product type pt : putative transporter"
     gene            230779..231315
                     /locus_tag="RALCFv1_540024"
                     /gene="ssb"
     CDS             230779..231315
                     /function="2.1.3 : DNA recombination"
                     /function="5.8 : SOS response"
                     /function="7.1 : Cytoplasm"
                     /locus_tag="RALCFv1_540024"
                     /inference="ab initio prediction:AMIGene:2.0"
                     /product="ssDNA-binding protein, controls activity of
                     RecBCD nuclease"
                     /transl_table=11
                     /note="Evidence 2a : Function of homologous gene
                     experimentally demonstrated in an other organism; PubMedId
                     : 9735287; Product type f : factor"
                     /gene="ssb"
     gene            231557..231715
                     /locus_tag="RALCFv1_540025"
     CDS             231557..231715
                     /note="Evidence 4 : Homologs of previously reported genes
                     of unknown function"
                     /locus_tag="RALCFv1_540025"
                     /inference="ab initio prediction:AMIGene:2.0"
                     /product="conserved exported protein of unknown function"
                     /transl_table=11
     gene            231869..232684
                     /locus_tag="RALCFv1_540026"
     CDS             231869..232684
                     /note="Evidence 3 : Function proposed based on presence of
                     conserved amino acid motif, structural feature or limited
                     homology; Product type pr : putative regulator"
                     /locus_tag="RALCFv1_540026"
                     /inference="ab initio prediction:AMIGene:2.0"
                     /product="putative transcription regulator protein, AraC
                     type"
                     /transl_table=11
     gene            232908..233987
                     /locus_tag="RALCFv1_540027"
                     /gene="ltaA"
     CDS             232908..233987
                     /product="low specificity L-threonine aldolase protein"
                     /inference="ab initio prediction:AMIGene:2.0"
                     /locus_tag="RALCFv1_540027"
                     /transl_table=11
                     /note="Evidence 2a : Function of homologous gene
                     experimentally demonstrated in an other organism; PubMedId
                     : 9464392; Product type e : enzyme"
                     /EC_number="4.1.2.5"
                     /gene="ltaA"
     gene            complement(234027..234518)
                     /locus_tag="RALCFv1_540028"
     CDS             complement(234027..234518)
                     /note="Evidence 4 : Homologs of previously reported genes
                     of unknown function"
                     /locus_tag="RALCFv1_540028"
                     /inference="ab initio prediction:AMIGene:2.0"
                     /product="conserved protein of unknown function"
                     /transl_table=11
     gene            complement(234688..234957)
                     /locus_tag="RALCFv1_540029"
     CDS             complement(234688..234957)
                     /note="Evidence 4 : Homologs of previously reported genes
                     of unknown function"
                     /locus_tag="RALCFv1_540029"
                     /inference="ab initio prediction:AMIGene:2.0"
                     /product="conserved exported protein of unknown function"
                     /transl_table=11
     gene            complement(234987..235421)
                     /locus_tag="RALCFv1_540030"
     CDS             complement(234987..235421)
                     /note="Evidence 3 : Function proposed based on presence of
                     conserved amino acid motif, structural feature or limited
                     homology; Product type pe : putative enzyme"
                     /locus_tag="RALCFv1_540030"
                     /inference="ab initio prediction:AMIGene:2.0"
                     /product="putative beta-hydroxyacyl-acyl carrier protein
                     (ACP)-dehydratase"
                     /transl_table=11
     gene            complement(235589..236107)
                     /locus_tag="RALCFv1_550001"
     CDS             complement(235589..236107)
                     /note="Evidence 5 : No homology to any previously reported
                     sequences"
                     /locus_tag="RALCFv1_550001"
                     /inference="ab initio prediction:AMIGene:2.0"
                     /product="protein of unknown function"
                     /transl_table=11
     gene            complement(236140..236295)
                     /locus_tag="RALCFv1_550002"
     CDS             complement(236140..236295)
                     /note="Evidence 4 : Homologs of previously reported genes
                     of unknown function"
                     /locus_tag="RALCFv1_550002"
                     /inference="ab initio prediction:AMIGene:2.0"
                     /product="conserved exported protein of unknown function"
                     /transl_table=11
     gene            236494..237378
                     /locus_tag="RALCFv1_550003"
     CDS             236494..237378
                     /note="Evidence 3 : Function proposed based on presence of
                     conserved amino acid motif, structural feature or limited
                     homology; Product type pe : putative enzyme"
                     /locus_tag="RALCFv1_550003"
                     /inference="ab initio prediction:AMIGene:2.0"
                     /product="putative NADP oxidoreductase"
                     /transl_table=11
     gene            237474..238697
                     /locus_tag="RALCFv1_550004"
     CDS             237474..238697
                     /note="Evidence 3 : Function proposed based on presence of
                     conserved amino acid motif, structural feature or limited
                     homology; Product type pt : putative transporter"
                     /locus_tag="RALCFv1_550004"
                     /inference="ab initio prediction:AMIGene:2.0"
                     /product="Putative CynX-related transport transmembrane
                     protein"
                     /transl_table=11
     gene            complement(238707..239279)
                     /locus_tag="RALCFv1_550005"
                     /gene="tag"
     CDS             complement(238707..239279)
                     /product="DNA-3-methyladenine glycosylase I"
                     /inference="ab initio prediction:AMIGene:2.0"
                     /locus_tag="RALCFv1_550005"
                     /transl_table=11
                     /note="Evidence 2a : Function of homologous gene
                     experimentally demonstrated in an other organism; PubMedId
                     : 3520491, 3536912; Product type e : enzyme"
                     /EC_number="3.2.2.20"
                     /gene="tag"
     gene            complement(239302..240273)
                     /locus_tag="RALCFv1_550006"
     CDS             complement(239302..240273)
                     /note="Evidence 3 : Function proposed based on presence of
                     conserved amino acid motif, structural feature or limited
                     homology; Product type pt : putative transporter"
                     /locus_tag="RALCFv1_550006"
                     /inference="ab initio prediction:AMIGene:2.0"
                     /product="putative Mg2+ transporter protein, CorA-like"
                     /transl_table=11
     gene            complement(240293..240769)
                     /locus_tag="RALCFv1_550007"
     CDS             complement(240293..240769)
                     /function="3.1.2 : Transcriptional level"
                     /locus_tag="RALCFv1_550007"
                     /inference="ab initio prediction:AMIGene:2.0"
                     /product="putative transcriptional regulatory protein,
                     MarR"
                     /transl_table=11
                     /note="Evidence 3 : Function proposed based on presence of
                     conserved amino acid motif, structural feature or limited
                     homology; Product type pr : putative regulator"
     gene            complement(240949..242541)
                     /locus_tag="RALCFv1_550008"
     CDS             complement(240949..242541)
                     /note="Evidence 3 : Function proposed based on presence of
                     conserved amino acid motif, structural feature or limited
                     homology; Product type pt : putative transporter"
                     /locus_tag="RALCFv1_550008"
                     /inference="ab initio prediction:AMIGene:2.0"
                     /product="putative drug resistance transporter"
                     /transl_table=11
     gene            242990..243601
                     /locus_tag="RALCFv1_550009"
     CDS             242990..243601
                     /note="Evidence 4 : Homologs of previously reported genes
                     of unknown function"
                     /locus_tag="RALCFv1_550009"
                     /inference="ab initio prediction:AMIGene:2.0"
                     /product="conserved protein of unknown function"
                     /transl_table=11
     gene            243594..244616
                     /locus_tag="RALCFv1_550010"
     CDS             243594..244616
                     /note="Evidence 4 : Homologs of previously reported genes
                     of unknown function"
                     /locus_tag="RALCFv1_550010"
                     /inference="ab initio prediction:AMIGene:2.0"
                     /product="conserved protein of unknown function"
                     /transl_table=11
     gene            complement(244834..248001)
                     /locus_tag="RALCFv1_550011"
     CDS             complement(244834..248001)
                     /product="putative NAD-glutamate dehydrogenase (fragment)"
                     /inference="ab initio prediction:AMIGene:2.0"
                     /locus_tag="RALCFv1_550011"
                     /transl_table=11
                     /note="Evidence 3 : Function proposed based on presence of
                     conserved amino acid motif, structural feature or limited
                     homology"
                     /EC_number="1.4.1.2"
     gene            248203..248349
                     /locus_tag="RALCFv1_560001"
     CDS             248203..248349
                     /note="Evidence 5 : No homology to any previously reported
                     sequences"
                     /locus_tag="RALCFv1_560001"
                     /inference="ab initio prediction:AMIGene:2.0"
                     /product="protein of unknown function"
                     /transl_table=11
     gene            complement(248465..250786)
                     /locus_tag="RALCFv1_560002"
                     /gene="maeB"
     CDS             complement(248465..250786)
                     /function="1.7.8 : Gluconeogenesis"
                     /product="NAD(P)-dependent malic enzyme ; bifunctional:
                     Malate dehydrogenase (N-terminal); Phosphate
                     acetyltransferase (C-terminal)"
                     /gene="maeB"
                     /inference="ab initio prediction:AMIGene:2.0"
                     /locus_tag="RALCFv1_560002"
                     /EC_number="1.1.1.40"
                     /EC_number="2.3.1.8"
                     /note="Evidence 2a : Function of homologous gene
                     experimentally demonstrated in an other organism; PubMedId
                     : 36376; Product type e : enzyme"
                     /transl_table=11
     gene            complement(251079..251720)
                     /locus_tag="RALCFv1_560003"
     CDS             complement(251079..251720)
                     /note="Evidence 4 : Homologs of previously reported genes
                     of unknown function"
                     /locus_tag="RALCFv1_560003"
                     /inference="ab initio prediction:AMIGene:2.0"
                     /product="conserved exported protein of unknown function"
                     /transl_table=11
     gene            251887..254604
                     /locus_tag="RALCFv1_560004"
                     /gene="pepN"
     CDS             251887..254604
                     /function="1.2.3 : Proteins/peptides/glycopeptides"
                     /product="aminopeptidase N"
                     /gene="pepN"
                     /inference="ab initio prediction:AMIGene:2.0"
                     /locus_tag="RALCFv1_560004"
                     /EC_number="3.4.11.2"
                     /note="Evidence 2a : Function of homologous gene
                     experimentally demonstrated in an other organism; PubMedId
                     : 11157967, 12482750; Product type e : enzyme"
                     /transl_table=11
     gene            254654..255661
                     /locus_tag="RALCFv1_560005"
                     /gene="fbp"
     CDS             254654..255661
                     /function="1.7.8 : Gluconeogenesis"
                     /function="7.1 : Cytoplasm"
                     /product="fructose-bisphosphatase"
                     /gene="fbp"
                     /inference="ab initio prediction:AMIGene:2.0"
                     /locus_tag="RALCFv1_560005"
                     /EC_number="3.1.3.11"
                     /note="Evidence 2a : Function of homologous gene
                     experimentally demonstrated in an other organism; PubMedId
                     : 14530289, 15767255; Product type e : enzyme"
                     /transl_table=11
     gene            255735..255810
                     /locus_tag="RALCFv1_tRNA1"
     tRNA            255735..255810
                     /locus_tag="RALCFv1_tRNA1"
                     /inference="profile:tRNAscan:1.23"
                     /product="Thr tRNA"
     gene            complement(255870..256352)
                     /locus_tag="RALCFv1_560006"
     CDS             complement(255870..256352)
                     /note="Evidence 4 : Homologs of previously reported genes
                     of unknown function"
                     /locus_tag="RALCFv1_560006"
                     /inference="ab initio prediction:AMIGene:2.0"
                     /product="conserved protein of unknown function,
                     Peptidoglycan-binding LysM domain"
                     /transl_table=11
     gene            256643..257674
                     /locus_tag="RALCFv1_560007"
     CDS             256643..257674
                     /note="Evidence 3 : Function proposed based on presence of
                     conserved amino acid motif, structural feature or limited
                     homology; Product type pe : putative enzyme"
                     /locus_tag="RALCFv1_560007"
                     /inference="ab initio prediction:AMIGene:2.0"
                     /product="putative esterase"
                     /transl_table=11
     gene            complement(257692..257997)
                     /locus_tag="RALCFv1_560008"
     CDS             complement(257692..257997)
                     /note="Evidence 4 : Homologs of previously reported genes
                     of unknown function"
                     /locus_tag="RALCFv1_560008"
                     /inference="ab initio prediction:AMIGene:2.0"
                     /product="conserved protein of unknown function"
                     /transl_table=11
     gene            complement(258100..258525)
                     /locus_tag="RALCFv1_560009"
     CDS             complement(258100..258525)
                     /note="Evidence 4 : Homologs of previously reported genes
                     of unknown function"
                     /locus_tag="RALCFv1_560009"
                     /inference="ab initio prediction:AMIGene:2.0"
                     /product="conserved exported protein of unknown function"
                     /transl_table=11
     gene            complement(258863..259426)
                     /locus_tag="RALCFv1_560010"
                     /gene="greB"
     CDS             complement(258863..259426)
                     /function="2.2.2 : Transcription related"
                     /function="3.1.2 : Transcriptional level"
                     /locus_tag="RALCFv1_560010"
                     /inference="ab initio prediction:AMIGene:2.0"
                     /product="Transcription elongation factor (Transcript
                     cleavage factor)"
                     /transl_table=11
                     /note="Evidence 2a : Function of homologous gene
                     experimentally demonstrated in an other organism; PubMedId
                     : 11163202, 14633991, 8431948; Product type f : factor"
                     /gene="greB"
     gene            259549..259625
                     /locus_tag="RALCFv1_tRNA2"
     tRNA            259549..259625
                     /locus_tag="RALCFv1_tRNA2"
                     /inference="profile:tRNAscan:1.23"
                     /product="Arg tRNA"
     gene            complement(259811..262381)
                     /locus_tag="RALCFv1_560011"
     CDS             complement(259811..262381)
                     /function="1.7.33 : Nucleotide and nucleoside conversions"
                     /function="3.1.3.4 : Proteases, cleavage of compounds"
                     /function="5.5.3 : Starvation response"
                     /function="7.1 : Cytoplasm"
                     /product="putative bifunctional: (p)ppGpp synthetase II;
                     guanosine-3',5'-bis pyrophosphate 3'-pyrophosphohydrolase;
                     precursor (spoT)"
                     /inference="ab initio prediction:AMIGene:2.0"
                     /locus_tag="RALCFv1_560011"
                     /EC_number="2.7.6.5"
                     /EC_number="3.1.7.2"
                     /note="Evidence 3 : Function proposed based on presence of
                     conserved amino acid motif, structural feature or limited
                     homology; Product type pe : putative enzyme"
                     /transl_table=11
     gene            262050..262397
                     /locus_tag="RALCFv1_560012"
     CDS             262050..262397
                     /note="Evidence 4 : Homologs of previously reported genes
                     of unknown function"
                     /locus_tag="RALCFv1_560012"
                     /inference="ab initio prediction:AMIGene:2.0"
                     /product="conserved exported protein of unknown function"
                     /transl_table=11
     gene            complement(262478..262681)
                     /locus_tag="RALCFv1_560013"
                     /gene="rpoZ"
     CDS             complement(262478..262681)
                     /function="2.2.2 : Transcription related"
                     /product="DNA-directed RNA polymerase subunit omega"
                     /gene="rpoZ"
                     /inference="ab initio prediction:AMIGene:2.0"
                     /locus_tag="RALCFv1_560013"
                     /EC_number="2.7.7.6"
                     /note="Evidence 2a : Function of homologous gene
                     experimentally demonstrated in an other organism; PubMedId
                     : 1711031, 3549461; Product type e : enzyme"
                     /transl_table=11
     gene            complement(262813..263478)
                     /locus_tag="RALCFv1_560014"
                     /gene="gmk"
     CDS             complement(262813..263478)
                     /function="1.5.2.3 : Purine ribonucleotide biosynthesis"
                     /function="1.7.33 : Nucleotide and nucleoside conversions"
                     /function="7.1 : Cytoplasm"
                     /product="guanylate kinase (GMP kinase)"
                     /gene="gmk"
                     /inference="ab initio prediction:AMIGene:2.0"
                     /locus_tag="RALCFv1_560014"
                     /EC_number="2.7.4.8"
                     /note="Evidence 2a : Function of homologous gene
                     experimentally demonstrated in an other organism; PubMedId
                     : 14594851, 8390989; Product type e : enzyme"
                     /transl_table=11
     gene            complement(263496..264431)
                     /locus_tag="RALCFv1_560015"
     CDS             complement(263496..264431)
                     /function="5.5 : Adaptation to stress"
                     /locus_tag="RALCFv1_560015"
                     /inference="ab initio prediction:AMIGene:2.0"
                     /product="conserved protein of unknown function, putative
                     uncharacterized stress-induced protein"
                     /transl_table=11
                     /note="Evidence 4 : Homologs of previously reported genes
                     of unknown function"
     gene            264577..265599
                     /locus_tag="RALCFv1_560016"
     CDS             264577..265599
                     /product="putative serine/threonine protein kinase"
                     /inference="ab initio prediction:AMIGene:2.0"
                     /locus_tag="RALCFv1_560016"
                     /transl_table=11
                     /note="Evidence 3 : Function proposed based on presence of
                     conserved amino acid motif, structural feature or limited
                     homology; Product type pe : putative enzyme"
                     /EC_number="2.7.1.-"
     gene            265627..266145
                     /locus_tag="RALCFv1_560017"
     CDS             265627..266145
                     /product="putative protein phosphatase (prpC) (fragment)"
                     /inference="ab initio prediction:AMIGene:2.0"
                     /locus_tag="RALCFv1_560017"
                     /transl_table=11
                     /note="Evidence 3 : Function proposed based on presence of
                     conserved amino acid motif, structural feature or limited
                     homology"
                     /EC_number="3.1.3.16"
     gene            266268..266732
                     /locus_tag="RALCFv1_570001"
     CDS             266268..266732
                     /locus_tag="RALCFv1_570001"
                     /inference="ab initio prediction:AMIGene:2.0"
                     /product="Methyl-accepting chemotaxis proteinI(Serine
                     chemoreceptor protein) (fragment)"
                     /transl_table=11
     gene            266656..266901
                     /locus_tag="RALCFv1_570002"
     CDS             266656..266901
                     /note="Evidence 5 : No homology to any previously reported
                     sequences"
                     /locus_tag="RALCFv1_570002"
                     /inference="ab initio prediction:AMIGene:2.0"
                     /product="protein of unknown function"
                     /transl_table=11
     gene            267011..267103
                     /locus_tag="RALCFv1_570003"
     CDS             267011..267103
                     /note="Evidence 6 : Doubtful CDS"
                     /locus_tag="RALCFv1_570003"
                     /inference="ab initio prediction:AMIGene:2.0"
                     /product="hypothethical protein"
                     /transl_table=11
     gene            267215..268093
                     /locus_tag="RALCFv1_570004"
                     /gene="cheR"
     CDS             267215..268093
                     /function="2.3.3 : Posttranslational modification"
                     /function="5.3 : Motility (incl. chemotaxis, energytaxis,
                     aerotaxis, redoxtaxis)"
                     /function="7.1 : Cytoplasm"
                     /product="Methyl-accepting chemotaxis protein
                     O-methyltransferase"
                     /gene="cheR"
                     /inference="ab initio prediction:AMIGene:2.0"
                     /locus_tag="RALCFv1_570004"
                     /EC_number="2.1.1.80"
                     /note="Evidence 2a : Function of homologous gene
                     experimentally demonstrated in an other organism; PubMedId
                     : 12101179, 3510184; Product type e : enzyme"
                     /transl_table=11
     gene            268090..268791
                     /locus_tag="RALCFv1_570005"
     CDS             268090..268791
                     /product="putative chemoreceptor glutamine deamidase cheD"
                     /inference="ab initio prediction:AMIGene:2.0"
                     /locus_tag="RALCFv1_570005"
                     /transl_table=11
                     /note="Evidence 3 : Function proposed based on presence of
                     conserved amino acid motif, structural feature or limited
                     homology; Product type prc : putative receptor"
                     /EC_number="3.5.1.44"
     gene            268815..269942
                     /locus_tag="RALCFv1_570006"
                     /gene="cheB"
     CDS             268815..269942
                     /function="2.3.3 : Posttranslational modification"
                     /function="3.1.2.4.3 : Two-component regulatory systems
                     (external signal)"
                     /function="3.1.3.2 : Covalent modification, demodification,
                     maturation"
                     /function="5.3 : Motility (incl. chemotaxis, energytaxis,
                     aerotaxis, redoxtaxis)"
                     /function="7.1 : Cytoplasm"
                     /product="chemotactic response regulator; methylesterase,
                     in two-component regulatory system with CheA"
                     /gene="cheB"
                     /inference="ab initio prediction:AMIGene:2.0"
                     /locus_tag="RALCFv1_570006"
                     /EC_number="3.1.1.61"
                     /note="Evidence 2a : Function of homologous gene
                     experimentally demonstrated in an other organism; PubMedId
                     : 9760239; Product type e : enzyme"
                     /transl_table=11
     gene            270100..270501
                     /locus_tag="RALCFv1_570007"
                     /gene="cheY"
     CDS             270100..270501
                     /locus_tag="RALCFv1_570007"
                     /inference="ab initio prediction:AMIGene:2.0"
                     /product="Chemotaxis protein cheY"
                     /transl_table=11
                     /note="Evidence 2a : Function of homologous gene
                     experimentally demonstrated in an other organism; PubMedId
                     : 3280143, 7860605; Product type r : regulator"
                     /gene="cheY"
     gene            270501..271157
                     /locus_tag="RALCFv1_570008"
                     /gene="cheZ"
     CDS             270501..271157
                     /locus_tag="RALCFv1_570008"
                     /inference="ab initio prediction:AMIGene:2.0"
                     /product="Chemotaxis phosphatase, CheZ"
                     /transl_table=11
                     /note="Evidence 2a : Function of homologous gene
                     experimentally demonstrated in an other organism; PubMedId
                     : 3298217, 7860605; Product type r : regulator"
                     /gene="cheZ"
     gene            complement(271238..273118)
                     /locus_tag="RALCFv1_570009"
     CDS             complement(271238..273118)
                     /product="putative 4-hydroxyphenylpyruvate dioxygenase"
                     /inference="ab initio prediction:AMIGene:2.0"
                     /locus_tag="RALCFv1_570009"
                     /transl_table=11
                     /note="Evidence 3 : Function proposed based on presence of
                     conserved amino acid motif, structural feature or limited
                     homology; Product type pe : putative enzyme"
                     /EC_number="1.13.11.27"
     gene            complement(273131..274174)
                     /locus_tag="RALCFv1_570010"
     CDS             complement(273131..274174)
                     /note="Evidence 3 : Function proposed based on presence of
                     conserved amino acid motif, structural feature or limited
                     homology; Product type pt : putative transporter"
                     /locus_tag="RALCFv1_570010"
                     /inference="ab initio prediction:AMIGene:2.0"
                     /product="putative outer membrane porin"
                     /transl_table=11
     gene            274291..275244
                     /locus_tag="RALCFv1_570011"
                     /gene="aroE"
     CDS             274291..275244
                     /product="Shikimate dehydrogenase"
                     /inference="ab initio prediction:AMIGene:2.0"
                     /locus_tag="RALCFv1_570011"
                     /transl_table=11
                     /note="Evidence 2b : Function of strongly homologous gene;
                     PubMedId : 12906831; Product type e : enzyme"
                     /EC_number="1.1.1.25"
                     /gene="aroE"
     gene            275390..275854
                     /locus_tag="RALCFv1_570012"
                     /gene="aroQ"
     CDS             275390..275854
                     /product="3-dehydroquinate dehydratase"
                     /inference="ab initio prediction:AMIGene:2.0"
                     /locus_tag="RALCFv1_570012"
                     /transl_table=11
                     /note="Evidence 2a : Function of homologous gene
                     experimentally demonstrated in an other organism; PubMedId
                     : 11937054, 2306211; Product type e : enzyme"
                     /EC_number="4.2.1.10"
                     /gene="aroQ"
     gene            275932..277257
                     /locus_tag="RALCFv1_570013"
     CDS             275932..277257
                     /note="Evidence 3 : Function proposed based on presence of
                     conserved amino acid motif, structural feature or limited
                     homology; Product type pt : putative transporter"
                     /locus_tag="RALCFv1_570013"
                     /inference="ab initio prediction:AMIGene:2.0"
                     /product="putative MFS transporter"
                     /transl_table=11
     gene            complement(277312..277968)
                     /locus_tag="RALCFv1_570014"
     CDS             complement(277312..277968)
                     /note="Evidence 3 : Function proposed based on presence of
                     conserved amino acid motif, structural feature or limited
                     homology; Product type pr : putative regulator"
                     /locus_tag="RALCFv1_570014"
                     /inference="ab initio prediction:AMIGene:2.0"
                     /product="putative transcription regulator protein,
                     TetR-like"
                     /transl_table=11
     gene            278214..279377
                     /locus_tag="RALCFv1_570015"
                     /gene="flhB"
     CDS             278214..279377
                     /locus_tag="RALCFv1_570015"
                     /inference="ab initio prediction:AMIGene:2.0"
                     /product="flagellar export pore protein"
                     /transl_table=11
                     /note="Evidence 2a : Function of homologous gene
                     experimentally demonstrated in an other organism; PubMedId
                     : 16246842, 8002587; Product type t : transporter"
                     /gene="flhB"
     gene            279585..281675
                     /locus_tag="RALCFv1_570016"
                     /gene="flhA"
     CDS             279585..281675
                     /function="1.6.12 : Flagella"
                     /function="5.3 : Motility (incl. chemotaxis, energytaxis,
                     aerotaxis, redoxtaxis)"
                     /function="6.4 : Flagellum"
                     /locus_tag="RALCFv1_570016"
                     /inference="ab initio prediction:AMIGene:2.0"
                     /product="Flagellar biosynthesis protein. FHIPEP family"
                     /transl_table=11
                     /note="Evidence 2a : Function of homologous gene
                     experimentally demonstrated in an other organism; PubMedId
                     : 8002587; Product type s : structure"
                     /gene="flhA"
     gene            281672..283492
                     /locus_tag="RALCFv1_570017"
     CDS             281672..283492
                     /note="Evidence 3 : Function proposed based on presence of
                     conserved amino acid motif, structural feature or limited
                     homology; Product type cp : cell process"
                     /locus_tag="RALCFv1_570017"
                     /inference="ab initio prediction:AMIGene:2.0"
                     /product="putative flagellar biosynthetic protein flhF"
                     /transl_table=11
     gene            283508..284275
                     /locus_tag="RALCFv1_570018"
     CDS             283508..284275
                     /note="Evidence 3 : Function proposed based on presence of
                     conserved amino acid motif, structural feature or limited
                     homology; Product type pr : putative regulator"
                     /locus_tag="RALCFv1_570018"
                     /inference="ab initio prediction:AMIGene:2.0"
                     /product="putative flagellar synthesis regulator flhG"
                     /transl_table=11
     gene            284285..285046
                     /locus_tag="RALCFv1_570019"
                     /gene="fliA"
     CDS             284285..285046
                     /function="2.2.2 : Transcription related"
                     /function="3.1.2.1 : Sigma factors, anti-sigmafactors"
                     /function="3.3.3 : Stimulon (ie. environmental stimulus)"
                     /function="5.3 : Motility (incl. chemotaxis, energytaxis,
                     aerotaxis, redoxtaxis)"
                     /function="6.4 : Flagellum"
                     /function="7.1 : Cytoplasm"
                     /locus_tag="RALCFv1_570019"
                     /inference="ab initio prediction:AMIGene:2.0"
                     /product="RNA polymerase sigma factor for flagellar operon"
                     /transl_table=11
                     /note="Evidence 2a : Function of homologous gene
                     experimentally demonstrated in an other organism; PubMedId
                     : 2196428; Product type f : factor"
                     /gene="fliA"
     gene            complement(285077..286159)
                     /locus_tag="RALCFv1_570020"
     CDS             complement(285077..286159)
                     /note="Evidence 3 : Function proposed based on presence of
                     conserved amino acid motif, structural feature or limited
                     homology; Product type pe : putative enzyme"
                     /locus_tag="RALCFv1_570020"
                     /inference="ab initio prediction:AMIGene:2.0"
                     /product="putative metallo-hydrolase/oxidoreductase"
                     /transl_table=11
     gene            complement(286279..287547)
                     /locus_tag="RALCFv1_570021"
                     /gene="ripAT"
     CDS             complement(286279..287547)
                     /locus_tag="RALCFv1_570021"
                     /inference="ab initio prediction:AMIGene:2.0"
                     /product="putative type III effector protein"
                     /transl_table=11
                     /note="Evidence 3 : Function proposed based on presence of
                     conserved amino acid motif, structural feature or limited
                     homology; Product type ph : phenotype"
                     /gene="ripAT"
     gene            complement(288471..288800)
                     /locus_tag="RALCFv1_570022"
     CDS             complement(288471..288800)
                     /note="Evidence 4 : Homologs of previously reported genes
                     of unknown function"
                     /locus_tag="RALCFv1_570022"
                     /inference="ab initio prediction:AMIGene:2.0"
                     /product="conserved exported protein of unknown function"
                     /transl_table=11
     gene            complement(289912..290094)
                     /locus_tag="RALCFv1_570023"
     CDS             complement(289912..290094)
                     /note="Evidence 3 : Function proposed based on presence of
                     conserved amino acid motif, structural feature or limited
                     homology; Product type lp : lipoprotein"
                     /locus_tag="RALCFv1_570023"
                     /inference="ab initio prediction:AMIGene:2.0"
                     /product="putative lipoprotein"
                     /transl_table=11
     gene            complement(290217..290768)
                     /locus_tag="RALCFv1_570024"
     CDS             complement(290217..290768)
                     /note="Evidence 4 : Homologs of previously reported genes
                     of unknown function"
                     /locus_tag="RALCFv1_570024"
                     /inference="ab initio prediction:AMIGene:2.0"
                     /product="conserved membrane protein of unknown function"
                     /transl_table=11
     gene            291056..295612
                     /locus_tag="RALCFv1_570025"
                     /gene="ripAS"
     CDS             291056..295612
                     /locus_tag="RALCFv1_570025"
                     /inference="ab initio prediction:AMIGene:2.0"
                     /product="Putative type III effector protein (modular
                     protein)"
                     /transl_table=11
                     /note="Evidence 3 : Function proposed based on presence of
                     conserved amino acid motif, structural feature or limited
                     homology; Product type ph : phenotype"
                     /gene="ripAS"
     gene            complement(293714..294715)
                     /locus_tag="RALCFv1_570026"
                     /gene="ssuA"
     CDS             complement(293714..294715)
                     /locus_tag="RALCFv1_570026"
                     /inference="ab initio prediction:AMIGene:2.0"
                     /product="alkanesulfonate transporter subunit;
                     periplasmic-binding component of ABC superfamily"
                     /transl_table=11
                     /note="Evidence 2a : Function of homologous gene
                     experimentally demonstrated in an other organism; PubMedId
                     : 10506196; Product type t : transporter"
                     /gene="ssuA"
     gene            complement(295662..296084)
                     /locus_tag="RALCFv1_570027"
                     /gene="RS_T3E_Hyp12"
     CDS             complement(295662..296084)
                     /locus_tag="RALCFv1_570027"
                     /inference="ab initio prediction:AMIGene:2.0"
                     /product="putative type III effector (Cyclin-like F-box
                     domain)"
                     /transl_table=11
                     /note="Evidence 3 : Function proposed based on presence of
                     conserved amino acid motif, structural feature or limited
                     homology; Product type ph : phenotype"
                     /gene="RS_T3E_Hyp12"
     gene            297130..297423
                     /locus_tag="RALCFv1_570028"
     CDS             297130..297423
                     /note="Evidence 4 : Homologs of previously reported genes
                     of unknown function"
                     /locus_tag="RALCFv1_570028"
                     /inference="ab initio prediction:AMIGene:2.0"
                     /product="conserved exported protein of unknown function"
                     /transl_table=11
     gene            297441..299186
                     /locus_tag="RALCFv1_570029"
     CDS             297441..299186
                     /note="Evidence 4 : Homologs of previously reported genes
                     of unknown function"
                     /locus_tag="RALCFv1_570029"
                     /inference="ab initio prediction:AMIGene:2.0"
                     /product="conserved exported protein of unknown function"
                     /transl_table=11
     gene            299485..299826
                     /locus_tag="RALCFv1_570030"
                     /gene="phnA"
     CDS             299485..299826
                     /locus_tag="RALCFv1_570030"
                     /inference="ab initio prediction:AMIGene:2.0"
                     /product="alkylphosphonate utilization operon protein PhnA"
                     /transl_table=11
                     /note="Evidence 3 : Function proposed based on presence of
                     conserved amino acid motif, structural feature or limited
                     homology; Product type pt : putative transporter"
                     /gene="phnA"
     gene            complement(299881..301260)
                     /locus_tag="RALCFv1_570031"
     CDS             complement(299881..301260)
                     /note="Evidence 2b : Function of strongly homologous gene;
                     Product type e : enzyme"
                     /locus_tag="RALCFv1_570031"
                     /inference="ab initio prediction:AMIGene:2.0"
                     /product="pyridine nucleotide-disulfide oxidoreductase"
                     /transl_table=11
     gene            complement(301257..301424)
                     /locus_tag="RALCFv1_570032"
     CDS             complement(301257..301424)
                     /note="Evidence 5 : No homology to any previously reported
                     sequences"
                     /locus_tag="RALCFv1_570032"
                     /inference="ab initio prediction:AMIGene:2.0"
                     /product="protein of unknown function"
                     /transl_table=11
     gene            301547..302020
                     /locus_tag="RALCFv1_570033"
     CDS             301547..302020
                     /note="Evidence 4 : Homologs of previously reported genes
                     of unknown function"
                     /locus_tag="RALCFv1_570033"
                     /inference="ab initio prediction:AMIGene:2.0"
                     /product="conserved exported protein of unknown function"
                     /transl_table=11
     gene            complement(302127..305879)
                     /locus_tag="RALCFv1_570034"
                     /gene="ipS2"
                     /pseudo
     CDS             complement(302127..305879)
                     /locus_tag="RALCFv1_570034"
                     /inference="ab initio prediction:AMIGene:2.0"
                     /pseudo
                     /product="Type III effector protein (Skwp2) (fragment)"
                     /transl_table=11
                     /note="Evidence 2b : Function of strongly homologous gene;
                     Product type ph : phenotype"
                     /gene="ipS2"
     gene            306059..306478
                     /locus_tag="RALCFv1_580001"
     CDS             306059..306478
                     /product="N5-glutamine methyltransferase, modifies release
                     factors RF-1 and RF-2 (fragment)"
                     /transl_table=11
                     /inference="ab initio prediction:AMIGene:2.0"
                     /locus_tag="RALCFv1_580001"
                     /EC_number="2.1.1.-"
     gene            306555..306866
                     /locus_tag="RALCFv1_580002"
     CDS             306555..306866
                     /note="Evidence 3 : Function proposed based on presence of
                     conserved amino acid motif, structural feature or limited
                     homology; Product type pc : putative carrier"
                     /locus_tag="RALCFv1_580002"
                     /inference="ab initio prediction:AMIGene:2.0"
                     /product="putative glutaredoxin-related protein"
                     /transl_table=11
     gene            306886..307530
                     /locus_tag="RALCFv1_580003"
                     /gene="ubiX"
     CDS             306886..307530
                     /function="1.3.6 : Aerobic respiration"
                     /function="1.5.3.11 : Menaquinone (MK), ubiquinone (Q)"
                     /product="3-octaprenyl-4-hydroxybenzoate carboxy-lyase"
                     /gene="ubiX"
                     /inference="ab initio prediction:AMIGene:2.0"
                     /locus_tag="RALCFv1_580003"
                     /EC_number="4.1.1.-"
                     /note="Evidence 2b : Function of strongly homologous gene;
                     PubMedId : 12799002, 782527, 9658014; Product type e :
                     enzyme"
                     /transl_table=11
     gene            complement(307560..307721)
                     /locus_tag="RALCFv1_580004"
     CDS             complement(307560..307721)
                     /note="Evidence 4 : Homologs of previously reported genes
                     of unknown function"
                     /locus_tag="RALCFv1_580004"
                     /inference="ab initio prediction:AMIGene:2.0"
                     /product="conserved exported protein of unknown function"
                     /transl_table=11
     gene            complement(307843..308562)
                     /locus_tag="RALCFv1_580005"
     CDS             complement(307843..308562)
                     /note="Evidence 4 : Homologs of previously reported genes
                     of unknown function"
                     /locus_tag="RALCFv1_580005"
                     /inference="ab initio prediction:AMIGene:2.0"
                     /product="conserved exported protein of unknown function"
                     /transl_table=11
     gene            308910..310436
                     /locus_tag="RALCFv1_580006"
                     /gene="opgG"
     CDS             308910..310436
                     /locus_tag="RALCFv1_580006"
                     /inference="ab initio prediction:AMIGene:2.0"
                     /product="Glucans biosynthesis protein G precursor"
                     /transl_table=11
                     /note="Evidence 2a : Function of homologous gene
                     experimentally demonstrated in an other organism; PubMedId
                     : 15313617, 7934824; Product type e : enzyme"
                     /gene="opgG"
     gene            310409..312997
                     /locus_tag="RALCFv1_580007"
                     /gene="opgH"
     CDS             310409..312997
                     /product="Glucans biosynthesis glucosyltransferase H"
                     /inference="ab initio prediction:AMIGene:2.0"
                     /locus_tag="RALCFv1_580007"
                     /transl_table=11
                     /note="Evidence 2b : Function of strongly homologous gene;
                     PubMedId : 15313617, 7934824; Product type e : enzyme"
                     /EC_number="2.4.1.-"
                     /gene="opgH"
     gene            313174..313494
                     /locus_tag="RALCFv1_580008"
     CDS             313174..313494
                     /note="Evidence 3 : Function proposed based on presence of
                     conserved amino acid motif, structural feature or limited
                     homology; Product type ph : phenotype"
                     /locus_tag="RALCFv1_580008"
                     /inference="ab initio prediction:AMIGene:2.0"
                     /product="putative signal peptide virulence protein Vrg-6"
                     /transl_table=11
     gene            313664..314152
                     /locus_tag="RALCFv1_580009"
     CDS             313664..314152
                     /note="Evidence 4 : Homologs of previously reported genes
                     of unknown function"
                     /locus_tag="RALCFv1_580009"
                     /inference="ab initio prediction:AMIGene:2.0"
                     /product="conserved protein of unknown function"
                     /transl_table=11
     gene            314178..314405
                     /locus_tag="RALCFv1_580010"
     CDS             314178..314405
                     /note="Evidence 4 : Homologs of previously reported genes
                     of unknown function"
                     /locus_tag="RALCFv1_580010"
                     /inference="ab initio prediction:AMIGene:2.0"
                     /product="conserved protein of unknown function"
                     /transl_table=11
     gene            complement(314402..316171)
                     /locus_tag="RALCFv1_580011"
     CDS             complement(314402..316171)
                     /function="4.3.A.1.a : ATP binding component"
                     /function="7.1 : Cytoplasm"
                     /locus_tag="RALCFv1_580011"
                     /inference="ab initio prediction:AMIGene:2.0"
                     /product="putative ATPase component of ABC transporter"
                     /transl_table=11
                     /note="Evidence 3 : Function proposed based on presence of
                     conserved amino acid motif, structural feature or limited
                     homology; Product type pt : putative transporter"
     gene            complement(316206..316574)
                     /locus_tag="RALCFv1_580012"
                     /gene="cyoD"
     CDS             complement(316206..316574)
                     /function="1.3.6 : Aerobic respiration"
                     /function="1.4.2 : Electron acceptor"
                     /function="6.1 : Membrane"
                     /function="7.3 : Inner membrane"
                     /product="cytochrome o ubiquinol oxidase, subunit IV"
                     /gene="cyoD"
                     /inference="ab initio prediction:AMIGene:2.0"
                     /locus_tag="RALCFv1_580012"
                     /EC_number="1.10.3.-"
                     /note="Evidence 2a : Function of homologous gene
                     experimentally demonstrated in an other organism; PubMedId
                     : 8618822; Product type e : enzyme"
                     /transl_table=11
     gene            complement(316575..317210)
                     /locus_tag="RALCFv1_580013"
                     /gene="cyoC"
     CDS             complement(316575..317210)
                     /function="1.3.6 : Aerobic respiration"
                     /function="1.4.2 : Electron acceptor"
                     /function="4.3.D.4 : The Proton-translocating Cytochrome
                     Oxidase (COX) Superfamily"
                     /function="6.1 : Membrane"
                     /function="7.3 : Inner membrane"
                     /product="cytochrome o ubiquinol oxidase, subunit III"
                     /gene="cyoC"
                     /inference="ab initio prediction:AMIGene:2.0"
                     /locus_tag="RALCFv1_580013"
                     /EC_number="1.10.3.-"
                     /note="Evidence 2a : Function of homologous gene
                     experimentally demonstrated in an other organism; PubMedId
                     : 8618822; Product type e : enzyme"
                     /transl_table=11
     gene            complement(317214..319193)
                     /locus_tag="RALCFv1_580014"
                     /gene="cyoB"
     CDS             complement(317214..319193)
                     /function="1.3.6 : Aerobic respiration"
                     /function="1.4.2 : Electron acceptor"
                     /function="4.3.D.4 : The Proton-translocating Cytochrome
                     Oxidase (COX) Superfamily"
                     /function="6.1 : Membrane"
                     /function="7.3 : Inner membrane"
                     /product="cytochrome o ubiquinol oxidase, subunit I"
                     /gene="cyoB"
                     /inference="ab initio prediction:AMIGene:2.0"
                     /locus_tag="RALCFv1_580014"
                     /EC_number="1.10.3.-"
                     /note="Evidence 2a : Function of homologous gene
                     experimentally demonstrated in an other organism; PubMedId
                     : 8618822; Product type e : enzyme"
                     /transl_table=11
     gene            complement(319203..320216)
                     /locus_tag="RALCFv1_580015"
                     /gene="cyoA"
     CDS             complement(319203..320216)
                     /function="1.3.6 : Aerobic respiration"
                     /function="1.4.2 : Electron acceptor"
                     /function="4.3.D.4 : The Proton-translocating Cytochrome
                     Oxidase (COX) Superfamily"
                     /function="6.1 : Membrane"
                     /function="7.3 : Inner membrane"
                     /product="cytochrome o ubiquinol oxidase, subunit II"
                     /gene="cyoA"
                     /inference="ab initio prediction:AMIGene:2.0"
                     /locus_tag="RALCFv1_580015"
                     /EC_number="1.10.3.-"
                     /note="Evidence 2a : Function of homologous gene
                     experimentally demonstrated in an other organism; PubMedId
                     : 8618822; Product type e : enzyme"
                     /transl_table=11
     gene            320755..321312
                     /locus_tag="RALCFv1_580016"
     CDS             320755..321312
                     /note="Evidence 3 : Function proposed based on presence of
                     conserved amino acid motif, structural feature or limited
                     homology; Product type pr : putative regulator"
                     /locus_tag="RALCFv1_580016"
                     /inference="ab initio prediction:AMIGene:2.0"
                     /product="putative sigma 70 factor"
                     /transl_table=11
     gene            321309..322139
                     /locus_tag="RALCFv1_580017"
     CDS             321309..322139
                     /note="Evidence 3 : Function proposed based on presence of
                     conserved amino acid motif, structural feature or limited
                     homology; Product type pm : putative membrane component"
                     /locus_tag="RALCFv1_580017"
                     /inference="ab initio prediction:AMIGene:2.0"
                     /product="putative iron transport-sensory transduction
                     protein (fecR)"
                     /transl_table=11
     gene            322226..324640
                     /locus_tag="RALCFv1_580018"
     CDS             322226..324640
                     /note="Evidence 3 : Function proposed based on presence of
                     conserved amino acid motif, structural feature or limited
                     homology; Product type prc : putative receptor"
                     /locus_tag="RALCFv1_580018"
                     /inference="ab initio prediction:AMIGene:2.0"
                     /product="putative TonB-dependent siderophore receptor"
                     /transl_table=11
     gene            complement(324723..326597)
                     /locus_tag="RALCFv1_580019"
                     /gene="ggt"
     CDS             complement(324723..326597)
                     /function="1.5.3.10 : Glutathione"
                     /product="Gamma-glutamyltransferase"
                     /gene="ggt"
                     /inference="ab initio prediction:AMIGene:2.0"
                     /locus_tag="RALCFv1_580019"
                     /EC_number="2.3.2.2"
                     /note="Evidence 2a : Function of homologous gene
                     experimentally demonstrated in an other organism; PubMedId
                     : 8763966; Product type e : enzyme"
                     /transl_table=11
     gene            complement(327160..328941)
                     /locus_tag="RALCFv1_590001"
     CDS             complement(327160..328941)
                     /product="fused penicillin-binding protein 1a:
                     transglycosylase (N-terminal); transpeptidase (C-terminal)
                     (fragment)"
                     /transl_table=11
                     /inference="ab initio prediction:AMIGene:2.0"
                     /locus_tag="RALCFv1_590001"
                     /EC_number="2.4.2.-"
                     /EC_number="3.4.-.-"
     gene            329389..330459
                     /locus_tag="RALCFv1_590002"
                     /gene="pilM"
     CDS             329389..330459
                     /function="1.6.13 : Fimbria, pili, curli"
                     /function="4.3.A.7 : The Type IV (Conjugal DNA-Protein
                     Transfer) Secretory Pathway (IVSP) Family"
                     /function="5.13 : Virulence associated"
                     /function="6.5 : Pilus"
                     /locus_tag="RALCFv1_590002"
                     /inference="ab initio prediction:AMIGene:2.0"
                     /product="Fimbrial typa-4 assembly protein"
                     /transl_table=11
                     /note="Evidence 2b : Function of strongly homologous gene;
                     Product type cp : cell process"
                     /gene="pilM"
     gene            330469..331101
                     /locus_tag="RALCFv1_590003"
                     /gene="pilN"
     CDS             330469..331101
                     /function="1.6.13 : Fimbria, pili, curli"
                     /function="4.3.A.7 : The Type IV (Conjugal DNA-Protein
                     Transfer) Secretory Pathway (IVSP) Family"
                     /function="5.13 : Virulence associated"
                     /function="6.5 : Pilus"
                     /locus_tag="RALCFv1_590003"
                     /inference="ab initio prediction:AMIGene:2.0"
                     /product="Fimbrial type-4 assembly transmembrane protein"
                     /transl_table=11
                     /note="Evidence 2b : Function of strongly homologous gene;
                     Product type cp : cell process"
                     /gene="pilN"
     gene            331104..331763
                     /locus_tag="RALCFv1_590004"
                     /gene="pilO"
     CDS             331104..331763
                     /function="1.6.13 : Fimbria, pili, curli"
                     /function="4.3.A.7 : The Type IV (Conjugal DNA-Protein
                     Transfer) Secretory Pathway (IVSP) Family"
                     /function="5.13 : Virulence associated"
                     /function="6.5 : Pilus"
                     /locus_tag="RALCFv1_590004"
                     /inference="ab initio prediction:AMIGene:2.0"
                     /product="fimbrial type-4 assembly transmembrane protein"
                     /transl_table=11
                     /note="Evidence 2b : Function of strongly homologous gene;
                     Product type cp : cell process"
                     /gene="pilO"
     gene            331760..332305
                     /locus_tag="RALCFv1_590005"
                     /gene="pilP"
     CDS             331760..332305
                     /function="1.6.13 : Fimbria, pili, curli"
                     /function="4.3.A.7 : The Type IV (Conjugal DNA-Protein
                     Transfer) Secretory Pathway (IVSP) Family"
                     /function="5.13 : Virulence associated"
                     /function="6.5 : Pilus"
                     /locus_tag="RALCFv1_590005"
                     /inference="ab initio prediction:AMIGene:2.0"
                     /product="fimbrial type-4 assembly lipoprotein"
                     /transl_table=11
                     /note="Evidence 2b : Function of strongly homologous gene;
                     Product type cp : cell process"
                     /gene="pilP"
     gene            332302..334443
                     /locus_tag="RALCFv1_590006"
                     /gene="pilQ"
     CDS             332302..334443
                     /function="4.3.A.7 : The Type IV (Conjugal DNA-Protein
                     Transfer) Secretory Pathway (IVSP) Family"
                     /function="1.6.13 : Fimbria, pili, curli"
                     /function="6.5 : Pilus"
                     /function="5.13 : Virulence associated"
                     /locus_tag="RALCFv1_590006"
                     /inference="ab initio prediction:AMIGene:2.0"
                     /product="fimbrial type-4 assembly protein"
                     /transl_table=11
                     /note="Evidence 2a : Function of homologous gene
                     experimentally demonstrated in an other organism; PubMedId
                     : 14729699, 7901733; Product type t : transporter"
                     /gene="pilQ"
     gene            334618..335139
                     /locus_tag="RALCFv1_590007"
                     /gene="aroK"
     CDS             334618..335139
                     /product="Shikimate kinase (SK)"
                     /inference="ab initio prediction:AMIGene:2.0"
                     /locus_tag="RALCFv1_590007"
                     /transl_table=11
                     /note="Evidence 2a : Function of homologous gene
                     experimentally demonstrated in an other organism; PubMedId
                     : 1309529, 7612934, 7901733; Product type e : enzyme"
                     /EC_number="2.7.1.71"
                     /gene="aroK"
     gene            335154..336260
                     /locus_tag="RALCFv1_590008"
                     /gene="aroB"
     CDS             335154..336260
                     /function="1.5.1.20 : Chorismate"
                     /product="3-dehydroquinate synthase"
                     /gene="aroB"
                     /inference="ab initio prediction:AMIGene:2.0"
                     /locus_tag="RALCFv1_590008"
                     /EC_number="4.2.3.4"
                     /note="Evidence 2a : Function of homologous gene
                     experimentally demonstrated in an other organism; PubMedId
                     : 15381397, 7901733, 9613570; Product type e : enzyme"
                     /transl_table=11
     gene            336279..337442
                     /locus_tag="RALCFv1_590009"
                     /gene="dgt"
     CDS             336279..337442
                     /function="1.7.33 : Nucleotide and nucleoside conversions"
                     /product="deoxyguanosine triphosphate triphosphohydrolase
                     (dGTPase)"
                     /gene="dgt"
                     /inference="ab initio prediction:AMIGene:2.0"
                     /locus_tag="RALCFv1_590009"
                     /EC_number="3.1.5.1"
                     /note="Evidence 2a : Function of homologous gene
                     experimentally demonstrated in an other organism; PubMedId
                     : 2826481; Product type e : enzyme"
                     /transl_table=11
     gene            complement(337594..338268)
                     /locus_tag="RALCFv1_590010"
     CDS             complement(337594..338268)
                     /note="Evidence 3 : Function proposed based on presence of
                     conserved amino acid motif, structural feature or limited
                     homology; Product type pm : putative membrane component"
                     /locus_tag="RALCFv1_590010"
                     /inference="ab initio prediction:AMIGene:2.0"
                     /product="putative outer membrane protein W precursor
                     (ompW)"
                     /transl_table=11
     gene            338540..339265
                     /locus_tag="RALCFv1_590011"
     CDS             338540..339265
                     /note="Evidence 3 : Function proposed based on presence of
                     conserved amino acid motif, structural feature or limited
                     homology; Product type pe : putative enzyme"
                     /locus_tag="RALCFv1_590011"
                     /inference="ab initio prediction:AMIGene:2.0"
                     /product="Putative transposase and inactivated derivatives
                     protein"
                     /transl_table=11
     gene            339515..344263
                     /locus_tag="RALCFv1_590012"
                     /gene="gltB"
     CDS             339515..344263
                     /function="1.5.1.1 : Glutamate"
                     /function="1.8.3 : Nitrogen metabolism"
                     /product="glutamate synthase, large subunit"
                     /gene="gltB"
                     /inference="ab initio prediction:AMIGene:2.0"
                     /locus_tag="RALCFv1_590012"
                     /EC_number="1.4.7.1"
                     /note="Evidence 2a : Function of homologous gene
                     experimentally demonstrated in an other organism; PubMedId
                     : 3326786; Product type e : enzyme"
                     /transl_table=11
     gene            344394..345857
                     /locus_tag="RALCFv1_590013"
                     /gene="gltD"
     CDS             344394..345857
                     /function="1.5.1.1 : Glutamate"
                     /function="1.8.3 : Nitrogen metabolism"
                     /product="glutamate synthase, small subunit,
                     nucleotide-binding, 4Fe-4S protein"
                     /gene="gltD"
                     /inference="ab initio prediction:AMIGene:2.0"
                     /locus_tag="RALCFv1_590013"
                     /EC_number="1.4.1.13"
                     /note="Evidence 2b : Function of strongly homologous gene;
                     PubMedId : 16143852, 2185218; Product type e : enzyme"
                     /transl_table=11
     gene            345985..347070
                     /locus_tag="RALCFv1_590014"
     CDS             345985..347070
                     /note="Evidence 4 : Homologs of previously reported genes
                     of unknown function"
                     /locus_tag="RALCFv1_590014"
                     /inference="ab initio prediction:AMIGene:2.0"
                     /product="conserved protein of unknown function"
                     /transl_table=11
     gene            347307..348146
                     /locus_tag="RALCFv1_590015"
     CDS             347307..348146
                     /function="4.3.A.1.a : ATP binding component"
                     /function="7.1 : Cytoplasm"
                     /product="putative ABC transporter, atp-binding component"
                     /inference="ab initio prediction:AMIGene:2.0"
                     /locus_tag="RALCFv1_590015"
                     /EC_number="3.6.3.25"
                     /note="Evidence 3 : Function proposed based on presence of
                     conserved amino acid motif, structural feature or limited
                     homology; Product type pt : putative transporter"
                     /transl_table=11
     gene            348205..348909
                     /locus_tag="RALCFv1_590016"
     CDS             348205..348909
                     /function="4.3.A.1.m : membrane component"
                     /function="6.1 : Membrane"
                     /locus_tag="RALCFv1_590016"
                     /inference="ab initio prediction:AMIGene:2.0"
                     /product="conserved membrane protein of unknown function,
                     DUF140"
                     /transl_table=11
                     /note="Evidence 4 : Homologs of previously reported genes
                     of unknown function"
     gene            348938..349456
                     /locus_tag="RALCFv1_590017"
     CDS             348938..349456
                     /function="4.3.A.1.p : periplasmic binding component"
                     /locus_tag="RALCFv1_590017"
                     /inference="ab initio prediction:AMIGene:2.0"
                     /product="putative ABC-type transporter, periplasmic
                     binding component"
                     /transl_table=11
                     /note="Evidence 3 : Function proposed based on presence of
                     conserved amino acid motif, structural feature or limited
                     homology; Product type pt : putative transporter"
     gene            349460..350269
                     /locus_tag="RALCFv1_590018"
     CDS             349460..350269
                     /note="Evidence 3 : Function proposed based on presence of
                     conserved amino acid motif, structural feature or limited
                     homology; Product type lp : lipoprotein"
                     /locus_tag="RALCFv1_590018"
                     /inference="ab initio prediction:AMIGene:2.0"
                     /product="putative vacJ-like lipoprotein; transmembrane"
                     /transl_table=11
     gene            350424..351059
                     /locus_tag="RALCFv1_590019"
     CDS             350424..351059
                     /function="4.3.A.1 : The ATP-binding Cassette (ABC)
                     Superfamily + ABC-type Uptake Permeases"
                     /locus_tag="RALCFv1_590019"
                     /inference="ab initio prediction:AMIGene:2.0"
                     /product="putative ABC-type toluene transporter, auxiliary
                     component"
                     /transl_table=11
                     /note="Evidence 3 : Function proposed based on presence of
                     conserved amino acid motif, structural feature or limited
                     homology; Product type pt : putative transporter"
     gene            351125..351439
                     /locus_tag="RALCFv1_590020"
     CDS             351125..351439
                     /note="Evidence 4 : Homologs of previously reported genes
                     of unknown function"
                     /locus_tag="RALCFv1_590020"
                     /inference="ab initio prediction:AMIGene:2.0"
                     /product="conserved protein of unknown function, STAS
                     domain"
                     /transl_table=11
     gene            351675..352631
                     /locus_tag="RALCFv1_590021"
     CDS             351675..352631
                     /function="4.3.A.1.a : ATP binding component"
                     /function="7.1 : Cytoplasm"
                     /product="putative ABC transporter, ATPase component,
                     putative sulfate-transporting"
                     /inference="ab initio prediction:AMIGene:2.0"
                     /locus_tag="RALCFv1_590021"
                     /EC_number="3.6.3.25"
                     /note="Evidence 3 : Function proposed based on presence of
                     conserved amino acid motif, structural feature or limited
                     homology; Product type pt : putative transporter"
                     /transl_table=11
     gene            352628..353416
                     /locus_tag="RALCFv1_590022"
     CDS             352628..353416
                     /function="4.3.A.1.m : membrane component"
                     /function="6.1 : Membrane"
                     /function="7.3 : Inner membrane"
                     /locus_tag="RALCFv1_590022"
                     /inference="ab initio prediction:AMIGene:2.0"
                     /product="putative ABC transporter permease protein,
                     membrane component"
                     /transl_table=11
                     /note="Evidence 3 : Function proposed based on presence of
                     conserved amino acid motif, structural feature or limited
                     homology; Product type pt : putative transporter"
     gene            353474..353710
                     /locus_tag="RALCFv1_590023"
     CDS             353474..353710
                     /function="5.5 : Adaptation to stress"
                     /locus_tag="RALCFv1_590023"
                     /inference="ab initio prediction:AMIGene:2.0"
                     /product="putative transcriptional regulator, BolA family"
                     /transl_table=11
                     /note="Evidence 3 : Function proposed based on presence of
                     conserved amino acid motif, structural feature or limited
                     homology; Product type pr : putative regulator"
     gene            353712..355067
                     /locus_tag="RALCFv1_590024"
                     /gene="murA"
     CDS             353712..355067
                     /function="1.6.7 : Peptidoglycan (murein)"
                     /function="6.2 : Peptidoglycan (murein)"
                     /product="UDP-N-acetylglucosamine
                     1-carboxyvinyltransferase"
                     /gene="murA"
                     /inference="ab initio prediction:AMIGene:2.0"
                     /locus_tag="RALCFv1_590024"
                     /EC_number="2.5.1.7"
                     /note="Evidence 2b : Function of strongly homologous gene;
                     PubMedId : 7608103, 8181716, 9485407; Product type e :
                     enzyme"
                     /transl_table=11
     gene            355086..355787
                     /locus_tag="RALCFv1_590025"
                     /gene="hisG"
     CDS             355086..355787
                     /function="1.5.1.16 : Histidine"
                     /product="ATP phosphoribosyltransferase
                     (ATP-PRTase)(ATP-PRT)"
                     /gene="hisG"
                     /inference="ab initio prediction:AMIGene:2.0"
                     /locus_tag="RALCFv1_590025"
                     /EC_number="2.4.2.17"
                     /note="Evidence 2a : Function of homologous gene
                     experimentally demonstrated in an other organism; PubMedId
                     : 10430882, 10795825, 16051603, 17154531; Product type e :
                     enzyme"
                     /transl_table=11
     gene            355784..357112
                     /locus_tag="RALCFv1_590026"
                     /gene="hisD"
     CDS             355784..357112
                     /function="1.5.1.16 : Histidine"
                     /product="Histidinol dehydrogenase (HDH)"
                     /gene="hisD"
                     /inference="ab initio prediction:AMIGene:2.0"
                     /locus_tag="RALCFv1_590026"
                     /EC_number="1.1.1.23"
                     /note="Evidence 2b : Function of strongly homologous gene;
                     PubMedId : 10795825, 3018428, 7687248; Product type e :
                     enzyme"
                     /transl_table=11
     gene            357123..358253
                     /locus_tag="RALCFv1_590027"
                     /gene="hisC"
     CDS             357123..358253
                     /function="1.5.1.16 : Histidine"
                     /product="Histidinol-phosphate transaminase"
                     /gene="hisC"
                     /inference="ab initio prediction:AMIGene:2.0"
                     /locus_tag="RALCFv1_590027"
                     /EC_number="2.6.1.9"
                     /note="Evidence 2a : Function of homologous gene
                     experimentally demonstrated in an other organism; PubMedId
                     : 11518529, 2999081, 3062174; Product type e : enzyme"
                     /transl_table=11
     gene            358250..358840
                     /locus_tag="RALCFv1_590028"
                     /gene="hisB"
     CDS             358250..358840
                     /function="1.5.1.16 : Histidine"
                     /product="Imidazoleglycerol-phosphate dehydratase"
                     /gene="hisB"
                     /inference="ab initio prediction:AMIGene:2.0"
                     /locus_tag="RALCFv1_590028"
                     /EC_number="4.2.1.19"
                     /note="Evidence 2a : Function of homologous gene
                     experimentally demonstrated in an other organism; PubMedId
                     : 15042344, 2664449; Product type e : enzyme"
                     /transl_table=11
     gene            358888..359511
                     /locus_tag="RALCFv1_590029"
     CDS             358888..359511
                     /function="6.1 : Membrane"
                     /locus_tag="RALCFv1_590029"
                     /inference="ab initio prediction:AMIGene:2.0"
                     /product="putative antibiotic resistance protein, MarC
                     family"
                     /transl_table=11
                     /note="Evidence 3 : Function proposed based on presence of
                     conserved amino acid motif, structural feature or limited
                     homology; Product type pm : putative membrane component"
     gene            359508..360161
                     /locus_tag="RALCFv1_590030"
                     /gene="hisH"
     CDS             359508..360161
                     /function="1.5.1.16 : Histidine"
                     /product="imidazole glycerol phosphate synthase, glutamine
                     amidotransferase subunit with HisF"
                     /gene="hisH"
                     /inference="ab initio prediction:AMIGene:2.0"
                     /locus_tag="RALCFv1_590030"
                     /EC_number="2.4.2.-"
                     /note="Evidence 2a : Function of homologous gene
                     experimentally demonstrated in an other organism; PubMedId
                     : 11551184, 8494895; Product type e : enzyme"
                     /transl_table=11
     gene            360240..360983
                     /locus_tag="RALCFv1_590031"
                     /gene="hisA"
     CDS             360240..360983
                     /function="1.5.1.16 : Histidine"
                     /function="7.1 : Cytoplasm"
                     /product="1-(5-phosphoribosyl)-5-
                     ((5-phosphoribosylamino)methylideneamino)imidazole-4-carbo
                     xamide isomerase"
                     /gene="hisA"
                     /inference="ab initio prediction:AMIGene:2.0"
                     /locus_tag="RALCFv1_590031"
                     /EC_number="5.3.1.16"
                     /note="Evidence 2a : Function of homologous gene
                     experimentally demonstrated in an other organism; PubMedId
                     : 2664449, 7687248, 8028028; Product type e : enzyme"
                     /transl_table=11
     gene            361035..361823
                     /locus_tag="RALCFv1_590032"
                     /gene="hisF"
     CDS             361035..361823
                     /function="1.5.1.16 : Histidine"
                     /function="7.1 : Cytoplasm"
                     /product="imidazole glycerol phosphate synthase, subunit
                     with HisH"
                     /gene="hisF"
                     /inference="ab initio prediction:AMIGene:2.0"
                     /locus_tag="RALCFv1_590032"
                     /EC_number="2.4.2.-"
                     /note="Evidence 2b : Function of strongly homologous gene;
                     Product type e : enzyme"
                     /transl_table=11
     gene            361826..362251
                     /locus_tag="RALCFv1_590033"
                     /gene="hisI"
     CDS             361826..362251
                     /function="1.5.1.16 : Histidine"
                     /product="Phosphoribosyl-AMP cyclohydrolase (PRA-CH)"
                     /gene="hisI"
                     /inference="ab initio prediction:AMIGene:2.0"
                     /locus_tag="RALCFv1_590033"
                     /EC_number="3.5.4.19"
                     /note="Evidence 2a : Function of homologous gene
                     experimentally demonstrated in an other organism; PubMedId
                     : 3018439; Product type e : enzyme"
                     /transl_table=11
     gene            362244..362618
                     /locus_tag="RALCFv1_590034"
                     /gene="hisE"
     CDS             362244..362618
                     /function="1.5.1.16 : Histidine"
                     /product="Phosphoribosyl-ATP pyrophosphatase (PRA-PH)"
                     /gene="hisE"
                     /inference="ab initio prediction:AMIGene:2.0"
                     /locus_tag="RALCFv1_590034"
                     /EC_number="3.6.1.31"
                     /note="Evidence 2b : Function of strongly homologous gene;
                     PubMedId : 11006846, 15740738; Product type e : enzyme"
                     /transl_table=11
     gene            362665..363039
                     /locus_tag="RALCFv1_590035"
     CDS             362665..363039
                     /note="Evidence 4 : Homologs of previously reported genes
                     of unknown function"
                     /locus_tag="RALCFv1_590035"
                     /inference="ab initio prediction:AMIGene:2.0"
                     /product="conserved protein of unknown function"
                     /transl_table=11
     gene            363102..363359
                     /locus_tag="RALCFv1_590036"
                     /gene="tatA"
     CDS             363102..363359
                     /function="4.2.A.64 : The Type V Secretory Pathway or Twin
                     Arginine Targeting (Tat) Family"
                     /function="6.1 : Membrane"
                     /function="7.3 : Inner membrane"
                     /locus_tag="RALCFv1_590036"
                     /inference="ab initio prediction:AMIGene:2.0"
                     /product="Sec-independent protein translocase protein
                     tatA/E homolog"
                     /transl_table=11
                     /note="Evidence 2b : Function of strongly homologous gene;
                     PubMedId : 9649434; Product type t : transporter"
                     /gene="tatA"
     gene            363378..363896
                     /locus_tag="RALCFv1_590037"
                     /gene="tatB"
     CDS             363378..363896
                     /function="4.2.A.64 : The Type V Secretory Pathway or Twin
                     Arginine Targeting (Tat) Family"
                     /locus_tag="RALCFv1_590037"
                     /inference="ab initio prediction:AMIGene:2.0"
                     /product="Sec-independent protein translocase protein tatB
                     homolog"
                     /transl_table=11
                     /note="Evidence 2b : Function of strongly homologous gene;
                     PubMedId : 9649434; Product type t : transporter"
                     /gene="tatB"
     gene            363949..364746
                     /locus_tag="RALCFv1_590038"
                     /gene="tatC"
     CDS             363949..364746
                     /function="4.2.A.64 : The Type V Secretory Pathway or Twin
                     Arginine Targeting (Tat) Family"
                     /function="6.1 : Membrane"
                     /locus_tag="RALCFv1_590038"
                     /inference="ab initio prediction:AMIGene:2.0"
                     /product="Sec-independent protein translocase protein tatC"
                     /transl_table=11
                     /note="Evidence 2b : Function of strongly homologous gene;
                     PubMedId : 11007775; Product type t : transporter"
                     /gene="tatC"
     gene            complement(364817..365893)
                     /locus_tag="RALCFv1_590039"
     CDS             complement(364817..365893)
                     /product="putative atp-binding abc transporter protein"
                     /inference="ab initio prediction:AMIGene:2.0"
                     /locus_tag="RALCFv1_590039"
                     /transl_table=11
                     /note="Evidence 3 : Function proposed based on presence of
                     conserved amino acid motif, structural feature or limited
                     homology; Product type pt : putative transporter"
                     /EC_number="3.6.3.-"
     gene            complement(365886..367697)
                     /locus_tag="RALCFv1_590040"
     CDS             complement(365886..367697)
                     /note="Evidence 3 : Function proposed based on presence of
                     conserved amino acid motif, structural feature or limited
                     homology; Product type pt : putative transporter"
                     /locus_tag="RALCFv1_590040"
                     /inference="ab initio prediction:AMIGene:2.0"
                     /product="putative Ferric transport system permease protein
                     fbpB"
                     /transl_table=11
     gene            complement(367781..368884)
                     /locus_tag="RALCFv1_590041"
     CDS             complement(367781..368884)
                     /note="Evidence 3 : Function proposed based on presence of
                     conserved amino acid motif, structural feature or limited
                     homology; Product type pt : putative transporter"
                     /locus_tag="RALCFv1_590041"
                     /inference="ab initio prediction:AMIGene:2.0"
                     /product="putative iron(III)-binding periplasmic protein
                     precursor (fbpA)"
                     /transl_table=11
     gene            complement(369001..370512)
                     /locus_tag="RALCFv1_590042"
     CDS             complement(369001..370512)
                     /product="Sensor protein, histidine kinase"
                     /inference="ab initio prediction:AMIGene:2.0"
                     /locus_tag="RALCFv1_590042"
                     /transl_table=11
                     /note="Evidence 2b : Function of strongly homologous gene;
                     Product type rc : receptor"
                     /EC_number="2.7.13.3"
     gene            complement(370509..371216)
                     /locus_tag="RALCFv1_590043"
     CDS             complement(370509..371216)
                     /function="3.1.2.4.3 : Two-component regulatory systems
                     (external signal)"
                     /locus_tag="RALCFv1_590043"
                     /inference="ab initio prediction:AMIGene:2.0"
                     /product="putative response regulator, CheY family"
                     /transl_table=11
                     /note="Evidence 3 : Function proposed based on presence of
                     conserved amino acid motif, structural feature or limited
                     homology; Product type pr : putative regulator"
     gene            371252..372454
                     /locus_tag="RALCFv1_590044"
     CDS             371252..372454
                     /note="Evidence 3 : Function proposed based on presence of
                     conserved amino acid motif, structural feature or limited
                     homology; Product type pt : putative transporter"
                     /locus_tag="RALCFv1_590044"
                     /inference="ab initio prediction:AMIGene:2.0"
                     /product="putative iron(III)-binding periplasmic protein
                     precursor (fbpA)"
                     /transl_table=11
     gene            372791..373918
                     /locus_tag="RALCFv1_590045"
     CDS             372791..373918
                     /function="4.1.B : Beta barrel porins (The Outer Membrane
                     Porin (OMP) Functional Superfamily)"
                     /locus_tag="RALCFv1_590045"
                     /inference="ab initio prediction:AMIGene:2.0"
                     /product="putative porin"
                     /transl_table=11
                     /note="Evidence 3 : Function proposed based on presence of
                     conserved amino acid motif, structural feature or limited
                     homology; Product type pt : putative transporter"
     gene            complement(374359..375570)
                     /locus_tag="RALCFv1_590046"
     CDS             complement(374359..375570)
                     /function="1.2.3 : Proteins/peptides/glycopeptides"
                     /product="putative serine protease do-like precursor
                     (degP)"
                     /inference="ab initio prediction:AMIGene:2.0"
                     /locus_tag="RALCFv1_590046"
                     /EC_number="3.4.21.-"
                     /note="Evidence 3 : Function proposed based on presence of
                     conserved amino acid motif, structural feature or limited
                     homology; Product type pe : putative enzyme"
                     /transl_table=11
     gene            375590..376336
                     /locus_tag="RALCFv1_590047"
     CDS             375590..376336
                     /note="Evidence 4 : Homologs of previously reported genes
                     of unknown function"
                     /locus_tag="RALCFv1_590047"
                     /inference="ab initio prediction:AMIGene:2.0"
                     /product="conserved protein of unknown function"
                     /transl_table=11
     gene            complement(376350..376775)
                     /locus_tag="RALCFv1_590048"
                     /gene="mscL"
     CDS             complement(376350..376775)
                     /function="4.1.A.22 : The Large Conductance
                     Mechanosensitive Ion Channel (MscL) Family"
                     /function="5.5.6 : Other stresses (mechanical, nutritional,
                     oxidative)"
                     /function="6.1 : Membrane"
                     /function="7.3 : Inner membrane"
                     /locus_tag="RALCFv1_590048"
                     /inference="ab initio prediction:AMIGene:2.0"
                     /product="Large-conductance mechanosensitive channel"
                     /transl_table=11
                     /note="Evidence 2a : Function of homologous gene
                     experimentally demonstrated in an other organism; PubMedId
                     : 7511799, 8890153, 9632260; Product type t : transporter"
                     /gene="mscL"
     gene            377021..377629
                     /locus_tag="RALCFv1_590049"
                     /gene="petA"
     CDS             377021..377629
                     /function="1.6.15.1 : Cytochromes"
                     /function="1.3.6 : Aerobic respiration"
                     /function="1.4.3 : Electron carrier"
                     /product="Cytochrome bC1 complex (ubiquinol:ferricytochrome
                     c oxidoreductase), Rieske iron-sulfur subunit"
                     /gene="petA"
                     /inference="ab initio prediction:AMIGene:2.0"
                     /locus_tag="RALCFv1_590049"
                     /EC_number="1.10.2.2"
                     /note="Evidence 2a : Function of homologous gene
                     experimentally demonstrated in an other organism; PubMedId
                     : 12441394, 12729720, 2176269; Product type e : enzyme"
                     /transl_table=11
     gene            377626..378351
                     /locus_tag="RALCFv1_590050"
     CDS             377626..378351
                     /note="Evidence 5 : No homology to any previously reported
                     sequences"
                     /locus_tag="RALCFv1_590050"
                     /inference="ab initio prediction:AMIGene:2.0"
                     /product="protein of unknown function"
                     /transl_table=11
     gene            377990..379033
                     /locus_tag="RALCFv1_590051"
                     /gene="petB"
     CDS             377990..379033
                     /locus_tag="RALCFv1_590051"
                     /gene="petB"
                     /inference="ab initio prediction:AMIGene:2.0"
                     /product="Cytochrome b"
                     /transl_table=11
     gene            378544..379725
                     /locus_tag="RALCFv1_590052"
     CDS             378544..379725
                     /product="Cytochrome bC1 complex (ubiquinol:ferricytochrome
                     c oxidoreductase), transmembrane subunit (modular protein)"
                     /transl_table=11
                     /inference="ab initio prediction:AMIGene:2.0"
                     /locus_tag="RALCFv1_590052"
                     /EC_number="1.10.2.2"
     gene            complement(379817..380167)
                     /locus_tag="RALCFv1_600001"
                     /gene="copC"
     CDS             complement(379817..380167)
                     /locus_tag="RALCFv1_600001"
                     /gene="copC"
                     /inference="ab initio prediction:AMIGene:2.0"
                     /product="Copper resistance protein C"
                     /transl_table=11
     gene            complement(380201..381172)
                     /locus_tag="RALCFv1_600002"
                     /gene="copB"
     CDS             complement(380201..381172)
                     /function="1 : Metabolism"
                     /function="5.6.2 : Detoxification (xenobiotic metabolism)"
                     /product="CopB ATPase, Copper resistance protein B
                     precursor"
                     /gene="copB"
                     /inference="ab initio prediction:AMIGene:2.0"
                     /locus_tag="RALCFv1_600002"
                     /EC_number="3.6.1.3"
                     /note="Evidence 2a : Function of homologous gene
                     experimentally demonstrated in an other organism; PubMedId
                     : 11696373, 8449873; Product type e : enzyme"
                     /transl_table=11
     gene            complement(381199..383046)
                     /locus_tag="RALCFv1_600003"
                     /gene="copA"
     CDS             complement(381199..383046)
                     /function="5.6.2 : Detoxification (xenobiotic metabolism)"
                     /locus_tag="RALCFv1_600003"
                     /inference="ab initio prediction:AMIGene:2.0"
                     /product="CopA Copper-resistance transmembrane precursor,
                     Cupredoxin domains"
                     /transl_table=11
                     /note="Evidence 2a : Function of homologous gene
                     experimentally demonstrated in an other organism; PubMedId
                     : 1924351, 8449873; Product type e : enzyme"
                     /gene="copA"
     gene            383233..383919
                     /locus_tag="RALCFv1_600004"
                     /gene="copR"
     CDS             383233..383919
                     /function="2.2.2 : Transcription related"
                     /function="3.1.2.4.3 : Two-component regulatory systems
                     (external signal)"
                     /function="3.3.1 : Operon (regulation of one operon)"
                     /locus_tag="RALCFv1_600004"
                     /inference="ab initio prediction:AMIGene:2.0"
                     /product="response regulator in two-component regulatory
                     system with CopS, regulation of copper resistance"
                     /transl_table=11
                     /note="Evidence 2a : Function of homologous gene
                     experimentally demonstrated in an other organism; PubMedId
                     : 8449873; Product type r : regulator"
                     /gene="copR"
     gene            383919..385298
                     /locus_tag="RALCFv1_600005"
                     /gene="copS"
     CDS             383919..385298
                     /function="2.3.3 : Posttranslational modification"
                     /function="3.1.2.4.3 : Two-component regulatory systems
                     (external signal)"
                     /function="3.1.3.2 : Covalent modification, demodification,
                     maturation"
                     /function="7.3 : Inner membrane"
                     /product="sensory histidine kinase in two-component
                     regulatory system with CopR, regulation of copper
                     resistance, senses copper ions"
                     /gene="copS"
                     /inference="ab initio prediction:AMIGene:2.0"
                     /locus_tag="RALCFv1_600005"
                     /EC_number="2.7.13.3"
                     /note="Evidence 2a : Function of homologous gene
                     experimentally demonstrated in an other organism; PubMedId
                     : 8449873; Product type r : regulator"
                     /transl_table=11
     gene            385769..387364
                     /locus_tag="RALCFv1_600006"
     CDS             385769..387364
                     /locus_tag="RALCFv1_600006"
                     /inference="ab initio prediction:AMIGene:2.0"
                     /product="67 kDa myosin-cross-reactive antigen family
                     protein"
                     /transl_table=11
     gene            387569..387637
                     /locus_tag="RALCFv1_600007"
     CDS             387569..387637
                     /note="Evidence 5 : No homology to any previously reported
                     sequences"
                     /locus_tag="RALCFv1_600007"
                     /inference="ab initio prediction:AMIGene:2.0"
                     /product="protein of unknown function"
                     /transl_table=11
     gene            387701..387982
                     /locus_tag="RALCFv1_600008"
                     /gene="copZ"
     CDS             387701..387982
                     /locus_tag="RALCFv1_600008"
                     /gene="copZ"
                     /inference="ab initio prediction:AMIGene:2.0"
                     /product="Chaperonin"
                     /transl_table=11
     gene            388039..388335
                     /locus_tag="RALCFv1_600009"
     CDS             388039..388335
                     /note="Evidence 5 : No homology to any previously reported
                     sequences"
                     /locus_tag="RALCFv1_600009"
                     /inference="ab initio prediction:AMIGene:2.0"
                     /product="exported protein of unknown function"
                     /transl_table=11
     gene            388387..388698
                     /locus_tag="RALCFv1_600010"
     CDS             388387..388698
                     /locus_tag="RALCFv1_600010"
                     /inference="ab initio prediction:AMIGene:2.0"
                     /product="YHS domain protein"
                     /transl_table=11
     gene            388866..389165
                     /locus_tag="RALCFv1_600011"
     CDS             388866..389165
                     /note="Evidence 4 : Homologs of previously reported genes
                     of unknown function"
                     /locus_tag="RALCFv1_600011"
                     /inference="ab initio prediction:AMIGene:2.0"
                     /product="conserved protein of unknown function"
                     /transl_table=11
     gene            389188..389856
                     /locus_tag="RALCFv1_600012"
     CDS             389188..389856
                     /locus_tag="RALCFv1_600012"
                     /inference="ab initio prediction:AMIGene:2.0"
                     /product="Protein-S-isoprenylcysteine methyltransferase"
                     /transl_table=11
     gene            389870..391234
                     /locus_tag="RALCFv1_600013"
     CDS             389870..391234
                     /locus_tag="RALCFv1_600013"
                     /inference="ab initio prediction:AMIGene:2.0"
                     /product="Beta-lactamase domain protein"
                     /transl_table=11
     gene            complement(391210..391755)
                     /locus_tag="RALCFv1_600014"
     CDS             complement(391210..391755)
                     /note="Evidence 5 : No homology to any previously reported
                     sequences"
                     /locus_tag="RALCFv1_600014"
                     /inference="ab initio prediction:AMIGene:2.0"
                     /product="protein of unknown function"
                     /transl_table=11
     gene            391231..392742
                     /locus_tag="RALCFv1_600015"
     CDS             391231..392742
                     /product="putative thymidine phosphorylase 1"
                     /inference="ab initio prediction:AMIGene:2.0"
                     /locus_tag="RALCFv1_600015"
                     /transl_table=11
                     /note="Evidence 3 : Function proposed based on presence of
                     conserved amino acid motif, structural feature or limited
                     homology"
                     /EC_number="2.4.2.4"
     gene            392739..393644
                     /locus_tag="RALCFv1_600016"
     CDS             392739..393644
                     /product="Ribose-phosphate pyrophosphokinase"
                     /transl_table=11
                     /inference="ab initio prediction:AMIGene:2.0"
                     /locus_tag="RALCFv1_600016"
                     /EC_number="2.7.6.1"
     gene            complement(393626..393820)
                     /locus_tag="RALCFv1_600017"
     CDS             complement(393626..393820)
                     /note="Evidence 5 : No homology to any previously reported
                     sequences"
                     /locus_tag="RALCFv1_600017"
                     /inference="ab initio prediction:AMIGene:2.0"
                     /product="protein of unknown function"
                     /transl_table=11
     gene            393805..394437
                     /locus_tag="RALCFv1_600018"
     CDS             393805..394437
                     /product="Cyclopropane-fatty-acyl-phospholipid synthase
                     (fragment)"
                     /transl_table=11
                     /inference="ab initio prediction:AMIGene:2.0"
                     /locus_tag="RALCFv1_600018"
                     /EC_number="2.1.1.79"
     gene            complement(394530..395495)
                     /locus_tag="RALCFv1_610001"
                     /gene="epsE"
     CDS             complement(394530..395495)
                     /locus_tag="RALCFv1_610001"
                     /inference="ab initio prediction:AMIGene:2.0"
                     /product="EPS I polysaccharide export inner membrane
                     protein epsE (fragment, contig border)"
                     /transl_table=11
                     /note="Evidence 1b : Function experimentally demonstrated
                     in the studied species; PubMedId : 7476194; Product type t
                     : transporter"
                     /gene="epsE"
     gene            complement(395508..396779)
                     /locus_tag="RALCFv1_610002"
                     /gene="epsD"
     CDS             complement(395508..396779)
                     /product="NDP-N-acetyl-D-galactosaminuronic acid
                     dehydrogenase"
                     /inference="ab initio prediction:AMIGene:2.0"
                     /locus_tag="RALCFv1_610002"
                     /transl_table=11
                     /note="Evidence 1b : Function experimentally demonstrated
                     in the studied species; PubMedId : 7476194; Product type e
                     : enzyme"
                     /EC_number="1.1.1.-"
                     /gene="epsD"
     gene            complement(396816..397943)
                     /locus_tag="RALCFv1_610003"
                     /gene="epsC"
     CDS             complement(396816..397943)
                     /product="UDP-N-acetylglucosamine 2-epimerase"
                     /inference="ab initio prediction:AMIGene:2.0"
                     /locus_tag="RALCFv1_610003"
                     /transl_table=11
                     /note="Evidence 1b : Function experimentally demonstrated
                     in the studied species; PubMedId : 7476194; Product type e
                     : enzyme"
                     /EC_number="5.1.3.14"
                     /gene="epsC"
     gene            complement(398150..400402)
                     /locus_tag="RALCFv1_610004"
                     /gene="epsB"
     CDS             complement(398150..400402)
                     /product="tyrosine-protein kinase epsB (EPS I
                     polysaccharide export protein epsB)"
                     /inference="ab initio prediction:AMIGene:2.0"
                     /locus_tag="RALCFv1_610004"
                     /transl_table=11
                     /note="Evidence 1b : Function experimentally demonstrated
                     in the studied species; PubMedId : 7476194; Product type e
                     : enzyme"
                     /EC_number="2.7.10.2"
                     /gene="epsB"
     gene            complement(400440..400877)
                     /locus_tag="RALCFv1_610005"
                     /gene="epsP"
     CDS             complement(400440..400877)
                     /product="low molecular weight protein-tyrosine-phosphatase
                     epsP"
                     /inference="ab initio prediction:AMIGene:2.0"
                     /locus_tag="RALCFv1_610005"
                     /transl_table=11
                     /note="Evidence 1b : Function experimentally demonstrated
                     in the studied species; PubMedId : 7476194; Product type e
                     : enzyme"
                     /EC_number="3.1.3.48"
                     /gene="epsP"
     gene            complement(400874..402007)
                     /locus_tag="RALCFv1_610006"
                     /gene="epsA"
     CDS             complement(400874..402007)
                     /function="4.9.A.1 : The Polysaccharide Transporter (PST)
                     Family"
                     /function="6.1 : Membrane"
                     /locus_tag="RALCFv1_610006"
                     /inference="ab initio prediction:AMIGene:2.0"
                     /product="EPS I polysaccharide export outer membrane
                     protein epsA precursor"
                     /transl_table=11
                     /note="Evidence 2a : Function of homologous gene
                     experimentally demonstrated in an other organism; PubMedId
                     : 7476194; Product type t : transporter"
                     /gene="epsA"
     gene            complement(402837..403184)
                     /locus_tag="RALCFv1_610007"
     CDS             complement(402837..403184)
                     /note="Evidence 4 : Homologs of previously reported genes
                     of unknown function"
                     /locus_tag="RALCFv1_610007"
                     /inference="ab initio prediction:AMIGene:2.0"
                     /product="conserved protein of unknown function"
                     /transl_table=11
     gene            403538..404749
                     /locus_tag="RALCFv1_610008"
                     /gene="ripAY"
     CDS             403538..404749
                     /locus_tag="RALCFv1_610008"
                     /inference="ab initio prediction:AMIGene:2.0"
                     /product="putative type III effector protein"
                     /transl_table=11
                     /note="Evidence 3 : Function proposed based on presence of
                     conserved amino acid motif, structural feature or limited
                     homology; Product type ph : phenotype"
                     /gene="ripAY"
     gene            complement(405033..405188)
                     /locus_tag="RALCFv1_610009"
     CDS             complement(405033..405188)
                     /note="Evidence 5 : No homology to any previously reported
                     sequences"
                     /locus_tag="RALCFv1_610009"
                     /inference="ab initio prediction:AMIGene:2.0"
                     /product="protein of unknown function"
                     /transl_table=11
     gene            405547..406428
                     /locus_tag="RALCFv1_610010"
     CDS             405547..406428
                     /note="Evidence 3 : Function proposed based on presence of
                     conserved amino acid motif, structural feature or limited
                     homology; Product type pr : putative regulator"
                     /locus_tag="RALCFv1_610010"
                     /inference="ab initio prediction:AMIGene:2.0"
                     /product="putative transcription regulator protein,
                     response regulator receiver"
                     /transl_table=11
     gene            406678..406992
                     /locus_tag="RALCFv1_610011"
     CDS             406678..406992
                     /note="Evidence 4 : Homologs of previously reported genes
                     of unknown function"
                     /locus_tag="RALCFv1_610011"
                     /inference="ab initio prediction:AMIGene:2.0"
                     /product="conserved protein of unknown function"
                     /transl_table=11
     gene            407033..407179
                     /locus_tag="RALCFv1_610012"
     CDS             407033..407179
                     /note="Evidence 4 : Homologs of previously reported genes
                     of unknown function"
                     /locus_tag="RALCFv1_610012"
                     /inference="ab initio prediction:AMIGene:2.0"
                     /product="conserved protein of unknown function"
                     /transl_table=11
     gene            complement(407407..407757)
                     /locus_tag="RALCFv1_610013"
     CDS             complement(407407..407757)
                     /note="Evidence 4 : Homologs of previously reported genes
                     of unknown function"
                     /locus_tag="RALCFv1_610013"
                     /inference="ab initio prediction:AMIGene:2.0"
                     /product="conserved protein of unknown function"
                     /transl_table=11
     gene            407584..407910
                     /locus_tag="RALCFv1_610014"
     CDS             407584..407910
                     /note="Evidence 5 : No homology to any previously reported
                     sequences"
                     /locus_tag="RALCFv1_610014"
                     /inference="ab initio prediction:AMIGene:2.0"
                     /product="protein of unknown function"
                     /transl_table=11
     gene            407936..411469
                     /locus_tag="RALCFv1_610015"
                     /gene="ripA5"
                     /pseudo
     CDS             407936..411469
                     /locus_tag="RALCFv1_610015"
                     /inference="ab initio prediction:AMIGene:2.0"
                     /pseudo
                     /product="type III effector protein AWR5"
                     /transl_table=11
                     /note="Evidence 2b : Function of strongly homologous gene;
                     Product type ph : phenotype"
                     /gene="ripA5"
     gene            411120..411470
                     /locus_tag="RALCFv1_610016"
     CDS             411120..411470
                     /note="Evidence 5 : No homology to any previously reported
                     sequences"
                     /locus_tag="RALCFv1_610016"
                     /inference="ab initio prediction:AMIGene:2.0"
                     /product="protein of unknown function"
                     /transl_table=11
     gene            411727..412356
                     /locus_tag="RALCFv1_620001"
     CDS             411727..412356
                     /note="Evidence 4 : Homologs of previously reported genes
                     of unknown function"
                     /locus_tag="RALCFv1_620001"
                     /inference="ab initio prediction:AMIGene:2.0"
                     /product="conserved protein of unknown function, DUF886"
                     /transl_table=11
     gene            complement(412432..412716)
                     /locus_tag="RALCFv1_620002"
                     /gene="hupB"
     CDS             complement(412432..412716)
                     /function="2.1.1 : DNA replication"
                     /function="2.3.7 : Nucleoproteins, basic proteins"
                     /function="3.1.3.1 : Translation attenuation and
                     efficiency"
                     /function="7.1 : Cytoplasm"
                     /locus_tag="RALCFv1_620002"
                     /inference="ab initio prediction:AMIGene:2.0"
                     /product="DNA-binding protein HU-beta, NS1 (HU-1), plays a
                     role in DNA replication and in rpo translation"
                     /transl_table=11
                     /note="Evidence 2a : Function of homologous gene
                     experimentally demonstrated in an other organism; PubMedId
                     : 6793399, 9367749; Product type f : factor"
                     /gene="hupB"
     gene            413018..413770
                     /locus_tag="RALCFv1_620003"
     CDS             413018..413770
                     /note="Evidence 4 : Homologs of previously reported genes
                     of unknown function"
                     /locus_tag="RALCFv1_620003"
                     /inference="ab initio prediction:AMIGene:2.0"
                     /product="conserved protein of unknown function,
                     nad-dependent epimerase/dehydratase domain"
                     /transl_table=11
     gene            complement(413807..415135)
                     /locus_tag="RALCFv1_620004"
                     /gene="proP"
     CDS             complement(413807..415135)
                     /function="4.2.A.1 : The Major Facilitator Superfamily
                     (MFS)"
                     /function="1.5.1.4 : Proline"
                     /function="5.5.1 : Osmotic pressure"
                     /locus_tag="RALCFv1_620004"
                     /inference="ab initio prediction:AMIGene:2.0"
                     /product="proline/glycine betaine transporter, Major
                     facilitator superfamily"
                     /transl_table=11
                     /note="Evidence 2b : Function of strongly homologous gene;
                     PubMedId : 12525168; Product type t : transporter"
                     /gene="proP"
     gene            415317..415619
                     /locus_tag="RALCFv1_620005"
     CDS             415317..415619
                     /note="Evidence 4 : Homologs of previously reported genes
                     of unknown function"
                     /locus_tag="RALCFv1_620005"
                     /inference="ab initio prediction:AMIGene:2.0"
                     /product="conserved exported protein of unknown function"
                     /transl_table=11
     gene            415754..417163
                     /locus_tag="RALCFv1_620006"
     CDS             415754..417163
                     /function="4.2.A.8 : The Gluconate:H+ Symporter (GntP)
                     Family"
                     /locus_tag="RALCFv1_620006"
                     /inference="ab initio prediction:AMIGene:2.0"
                     /product="putative permease"
                     /transl_table=11
                     /note="Evidence 3 : Function proposed based on presence of
                     conserved amino acid motif, structural feature or limited
                     homology; Product type pt : putative transporter"
     gene            complement(417231..417671)
                     /locus_tag="RALCFv1_620007"
     CDS             complement(417231..417671)
                     /note="Evidence 4 : Homologs of previously reported genes
                     of unknown function"
                     /locus_tag="RALCFv1_620007"
                     /inference="ab initio prediction:AMIGene:2.0"
                     /product="conserved exported protein of unknown function"
                     /transl_table=11
     gene            complement(417829..418182)
                     /locus_tag="RALCFv1_620008"
     CDS             complement(417829..418182)
                     /note="Evidence 4 : Homologs of previously reported genes
                     of unknown function"
                     /locus_tag="RALCFv1_620008"
                     /inference="ab initio prediction:AMIGene:2.0"
                     /product="conserved membrane protein of unknown function"
                     /transl_table=11
     gene            418378..419172
                     /locus_tag="RALCFv1_630001"
     CDS             418378..419172
                     /product="Nitrogen regulation protein NR(II) (fragment)"
                     /transl_table=11
                     /inference="ab initio prediction:AMIGene:2.0"
                     /locus_tag="RALCFv1_630001"
                     /EC_number="2.7.13.3"
     gene            419226..420737
                     /locus_tag="RALCFv1_630002"
                     /gene="ntrC"
     CDS             419226..420737
                     /function="1.5.1.2 : Glutamine"
                     /function="1.8.3 : Nitrogen metabolism"
                     /function="2.2.2 : Transcription related"
                     /function="3.1.2.1 : Sigma factors, anti-sigmafactors"
                     /function="3.1.2.2 : Activator"
                     /function="3.1.2.3 : Repressor"
                     /function="3.1.2.4.3 : Two-component regulatory systems
                     (external signal)"
                     /locus_tag="RALCFv1_630002"
                     /inference="ab initio prediction:AMIGene:2.0"
                     /product="Nitrogen regulation protein NR(I)"
                     /transl_table=11
                     /note="Evidence 2a : Function of homologous gene
                     experimentally demonstrated in an other organism; PubMedId
                     : 11064198, 11121068, 12562801; Product type r : regulator"
                     /gene="ntrC"
     gene            complement(420844..421170)
                     /locus_tag="RALCFv1_630003"
     CDS             complement(420844..421170)
                     /note="Evidence 4 : Homologs of previously reported genes
                     of unknown function"
                     /locus_tag="RALCFv1_630003"
                     /inference="ab initio prediction:AMIGene:2.0"
                     /product="conserved protein of unknown function"
                     /transl_table=11
     gene            complement(421343..422230)
                     /locus_tag="RALCFv1_630004"
     CDS             complement(421343..422230)
                     /note="Evidence 3 : Function proposed based on presence of
                     conserved amino acid motif, structural feature or limited
                     homology; Product type pe : putative enzyme"
                     /locus_tag="RALCFv1_630004"
                     /inference="ab initio prediction:AMIGene:2.0"
                     /product="Putative hydrolase of the HAD superfamily
                     protein"
                     /transl_table=11
     gene            422430..423746
                     /locus_tag="RALCFv1_630005"
                     /gene="ugpB"
     CDS             422430..423746
                     /function="1.3.6 : Aerobic respiration"
                     /function="1.3.7 : Anaerobic respiration"
                     /function="1.5.4 : Fatty acid and phosphatidic acid"
                     /function="1.6.1 : Phospholipid"
                     /function="1.7.6 : Glycerol metabolism"
                     /function="4.3.A.1.p : periplasmic binding component"
                     /function="7.2 : Periplasmic space"
                     /locus_tag="RALCFv1_630005"
                     /inference="ab initio prediction:AMIGene:2.0"
                     /product="Glycerol-3-phosphate-binding periplasmic protein"
                     /transl_table=11
                     /note="Evidence 2a : Function of homologous gene
                     experimentally demonstrated in an other organism; PubMedId
                     : 3062310; Product type t : transporter"
                     /gene="ugpB"
     gene            423821..424702
                     /locus_tag="RALCFv1_630006"
                     /gene="ugpA"
     CDS             423821..424702
                     /function="1.3.6 : Aerobic respiration"
                     /function="1.3.7 : Anaerobic respiration"
                     /function="1.5.4 : Fatty acid and phosphatidic acid"
                     /function="1.6.1 : Phospholipid"
                     /function="1.7.6 : Glycerol metabolism"
                     /function="4.3.A.1.m : membrane component"
                     /function="6.1 : Membrane"
                     /function="7.3 : Inner membrane"
                     /locus_tag="RALCFv1_630006"
                     /inference="ab initio prediction:AMIGene:2.0"
                     /product="sn-glycerol-3-phosphate transport system permease
                     protein"
                     /transl_table=11
                     /note="Evidence 2a : Function of homologous gene
                     experimentally demonstrated in an other organism; PubMedId
                     : 3062310; Product type t : transporter"
                     /gene="ugpA"
     gene            424714..425562
                     /locus_tag="RALCFv1_630007"
                     /gene="ugpE"
     CDS             424714..425562
                     /function="1.3.6 : Aerobic respiration"
                     /function="1.3.7 : Anaerobic respiration"
                     /function="1.5.4 : Fatty acid and phosphatidic acid"
                     /function="1.6.1 : Phospholipid"
                     /function="1.7.6 : Glycerol metabolism"
                     /function="4.3.A.1.m : membrane component"
                     /function="6.1 : Membrane"
                     /function="7.3 : Inner membrane"
                     /product="sn-glycerol-3-phosphate transport system permease
                     protein"
                     /gene="ugpE"
                     /inference="ab initio prediction:AMIGene:2.0"
                     /locus_tag="RALCFv1_630007"
                     /EC_number="3.6.3.17"
                     /note="Evidence 2a : Function of homologous gene
                     experimentally demonstrated in an other organism; PubMedId
                     : 3062310; Product type t : transporter"
                     /transl_table=11
     gene            425600..426697
                     /locus_tag="RALCFv1_630008"
                     /gene="ugpC"
     CDS             425600..426697
                     /function="1.3.6 : Aerobic respiration"
                     /function="1.3.7 : Anaerobic respiration"
                     /function="1.5.4 : Fatty acid and phosphatidic acid"
                     /function="1.6.1 : Phospholipid"
                     /function="1.7.6 : Glycerol metabolism"
                     /function="4.3.A.1.a : ATP binding component"
                     /function="7.1 : Cytoplasm"
                     /product="sn-glycerol-3-phosphate transport ATP-binding
                     protein"
                     /gene="ugpC"
                     /inference="ab initio prediction:AMIGene:2.0"
                     /locus_tag="RALCFv1_630008"
                     /EC_number="3.6.3.-"
                     /note="Evidence 2a : Function of homologous gene
                     experimentally demonstrated in an other organism; PubMedId
                     : 3062310, 6408060, 8407831; Product type t : transporter"
                     /transl_table=11
     gene            426694..427452
                     /locus_tag="RALCFv1_630009"
                     /gene="ugpQ"
     CDS             426694..427452
                     /function="1.7.6 : Glycerol metabolism"
                     /function="7.1 : Cytoplasm"
                     /product="Glycerophosphoryl diester phosphodiesterase"
                     /gene="ugpQ"
                     /inference="ab initio prediction:AMIGene:2.0"
                     /locus_tag="RALCFv1_630009"
                     /EC_number="3.1.4.46"
                     /note="Evidence 2a : Function of homologous gene
                     experimentally demonstrated in an other organism; PubMedId
                     : 1851953, 2541415; Product type e : enzyme"
                     /transl_table=11
     gene            427691..430597
                     /locus_tag="RALCFv1_630010"
                     /gene="sucA"
     CDS             427691..430597
                     /function="1.3.4 : Tricarboxylic acid cycle"
                     /product="2-oxoglutarate dehydrogenase E1 component"
                     /gene="sucA"
                     /inference="ab initio prediction:AMIGene:2.0"
                     /locus_tag="RALCFv1_630010"
                     /EC_number="1.2.4.2"
                     /note="Evidence 2a : Function of homologous gene
                     experimentally demonstrated in an other organism; PubMedId
                     : 6376123, 8981998; Product type e : enzyme"
                     /transl_table=11
     gene            430740..432005
                     /locus_tag="RALCFv1_630011"
                     /gene="sucB"
     CDS             430740..432005
                     /function="1.3.4 : Tricarboxylic acid cycle"
                     /product="Dihydrolipoyllysine-residue succinyltransferase
                     component of 2-oxoglutarate dehydrogenase complex"
                     /gene="sucB"
                     /inference="ab initio prediction:AMIGene:2.0"
                     /locus_tag="RALCFv1_630011"
                     /EC_number="2.3.1.61"
                     /note="Evidence 2a : Function of homologous gene
                     experimentally demonstrated in an other organism; PubMedId
                     : 6376124; Product type e : enzyme"
                     /transl_table=11
     gene            432078..433514
                     /locus_tag="RALCFv1_630012"
                     /gene="lpdA"
     CDS             432078..433514
                     /function="1.7.8 : Gluconeogenesis"
                     /function="1.7.28 : Pyruvate catabolism"
                     /function="1.3.1 : Glycolysis"
                     /function="1.3.4 : Tricarboxylic acid cycle"
                     /function="1.1.3.5 : Glycine cleavage"
                     /product="Dihydrolipoamide dehydrogenase (component of
                     pyruvate and 2-oxoglutarate dehydrogenases complexes)
                     oxidoreductase protein"
                     /gene="lpdA"
                     /inference="ab initio prediction:AMIGene:2.0"
                     /locus_tag="RALCFv1_630012"
                     /EC_number="1.8.1.4"
                     /note="Evidence 2a : Function of homologous gene
                     experimentally demonstrated in an other organism; PubMedId
                     : 1902462, 2211531, 6352260; Product type e : enzyme"
                     /transl_table=11
     gene            433606..434703
                     /locus_tag="RALCFv1_630013"
     CDS             433606..434703
                     /function="1.7.1 : Unassigned reversible reactions"
                     /locus_tag="RALCFv1_630013"
                     /inference="ab initio prediction:AMIGene:2.0"
                     /product="putative ATPase, with nucleoside triP hydrolase
                     domain"
                     /transl_table=11
                     /note="Evidence 3 : Function proposed based on presence of
                     conserved amino acid motif, structural feature or limited
                     homology; Product type pe : putative enzyme"
     gene            complement(434716..435561)
                     /locus_tag="RALCFv1_630014"
     CDS             complement(434716..435561)
                     /product="putative phosphosulfolactate
                     phosphohydrolase-related protein (comB)"
                     /inference="ab initio prediction:AMIGene:2.0"
                     /locus_tag="RALCFv1_630014"
                     /transl_table=11
                     /note="Evidence 3 : Function proposed based on presence of
                     conserved amino acid motif, structural feature or limited
                     homology; Product type pe : putative enzyme"
                     /EC_number="3.1.3.71"
     gene            435742..438282
                     /locus_tag="RALCFv1_630015"
                     /gene="ccoI"
     CDS             435742..438282
                     /function="1.6.15.1 : Cytochromes"
                     /function="1.3.6 : Aerobic respiration"
                     /function="4.S.36 : Cu"
                     /function="4.3.A.3 : The P-type ATPase (P-ATPase)
                     Superfamily"
                     /product="Copper-exporting ATPase"
                     /gene="ccoI"
                     /inference="ab initio prediction:AMIGene:2.0"
                     /locus_tag="RALCFv1_630015"
                     /EC_number="3.6.3.4"
                     /note="Evidence 2b : Function of strongly homologous gene;
                     PubMedId : 8048974; Product type e : enzyme"
                     /transl_table=11
     gene            438292..438465
                     /locus_tag="RALCFv1_630016"
                     /gene="ccoS"
     CDS             438292..438465
                     /function="1.3.6 : Aerobic respiration"
                     /function="1.6.15.1 : Cytochromes"
                     /locus_tag="RALCFv1_630016"
                     /inference="ab initio prediction:AMIGene:2.0"
                     /product="Cytochrome oxidase maturation protein cbb3-type"
                     /transl_table=11
                     /note="Evidence 2b : Function of strongly homologous gene;
                     PubMedId : 10704306; Product type f : factor"
                     /gene="ccoS"
     gene            438580..440037
                     /locus_tag="RALCFv1_630017"
                     /gene="ccoN"
     CDS             438580..440037
                     /function="1.3.6 : Aerobic respiration"
                     /function="1.6.15.1 : Cytochromes"
                     /product="Cytochrome C oxidase cbb3-type, subunit I"
                     /gene="ccoN"
                     /inference="ab initio prediction:AMIGene:2.0"
                     /locus_tag="RALCFv1_630017"
                     /EC_number="1.9.3.1"
                     /note="Evidence 2a : Function of homologous gene
                     experimentally demonstrated in an other organism; PubMedId
                     : 15100055, 8386371; Product type c : carrier"
                     /transl_table=11
     gene            440048..440728
                     /locus_tag="RALCFv1_630018"
                     /gene="ccoO"
     CDS             440048..440728
                     /function="1.3.6 : Aerobic respiration"
                     /function="1.6.15.1 : Cytochromes"
                     /product="Cytochrome C oxidase cbb3-type, mono-heme subunit
                     II"
                     /gene="ccoO"
                     /inference="ab initio prediction:AMIGene:2.0"
                     /locus_tag="RALCFv1_630018"
                     /EC_number="1.9.3.1"
                     /note="Evidence 2a : Function of homologous gene
                     experimentally demonstrated in an other organism; PubMedId
                     : 8386371; Product type c : carrier"
                     /transl_table=11
     gene            440732..440914
                     /locus_tag="RALCFv1_630019"
                     /gene="ccoQ"
     CDS             440732..440914
                     /function="1.3.6 : Aerobic respiration"
                     /function="1.6.15.1 : Cytochromes"
                     /product="Cytochrome C oxidase cbb3-type, membrane subunit"
                     /gene="ccoQ"
                     /inference="ab initio prediction:AMIGene:2.0"
                     /locus_tag="RALCFv1_630019"
                     /EC_number="1.9.3.1"
                     /note="Evidence 2a : Function of homologous gene
                     experimentally demonstrated in an other organism; PubMedId
                     : 12070166, 15100055; Product type c : carrier"
                     /transl_table=11
     gene            440927..441871
                     /locus_tag="RALCFv1_630020"
                     /gene="ccoP"
     CDS             440927..441871
                     /function="1.3.6 : Aerobic respiration"
                     /function="1.6.15.1 : Cytochromes"
                     /product="Cytochrome C oxidase cbb3-type, di-heme subunit
                     III"
                     /gene="ccoP"
                     /inference="ab initio prediction:AMIGene:2.0"
                     /locus_tag="RALCFv1_630020"
                     /EC_number="1.9.3.1"
                     /note="Evidence 2a : Function of homologous gene
                     experimentally demonstrated in an other organism; PubMedId
                     : 8386371; Product type c : carrier"
                     /transl_table=11
     gene            441868..443331
                     /locus_tag="RALCFv1_630021"
                     /gene="ccoG"
     CDS             441868..443331
                     /function="1.3.6 : Aerobic respiration"
                     /function="1.6.15.1 : Cytochromes"
                     /locus_tag="RALCFv1_630021"
                     /inference="ab initio prediction:AMIGene:2.0"
                     /product="iron-sulfur 4Fe-4S ferredoxin transmembrane
                     protein"
                     /transl_table=11
                     /note="Evidence 2b : Function of strongly homologous gene;
                     Product type m : membrane component"
                     /gene="ccoG"
     gene            443359..443589
                     /locus_tag="RALCFv1_630022"
     CDS             443359..443589
                     /note="Evidence 3 : Function proposed based on presence of
                     conserved amino acid motif, structural feature or limited
                     homology; Product type lp : lipoprotein"
                     /locus_tag="RALCFv1_630022"
                     /inference="ab initio prediction:AMIGene:2.0"
                     /product="putative transmembrane lipoprotein"
                     /transl_table=11
     gene            443586..443840
                     /locus_tag="RALCFv1_630023"
     CDS             443586..443840
                     /note="Evidence 4 : Homologs of previously reported genes
                     of unknown function"
                     /locus_tag="RALCFv1_630023"
                     /inference="ab initio prediction:AMIGene:2.0"
                     /product="conserved exported protein of unknown function"
                     /transl_table=11
     gene            complement(443862..444509)
                     /locus_tag="RALCFv1_630024"
                     /gene="fnr"
     CDS             complement(443862..444509)
                     /function="3.1.2 : Transcriptional level"
                     /function="3.3.1 : Operon (regulation of one operon)"
                     /function="1.3.6 : Aerobic respiration"
                     /function="1.6.15.1 : Cytochromes"
                     /locus_tag="RALCFv1_630024"
                     /inference="ab initio prediction:AMIGene:2.0"
                     /product="O2-sensitive transcriptional regulator of ccoNOQP
                     operon"
                     /transl_table=11
                     /note="Evidence 2b : Function of strongly homologous gene;
                     PubMedId : 14714103; Product type r : regulator"
                     /gene="fnr"
     gene            444767..445513
                     /locus_tag="RALCFv1_630025"
     CDS             444767..445513
                     /note="Evidence 3 : Function proposed based on presence of
                     conserved amino acid motif, structural feature or limited
                     homology; Product type lp : lipoprotein"
                     /locus_tag="RALCFv1_630025"
                     /inference="ab initio prediction:AMIGene:2.0"
                     /product="putative inner membrane lipoprotein"
                     /transl_table=11
     gene            445955..446911
                     /locus_tag="RALCFv1_630026"
                     /gene="scpB"
     CDS             445955..446911
                     /function="5.1 : Cell division"
                     /locus_tag="RALCFv1_630026"
                     /inference="ab initio prediction:AMIGene:2.0"
                     /product="chromosome segregation and condensation protein"
                     /transl_table=11
                     /note="Evidence 2b : Function of strongly homologous gene;
                     Product type cp : cell process"
                     /gene="scpB"
     gene            446999..448786
                     /locus_tag="RALCFv1_630027"
                     /gene="rluB"
     CDS             446999..448786
                     /function="2.2.3 : RNA modification"
                     /locus_tag="RALCFv1_630027"
                     /inference="ab initio prediction:AMIGene:2.0"
                     /product="Ribosomal large subunit pseudouridine synthase B"
                     /transl_table=11
                     /note="Evidence 2b : Function of strongly homologous gene;
                     Product type e : enzyme"
                     /gene="rluB"
     gene            448994..449482
                     /locus_tag="RALCFv1_630028"
     CDS             448994..449482
                     /note="Evidence 4 : Homologs of previously reported genes
                     of unknown function"
                     /locus_tag="RALCFv1_630028"
                     /inference="ab initio prediction:AMIGene:2.0"
                     /product="conserved protein of unknown function"
                     /transl_table=11
     gene            449479..450954
                     /locus_tag="RALCFv1_630029"
                     /gene="nusA"
     CDS             449479..450954
                     /function="2.2.2 : Transcription related"
                     /function="3.1.2 : Transcriptional level"
                     /function="7.1 : Cytoplasm"
                     /locus_tag="RALCFv1_630029"
                     /inference="ab initio prediction:AMIGene:2.0"
                     /product="transcription termination/antitermination L
                     factor"
                     /transl_table=11
                     /note="Evidence 2a : Function of homologous gene
                     experimentally demonstrated in an other organism; PubMedId
                     : 9571053; Product type f : factor"
                     /gene="nusA"
     gene            451017..453899
                     /locus_tag="RALCFv1_630030"
                     /gene="infB"
     CDS             451017..453899
                     /function="2.3.2 : Translation"
                     /function="7.1 : Cytoplasm"
                     /locus_tag="RALCFv1_630030"
                     /inference="ab initio prediction:AMIGene:2.0"
                     /product="Translation initiation factor IF-2"
                     /transl_table=11
                     /note="Evidence 2a : Function of homologous gene
                     experimentally demonstrated in an other organism; PubMedId
                     : 14532131, 14691238, 1764105, 1805969, 2849753, 6096856,
                     6326058, 92075771, 92260539, 99355440; Product type f :
                     factor"
                     /gene="infB"
     gene            454030..454401
                     /locus_tag="RALCFv1_630031"
                     /gene="rbfA"
     CDS             454030..454401
                     /function="2.2.3 : RNA modification"
                     /function="7.1 : Cytoplasm"
                     /locus_tag="RALCFv1_630031"
                     /inference="ab initio prediction:AMIGene:2.0"
                     /product="Ribosome-binding factor A"
                     /transl_table=11
                     /note="Evidence 2a : Function of homologous gene
                     experimentally demonstrated in an other organism; PubMedId
                     : 7535280; Product type f : factor"
                     /gene="rbfA"
     gene            454404..455348
                     /locus_tag="RALCFv1_630032"
                     /gene="truB"
     CDS             454404..455348
                     /function="2.2.3 : RNA modification"
                     /function="7.1 : Cytoplasm"
                     /product="tRNA pseudouridine synthase B"
                     /gene="truB"
                     /inference="ab initio prediction:AMIGene:2.0"
                     /locus_tag="RALCFv1_630032"
                     /EC_number="4.2.1.70"
                     /note="Evidence 2a : Function of homologous gene
                     experimentally demonstrated in an other organism; PubMedId
                     : 12427942; Product type e : enzyme"
                     /transl_table=11
     gene            complement(455433..455621)
                     /locus_tag="RALCFv1_630033"
     CDS             complement(455433..455621)
                     /note="Evidence 5 : No homology to any previously reported
                     sequences"
                     /locus_tag="RALCFv1_630033"
                     /inference="ab initio prediction:AMIGene:2.0"
                     /product="protein of unknown function"
                     /transl_table=11
     gene            455926..459204
                     /locus_tag="RALCFv1_640001"
     CDS             455926..459204
                     /note="Evidence 3 : Function proposed based on presence of
                     conserved amino acid motif, structural feature or limited
                     homology"
                     /locus_tag="RALCFv1_640001"
                     /inference="ab initio prediction:AMIGene:2.0"
                     /product="putative hemagglutinin-related autotransporter
                     protein (fragment)"
                     /transl_table=11
     gene            complement(459243..460415)
                     /locus_tag="RALCFv1_640002"
     CDS             complement(459243..460415)
                     /note="Evidence 4 : Homologs of previously reported genes
                     of unknown function"
                     /locus_tag="RALCFv1_640002"
                     /inference="ab initio prediction:AMIGene:2.0"
                     /product="conserved hypothetical protein, Putative
                     2-nitropropane dioxygenase"
                     /transl_table=11
     gene            460641..460742
                     /locus_tag="RALCFv1_misc_RNA_34"
     misc_RNA        460641..460742
                     /locus_tag="RALCFv1_misc_RNA_34"
                     /inference="profile:Rfam:8.0"
                     /product="TPP"
     gene            460834..462729
                     /locus_tag="RALCFv1_640003"
                     /gene="thiC"
     CDS             460834..462729
                     /function="1.5.3.8 : Thiamine (Vitamin B1)"
                     /locus_tag="RALCFv1_640003"
                     /inference="ab initio prediction:AMIGene:2.0"
                     /product="thiamin (pyrimidine moiety) biosynthesis protein"
                     /transl_table=11
                     /note="Evidence 2a : Function of homologous gene
                     experimentally demonstrated in an other organism; PubMedId
                     : 9371431; Product type f : factor"
                     /gene="thiC"
     gene            462742..463881
                     /locus_tag="RALCFv1_640004"
                     /gene="thiO"
     CDS             462742..463881
                     /function="1.5.3.8 : Thiamine (Vitamin B1)"
                     /product="D-AMINO ACID OXIDASE FLAVOPROTEIN OXIDOREDUCTASE;
                     thiamine biosynthesis"
                     /gene="thiO"
                     /inference="ab initio prediction:AMIGene:2.0"
                     /locus_tag="RALCFv1_640004"
                     /EC_number="1.4.3.3"
                     /note="Evidence 2b : Function of strongly homologous gene;
                     PubMedId : 9371431; Product type e : enzyme"
                     /transl_table=11
     gene            463878..464093
                     /locus_tag="RALCFv1_640005"
                     /gene="thiS"
     CDS             463878..464093
                     /function="1.5.3.8 : Thiamine (Vitamin B1)"
                     /locus_tag="RALCFv1_640005"
                     /inference="ab initio prediction:AMIGene:2.0"
                     /product="sulfur transfer protein"
                     /transl_table=11
                     /note="Evidence 2a : Function of homologous gene
                     experimentally demonstrated in an other organism; PubMedId
                     : 8432721; Product type c : carrier"
                     /gene="thiS"
     gene            464103..464930
                     /locus_tag="RALCFv1_640006"
                     /gene="thiG"
     CDS             464103..464930
                     /function="1.5.3.8 : Thiamine (Vitamin B1)"
                     /locus_tag="RALCFv1_640006"
                     /inference="ab initio prediction:AMIGene:2.0"
                     /product="thiamin biosynthesis ThiGH complex subunit"
                     /transl_table=11
                     /note="Evidence 2a : Function of homologous gene
                     experimentally demonstrated in an other organism; PubMedId
                     : 8432721; Product type e : enzyme"
                     /gene="thiG"
     gene            464927..466093
                     /locus_tag="RALCFv1_640007"
                     /gene="thiE"
     CDS             464927..466093
                     /function="1.5.3.8 : Thiamine (Vitamin B1)"
                     /product="THIAMINE-PHOSPHATE PYROPHOSPHORYLASE"
                     /gene="thiE"
                     /inference="ab initio prediction:AMIGene:2.0"
                     /locus_tag="RALCFv1_640007"
                     /EC_number="2.5.1.3"
                     /note="Evidence 2a : Function of homologous gene
                     experimentally demonstrated in an other organism; PubMedId
                     : 8432721; Product type e : enzyme"
                     /transl_table=11
     gene            466219..466698
                     /locus_tag="RALCFv1_640008"
     CDS             466219..466698
                     /note="Evidence 2b : Function of strongly homologous gene;
                     Product type e : enzyme"
                     /locus_tag="RALCFv1_640008"
                     /inference="ab initio prediction:AMIGene:2.0"
                     /product="Glyoxalase/bleomycin resistance
                     protein/dioxygenase (Dioxygenase)"
                     /transl_table=11
     gene            466732..466962
                     /locus_tag="RALCFv1_640009"
     CDS             466732..466962
                     /note="Evidence 4 : Homologs of previously reported genes
                     of unknown function"
                     /locus_tag="RALCFv1_640009"
                     /inference="ab initio prediction:AMIGene:2.0"
                     /product="conserved exported protein of unknown function"
                     /transl_table=11
     gene            complement(466839..467201)
                     /locus_tag="RALCFv1_640010"
     CDS             complement(466839..467201)
                     /note="Evidence 3 : Function proposed based on presence of
                     conserved amino acid motif, structural feature or limited
                     homology; Product type pm : putative membrane component"
                     /locus_tag="RALCFv1_640010"
                     /inference="ab initio prediction:AMIGene:2.0"
                     /product="putative lipoprotein transmembrane"
                     /transl_table=11
     gene            467517..468629
                     /locus_tag="RALCFv1_650001"
     CDS             467517..468629
                     /note="Evidence 4 : Homologs of previously reported genes
                     of unknown function"
                     /locus_tag="RALCFv1_650001"
                     /inference="ab initio prediction:AMIGene:2.0"
                     /product="conserved protein of unknown function"
                     /transl_table=11
     gene            468626..468709
                     /locus_tag="RALCFv1_650002"
     CDS             468626..468709
                     /note="Evidence 3 : Function proposed based on presence of
                     conserved amino acid motif, structural feature or limited
                     homology"
                     /locus_tag="RALCFv1_650002"
                     /inference="ab initio prediction:AMIGene:2.0"
                     /product="putative Zinc metalloprotease (fragment)"
                     /transl_table=11
     gene            complement(468862..471504)
                     /locus_tag="RALCFv1_650003"
                     /gene="alaS"
     CDS             complement(468862..471504)
                     /function="2.3.1 : Amino acid-activation"
                     /function="7.1 : Cytoplasm"
                     /product="alanyl-tRNA synthetase"
                     /gene="alaS"
                     /inference="ab initio prediction:AMIGene:2.0"
                     /locus_tag="RALCFv1_650003"
                     /EC_number="6.1.1.7"
                     /note="Evidence 2a : Function of homologous gene
                     experimentally demonstrated in an other organism; PubMedId
                     : 8163518; Product type e : enzyme"
                     /transl_table=11
     gene            471690..473399
                     /locus_tag="RALCFv1_650004"
     CDS             471690..473399
                     /product="putative Formyl-CoA transferase, CaiB/BaiF family
                     (modular protein)"
                     /inference="ab initio prediction:AMIGene:2.0"
                     /locus_tag="RALCFv1_650004"
                     /transl_table=11
                     /note="Evidence 3 : Function proposed based on presence of
                     conserved amino acid motif, structural feature or limited
                     homology"
                     /EC_number="2.8.3.16"
     gene            472942..473394
                     /locus_tag="RALCFv1_650005"
     CDS             472942..473394
                     /note="Evidence 4 : Homologs of previously reported genes
                     of unknown function"
                     /locus_tag="RALCFv1_650005"
                     /inference="ab initio prediction:AMIGene:2.0"
                     /product="conserved hypothetical protein; putative
                     TRANSMEMBRANE PROTEIN"
                     /transl_table=11
     gene            473613..474098
                     /locus_tag="RALCFv1_650006"
     CDS             473613..474098
                     /note="Evidence 4 : Homologs of previously reported genes
                     of unknown function"
                     /locus_tag="RALCFv1_650006"
                     /inference="ab initio prediction:AMIGene:2.0"
                     /product="conserved hypothetical protein, DUF1468; putative
                     TRANSMEMBRANE PROTEIN"
                     /transl_table=11
     gene            474109..475611
                     /locus_tag="RALCFv1_650007"
     CDS             474109..475611
                     /note="Evidence 4 : Homologs of previously reported genes
                     of unknown function"
                     /locus_tag="RALCFv1_650007"
                     /inference="ab initio prediction:AMIGene:2.0"
                     /product="conserved membrane protein of unknown function"
                     /transl_table=11
     gene            476038..477780
                     /locus_tag="RALCFv1_650008"
                     /gene="glnS"
     CDS             476038..477780
                     /function="2.3.1 : Amino acid-activation"
                     /function="7.1 : Cytoplasm"
                     /product="Glutaminyl-tRNA synthetase"
                     /gene="glnS"
                     /inference="ab initio prediction:AMIGene:2.0"
                     /locus_tag="RALCFv1_650008"
                     /EC_number="6.1.1.18"
                     /note="Evidence 2a : Function of homologous gene
                     experimentally demonstrated in an other organism; PubMedId
                     : 2464170; Product type e : enzyme"
                     /transl_table=11
     gene            477825..478394
                     /locus_tag="RALCFv1_650009"
     CDS             477825..478394
                     /note="Evidence 3 : Function proposed based on presence of
                     conserved amino acid motif, structural feature or limited
                     homology; Product type pc : putative carrier"
                     /locus_tag="RALCFv1_650009"
                     /inference="ab initio prediction:AMIGene:2.0"
                     /product="Putative YceI-like protein"
                     /transl_table=11
     gene            478402..478623
                     /locus_tag="RALCFv1_650010"
     CDS             478402..478623
                     /note="Evidence 4 : Homologs of previously reported genes
                     of unknown function"
                     /locus_tag="RALCFv1_650010"
                     /inference="ab initio prediction:AMIGene:2.0"
                     /product="conserved protein of unknown function"
                     /transl_table=11
     gene            478665..479048
                     /locus_tag="RALCFv1_650011"
     CDS             478665..479048
                     /note="Evidence 4 : Homologs of previously reported genes
                     of unknown function"
                     /locus_tag="RALCFv1_650011"
                     /inference="ab initio prediction:AMIGene:2.0"
                     /product="conserved membrane protein of unknown function"
                     /transl_table=11
     gene            complement(479127..480479)
                     /locus_tag="RALCFv1_650012"
     CDS             complement(479127..480479)
                     /note="Evidence 4 : Homologs of previously reported genes
                     of unknown function"
                     /locus_tag="RALCFv1_650012"
                     /inference="ab initio prediction:AMIGene:2.0"
                     /product="conserved exported protein of unknown function"
                     /transl_table=11
     gene            complement(480476..483292)
                     /locus_tag="RALCFv1_650013"
     CDS             complement(480476..483292)
                     /note="Evidence 4 : Homologs of previously reported genes
                     of unknown function"
                     /locus_tag="RALCFv1_650013"
                     /inference="ab initio prediction:AMIGene:2.0"
                     /product="conserved membrane protein of unknown function"
                     /transl_table=11
     gene            483506..484054
                     /locus_tag="RALCFv1_650014"
     CDS             483506..484054
                     /note="Evidence 4 : Homologs of previously reported genes
                     of unknown function"
                     /locus_tag="RALCFv1_650014"
                     /inference="ab initio prediction:AMIGene:2.0"
                     /product="conserved protein of unknown function"
                     /transl_table=11
     gene            484090..484443
                     /locus_tag="RALCFv1_650015"
                     /gene="fbp"
     CDS             484090..484443
                     /function="2.3.4 : Chaperoning, folding"
                     /product="Peptidyl-prolyl cis-trans isomerase"
                     /gene="fbp"
                     /inference="ab initio prediction:AMIGene:2.0"
                     /locus_tag="RALCFv1_650015"
                     /EC_number="5.2.1.8"
                     /note="Evidence 2b : Function of strongly homologous gene;
                     PubMedId : 17249419; Product type e : enzyme"
                     /transl_table=11
     gene            484507..484582
                     /locus_tag="RALCFv1_tRNA3"
     tRNA            484507..484582
                     /locus_tag="RALCFv1_tRNA3"
                     /inference="profile:tRNAscan:1.23"
                     /product="Cys tRNA"
     gene            484718..485458
                     /locus_tag="RALCFv1_650016"
     CDS             484718..485458
                     /function="3.1.2.5 : Action unknown"
                     /locus_tag="RALCFv1_650016"
                     /inference="ab initio prediction:AMIGene:2.0"
                     /product="putative cation transport regulatory protein
                     (ChaC-like protein)"
                     /transl_table=11
                     /note="Evidence 3 : Function proposed based on presence of
                     conserved amino acid motif, structural feature or limited
                     homology; Product type pr : putative regulator"
     gene            485467..486252
                     /locus_tag="RALCFv1_650017"
     CDS             485467..486252
                     /note="Evidence 4 : Homologs of previously reported genes
                     of unknown function"
                     /locus_tag="RALCFv1_650017"
                     /inference="ab initio prediction:AMIGene:2.0"
                     /product="conserved hypothetical protein; ankyrin repeat"
                     /transl_table=11
     gene            complement(486313..488019)
                     /locus_tag="RALCFv1_650018"
                     /gene="fadD"
     CDS             complement(486313..488019)
                     /function="1.5.4 : Fatty acid and phosphatidic acid"
                     /product="Long-chain-fatty-acid-CoA ligase"
                     /gene="fadD"
                     /inference="ab initio prediction:AMIGene:2.0"
                     /locus_tag="RALCFv1_650018"
                     /EC_number="6.2.1.3"
                     /note="Evidence 2b : Function of strongly homologous gene;
                     Product type e : enzyme"
                     /transl_table=11
     gene            488217..489059
                     /locus_tag="RALCFv1_650019"
     CDS             488217..489059
                     /function="1.4.3 : Electron carrier"
                     /locus_tag="RALCFv1_650019"
                     /inference="ab initio prediction:AMIGene:2.0"
                     /product="Putative thioredoxin"
                     /transl_table=11
                     /note="Evidence 3 : Function proposed based on presence of
                     conserved amino acid motif, structural feature or limited
                     homology; Product type pc : putative carrier"
     gene            489056..489733
                     /locus_tag="RALCFv1_650020"
     CDS             489056..489733
                     /note="Evidence 4 : Homologs of previously reported genes
                     of unknown function"
                     /locus_tag="RALCFv1_650020"
                     /inference="ab initio prediction:AMIGene:2.0"
                     /product="conserved protein of unknown function"
                     /transl_table=11
     gene            489818..490231
                     /locus_tag="RALCFv1_650021"
     CDS             489818..490231
                     /note="Evidence 3 : Function proposed based on presence of
                     conserved amino acid motif, structural feature or limited
                     homology; Product type pt : putative transporter"
                     /locus_tag="RALCFv1_650021"
                     /inference="ab initio prediction:AMIGene:2.0"
                     /product="putative hemerythrin-like protein, metal-binding"
                     /transl_table=11
     gene            490529..492703
                     /locus_tag="RALCFv1_650022"
                     /gene="katG"
     CDS             490529..492703
                     /function="5.6.2 : Detoxification (xenobiotic metabolism)"
                     /product="Peroxidase/catalase (Catalase-peroxidase)"
                     /gene="katG"
                     /inference="ab initio prediction:AMIGene:2.0"
                     /locus_tag="RALCFv1_650022"
                     /EC_number="1.11.1.6"
                     /note="Evidence 2a : Function of homologous gene
                     experimentally demonstrated in an other organism; PubMedId
                     : 9352936; Product type e : enzyme"
                     /transl_table=11
     gene            complement(492806..493708)
                     /locus_tag="RALCFv1_650023"
     CDS             complement(492806..493708)
                     /function="1.5.3 : Cofactor, small molecule carrier"
                     /locus_tag="RALCFv1_650023"
                     /inference="ab initio prediction:AMIGene:2.0"
                     /product="putative activating enzyme (E1 family) of
                     ubiquitin-like proteins; NAD/FAD-binding protein"
                     /transl_table=11
                     /note="Evidence 3 : Function proposed based on presence of
                     conserved amino acid motif, structural feature or limited
                     homology; Product type pe : putative enzyme"
     gene            493791..496040
                     /locus_tag="RALCFv1_650024"
     CDS             493791..496040
                     /note="Evidence 3 : Function proposed based on presence of
                     conserved amino acid motif, structural feature or limited
                     homology; Product type pm : putative membrane component"
                     /locus_tag="RALCFv1_650024"
                     /inference="ab initio prediction:AMIGene:2.0"
                     /product="putative outer membrane biogenesis protein, AsmA
                     family"
                     /transl_table=11
     gene            complement(496060..497355)
                     /locus_tag="RALCFv1_650025"
     CDS             complement(496060..497355)
                     /product="putative oxidoreductase dehydrogenase (Cytochrome
                     c subunit)"
                     /inference="ab initio prediction:AMIGene:2.0"
                     /locus_tag="RALCFv1_650025"
                     /transl_table=11
                     /note="Evidence 3 : Function proposed based on presence of
                     conserved amino acid motif, structural feature or limited
                     homology; Product type pe : putative enzyme"
                     /EC_number="1.-.-.-"
     gene            complement(497357..498985)
                     /locus_tag="RALCFv1_650026"
     CDS             complement(497357..498985)
                     /product="putative transmembrane dehydrogenase (Large
                     subunit) oxidoreductase"
                     /inference="ab initio prediction:AMIGene:2.0"
                     /locus_tag="RALCFv1_650026"
                     /transl_table=11
                     /note="Evidence 3 : Function proposed based on presence of
                     conserved amino acid motif, structural feature or limited
                     homology; Product type pe : putative enzyme"
                     /EC_number="1.-.-.-"
     gene            complement(498985..499503)
                     /locus_tag="RALCFv1_650027"
     CDS             complement(498985..499503)
                     /product="putative transmembrane dehydrogenase (Small
                     subunit) oxidoreductase protein"
                     /inference="ab initio prediction:AMIGene:2.0"
                     /locus_tag="RALCFv1_650027"
                     /transl_table=11
                     /note="Evidence 3 : Function proposed based on presence of
                     conserved amino acid motif, structural feature or limited
                     homology; Product type pe : putative enzyme"
                     /EC_number="1.-.-.-"
     gene            complement(499896..500948)
                     /locus_tag="RALCFv1_650028"
                     /pseudo
     CDS             complement(499896..500948)
                     /product="fragment of putative Beta-hexosaminidase A
                     precursor (part 2)"
                     /inference="ab initio prediction:AMIGene:2.0"
                     /pseudo
                     /locus_tag="RALCFv1_650028"
                     /EC_number="3.2.1.52"
                     /note="Evidence 3 : Function proposed based on presence of
                     conserved amino acid motif, structural feature or limited
                     homology; Product type pe : putative enzyme"
                     /transl_table=11
     gene            complement(500952..501983)
                     /locus_tag="RALCFv1_650029"
                     /pseudo
     CDS             complement(500952..501983)
                     /product="fragment of putative Beta-hexosaminidase A
                     precursor (part 1)"
                     /inference="ab initio prediction:AMIGene:2.0"
                     /pseudo
                     /locus_tag="RALCFv1_650029"
                     /EC_number="3.2.1.52"
                     /note="Evidence 3 : Function proposed based on presence of
                     conserved amino acid motif, structural feature or limited
                     homology; Product type pe : putative enzyme"
                     /transl_table=11
     gene            502231..503112
                     /locus_tag="RALCFv1_650030"
     CDS             502231..503112
                     /product="Pyridoxamine 5'-phosphate oxidase"
                     /transl_table=11
                     /inference="ab initio prediction:AMIGene:2.0"
                     /locus_tag="RALCFv1_650030"
                     /EC_number="1.4.3.5"
     gene            503254..503697
                     /locus_tag="RALCFv1_660001"
     CDS             503254..503697
                     /product="quinolinate synthetase, B subunit, L-aspartate
                     oxidase (fragment)"
                     /transl_table=11
                     /inference="ab initio prediction:AMIGene:2.0"
                     /locus_tag="RALCFv1_660001"
                     /EC_number="1.4.3.16"
     gene            complement(503703..504590)
                     /locus_tag="RALCFv1_660002"
                     /gene="nadC"
     CDS             complement(503703..504590)
                     /function="1.5.3.7 : Nicotinamide adenine dinucleotide
                     (NAD)"
                     /product="Nicotinate-nucleotide diphosphorylase
                     (carboxylating)"
                     /gene="nadC"
                     /inference="ab initio prediction:AMIGene:2.0"
                     /locus_tag="RALCFv1_660002"
                     /EC_number="2.4.2.19"
                     /note="Evidence 2a : Function of homologous gene
                     experimentally demonstrated in an other organism; PubMedId
                     : 2198247, 8419294, 8561507; Product type e : enzyme"
                     /transl_table=11
     gene            complement(504587..505735)
                     /locus_tag="RALCFv1_660003"
                     /gene="nadA"
     CDS             complement(504587..505735)
                     /function="1.5.3.7 : Nicotinamide adenine dinucleotide
                     (NAD)"
                     /function="7.1 : Cytoplasm"
                     /locus_tag="RALCFv1_660003"
                     /inference="ab initio prediction:AMIGene:2.0"
                     /product="quinolinate synthetase A"
                     /transl_table=11
                     /note="Evidence 2a : Function of homologous gene
                     experimentally demonstrated in an other organism; PubMedId
                     : 2198247, 2841129; Product type e : enzyme"
                     /gene="nadA"
     gene            complement(505915..507111)
                     /locus_tag="RALCFv1_660004"
     CDS             complement(505915..507111)
                     /function="1.5.4 : Fatty acid and phosphatidic acid"
                     /product="putative fatty acid desaturase"
                     /inference="ab initio prediction:AMIGene:2.0"
                     /locus_tag="RALCFv1_660004"
                     /EC_number="1.14.19.-"
                     /note="Evidence 3 : Function proposed based on presence of
                     conserved amino acid motif, structural feature or limited
                     homology; Product type pe : putative enzyme"
                     /transl_table=11
     gene            complement(507490..508833)
                     /locus_tag="RALCFv1_660005"
     CDS             complement(507490..508833)
                     /function="5.5.1 : Osmotic pressure"
                     /locus_tag="RALCFv1_660005"
                     /inference="ab initio prediction:AMIGene:2.0"
                     /product="putative Mechanosensitive ion channel, MscS
                     family"
                     /transl_table=11
                     /note="Evidence 3 : Function proposed based on presence of
                     conserved amino acid motif, structural feature or limited
                     homology; Product type pt : putative transporter"
     gene            complement(508846..509415)
                     /locus_tag="RALCFv1_660006"
     CDS             complement(508846..509415)
                     /note="Evidence 3 : Function proposed based on presence of
                     conserved amino acid motif, structural feature or limited
                     homology; Product type pe : putative enzyme"
                     /locus_tag="RALCFv1_660006"
                     /inference="ab initio prediction:AMIGene:2.0"
                     /product="putative phospholipase D/transphosphatidylase"
                     /transl_table=11
     gene            complement(509412..510806)
                     /locus_tag="RALCFv1_660007"
     CDS             complement(509412..510806)
                     /function="2.3.3 : Posttranslational modification"
                     /function="2.3.8 : Ribosomal proteins"
                     /function="5 : Cell processes"
                     /product="Putative ribosomal RNA small subunit
                     methyltransferase B (rsmB)"
                     /inference="ab initio prediction:AMIGene:2.0"
                     /locus_tag="RALCFv1_660007"
                     /EC_number="2.1.1.-"
                     /note="Evidence 3 : Function proposed based on presence of
                     conserved amino acid motif, structural feature or limited
                     homology; Product type pe : putative enzyme"
                     /transl_table=11
     gene            complement(510803..511453)
                     /locus_tag="RALCFv1_660008"
                     /gene="purN"
     CDS             complement(510803..511453)
                     /function="1.5.2.1 : Purine biosynthesis"
                     /function="7.1 : Cytoplasm"
                     /product="phosphoribosylglycinamide formyltransferase 1"
                     /gene="purN"
                     /inference="ab initio prediction:AMIGene:2.0"
                     /locus_tag="RALCFv1_660008"
                     /EC_number="2.1.2.2"
                     /note="Evidence 2a : Function of homologous gene
                     experimentally demonstrated in an other organism; PubMedId
                     : 10835105, 3301838; Product type e : enzyme"
                     /transl_table=11
     gene            511840..512505
                     /locus_tag="RALCFv1_660009"
                     /gene="vsrC"
     CDS             511840..512505
                     /function="3.1.2.4 : Complex regulation"
                     /function="3.1.2.4.3 : Two-component regulatory systems
                     (external signal)"
                     /function="5.13 : Virulence associated"
                     /locus_tag="RALCFv1_660009"
                     /inference="ab initio prediction:AMIGene:2.0"
                     /product="putative response regulator (vsrC), LuxR family"
                     /transl_table=11
                     /note="Evidence 3 : Function proposed based on presence of
                     conserved amino acid motif, structural feature or limited
                     homology; Product type pr : putative regulator"
                     /gene="vsrC"
     gene            complement(512558..514390)
                     /locus_tag="RALCFv1_660010"
                     /gene="vsrB"
     CDS             complement(512558..514390)
                     /function="3.1.2.4 : Complex regulation"
                     /function="3.1.2.4.3 : Two-component regulatory systems
                     (external signal)"
                     /function="5.13 : Virulence associated"
                     /locus_tag="RALCFv1_660010"
                     /inference="ab initio prediction:AMIGene:2.0"
                     /product="sensor hybrid histidine kinase"
                     /transl_table=11
                     /note="Evidence 1b : Function experimentally demonstrated
                     in the studied species; PubMedId : 11073909, 7868600;
                     Product type rc : receptor"
                     /gene="vsrB"
     gene            514393..515607
                     /locus_tag="RALCFv1_660011"
                     /gene="ribF"
     CDS             514393..515607
                     /function="1.5.3.9 : Riboflavin (Vitamin B2), FAD, FMN"
                     /function="7.1 : Cytoplasm"
                     /product="Riboflavin biosynthesis protein ribF [Includes:
                     Riboflavin kinase (Flavokinase); FMN adenylyltransferase
                     (FAD pyrophosphorylase) (FAD synthetase)]"
                     /gene="ribF"
                     /inference="ab initio prediction:AMIGene:2.0"
                     /locus_tag="RALCFv1_660011"
                     /EC_number="2.7.7.2"
                     /EC_number="2.7.1.26"
                     /note="Evidence 2b : Function of strongly homologous gene;
                     Product type e : enzyme"
                     /transl_table=11
     gene            515718..518597
                     /locus_tag="RALCFv1_660012"
                     /gene="ileS"
     CDS             515718..518597
                     /function="2.3.1 : Amino acid-activation"
                     /function="7.1 : Cytoplasm"
                     /product="Isoleucine--tRNA ligase"
                     /gene="ileS"
                     /inference="ab initio prediction:AMIGene:2.0"
                     /locus_tag="RALCFv1_660012"
                     /EC_number="6.1.1.5"
                     /note="Evidence 2a : Function of homologous gene
                     experimentally demonstrated in an other organism; PubMedId
                     : 2985604; Product type e : enzyme"
                     /transl_table=11
     gene            518597..519121
                     /locus_tag="RALCFv1_660013"
                     /gene="lspA"
     CDS             518597..519121
                     /function="2.3.5 : Export, signal peptide cleavage"
                     /function="6.1 : Membrane"
                     /function="7.3 : Inner membrane"
                     /product="prolipoprotein signal peptidase (SPase II)"
                     /gene="lspA"
                     /inference="ab initio prediction:AMIGene:2.0"
                     /locus_tag="RALCFv1_660013"
                     /EC_number="3.4.23.36"
                     /note="Evidence 2a : Function of homologous gene
                     experimentally demonstrated in an other organism; PubMedId
                     : 10482504, 2985604; Product type e : enzyme"
                     /transl_table=11
     gene            complement(519152..519724)
                     /locus_tag="RALCFv1_660014"
     CDS             complement(519152..519724)
                     /note="Evidence 4 : Homologs of previously reported genes
                     of unknown function"
                     /locus_tag="RALCFv1_660014"
                     /inference="ab initio prediction:AMIGene:2.0"
                     /product="conserved protein of unknown function, DUF218"
                     /transl_table=11
     gene            519881..521086
                     /locus_tag="RALCFv1_660015"
                     /gene="coaBC"
     CDS             519881..521086
                     /function="1.5.3.5 : Coenzyme A"
                     /function="2.1.1 : DNA replication"
                     /function="7.1 : Cytoplasm"
                     /product="Coenzyme A biosynthesis bifunctional protein
                     coaBC (DNA/pantothenate metabolism flavoprotein) [Includes:
                     Phosphopantothenoylcysteine decarboxylase (PPCDC) (CoaC);
                     Phosphopantothenate-- cysteine ligase
                     (Phosphopantothenoylcysteine synthase) (PPC synthetase)
                     (PPCS) (CoaB)]"
                     /gene="coaBC"
                     /inference="ab initio prediction:AMIGene:2.0"
                     /locus_tag="RALCFv1_660015"
                     /EC_number="6.3.2.5"
                     /EC_number="4.1.1.36"
                     /note="Evidence 2a : Function of homologous gene
                     experimentally demonstrated in an other organism; PubMedId
                     : 12140293, 14686929; Product type e : enzyme"
                     /transl_table=11
     gene            521083..522135
                     /locus_tag="RALCFv1_660016"
     CDS             521083..522135
                     /note="Evidence 3 : Function proposed based on presence of
                     conserved amino acid motif, structural feature or limited
                     homology; Product type pe : putative enzyme"
                     /locus_tag="RALCFv1_660016"
                     /inference="ab initio prediction:AMIGene:2.0"
                     /product="putative Luciferase-like monooxygenase"
                     /transl_table=11
     gene            522132..522578
                     /locus_tag="RALCFv1_660017"
                     /gene="dut"
     CDS             522132..522578
                     /function="1.7.15 : 2'-deoxyribonucleotide/ribonucleoside
                     metabolism"
                     /function="1.7.33 : Nucleotide and nucleoside conversions"
                     /product="deoxyuridinetriphosphatase (dUTP diphosphatase)"
                     /gene="dut"
                     /inference="ab initio prediction:AMIGene:2.0"
                     /locus_tag="RALCFv1_660017"
                     /EC_number="3.6.1.23"
                     /note="Evidence 2a : Function of homologous gene
                     experimentally demonstrated in an other organism; PubMedId
                     : 12369928; Product type e : enzyme"
                     /transl_table=11
     gene            complement(522651..523376)
                     /locus_tag="RALCFv1_660018"
     CDS             complement(522651..523376)
                     /locus_tag="RALCFv1_660018"
                     /inference="ab initio prediction:AMIGene:2.0"
                     /product="ATP-dependent Clp protease ATP-binding subunit
                     clpA (fragment)"
                     /transl_table=11
     gene            523720..523875
                     /locus_tag="RALCFv1_670001"
     CDS             523720..523875
                     /note="Evidence 3 : Function proposed based on presence of
                     conserved amino acid motif, structural feature or limited
                     homology"
                     /locus_tag="RALCFv1_670001"
                     /inference="ab initio prediction:AMIGene:2.0"
                     /product="putative Universal stress protein (Usp)
                     (fragment)"
                     /transl_table=11
     gene            524009..524641
                     /locus_tag="RALCFv1_670002"
     CDS             524009..524641
                     /function="4.9.B : Putative uncharacterized transport
                     protein"
                     /locus_tag="RALCFv1_670002"
                     /inference="ab initio prediction:AMIGene:2.0"
                     /product="putative transporter, LysE family"
                     /transl_table=11
                     /note="Evidence 3 : Function proposed based on presence of
                     conserved amino acid motif, structural feature or limited
                     homology; Product type pt : putative transporter"
     gene            524736..525986
                     /locus_tag="RALCFv1_670003"
                     /gene="sorA"
     CDS             524736..525986
                     /function="1.4.3 : Electron carrier"
                     /product="cytrochrome C oxidoreductase subunit A"
                     /gene="sorA"
                     /inference="ab initio prediction:AMIGene:2.0"
                     /locus_tag="RALCFv1_670003"
                     /EC_number="1.8.3.1"
                     /note="Evidence 2a : Function of homologous gene
                     experimentally demonstrated in an other organism; PubMedId
                     : 10788424; Product type e : enzyme"
                     /transl_table=11
     gene            525997..526380
                     /locus_tag="RALCFv1_670004"
                     /gene="sorB"
     CDS             525997..526380
                     /function="1.4.3 : Electron carrier"
                     /product="cytrochrome C oxidoreductase subunit B"
                     /gene="sorB"
                     /inference="ab initio prediction:AMIGene:2.0"
                     /locus_tag="RALCFv1_670004"
                     /EC_number="1.8.2.1"
                     /note="Evidence 2a : Function of homologous gene
                     experimentally demonstrated in an other organism; PubMedId
                     : 10788424; Product type e : enzyme"
                     /transl_table=11
     gene            complement(526434..526661)
                     /locus_tag="RALCFv1_670005"
     CDS             complement(526434..526661)
                     /function="3 : Regulation"
                     /locus_tag="RALCFv1_670005"
                     /inference="ab initio prediction:AMIGene:2.0"
                     /product="putative regulator, SirA-like domain"
                     /transl_table=11
                     /note="Evidence 3 : Function proposed based on presence of
                     conserved amino acid motif, structural feature or limited
                     homology; Product type pr : putative regulator"
     gene            complement(526700..527281)
                     /locus_tag="RALCFv1_670006"
     CDS             complement(526700..527281)
                     /note="Evidence 3 : Function proposed based on presence of
                     conserved amino acid motif, structural feature or limited
                     homology; Product type pe : putative enzyme"
                     /locus_tag="RALCFv1_670006"
                     /inference="ab initio prediction:AMIGene:2.0"
                     /product="putative hydrolase, NUDIX domain"
                     /transl_table=11
     gene            complement(527298..528335)
                     /locus_tag="RALCFv1_670007"
                     /gene="ltaA"
     CDS             complement(527298..528335)
                     /function="1.5.1.10 : Glycine"
                     /product="Low Spcificity L-Threonine Aldolase"
                     /gene="ltaA"
                     /inference="ab initio prediction:AMIGene:2.0"
                     /locus_tag="RALCFv1_670007"
                     /EC_number="4.1.2.5"
                     /note="Evidence 2a : Function of homologous gene
                     experimentally demonstrated in an other organism; PubMedId
                     : 9464392; Product type e : enzyme"
                     /transl_table=11
     gene            complement(528377..528565)
                     /locus_tag="RALCFv1_670008"
     CDS             complement(528377..528565)
                     /function="1.1.1 : Carbohydrates/Carbon compounds"
                     /product="putative TAUTOMERASE (4-OXALOCROTONATE
                     TAUTOMERASE)"
                     /inference="ab initio prediction:AMIGene:2.0"
                     /locus_tag="RALCFv1_670008"
                     /EC_number="5.3.2.-"
                     /note="Evidence 3 : Function proposed based on presence of
                     conserved amino acid motif, structural feature or limited
                     homology; Product type pe : putative enzyme"
                     /transl_table=11
     gene            complement(528578..529363)
                     /locus_tag="RALCFv1_670009"
     CDS             complement(528578..529363)
                     /function="1.1 : Carbon compound utilization"
                     /product="putative ALDOLASE, class II family, Adducin
                     subfamily"
                     /inference="ab initio prediction:AMIGene:2.0"
                     /locus_tag="RALCFv1_670009"
                     /EC_number="4.1.2.-"
                     /note="Evidence 3 : Function proposed based on presence of
                     conserved amino acid motif, structural feature or limited
                     homology; Product type pe : putative enzyme"
                     /transl_table=11
     gene            complement(529441..530697)
                     /locus_tag="RALCFv1_670010"
     CDS             complement(529441..530697)
                     /note="Evidence 4 : Homologs of previously reported genes
                     of unknown function"
                     /locus_tag="RALCFv1_670010"
                     /inference="ab initio prediction:AMIGene:2.0"
                     /product="conserved hypothetical protein - major
                     facilitator transporter protein"
                     /transl_table=11
     gene            530767..531675
                     /locus_tag="RALCFv1_670011"
     CDS             530767..531675
                     /function="3.1.2 : Transcriptional level"
                     /locus_tag="RALCFv1_670011"
                     /inference="ab initio prediction:AMIGene:2.0"
                     /product="putative transcriptional regulator, LysR family"
                     /transl_table=11
                     /note="Evidence 3 : Function proposed based on presence of
                     conserved amino acid motif, structural feature or limited
                     homology; Product type pr : putative regulator"
     gene            531750..533153
                     /locus_tag="RALCFv1_670012"
     CDS             531750..533153
                     /note="Evidence 3 : Function proposed based on presence of
                     conserved amino acid motif, structural feature or limited
                     homology; Product type pe : putative enzyme"
                     /locus_tag="RALCFv1_670012"
                     /inference="ab initio prediction:AMIGene:2.0"
                     /product="putative membrane bound peptidase; NefD homolog"
                     /transl_table=11
     gene            533189..533938
                     /locus_tag="RALCFv1_670013"
     CDS             533189..533938
                     /note="Evidence 4 : Homologs of previously reported genes
                     of unknown function; Product type pe : putative enzyme"
                     /locus_tag="RALCFv1_670013"
                     /inference="ab initio prediction:AMIGene:2.0"
                     /product="conserved hypothetical protein membrane protease
                     subunit, stomatin/prohibitin homolog transmembrane protein"
                     /transl_table=11
     gene            complement(533948..534655)
                     /locus_tag="RALCFv1_670014"
     CDS             complement(533948..534655)
                     /note="Evidence 3 : Function proposed based on presence of
                     conserved amino acid motif, structural feature or limited
                     homology; Product type lp : lipoprotein"
                     /locus_tag="RALCFv1_670014"
                     /inference="ab initio prediction:AMIGene:2.0"
                     /product="putative lipoprotein"
                     /transl_table=11
     gene            complement(534690..536798)
                     /locus_tag="RALCFv1_670015"
     CDS             complement(534690..536798)
                     /note="Evidence 3 : Function proposed based on presence of
                     conserved amino acid motif, structural feature or limited
                     homology; Product type prc : putative receptor"
                     /locus_tag="RALCFv1_670015"
                     /inference="ab initio prediction:AMIGene:2.0"
                     /product="putative ferrisiderophore receptor signal peptide
                     protein"
                     /transl_table=11
     gene            complement(537044..538096)
                     /locus_tag="RALCFv1_670016"
     CDS             complement(537044..538096)
                     /note="Evidence 3 : Function proposed based on presence of
                     conserved amino acid motif, structural feature or limited
                     homology; Product type pt : putative transporter"
                     /locus_tag="RALCFv1_670016"
                     /inference="ab initio prediction:AMIGene:2.0"
                     /product="putative purine nucleoside permease protein"
                     /transl_table=11
     gene            complement(538093..539199)
                     /locus_tag="RALCFv1_670017"
     CDS             complement(538093..539199)
                     /note="Evidence 3 : Function proposed based on presence of
                     conserved amino acid motif, structural feature or limited
                     homology; Product type pt : putative transporter"
                     /locus_tag="RALCFv1_670017"
                     /inference="ab initio prediction:AMIGene:2.0"
                     /product="putative purine nucleoside permease protein"
                     /transl_table=11
     gene            complement(539383..539478)
                     /locus_tag="RALCFv1_670018"
     CDS             complement(539383..539478)
                     /note="Evidence 4 : Homologs of previously reported genes
                     of unknown function"
                     /locus_tag="RALCFv1_670018"
                     /inference="ab initio prediction:AMIGene:2.0"
                     /product="conserved protein of unknown function"
                     /transl_table=11
     gene            539641..539745
                     /locus_tag="RALCFv1_670019"
     CDS             539641..539745
                     /note="Evidence 4 : Homologs of previously reported genes
                     of unknown function"
                     /locus_tag="RALCFv1_670019"
                     /inference="ab initio prediction:AMIGene:2.0"
                     /product="conserved protein of unknown function"
                     /transl_table=11
     gene            539742..539882
                     /locus_tag="RALCFv1_670020"
     CDS             539742..539882
                     /note="Evidence 4 : Homologs of previously reported genes
                     of unknown function"
                     /locus_tag="RALCFv1_670020"
                     /inference="ab initio prediction:AMIGene:2.0"
                     /product="conserved protein of unknown function"
                     /transl_table=11
     gene            540047..540661
                     /locus_tag="RALCFv1_680001"
     CDS             540047..540661
                     /locus_tag="RALCFv1_680001"
                     /inference="ab initio prediction:AMIGene:2.0"
                     /product="monocarboxylate permease, transmembrane transport
                     protein of the MFS family (fragment)"
                     /transl_table=11
     gene            complement(540662..541435)
                     /locus_tag="RALCFv1_680002"
                     /gene="modA"
     CDS             complement(540662..541435)
                     /locus_tag="RALCFv1_680002"
                     /inference="ab initio prediction:AMIGene:2.0"
                     /product="molybdate transport protein; ABC transporter,
                     periplasmic binding component"
                     /transl_table=11
                     /note="Evidence 2a : Function of homologous gene
                     experimentally demonstrated in an other organism; PubMedId
                     : 8576221; Product type t : transporter"
                     /gene="modA"
     gene            complement(541695..541961)
                     /locus_tag="RALCFv1_680003"
     CDS             complement(541695..541961)
                     /note="Evidence 4 : Homologs of previously reported genes
                     of unknown function"
                     /locus_tag="RALCFv1_680003"
                     /inference="ab initio prediction:AMIGene:2.0"
                     /product="conserved hypothethical protein, PAAR motif"
                     /transl_table=11
     gene            complement(541991..542821)
                     /locus_tag="RALCFv1_680004"
     CDS             complement(541991..542821)
                     /note="Evidence 4 : Homologs of previously reported genes
                     of unknown function"
                     /locus_tag="RALCFv1_680004"
                     /inference="ab initio prediction:AMIGene:2.0"
                     /product="conserved exported protein of unknown function"
                     /transl_table=11
     gene            complement(542928..544433)
                     /locus_tag="RALCFv1_680005"
     CDS             complement(542928..544433)
                     /note="Evidence 4 : Homologs of previously reported genes
                     of unknown function"
                     /locus_tag="RALCFv1_680005"
                     /inference="ab initio prediction:AMIGene:2.0"
                     /product="conserved exported protein of unknown function"
                     /transl_table=11
     gene            complement(544430..546139)
                     /locus_tag="RALCFv1_680006"
     CDS             complement(544430..546139)
                     /note="Evidence 4 : Homologs of previously reported genes
                     of unknown function"
                     /locus_tag="RALCFv1_680006"
                     /inference="ab initio prediction:AMIGene:2.0"
                     /product="conserved hypothethical protein"
                     /transl_table=11
     gene            complement(546148..548865)
                     /locus_tag="RALCFv1_680007"
     CDS             complement(546148..548865)
                     /note="Evidence 4 : Homologs of previously reported genes
                     of unknown function"
                     /locus_tag="RALCFv1_680007"
                     /inference="ab initio prediction:AMIGene:2.0"
                     /product="conserved hypothethical protein, Rhs element Vgr
                     protein"
                     /transl_table=11
     gene            549765..550964
                     /locus_tag="RALCFv1_680008"
     CDS             549765..550964
                     /note="Evidence 3 : Function proposed based on presence of
                     conserved amino acid motif, structural feature or limited
                     homology; Product type pt : putative transporter"
                     /locus_tag="RALCFv1_680008"
                     /inference="ab initio prediction:AMIGene:2.0"
                     /product="putative transporter, MFS_1 family"
                     /transl_table=11
     gene            551060..551338
                     /locus_tag="RALCFv1_680009"
     CDS             551060..551338
                     /note="Evidence 4 : Homologs of previously reported genes
                     of unknown function"
                     /locus_tag="RALCFv1_680009"
                     /inference="ab initio prediction:AMIGene:2.0"
                     /product="conserved protein of unknown function"
                     /transl_table=11
     gene            551335..551640
                     /locus_tag="RALCFv1_680010"
     CDS             551335..551640
                     /note="Evidence 3 : Function proposed based on presence of
                     conserved amino acid motif, structural feature or limited
                     homology; Product type pr : putative regulator"
                     /locus_tag="RALCFv1_680010"
                     /inference="ab initio prediction:AMIGene:2.0"
                     /product="putative transcriptional regulator, lambda
                     repressor-like DNA-binding domain"
                     /transl_table=11
     gene            551851..553164
                     /locus_tag="RALCFv1_680011"
                     /gene="kgtP"
     CDS             551851..553164
                     /function="1.1.1 : Carbohydrates/Carbon compounds"
                     /function="4.2.A.1 : The Major Facilitator Superfamily
                     (MFS)"
                     /function="6.1 : Membrane"
                     /function="7.3 : Inner membrane"
                     /function="4.S.11 : alpha-ketoglutarate"
                     /locus_tag="RALCFv1_680011"
                     /inference="ab initio prediction:AMIGene:2.0"
                     /product="alpha-ketoglutarate permease (MFS family)"
                     /transl_table=11
                     /note="Evidence 2a : Function of homologous gene
                     experimentally demonstrated in an other organism; PubMedId
                     : 2053984, 8419306; Product type t : transporter"
                     /gene="kgtP"
     gene            complement(553231..553623)
                     /locus_tag="RALCFv1_680012"
     CDS             complement(553231..553623)
                     /note="Evidence 3 : Function proposed based on presence of
                     conserved amino acid motif, structural feature or limited
                     homology; Product type pf : putative factor"
                     /locus_tag="RALCFv1_680012"
                     /inference="ab initio prediction:AMIGene:2.0"
                     /product="putative translation initiation inhibitor, yjgH
                     family (abmE )"
                     /transl_table=11
     gene            complement(553653..554063)
                     /locus_tag="RALCFv1_680013"
     CDS             complement(553653..554063)
                     /note="Evidence 3 : Function proposed based on presence of
                     conserved amino acid motif, structural feature or limited
                     homology; Product type pe : putative enzyme"
                     /locus_tag="RALCFv1_680013"
                     /inference="ab initio prediction:AMIGene:2.0"
                     /product="putative 4-hydroxybenzoyl-CoA thioesterase
                     protein"
                     /transl_table=11
     gene            complement(554060..555679)
                     /locus_tag="RALCFv1_680014"
     CDS             complement(554060..555679)
                     /product="putative AMP-dependent synthetase and ligase;
                     ATP-dependent AMP-binding enzyme family"
                     /inference="ab initio prediction:AMIGene:2.0"
                     /locus_tag="RALCFv1_680014"
                     /transl_table=11
                     /note="Evidence 3 : Function proposed based on presence of
                     conserved amino acid motif, structural feature or limited
                     homology; Product type pe : putative enzyme"
                     /EC_number="6.2.1.-"
     gene            complement(555706..556917)
                     /locus_tag="RALCFv1_680015"
     CDS             complement(555706..556917)
                     /product="putative acyl-coa dehydrogenase oxidoreductase
                     protein (abmD)"
                     /inference="ab initio prediction:AMIGene:2.0"
                     /locus_tag="RALCFv1_680015"
                     /transl_table=11
                     /note="Evidence 3 : Function proposed based on presence of
                     conserved amino acid motif, structural feature or limited
                     homology; Product type pe : putative enzyme"
                     /EC_number="1.3.99.2"
     gene            complement(556919..557770)
                     /locus_tag="RALCFv1_680016"
     CDS             complement(556919..557770)
                     /product="putative enoyl-coa hydratase protein (paaG)"
                     /inference="ab initio prediction:AMIGene:2.0"
                     /locus_tag="RALCFv1_680016"
                     /transl_table=11
                     /note="Evidence 3 : Function proposed based on presence of
                     conserved amino acid motif, structural feature or limited
                     homology; Product type pe : putative enzyme"
                     /EC_number="4.2.1.17"
     gene            complement(557767..558378)
                     /locus_tag="RALCFv1_680017"
     CDS             complement(557767..558378)
                     /note="Evidence 3 : Function proposed based on presence of
                     conserved amino acid motif, structural feature or limited
                     homology; Product type pr : putative regulator"
                     /locus_tag="RALCFv1_680017"
                     /inference="ab initio prediction:AMIGene:2.0"
                     /product="Putative transcriptional regulator, MarR family"
                     /transl_table=11
     gene            complement(558375..559148)
                     /locus_tag="RALCFv1_680018"
     CDS             complement(558375..559148)
                     /note="Evidence 3 : Function proposed based on presence of
                     conserved amino acid motif, structural feature or limited
                     homology; Product type pe : putative enzyme"
                     /locus_tag="RALCFv1_680018"
                     /inference="ab initio prediction:AMIGene:2.0"
                     /product="putative oxidoreductase (beta-hydroxyacyl-CoA
                     dehydrogenase) protein (abmB)"
                     /transl_table=11
     gene            complement(559150..561507)
                     /locus_tag="RALCFv1_680019"
     CDS             complement(559150..561507)
                     /product="putative oxidoreductase (salicylyl-CoA
                     5-hydroxylase) protein (abmA)"
                     /inference="ab initio prediction:AMIGene:2.0"
                     /locus_tag="RALCFv1_680019"
                     /transl_table=11
                     /note="Evidence 3 : Function proposed based on presence of
                     conserved amino acid motif, structural feature or limited
                     homology; Product type pe : putative enzyme"
                     /EC_number="1.-.-.-"
     gene            561755..562417
                     /locus_tag="RALCFv1_680020"
     CDS             561755..562417
                     /note="Evidence 4 : Homologs of previously reported genes
                     of unknown function"
                     /locus_tag="RALCFv1_680020"
                     /inference="ab initio prediction:AMIGene:2.0"
                     /product="conserved hypothethical protein"
                     /transl_table=11
     gene            complement(562624..563442)
                     /locus_tag="RALCFv1_680021"
     CDS             complement(562624..563442)
                     /product="putative oxacillin hydrolase (Class-d
                     beta-lactamase) signal peptide protein"
                     /inference="ab initio prediction:AMIGene:2.0"
                     /locus_tag="RALCFv1_680021"
                     /transl_table=11
                     /note="Evidence 3 : Function proposed based on presence of
                     conserved amino acid motif, structural feature or limited
                     homology; Product type pe : putative enzyme"
                     /EC_number="3.5.2.6"
     gene            complement(563581..564168)
                     /locus_tag="RALCFv1_680022"
     CDS             complement(563581..564168)
                     /note="Evidence 2b : Function of strongly homologous gene;
                     Product type t : transporter"
                     /locus_tag="RALCFv1_680022"
                     /inference="ab initio prediction:AMIGene:2.0"
                     /product="SCO1/SenC family protein, cytochrome c oxidase
                     assembly factor"
                     /transl_table=11
     gene            complement(564165..564965)
                     /locus_tag="RALCFv1_680023"
     CDS             complement(564165..564965)
                     /note="Evidence 3 : Function proposed based on presence of
                     conserved amino acid motif, structural feature or limited
                     homology; Product type pe : putative enzyme"
                     /locus_tag="RALCFv1_680023"
                     /inference="ab initio prediction:AMIGene:2.0"
                     /product="putative Sulfatase-modifying factor
                     (C-alpha-formyglycine- generating enzyme)"
                     /transl_table=11
     gene            complement(564989..566458)
                     /locus_tag="RALCFv1_680024"
                     /gene="aniA"
     CDS             complement(564989..566458)
                     /product="Copper-containing nitrite reductase (NO-forming),
                     anaerobically induced outer membrane transmembrane protein"
                     /inference="ab initio prediction:AMIGene:2.0"
                     /locus_tag="RALCFv1_680024"
                     /transl_table=11
                     /note="Evidence 2b : Function of strongly homologous gene;
                     PubMedId : 14965775, 15301545, 16309395, 7499203; Product
                     type e : enzyme"
                     /EC_number="1.7.2.1"
                     /gene="aniA"
     gene            566779..567066
                     /locus_tag="RALCFv1_680025"
     CDS             566779..567066
                     /note="Evidence 4 : Homologs of previously reported genes
                     of unknown function"
                     /locus_tag="RALCFv1_680025"
                     /inference="ab initio prediction:AMIGene:2.0"
                     /product="conserved protein of unknown function"
                     /transl_table=11
     gene            567099..569375
                     /locus_tag="RALCFv1_680026"
                     /gene="norB"
     CDS             567099..569375
                     /product="nitric oxide reductase (Subunit b) transmembrane
                     protein"
                     /inference="ab initio prediction:AMIGene:2.0"
                     /locus_tag="RALCFv1_680026"
                     /transl_table=11
                     /note="Evidence 2b : Function of strongly homologous gene;
                     Product type e : enzyme"
                     /EC_number="1.7.99.7"
                     /gene="norB"
     gene            569294..569782
                     /locus_tag="RALCFv1_680027"
     CDS             569294..569782
                     /note="Evidence 5 : No homology to any previously reported
                     sequences"
                     /locus_tag="RALCFv1_680027"
                     /inference="ab initio prediction:AMIGene:2.0"
                     /product="protein of unknown function"
                     /transl_table=11
     gene            569832..570617
                     /locus_tag="RALCFv1_680028"
     CDS             569832..570617
                     /note="Evidence 4 : Homologs of previously reported genes
                     of unknown function"
                     /locus_tag="RALCFv1_680028"
                     /inference="ab initio prediction:AMIGene:2.0"
                     /product="conserved exported protein of unknown function"
                     /transl_table=11
     gene            570979..571239
                     /locus_tag="RALCFv1_680029"
     CDS             570979..571239
                     /note="Evidence 4 : Homologs of previously reported genes
                     of unknown function"
                     /locus_tag="RALCFv1_680029"
                     /inference="ab initio prediction:AMIGene:2.0"
                     /product="conserved protein of unknown function"
                     /transl_table=11
     gene            571372..571659
                     /locus_tag="RALCFv1_680030"
     CDS             571372..571659
                     /note="Evidence 2b : Function of strongly homologous gene;
                     PubMedId : 17191074; Product type pr : putative regulator"
                     /locus_tag="RALCFv1_680030"
                     /inference="ab initio prediction:AMIGene:2.0"
                     /product="Histone-like nucleoid-structuring protein H-NS"
                     /transl_table=11
     gene            572116..572574
                     /locus_tag="RALCFv1_680031"
                     /gene="cheY"
     CDS             572116..572574
                     /locus_tag="RALCFv1_680031"
                     /inference="ab initio prediction:AMIGene:2.0"
                     /product="Chemotaxis protein cheY"
                     /transl_table=11
                     /note="Evidence 2a : Function of homologous gene
                     experimentally demonstrated in an other organism; PubMedId
                     : 3280143, 7860605; Product type r : regulator"
                     /gene="cheY"
     gene            572571..573230
                     /locus_tag="RALCFv1_680032"
                     /gene="cheZ"
     CDS             572571..573230
                     /locus_tag="RALCFv1_680032"
                     /inference="ab initio prediction:AMIGene:2.0"
                     /product="Chemotaxis phosphatase, CheZ"
                     /transl_table=11
                     /note="Evidence 2a : Function of homologous gene
                     experimentally demonstrated in an other organism; PubMedId
                     : 3298217, 7860605; Product type r : regulator"
                     /gene="cheZ"
     gene            complement(573330..575033)
                     /locus_tag="RALCFv1_680033"
                     /gene="ripG3"
     CDS             complement(573330..575033)
                     /locus_tag="RALCFv1_680033"
                     /inference="ab initio prediction:AMIGene:2.0"
                     /product="leucine-rich-repeat type III effector protein
                     (GALA3 like)"
                     /transl_table=11
                     /note="Evidence 2a : Function of homologous gene
                     experimentally demonstrated in an other organism; PubMedId
                     : 16983093, 18301771; Product type ph : phenotype"
                     /gene="ripG3"
     gene            complement(575272..575865)
                     /locus_tag="RALCFv1_680034"
     CDS             complement(575272..575865)
                     /locus_tag="RALCFv1_680034"
                     /inference="ab initio prediction:AMIGene:2.0"
                     /product="Heavy metal cation tricomponent efflux outer
                     membrane porin HmwC (CzcC-like) (fragment)"
                     /transl_table=11
     gene            576013..576405
                     /locus_tag="RALCFv1_690001"
     CDS             576013..576405
                     /note="Evidence 4 : Homologs of previously reported genes
                     of unknown function"
                     /locus_tag="RALCFv1_690001"
                     /inference="ab initio prediction:AMIGene:2.0"
                     /product="conserved protein of unknown function"
                     /transl_table=11
     gene            576405..576626
                     /locus_tag="RALCFv1_690002"
     CDS             576405..576626
                     /note="Evidence 4 : Homologs of previously reported genes
                     of unknown function"
                     /locus_tag="RALCFv1_690002"
                     /inference="ab initio prediction:AMIGene:2.0"
                     /product="conserved protein of unknown function"
                     /transl_table=11
     gene            576626..578164
                     /locus_tag="RALCFv1_690003"
     CDS             576626..578164
                     /note="Evidence 3 : Function proposed based on presence of
                     conserved amino acid motif, structural feature or limited
                     homology; Product type h : extrachromosomal origin"
                     /locus_tag="RALCFv1_690003"
                     /inference="ab initio prediction:AMIGene:2.0"
                     /product="putative bacteriophage-related protein"
                     /transl_table=11
     gene            578174..579424
                     /locus_tag="RALCFv1_690004"
     CDS             578174..579424
                     /note="Evidence 2b : Function of strongly homologous gene;
                     PubMedId : 8472949; Product type h : extrachromosomal
                     origin"
                     /locus_tag="RALCFv1_690004"
                     /inference="ab initio prediction:AMIGene:2.0"
                     /product="bacteriophage head-tail preconnector protein GP5
                     [Contains: Scaffold protein GP6 (Head protein GP6)]"
                     /transl_table=11
     gene            579442..579819
                     /locus_tag="RALCFv1_690005"
     CDS             579442..579819
                     /note="Evidence 3 : Function proposed based on presence of
                     conserved amino acid motif, structural feature or limited
                     homology; Product type h : extrachromosomal origin"
                     /locus_tag="RALCFv1_690005"
                     /inference="ab initio prediction:AMIGene:2.0"
                     /product="putative bacteriophage-related protein"
                     /transl_table=11
     gene            579826..580830
                     /locus_tag="RALCFv1_690006"
     CDS             579826..580830
                     /note="Evidence 3 : Function proposed based on presence of
                     conserved amino acid motif, structural feature or limited
                     homology; Product type h : extrachromosomal origin"
                     /locus_tag="RALCFv1_690006"
                     /inference="ab initio prediction:AMIGene:2.0"
                     /product="putative bacteriophage-related protein"
                     /transl_table=11
     gene            580827..581135
                     /locus_tag="RALCFv1_690007"
     CDS             580827..581135
                     /note="Evidence 4 : Homologs of previously reported genes
                     of unknown function"
                     /locus_tag="RALCFv1_690007"
                     /inference="ab initio prediction:AMIGene:2.0"
                     /product="conserved protein of unknown function"
                     /transl_table=11
     gene            581141..581587
                     /locus_tag="RALCFv1_690008"
     CDS             581141..581587
                     /note="Evidence 4 : Homologs of previously reported genes
                     of unknown function"
                     /locus_tag="RALCFv1_690008"
                     /inference="ab initio prediction:AMIGene:2.0"
                     /product="conserved exported protein of unknown function"
                     /transl_table=11
     gene            581699..582472
                     /locus_tag="RALCFv1_690009"
     CDS             581699..582472
                     /note="Evidence 4 : Homologs of previously reported genes
                     of unknown function"
                     /locus_tag="RALCFv1_690009"
                     /inference="ab initio prediction:AMIGene:2.0"
                     /product="conserved protein of unknown function"
                     /transl_table=11
     gene            582481..582873
                     /locus_tag="RALCFv1_690010"
     CDS             582481..582873
                     /note="Evidence 4 : Homologs of previously reported genes
                     of unknown function"
                     /locus_tag="RALCFv1_690010"
                     /inference="ab initio prediction:AMIGene:2.0"
                     /product="conserved protein of unknown function"
                     /transl_table=11
     gene            582900..583091
                     /locus_tag="RALCFv1_690011"
     CDS             582900..583091
                     /note="Evidence 4 : Homologs of previously reported genes
                     of unknown function"
                     /locus_tag="RALCFv1_690011"
                     /inference="ab initio prediction:AMIGene:2.0"
                     /product="conserved protein of unknown function"
                     /transl_table=11
     gene            583066..583710
                     /locus_tag="RALCFv1_690012"
     CDS             583066..583710
                     /note="Evidence 4 : Homologs of previously reported genes
                     of unknown function"
                     /locus_tag="RALCFv1_690012"
                     /inference="ab initio prediction:AMIGene:2.0"
                     /product="conserved protein of unknown function"
                     /transl_table=11
     gene            complement(583753..584043)
                     /locus_tag="RALCFv1_690013"
     CDS             complement(583753..584043)
                     /note="Evidence 2b : Function of strongly homologous gene;
                     PubMedId : 17191074; Product type pr : putative regulator"
                     /locus_tag="RALCFv1_690013"
                     /inference="ab initio prediction:AMIGene:2.0"
                     /product="Histone-like nucleoid-structuring protein H-NS"
                     /transl_table=11
     gene            584511..585674
                     /locus_tag="RALCFv1_690014"
     CDS             584511..585674
                     /note="Evidence 3 : Function proposed based on presence of
                     conserved amino acid motif, structural feature or limited
                     homology"
                     /locus_tag="RALCFv1_690014"
                     /inference="ab initio prediction:AMIGene:2.0"
                     /product="putative phage methyltransferase protein"
                     /transl_table=11
     gene            584686..585660
                     /locus_tag="RALCFv1_690015"
     CDS             584686..585660
                     /note="Evidence 4 : Homologs of previously reported genes
                     of unknown function"
                     /locus_tag="RALCFv1_690015"
                     /inference="ab initio prediction:AMIGene:2.0"
                     /product="conserved protein of unknown function"
                     /transl_table=11
     gene            complement(585721..586134)
                     /locus_tag="RALCFv1_690016"
     CDS             complement(585721..586134)
                     /note="Evidence 3 : Function proposed based on presence of
                     conserved amino acid motif, structural feature or limited
                     homology; Product type pf : putative factor"
                     /locus_tag="RALCFv1_690016"
                     /inference="ab initio prediction:AMIGene:2.0"
                     /product="putative plasmid stability protein stbB"
                     /transl_table=11
     gene            complement(586131..586382)
                     /locus_tag="RALCFv1_690017"
     CDS             complement(586131..586382)
                     /note="Evidence 4 : Homologs of previously reported genes
                     of unknown function"
                     /locus_tag="RALCFv1_690017"
                     /inference="ab initio prediction:AMIGene:2.0"
                     /product="conserved protein of unknown function"
                     /transl_table=11
     gene            586457..590557
                     /locus_tag="RALCFv1_690018"
     CDS             586457..590557
                     /note="Evidence 2b : Function of strongly homologous gene;
                     Product type h : extrachromosomal origin"
                     /locus_tag="RALCFv1_690018"
                     /inference="ab initio prediction:AMIGene:2.0"
                     /product="Bacteriophage-related protein, tape measure
                     domain"
                     /transl_table=11
     gene            590563..590958
                     /locus_tag="RALCFv1_690019"
     CDS             590563..590958
                     /note="Evidence 4 : Homologs of previously reported genes
                     of unknown function"
                     /locus_tag="RALCFv1_690019"
                     /inference="ab initio prediction:AMIGene:2.0"
                     /product="conserved protein of unknown function"
                     /transl_table=11
     gene            complement(590945..591517)
                     /locus_tag="RALCFv1_690020"
     CDS             complement(590945..591517)
                     /note="Evidence 4 : Homologs of previously reported genes
                     of unknown function"
                     /locus_tag="RALCFv1_690020"
                     /inference="ab initio prediction:AMIGene:2.0"
                     /product="conserved hypothethical protein"
                     /transl_table=11
     gene            591547..595137
                     /locus_tag="RALCFv1_690021"
     CDS             591547..595137
                     /note="Evidence 4 : Homologs of previously reported genes
                     of unknown function"
                     /locus_tag="RALCFv1_690021"
                     /inference="ab initio prediction:AMIGene:2.0"
                     /product="conserved protein of unknown function"
                     /transl_table=11
     gene            595152..596318
                     /locus_tag="RALCFv1_690022"
     CDS             595152..596318
                     /note="Evidence 4 : Homologs of previously reported genes
                     of unknown function"
                     /locus_tag="RALCFv1_690022"
                     /inference="ab initio prediction:AMIGene:2.0"
                     /product="conserved protein of unknown function"
                     /transl_table=11
     gene            596322..596804
                     /locus_tag="RALCFv1_690023"
     CDS             596322..596804
                     /note="Evidence 4 : Homologs of previously reported genes
                     of unknown function"
                     /locus_tag="RALCFv1_690023"
                     /inference="ab initio prediction:AMIGene:2.0"
                     /product="conserved protein of unknown function"
                     /transl_table=11
     gene            596809..597207
                     /locus_tag="RALCFv1_690024"
     CDS             596809..597207
                     /note="Evidence 3 : Function proposed based on presence of
                     conserved amino acid motif, structural feature or limited
                     homology; Product type h : extrachromosomal origin"
                     /locus_tag="RALCFv1_690024"
                     /inference="ab initio prediction:AMIGene:2.0"
                     /product="putative bacteriophage-related protein"
                     /transl_table=11
     gene            597212..599056
                     /locus_tag="RALCFv1_690025"
     CDS             597212..599056
                     /note="Evidence 4 : Homologs of previously reported genes
                     of unknown function"
                     /locus_tag="RALCFv1_690025"
                     /inference="ab initio prediction:AMIGene:2.0"
                     /product="conserved protein of unknown function"
                     /transl_table=11
     gene            599066..599290
                     /locus_tag="RALCFv1_690026"
     CDS             599066..599290
                     /note="Evidence 4 : Homologs of previously reported genes
                     of unknown function"
                     /locus_tag="RALCFv1_690026"
                     /inference="ab initio prediction:AMIGene:2.0"
                     /product="conserved protein of unknown function"
                     /transl_table=11
     gene            599357..599647
                     /locus_tag="RALCFv1_690027"
     CDS             599357..599647
                     /note="Evidence 4 : Homologs of previously reported genes
                     of unknown function"
                     /locus_tag="RALCFv1_690027"
                     /inference="ab initio prediction:AMIGene:2.0"
                     /product="conserved protein of unknown function"
                     /transl_table=11
     gene            599644..600126
                     /locus_tag="RALCFv1_690028"
     CDS             599644..600126
                     /note="Evidence 4 : Homologs of previously reported genes
                     of unknown function"
                     /locus_tag="RALCFv1_690028"
                     /inference="ab initio prediction:AMIGene:2.0"
                     /product="conserved protein of unknown function"
                     /transl_table=11
     gene            600176..600640
                     /locus_tag="RALCFv1_690029"
     CDS             600176..600640
                     /product="Lysozyme (Lysis protein) (Muramidase) (Endolysin)
                     (Protein gp19)"
                     /inference="ab initio prediction:AMIGene:2.0"
                     /locus_tag="RALCFv1_690029"
                     /transl_table=11
                     /note="Evidence 2b : Function of strongly homologous gene;
                     Product type h : extrachromosomal origin"
                     /EC_number="3.2.1.17"
     gene            600708..600833
                     /locus_tag="RALCFv1_690030"
     CDS             600708..600833
                     /note="Evidence 4 : Homologs of previously reported genes
                     of unknown function"
                     /locus_tag="RALCFv1_690030"
                     /inference="ab initio prediction:AMIGene:2.0"
                     /product="conserved protein of unknown function"
                     /transl_table=11
     gene            complement(600926..601480)
                     /locus_tag="RALCFv1_700001"
     CDS             complement(600926..601480)
                     /note="Evidence 5 : No homology to any previously reported
                     sequences"
                     /locus_tag="RALCFv1_700001"
                     /inference="ab initio prediction:AMIGene:2.0"
                     /product="protein of unknown function"
                     /transl_table=11
     gene            complement(601291..602127)
                     /locus_tag="RALCFv1_700002"
     CDS             complement(601291..602127)
                     /note="Evidence 3 : Function proposed based on presence of
                     conserved amino acid motif, structural feature or limited
                     homology; Product type pr : putative regulator"
                     /locus_tag="RALCFv1_700002"
                     /inference="ab initio prediction:AMIGene:2.0"
                     /product="putative transcription regulator protein"
                     /transl_table=11
     gene            complement(602228..602704)
                     /locus_tag="RALCFv1_700003"
     CDS             complement(602228..602704)
                     /note="Evidence 3 : Function proposed based on presence of
                     conserved amino acid motif, structural feature or limited
                     homology; Product type pe : putative enzyme"
                     /locus_tag="RALCFv1_700003"
                     /inference="ab initio prediction:AMIGene:2.0"
                     /product="putative translation initiation inhibitor,
                     endoribonuclease"
                     /transl_table=11
     gene            complement(602970..603611)
                     /locus_tag="RALCFv1_700004"
     CDS             complement(602970..603611)
                     /note="Evidence 3 : Function proposed based on presence of
                     conserved amino acid motif, structural feature or limited
                     homology; Product type pe : putative enzyme"
                     /locus_tag="RALCFv1_700004"
                     /inference="ab initio prediction:AMIGene:2.0"
                     /product="putative Lysophospholipase L1 (SGNH
                     hydrolase-type)"
                     /transl_table=11
     gene            603758..604786
                     /locus_tag="RALCFv1_700005"
     CDS             603758..604786
                     /product="ketopantoate reductase oxidoreductase protein
                     (panE)"
                     /inference="ab initio prediction:AMIGene:2.0"
                     /locus_tag="RALCFv1_700005"
                     /transl_table=11
                     /note="Evidence 2a : Function of homologous gene
                     experimentally demonstrated in an other organism; PubMedId
                     : 10613889, 10736170, 11123955, 11724562; Product type e :
                     enzyme"
                     /EC_number="1.1.1.169"
     gene            complement(604780..605817)
                     /locus_tag="RALCFv1_700006"
                     /gene="cytB"
     CDS             complement(604780..605817)
                     /product="transmembrane cytochrome bd-II oxidase (Subunit
                     II) oxidoreductase protein"
                     /inference="ab initio prediction:AMIGene:2.0"
                     /locus_tag="RALCFv1_700006"
                     /transl_table=11
                     /note="Evidence 2a : Function of homologous gene
                     experimentally demonstrated in an other organism; PubMedId
                     : 1658595, 8626304; Product type e : enzyme"
                     /EC_number="1.10.3.-"
                     /gene="cytB"
     gene            complement(605814..607202)
                     /locus_tag="RALCFv1_700007"
                     /gene="cydA"
     CDS             complement(605814..607202)
                     /product="transmembrane Cytochrome bd-type quinol oxidase,
                     subunit 1 oxidoreductase protein"
                     /inference="ab initio prediction:AMIGene:2.0"
                     /locus_tag="RALCFv1_700007"
                     /transl_table=11
                     /note="Evidence 2b : Function of strongly homologous gene;
                     PubMedId : 8626304; Product type e : enzyme"
                     /EC_number="1.10.3.-"
                     /gene="cydA"
     gene            complement(607226..607786)
                     /locus_tag="RALCFv1_700008"
     CDS             complement(607226..607786)
                     /note="Evidence 3 : Function proposed based on presence of
                     conserved amino acid motif, structural feature or limited
                     homology; Product type pr : putative regulator"
                     /locus_tag="RALCFv1_700008"
                     /inference="ab initio prediction:AMIGene:2.0"
                     /product="putative transcriptional regulator arsR family,
                     winged helix repressor DNA-binding domain"
                     /transl_table=11
     gene            complement(608414..608581)
                     /locus_tag="RALCFv1_700009"
     CDS             complement(608414..608581)
                     /note="Evidence 4 : Homologs of previously reported genes
                     of unknown function"
                     /locus_tag="RALCFv1_700009"
                     /inference="ab initio prediction:AMIGene:2.0"
                     /product="conserved protein of unknown function"
                     /transl_table=11
     gene            complement(608578..608739)
                     /locus_tag="RALCFv1_700010"
     CDS             complement(608578..608739)
                     /note="Evidence 4 : Homologs of previously reported genes
                     of unknown function"
                     /locus_tag="RALCFv1_700010"
                     /inference="ab initio prediction:AMIGene:2.0"
                     /product="conserved protein of unknown function"
                     /transl_table=11
     gene            608997..611420
                     /locus_tag="RALCFv1_700011"
     CDS             608997..611420
                     /note="Evidence 4 : Homologs of previously reported genes
                     of unknown function"
                     /locus_tag="RALCFv1_700011"
                     /inference="ab initio prediction:AMIGene:2.0"
                     /product="conserved hypothethical protein"
                     /transl_table=11
     gene            611417..613957
                     /locus_tag="RALCFv1_700012"
     CDS             611417..613957
                     /note="Evidence 3 : Function proposed based on presence of
                     conserved amino acid motif, structural feature or limited
                     homology; Product type pe : putative enzyme"
                     /locus_tag="RALCFv1_700012"
                     /inference="ab initio prediction:AMIGene:2.0"
                     /product="putative aminotransferase class-III"
                     /transl_table=11
     gene            complement(614041..614751)
                     /locus_tag="RALCFv1_700013"
     CDS             complement(614041..614751)
                     /product="Putative short-chain dehydrogenase, SDR family"
                     /inference="ab initio prediction:AMIGene:2.0"
                     /locus_tag="RALCFv1_700013"
                     /transl_table=11
                     /note="Evidence 3 : Function proposed based on presence of
                     conserved amino acid motif, structural feature or limited
                     homology; Product type pe : putative enzyme"
                     /EC_number="1.1.1.100"
     gene            complement(614754..615518)
                     /locus_tag="RALCFv1_700014"
     CDS             complement(614754..615518)
                     /note="Evidence 3 : Function proposed based on presence of
                     conserved amino acid motif, structural feature or limited
                     homology; Product type pr : putative regulator"
                     /locus_tag="RALCFv1_700014"
                     /inference="ab initio prediction:AMIGene:2.0"
                     /product="putative transcriptional regulator of sugar
                     metabolism"
                     /transl_table=11
     gene            complement(615597..616775)
                     /locus_tag="RALCFv1_700015"
     CDS             complement(615597..616775)
                     /note="Evidence 3 : Function proposed based on presence of
                     conserved amino acid motif, structural feature or limited
                     homology; Product type pe : putative enzyme"
[truncated: 10,394,875 more chars]
