# Supplementary material for: Comparative genomic analysis of Ralstonia solanacearum reveals candidate genes for host specificity
Source: BMC Genomics. 2015 Apr 8;16(1):270. doi: 10.1186/s12864-015-1474-8 (PMC4396162; doi:10.1186/s12864-015-1474-8)
Supplement: Additional file 5: — Annotations files (.gb). Annotations are formatted in genbank format. [file 12864_2015_1474_MOESM5_ESM.zip › CFBP6783.gb]

LOCUS       RALP6v1              5602018 bp    DNA              UNA 01-FEB-2015
DEFINITION  Ralstonia solanacearum CFBP6783
KEYWORDS    .
SOURCE      Ralstonia solanacearum CFBP6783 (phylotype IIB-4)
  ORGANISM  Ralstonia solanacearum
            Bacteria; Proteobacteria; Betaproteobacteria; Burkholderiales;
            Burkholderiaceae; Ralstonia.
FEATURES             Location/Qualifiers
     source          1..5602018
                     /organism="Ralstonia solanacearum"
                     /mol_type="genomic DNA"
                     /strain="CFBP6783"
     gene            503..745
                     /locus_tag="RALP6v1_30001"
     CDS             503..745
                     /note="Evidence 5 : No homology to any previously reported
                     sequences"
                     /locus_tag="RALP6v1_30001"
                     /inference="ab initio prediction:AMIGene:2.0"
                     /product="protein of unknown function"
                     /transl_table=11
     gene            complement(1294..1395)
                     /locus_tag="RALP6v1_60001"
                     /pseudo
     CDS             complement(1294..1395)
                     /product="fragment of putative tartrate
                     dehydrogenase/decarboxylase (TDH) (D-malate dehydrogenase
                     [decarboxylating])(ttuC) (part 2)"
                     /inference="ab initio prediction:AMIGene:2.0"
                     /pseudo
                     /locus_tag="RALP6v1_60001"
                     /EC_number="4.1.1.73"
                     /note="Evidence 3 : Function proposed based on presence of
                     conserved amino acid motif, structural feature or limited
                     homology; Product type pe : putative enzyme"
                     /transl_table=11
     gene            1739..1824
                     /locus_tag="RALP6v1_tRNA1"
     tRNA            1739..1824
                     /locus_tag="RALP6v1_tRNA1"
                     /inference="profile:tRNAscan:1.23"
                     /product="Tyr tRNA"
     gene            1882..1955
                     /locus_tag="RALP6v1_tRNA2"
     tRNA            1882..1955
                     /locus_tag="RALP6v1_tRNA2"
                     /inference="profile:tRNAscan:1.23"
                     /product="Gly tRNA"
     gene            1977..2051
                     /locus_tag="RALP6v1_tRNA3"
     tRNA            1977..2051
                     /locus_tag="RALP6v1_tRNA3"
                     /inference="profile:tRNAscan:1.23"
                     /product="Thr tRNA"
     gene            4205..5119
                     /locus_tag="RALP6v1_160001"
     CDS             4205..5119
                     /product="putative dna modification methylase protein
                     (fragment)"
                     /inference="ab initio prediction:AMIGene:2.0"
                     /locus_tag="RALP6v1_160001"
                     /EC_number="2.1.1.72"
                     /note="Evidence 3 : Function proposed based on presence of
                     conserved amino acid motif, structural feature or limited
                     homology"
                     /transl_table=11
     gene            complement(5079..5324)
                     /locus_tag="RALP6v1_160002"
     CDS             complement(5079..5324)
                     /note="Evidence 4 : Homologs of previously reported genes
                     of unknown function"
                     /locus_tag="RALP6v1_160002"
                     /inference="ab initio prediction:AMIGene:2.0"
                     /product="conserved protein of unknown function"
                     /transl_table=11
     gene            complement(5568..6314)
                     /locus_tag="RALP6v1_170001"
                     /pseudo
     CDS             complement(5568..6314)
                     /product="fragment of putative tartrate
                     dehydrogenase/decarboxylase (TDH) (D-malate dehydrogenase
                     [decarboxylating])(ttuC) (part 1)"
                     /inference="ab initio prediction:AMIGene:2.0"
                     /pseudo
                     /locus_tag="RALP6v1_170001"
                     /EC_number="4.1.1.73"
                     /note="Evidence 3 : Function proposed based on presence of
                     conserved amino acid motif, structural feature or limited
                     homology; Product type pe : putative enzyme"
                     /transl_table=11
     gene            6516..7250
                     /locus_tag="RALP6v1_180001"
     CDS             6516..7250
                     /note="Evidence 3 : Function proposed based on presence of
                     conserved amino acid motif, structural feature or limited
                     homology"
                     /locus_tag="RALP6v1_180001"
                     /inference="ab initio prediction:AMIGene:2.0"
                     /product="putative transcriptional regulator, LysR family
                     (fragment)"
                     /transl_table=11
     gene            7308..7769
                     /locus_tag="RALP6v1_180002"
     CDS             7308..7769
                     /note="Evidence 4 : Homologs of previously reported genes
                     of unknown function"
                     /locus_tag="RALP6v1_180002"
                     /inference="ab initio prediction:AMIGene:2.0"
                     /product="conserved exported protein of unknown function"
                     /transl_table=11
     gene            complement(7793..8089)
                     /locus_tag="RALP6v1_180003"
     CDS             complement(7793..8089)
                     /product="putative arylsulfatase (Aryl-sulfate
                     sulphohydrolase) (fragment)"
                     /inference="ab initio prediction:AMIGene:2.0"
                     /locus_tag="RALP6v1_180003"
                     /EC_number="3.1.6.1"
                     /note="Evidence 3 : Function proposed based on presence of
                     conserved amino acid motif, structural feature or limited
                     homology"
                     /transl_table=11
     gene            complement(8260..9039)
                     /locus_tag="RALP6v1_190001"
     CDS             complement(8260..9039)
                     /locus_tag="RALP6v1_190001"
                     /inference="ab initio prediction:AMIGene:2.0"
                     /product="hypothethical protein (modular protein)"
                     /transl_table=11
     gene            complement(9180..9698)
                     /locus_tag="RALP6v1_200001"
     CDS             complement(9180..9698)
                     /note="Evidence 5 : No homology to any previously reported
                     sequences"
                     /locus_tag="RALP6v1_200001"
                     /inference="ab initio prediction:AMIGene:2.0"
                     /product="protein of unknown function"
                     /transl_table=11
     gene            9903..10625
                     /locus_tag="RALP6v1_210001"
     CDS             9903..10625
                     /locus_tag="RALP6v1_210001"
                     /inference="ab initio prediction:AMIGene:2.0"
                     /product="Hemagglutinin-related protein (fragment)"
                     /transl_table=11
     gene            10726..11601
                     /locus_tag="RALP6v1_220001"
     CDS             10726..11601
                     /locus_tag="RALP6v1_220001"
                     /inference="ab initio prediction:AMIGene:2.0"
                     /product="bacteriophage Terminase large subunit (gpA)
                     (fragment)"
                     /transl_table=11
     gene            complement(13328..13600)
                     /locus_tag="RALP6v1_250001"
     CDS             complement(13328..13600)
                     /note="Evidence 4 : Homologs of previously reported genes
                     of unknown function"
                     /locus_tag="RALP6v1_250001"
                     /inference="ab initio prediction:AMIGene:2.0"
                     /product="conserved protein of unknown function"
                     /transl_table=11
     gene            13692..13835
                     /locus_tag="RALP6v1_250002"
     CDS             13692..13835
                     /note="Evidence 3 : Function proposed based on presence of
                     conserved amino acid motif, structural feature or limited
                     homology"
                     /locus_tag="RALP6v1_250002"
                     /inference="ab initio prediction:AMIGene:2.0"
                     /product="putative bacteriophage-related protein
                     (fragment)"
                     /transl_table=11
     gene            14261..14383
                     /locus_tag="RALP6v1_270001"
     CDS             14261..14383
                     /note="Evidence 5 : No homology to any previously reported
                     sequences"
                     /locus_tag="RALP6v1_270001"
                     /inference="ab initio prediction:AMIGene:2.0"
                     /product="protein of unknown function"
                     /transl_table=11
     gene            14590..14652
                     /locus_tag="RALP6v1_280001"
     CDS             14590..14652
                     /note="Evidence 5 : No homology to any previously reported
                     sequences"
                     /locus_tag="RALP6v1_280001"
                     /inference="ab initio prediction:AMIGene:2.0"
                     /product="protein of unknown function"
                     /transl_table=11
     gene            complement(14784..15023)
                     /locus_tag="RALP6v1_290001"
     CDS             complement(14784..15023)
                     /note="Evidence 4 : Homologs of previously reported genes
                     of unknown function"
                     /locus_tag="RALP6v1_290001"
                     /inference="ab initio prediction:AMIGene:2.0"
                     /product="conserved protein of unknown function"
                     /transl_table=11
     gene            15187..15375
                     /locus_tag="RALP6v1_290002"
     CDS             15187..15375
                     /note="Evidence 4 : Homologs of previously reported genes
                     of unknown function"
                     /locus_tag="RALP6v1_290002"
                     /inference="ab initio prediction:AMIGene:2.0"
                     /product="conserved protein of unknown function"
                     /transl_table=11
     gene            complement(15730..16038)
                     /locus_tag="RALP6v1_310001"
     CDS             complement(15730..16038)
                     /note="Evidence 4 : Homologs of previously reported genes
                     of unknown function"
                     /locus_tag="RALP6v1_310001"
                     /inference="ab initio prediction:AMIGene:2.0"
                     /product="conserved protein of unknown function"
                     /transl_table=11
     gene            complement(16774..16836)
                     /locus_tag="RALP6v1_340001"
     CDS             complement(16774..16836)
                     /note="Evidence 5 : No homology to any previously reported
                     sequences"
                     /locus_tag="RALP6v1_340001"
                     /inference="ab initio prediction:AMIGene:2.0"
                     /product="protein of unknown function"
                     /transl_table=11
     gene            complement(16966..17163)
                     /locus_tag="RALP6v1_350001"
     CDS             complement(16966..17163)
                     /note="Evidence 5 : No homology to any previously reported
                     sequences"
                     /locus_tag="RALP6v1_350001"
                     /inference="ab initio prediction:AMIGene:2.0"
                     /product="protein of unknown function"
                     /transl_table=11
     gene            complement(17266..17547)
                     /locus_tag="RALP6v1_360001"
     CDS             complement(17266..17547)
                     /note="Evidence 5 : No homology to any previously reported
                     sequences"
                     /locus_tag="RALP6v1_360001"
                     /inference="ab initio prediction:AMIGene:2.0"
                     /product="exported protein of unknown function"
                     /transl_table=11
     gene            17719..17814
                     /locus_tag="RALP6v1_370001"
     CDS             17719..17814
                     /note="Evidence 5 : No homology to any previously reported
                     sequences"
                     /locus_tag="RALP6v1_370001"
                     /inference="ab initio prediction:AMIGene:2.0"
                     /product="protein of unknown function"
                     /transl_table=11
     gene            complement(17907..18032)
                     /locus_tag="RALP6v1_380001"
     CDS             complement(17907..18032)
                     /note="Evidence 5 : No homology to any previously reported
                     sequences"
                     /locus_tag="RALP6v1_380001"
                     /inference="ab initio prediction:AMIGene:2.0"
                     /product="protein of unknown function"
                     /transl_table=11
     gene            complement(18149..18223)
                     /locus_tag="RALP6v1_380002"
     CDS             complement(18149..18223)
                     /note="Evidence 5 : No homology to any previously reported
                     sequences"
                     /locus_tag="RALP6v1_380002"
                     /inference="ab initio prediction:AMIGene:2.0"
                     /product="protein of unknown function"
                     /transl_table=11
     gene            complement(18628..18822)
                     /locus_tag="RALP6v1_400001"
     CDS             complement(18628..18822)
                     /note="Evidence 4 : Homologs of previously reported genes
                     of unknown function"
                     /locus_tag="RALP6v1_400001"
                     /inference="ab initio prediction:AMIGene:2.0"
                     /product="conserved protein of unknown function"
                     /transl_table=11
     gene            18980..19201
                     /locus_tag="RALP6v1_410001"
                     /pseudo
     CDS             18980..19201
                     /locus_tag="RALP6v1_410001"
                     /inference="ab initio prediction:AMIGene:2.0"
                     /pseudo
                     /product="fragment of putative bacteriophage-related
                     protein (part 1)"
                     /transl_table=11
                     /note="Evidence 3 : Function proposed based on presence of
                     conserved amino acid motif, structural feature or limited
                     homology; Product type h : extrachromosomal origin"
     gene            complement(19795..19923)
                     /locus_tag="RALP6v1_440001"
     CDS             complement(19795..19923)
                     /note="Evidence 5 : No homology to any previously reported
                     sequences"
                     /locus_tag="RALP6v1_440001"
                     /inference="ab initio prediction:AMIGene:2.0"
                     /product="exported protein of unknown function"
                     /transl_table=11
     gene            20158..20292
                     /locus_tag="RALP6v1_450001"
     CDS             20158..20292
                     /note="Evidence 4 : Homologs of previously reported genes
                     of unknown function"
                     /locus_tag="RALP6v1_450001"
                     /inference="ab initio prediction:AMIGene:2.0"
                     /product="conserved protein of unknown function"
                     /transl_table=11
     gene            20525..20605
                     /locus_tag="RALP6v1_460001"
     CDS             20525..20605
                     /note="Evidence 5 : No homology to any previously reported
                     sequences"
                     /locus_tag="RALP6v1_460001"
                     /inference="ab initio prediction:AMIGene:2.0"
                     /product="protein of unknown function"
                     /transl_table=11
     gene            complement(20698..20805)
                     /locus_tag="RALP6v1_470001"
     CDS             complement(20698..20805)
                     /note="Evidence 5 : No homology to any previously reported
                     sequences"
                     /locus_tag="RALP6v1_470001"
                     /inference="ab initio prediction:AMIGene:2.0"
                     /product="protein of unknown function"
                     /transl_table=11
     gene            complement(21199..21279)
                     /locus_tag="RALP6v1_490001"
                     /pseudo
     CDS             complement(21199..21279)
                     /locus_tag="RALP6v1_490001"
                     /inference="ab initio prediction:AMIGene:2.0"
                     /pseudo
                     /product="fragment of putative bacteriophage-related
                     protein (part 2)"
                     /transl_table=11
                     /note="Evidence 3 : Function proposed based on presence of
                     conserved amino acid motif, structural feature or limited
                     homology; Product type h : extrachromosomal origin"
     gene            complement(22539..22634)
                     /locus_tag="RALP6v1_540001"
     CDS             complement(22539..22634)
                     /note="Evidence 5 : No homology to any previously reported
                     sequences"
                     /locus_tag="RALP6v1_540001"
                     /inference="ab initio prediction:AMIGene:2.0"
                     /product="protein of unknown function"
                     /transl_table=11
     gene            22999..23094
                     /locus_tag="RALP6v1_560001"
     CDS             22999..23094
                     /note="Evidence 5 : No homology to any previously reported
                     sequences"
                     /locus_tag="RALP6v1_560001"
                     /inference="ab initio prediction:AMIGene:2.0"
                     /product="protein of unknown function"
                     /transl_table=11
     gene            complement(23188..23397)
                     /locus_tag="RALP6v1_570001"
                     /pseudo
     CDS             complement(23188..23397)
                     /locus_tag="RALP6v1_570001"
                     /inference="ab initio prediction:AMIGene:2.0"
                     /pseudo
                     /product="fragment of putative bacteriophage-related
                     protein (part 1)"
                     /transl_table=11
                     /note="Evidence 3 : Function proposed based on presence of
                     conserved amino acid motif, structural feature or limited
                     homology; Product type h : extrachromosomal origin"
     gene            complement(23531..23803)
                     /locus_tag="RALP6v1_580001"
     CDS             complement(23531..23803)
                     /product="putative dna modification methylase protein
                     (fragment)"
                     /inference="ab initio prediction:AMIGene:2.0"
                     /locus_tag="RALP6v1_580001"
                     /EC_number="2.1.1.72"
                     /note="Evidence 3 : Function proposed based on presence of
                     conserved amino acid motif, structural feature or limited
                     homology"
                     /transl_table=11
     gene            complement(24447..24542)
                     /locus_tag="RALP6v1_610001"
     CDS             complement(24447..24542)
                     /note="Evidence 5 : No homology to any previously reported
                     sequences"
                     /locus_tag="RALP6v1_610001"
                     /inference="ab initio prediction:AMIGene:2.0"
                     /product="protein of unknown function"
                     /transl_table=11
     gene            25155..25250
                     /locus_tag="RALP6v1_640001"
     CDS             25155..25250
                     /note="Evidence 5 : No homology to any previously reported
                     sequences"
                     /locus_tag="RALP6v1_640001"
                     /inference="ab initio prediction:AMIGene:2.0"
                     /product="protein of unknown function"
                     /transl_table=11
     gene            25870..25977
                     /locus_tag="RALP6v1_670001"
     CDS             25870..25977
                     /note="Evidence 5 : No homology to any previously reported
                     sequences"
                     /locus_tag="RALP6v1_670001"
                     /inference="ab initio prediction:AMIGene:2.0"
                     /product="protein of unknown function"
                     /transl_table=11
     gene            26124..26861
                     /locus_tag="RALP6v1_680001"
                     /gene="dppC"
     CDS             26124..26861
                     /function="1.2.3 : Proteins/peptides/glycopeptides"
                     /function="4.3.A.1.m : membrane component"
                     /function="6.1 : Membrane"
                     /function="7.3 : Inner membrane"
                     /locus_tag="RALP6v1_680001"
                     /inference="ab initio prediction:AMIGene:2.0"
                     /product="Dipeptide transport system permease protein (ABC
                     superfamily, membrane)"
                     /transl_table=11
                     /note="Evidence 2a : Function of homologous gene
                     experimentally demonstrated in an other organism; PubMedId
                     : 7536291; Product type t : transporter"
                     /gene="dppC"
     gene            26858..27856
                     /locus_tag="RALP6v1_680002"
                     /gene="dppD"
     CDS             26858..27856
                     /function="1.7.34 : Peptidoglycan (murein) turnover,
                     recycling"
                     /function="4.3.A.1.a : ATP binding component"
                     /function="6.2 : Peptidoglycan (murein)"
                     /function="7.1 : Cytoplasm"
                     /locus_tag="RALP6v1_680002"
                     /inference="ab initio prediction:AMIGene:2.0"
                     /product="Dipeptide transport ATP-binding (ABC
                     superfamily)"
                     /transl_table=11
                     /note="Evidence 2b : Function of strongly homologous gene;
                     Product type t : transporter"
                     /gene="dppD"
     gene            27853..28854
                     /locus_tag="RALP6v1_680003"
                     /gene="dppF"
     CDS             27853..28854
                     /function="1.7.34 : Peptidoglycan (murein) turnover,
                     recycling"
                     /function="4.3.A.1.a : ATP binding component"
                     /function="6.2 : Peptidoglycan (murein)"
                     /function="7.1 : Cytoplasm"
                     /locus_tag="RALP6v1_680003"
                     /inference="ab initio prediction:AMIGene:2.0"
                     /product="Dipeptide transport ATP-binding (ABC
                     superfamily)"
                     /transl_table=11
                     /note="Evidence 2b : Function of strongly homologous gene;
                     Product type t : transporter"
                     /gene="dppF"
     gene            28892..30460
                     /locus_tag="RALP6v1_680004"
                     /gene="dppA"
     CDS             28892..30460
                     /locus_tag="RALP6v1_680004"
                     /inference="ab initio prediction:AMIGene:2.0"
                     /product="dipeptide transport protein"
                     /transl_table=11
                     /note="Evidence 2b : Function of strongly homologous gene;
                     Product type t : transporter"
                     /gene="dppA"
     gene            30468..32378
                     /locus_tag="RALP6v1_680005"
     CDS             30468..32378
                     /product="putative Long-chain fatty-acyl-CoA hydrolase"
                     /inference="ab initio prediction:AMIGene:2.0"
                     /locus_tag="RALP6v1_680005"
                     /EC_number="3.1.2.2"
                     /note="Evidence 3 : Function proposed based on presence of
                     conserved amino acid motif, structural feature or limited
                     homology; Product type pe : putative enzyme"
                     /transl_table=11
     gene            32375..32968
                     /locus_tag="RALP6v1_680006"
     CDS             32375..32968
                     /note="Evidence 4 : Homologs of previously reported genes
                     of unknown function"
                     /locus_tag="RALP6v1_680006"
                     /inference="ab initio prediction:AMIGene:2.0"
                     /product="conserved protein of unknown function"
                     /transl_table=11
     gene            complement(33015..35312)
                     /locus_tag="RALP6v1_680007"
                     /gene="iorB"
     CDS             complement(33015..35312)
                     /product="isoquinoline 1-oxidoreductase (Beta subunit)"
                     /gene="iorB"
                     /inference="ab initio prediction:AMIGene:2.0"
                     /locus_tag="RALP6v1_680007"
                     /EC_number="1.3.99.16"
                     /note="Evidence 2a : Function of homologous gene
                     experimentally demonstrated in an other organism; PubMedId
                     : 7782304, 8157655; Product type e : enzyme"
                     /transl_table=11
     gene            complement(35309..35776)
                     /locus_tag="RALP6v1_680008"
                     /gene="iorA"
     CDS             complement(35309..35776)
                     /function="1.4 : Energy production/transport"
                     /product="isoquinoline 1-oxidoreductase (alpha subunit)"
                     /inference="ab initio prediction:AMIGene:2.0"
                     /locus_tag="RALP6v1_680008"
                     /EC_number="1.3.99.16"
                     /note="Evidence 2a : Function of homologous gene
                     experimentally demonstrated in an other organism; PubMedId
                     : 7782304, 8157655; Product type e : enzyme"
                     /transl_table=11
                     /gene="iorA"
     gene            36220..36543
                     /locus_tag="RALP6v1_680009"
     CDS             36220..36543
                     /note="Evidence 4 : Homologs of previously reported genes
                     of unknown function"
                     /locus_tag="RALP6v1_680009"
                     /inference="ab initio prediction:AMIGene:2.0"
                     /product="conserved protein of unknown function"
                     /transl_table=11
     gene            36994..37437
                     /locus_tag="RALP6v1_680010"
     CDS             36994..37437
                     /note="Evidence 3 : Function proposed based on presence of
                     conserved amino acid motif, structural feature or limited
                     homology"
                     /locus_tag="RALP6v1_680010"
                     /inference="ab initio prediction:AMIGene:2.0"
                     /product="putative two-component system response regulator,
                     transcription regulator protein (fragment)"
                     /transl_table=11
     gene            complement(37589..38635)
                     /locus_tag="RALP6v1_690001"
                     /gene="bioF"
     CDS             complement(37589..38635)
                     /function="1.5.3.1 : Biotin"
                     /product="7-keto-8-aminopelargonic acid synthetase"
                     /inference="ab initio prediction:AMIGene:2.0"
                     /locus_tag="RALP6v1_690001"
                     /EC_number="2.3.1.47"
                     /note="Evidence 2a : Function of homologous gene
                     experimentally demonstrated in an other organism; PubMedId
                     : 3058702; Product type e : enzyme"
                     /transl_table=11
                     /gene="bioF"
     gene            complement(38586..39992)
                     /locus_tag="RALP6v1_690002"
                     /gene="bioA"
     CDS             complement(38586..39992)
                     /function="1.5.3.1 : Biotin"
                     /product="Adenosylmethionine--8-amino-7-oxononanoate
                     transaminase, PLP-dependent"
                     /inference="ab initio prediction:AMIGene:2.0"
                     /locus_tag="RALP6v1_690002"
                     /EC_number="2.6.1.62"
                     /note="Evidence 2a : Function of homologous gene
                     experimentally demonstrated in an other organism; PubMedId
                     : 14756557, 3058702; Product type e : enzyme"
                     /transl_table=11
                     /gene="bioA"
     gene            40677..41369
                     /locus_tag="RALP6v1_690003"
     CDS             40677..41369
                     /note="Evidence 3 : Function proposed based on presence of
                     conserved amino acid motif, structural feature or limited
                     homology"
                     /locus_tag="RALP6v1_690003"
                     /inference="ab initio prediction:AMIGene:2.0"
                     /product="putative transcription regulator protein"
                     /transl_table=11
     gene            complement(41820..42071)
                     /locus_tag="RALP6v1_690004"
     CDS             complement(41820..42071)
                     /note="Evidence 5 : No homology to any previously reported
                     sequences"
                     /locus_tag="RALP6v1_690004"
                     /inference="ab initio prediction:AMIGene:2.0"
                     /product="protein of unknown function"
                     /transl_table=11
     gene            complement(42300..43292)
                     /locus_tag="RALP6v1_690005"
     CDS             complement(42300..43292)
                     /note="Evidence 5 : No homology to any previously reported
                     sequences"
                     /locus_tag="RALP6v1_690005"
                     /inference="ab initio prediction:AMIGene:2.0"
                     /product="protein of unknown function"
                     /transl_table=11
     gene            42333..43667
                     /locus_tag="RALP6v1_690006"
                     /gene="ripBG"
     CDS             42333..43667
                     /locus_tag="RALP6v1_690006"
                     /inference="ab initio prediction:AMIGene:2.0"
                     /product="putative avrptob-related type III effector
                     (Partial sequence) protein"
                     /transl_table=11
                     /note="Evidence 3 : Function proposed based on presence of
                     conserved amino acid motif, structural feature or limited
                     homology; Product type ph : phenotype"
                     /gene="ripBG"
     gene            43701..44117
                     /locus_tag="RALP6v1_690007"
     CDS             43701..44117
                     /note="Evidence 5 : No homology to any previously reported
                     sequences"
                     /locus_tag="RALP6v1_690007"
                     /inference="ab initio prediction:AMIGene:2.0"
                     /product="protein of unknown function"
                     /transl_table=11
     gene            complement(44088..44372)
                     /locus_tag="RALP6v1_690008"
     CDS             complement(44088..44372)
                     /note="Evidence 5 : No homology to any previously reported
                     sequences"
                     /locus_tag="RALP6v1_690008"
                     /inference="ab initio prediction:AMIGene:2.0"
                     /product="protein of unknown function"
                     /transl_table=11
     gene            complement(44403..45188)
                     /locus_tag="RALP6v1_690009"
                     /gene="benD"
     CDS             complement(44403..45188)
                     /product="1,6-dihydroxycyclohexa-2,4-diene-1-carboxylate
                     dehydrogenase"
                     /gene="benD"
                     /inference="ab initio prediction:AMIGene:2.0"
                     /locus_tag="RALP6v1_690009"
                     /EC_number="1.3.1.25"
                     /note="Evidence 2a : Function of homologous gene
                     experimentally demonstrated in an other organism; PubMedId
                     : 1740120; Product type e : enzyme"
                     /transl_table=11
     gene            complement(45185..46210)
                     /locus_tag="RALP6v1_690010"
                     /gene="benC"
     CDS             complement(45185..46210)
                     /product="Benzoate 1,2-dioxygenase electron transfer
                     component [Includes: Ferredoxin--NAD(+) reductase]"
                     /gene="benC"
                     /inference="ab initio prediction:AMIGene:2.0"
                     /locus_tag="RALP6v1_690010"
                     /EC_number="1.18.1.3"
                     /note="Evidence 2a : Function of homologous gene
                     experimentally demonstrated in an other organism; PubMedId
                     : 1885518; Product type e : enzyme"
                     /transl_table=11
     gene            complement(46233..46724)
                     /locus_tag="RALP6v1_690011"
                     /gene="benB"
     CDS             complement(46233..46724)
                     /product="Benzoate 1,2-dioxygenase subunit beta"
                     /gene="benB"
                     /inference="ab initio prediction:AMIGene:2.0"
                     /locus_tag="RALP6v1_690011"
                     /EC_number="1.14.12.10"
                     /note="Evidence 2a : Function of homologous gene
                     experimentally demonstrated in an other organism; PubMedId
                     : 1885518; Product type e : enzyme"
                     /transl_table=11
     gene            complement(46721..48088)
                     /locus_tag="RALP6v1_690012"
                     /gene="benA"
     CDS             complement(46721..48088)
                     /product="Benzoate 1,2-dioxygenase subunit alpha"
                     /gene="benA"
                     /inference="ab initio prediction:AMIGene:2.0"
                     /locus_tag="RALP6v1_690012"
                     /EC_number="1.14.12.10"
                     /note="Evidence 2a : Function of homologous gene
                     experimentally demonstrated in an other organism; PubMedId
                     : 1885518; Product type e : enzyme"
                     /transl_table=11
     gene            complement(48122..49042)
                     /locus_tag="RALP6v1_690013"
                     /gene="catA"
     CDS             complement(48122..49042)
                     /product="Catechol 1,2-dioxygenase"
                     /gene="catA"
                     /inference="ab initio prediction:AMIGene:2.0"
                     /locus_tag="RALP6v1_690013"
                     /EC_number="1.13.11.1"
                     /note="Evidence 2a : Function of homologous gene
                     experimentally demonstrated in an other organism; PubMedId
                     : 3170486, 8596453; Product type e : enzyme"
                     /transl_table=11
     gene            complement(49166..49456)
                     /locus_tag="RALP6v1_690014"
                     /gene="catC"
     CDS             complement(49166..49456)
                     /function="1.1.5.4 : Beta-ketoadipate pathway"
                     /product="Muconolactone delta-isomerase"
                     /inference="ab initio prediction:AMIGene:2.0"
                     /locus_tag="RALP6v1_690014"
                     /EC_number="5.3.3.4"
                     /note="Evidence 2a : Function of homologous gene
                     experimentally demonstrated in an other organism; PubMedId
                     : 9260969, 8125318; Product type e : enzyme"
                     /transl_table=11
                     /gene="catC"
     gene            complement(49524..50633)
                     /locus_tag="RALP6v1_690015"
                     /gene="catB"
     CDS             complement(49524..50633)
                     /product="Muconate cycloisomerase"
                     /gene="catB"
                     /inference="ab initio prediction:AMIGene:2.0"
                     /locus_tag="RALP6v1_690015"
                     /EC_number="5.5.1.1"
                     /note="Evidence 2b : Function of strongly homologous gene;
                     PubMedId : 8125318; Product type e : enzyme"
                     /transl_table=11
     gene            50745..51656
                     /locus_tag="RALP6v1_690016"
                     /gene="benM"
     CDS             50745..51656
                     /locus_tag="RALP6v1_690016"
                     /inference="ab initio prediction:AMIGene:2.0"
                     /product="HTH-type transcriptional regulator benM (Ben and
                     cat operon transcriptional regulator, LysR family)"
                     /transl_table=11
                     /note="Evidence 2a : Function of homologous gene
                     experimentally demonstrated in an other organism; PubMedId
                     : 9573203; Product type r : regulator"
                     /gene="benM"
     gene            51816..54848
                     /locus_tag="RALP6v1_690017"
     CDS             51816..54848
                     /note="Evidence 3 : Function proposed based on presence of
                     conserved amino acid motif, structural feature or limited
                     homology; Product type pe : putative enzyme"
                     /locus_tag="RALP6v1_690017"
                     /inference="ab initio prediction:AMIGene:2.0"
                     /product="Putative membrane carboxypeptidase
                     (Penicillin-binding)"
                     /transl_table=11
     gene            complement(55093..55590)
                     /locus_tag="RALP6v1_690018"
     CDS             complement(55093..55590)
                     /note="Evidence 3 : Function proposed based on presence of
                     conserved amino acid motif, structural feature or limited
                     homology; Product type pr : putative regulator"
                     /locus_tag="RALP6v1_690018"
                     /inference="ab initio prediction:AMIGene:2.0"
                     /product="putative transcriptional regulator, MarR family"
                     /transl_table=11
     gene            55614..55925
                     /locus_tag="RALP6v1_690019"
     CDS             55614..55925
                     /note="Evidence 5 : No homology to any previously reported
                     sequences"
                     /locus_tag="RALP6v1_690019"
                     /inference="ab initio prediction:AMIGene:2.0"
                     /product="protein of unknown function"
                     /transl_table=11
     gene            56026..56754
                     /locus_tag="RALP6v1_690020"
     CDS             56026..56754
                     /note="Evidence 3 : Function proposed based on presence of
                     conserved amino acid motif, structural feature or limited
                     homology; Product type pe : putative enzyme"
                     /locus_tag="RALP6v1_690020"
                     /inference="ab initio prediction:AMIGene:2.0"
                     /product="putative NADPH nitroreductase protein"
                     /transl_table=11
     gene            complement(56751..57539)
                     /locus_tag="RALP6v1_690021"
                     /gene="ripM"
                     /pseudo
     CDS             complement(56751..57539)
                     /locus_tag="RALP6v1_690021"
                     /inference="ab initio prediction:AMIGene:2.0"
                     /pseudo
                     /product="fragment of Putative type III effector protein
                     (part 3)"
                     /transl_table=11
                     /note="Evidence 3 : Function proposed based on presence of
                     conserved amino acid motif, structural feature or limited
                     homology; Product type ph : phenotype"
                     /gene="ripM"
     gene            complement(57536..58006)
                     /locus_tag="RALP6v1_690022"
                     /gene="ripM"
                     /pseudo
     CDS             complement(57536..58006)
                     /locus_tag="RALP6v1_690022"
                     /inference="ab initio prediction:AMIGene:2.0"
                     /pseudo
                     /product="fragment of Putative type III effector protein
                     (part 2)"
                     /transl_table=11
                     /note="Evidence 3 : Function proposed based on presence of
                     conserved amino acid motif, structural feature or limited
                     homology; Product type ph : phenotype"
                     /gene="ripM"
     gene            complement(58022..58378)
                     /locus_tag="RALP6v1_690023"
                     /gene="ripM"
                     /pseudo
     CDS             complement(58022..58378)
                     /locus_tag="RALP6v1_690023"
                     /inference="ab initio prediction:AMIGene:2.0"
                     /pseudo
                     /product="fragment of Putative type III effector protein
                     (part 1)"
                     /transl_table=11
                     /note="Evidence 3 : Function proposed based on presence of
                     conserved amino acid motif, structural feature or limited
                     homology; Product type ph : phenotype"
                     /gene="ripM"
     gene            complement(58375..58878)
                     /locus_tag="RALP6v1_690024"
     CDS             complement(58375..58878)
                     /note="Evidence 4 : Homologs of previously reported genes
                     of unknown function"
                     /locus_tag="RALP6v1_690024"
                     /inference="ab initio prediction:AMIGene:2.0"
                     /product="conserved protein of unknown function"
                     /transl_table=11
     gene            complement(59321..59794)
                     /locus_tag="RALP6v1_690025"
     CDS             complement(59321..59794)
                     /note="Evidence 5 : No homology to any previously reported
                     sequences"
                     /locus_tag="RALP6v1_690025"
                     /inference="ab initio prediction:AMIGene:2.0"
                     /product="protein of unknown function"
                     /transl_table=11
     gene            59496..61589
                     /locus_tag="RALP6v1_690026"
                     /gene="ripV2"
     CDS             59496..61589
                     /locus_tag="RALP6v1_690026"
                     /inference="ab initio prediction:AMIGene:2.0"
                     /product="Putative type III effector protein"
                     /transl_table=11
                     /note="Evidence 3 : Function proposed based on presence of
                     conserved amino acid motif, structural feature or limited
                     homology; Product type ph : phenotype"
                     /gene="ripV2"
     gene            complement(61674..63227)
                     /locus_tag="RALP6v1_690027"
     CDS             complement(61674..63227)
                     /note="Evidence 3 : Function proposed based on presence of
                     conserved amino acid motif, structural feature or limited
                     homology; Product type pt : putative transporter"
                     /locus_tag="RALP6v1_690027"
                     /inference="ab initio prediction:AMIGene:2.0"
                     /product="putative multidrug resistance-like transmembrane
                     protein, Major Facilitator Superfamily"
                     /transl_table=11
     gene            63292..64248
                     /locus_tag="RALP6v1_690028"
     CDS             63292..64248
                     /note="Evidence 3 : Function proposed based on presence of
                     conserved amino acid motif, structural feature or limited
                     homology; Product type pr : putative regulator"
                     /locus_tag="RALP6v1_690028"
                     /inference="ab initio prediction:AMIGene:2.0"
                     /product="putative transcription regulator protein, Lys-R
                     family"
                     /transl_table=11
     gene            64279..64752
                     /locus_tag="RALP6v1_690029"
     CDS             64279..64752
                     /note="Evidence 4 : Homologs of previously reported genes
                     of unknown function"
                     /locus_tag="RALP6v1_690029"
                     /inference="ab initio prediction:AMIGene:2.0"
                     /product="conserved exported protein of unknown function
                     (creA protein)"
                     /transl_table=11
     gene            complement(64843..65232)
                     /locus_tag="RALP6v1_690030"
     CDS             complement(64843..65232)
                     /note="Evidence 5 : No homology to any previously reported
                     sequences"
                     /locus_tag="RALP6v1_690030"
                     /inference="ab initio prediction:AMIGene:2.0"
                     /product="protein of unknown function"
                     /transl_table=11
     gene            64918..65094
                     /locus_tag="RALP6v1_690031"
     CDS             64918..65094
                     /note="Evidence 4 : Homologs of previously reported genes
                     of unknown function"
                     /locus_tag="RALP6v1_690031"
                     /inference="ab initio prediction:AMIGene:2.0"
                     /product="conserved protein of unknown function"
                     /transl_table=11
     gene            65451..65978
                     /locus_tag="RALP6v1_690032"
                     /gene="coxS"
     CDS             65451..65978
                     /function="1.1 : Carbon compound utilization"
                     /product="Carbon monoxide dehydrogenase small chain (CO
                     dehydrogenase subunit S) (CO-DH S)"
                     /inference="ab initio prediction:AMIGene:2.0"
                     /locus_tag="RALP6v1_690032"
                     /EC_number="1.2.99.2"
                     /note="Evidence 2a : Function of homologous gene
                     experimentally demonstrated in an other organism; PubMedId
                     : 10430865, 2818128; Product type e : enzyme"
                     /transl_table=11
                     /gene="coxS"
     gene            65994..68378
                     /locus_tag="RALP6v1_690033"
                     /gene="coxL"
     CDS             65994..68378
                     /function="1.1 : Carbon compound utilization"
                     /product="Carbon monoxide dehydrogenase large chain (CO
                     dehydrogenase subunit L) (CO-DH L)"
                     /inference="ab initio prediction:AMIGene:2.0"
                     /locus_tag="RALP6v1_690033"
                     /EC_number="1.2.99.2"
                     /note="Evidence 2a : Function of homologous gene
                     experimentally demonstrated in an other organism; PubMedId
                     : 10430865, 2818128; Product type e : enzyme"
                     /transl_table=11
                     /gene="coxL"
     gene            68414..69220
                     /locus_tag="RALP6v1_690034"
                     /gene="coxM"
     CDS             68414..69220
                     /function="1.1 : Carbon compound utilization"
                     /product="Carbon monoxide dehydrogenase medium chain (CO
                     dehydrogenase subunit M) (CO-DH M)"
                     /inference="ab initio prediction:AMIGene:2.0"
                     /locus_tag="RALP6v1_690034"
                     /EC_number="1.2.99.2"
                     /note="Evidence 2a : Function of homologous gene
                     experimentally demonstrated in an other organism; PubMedId
                     : 10430865, 7721710; Product type e : enzyme"
                     /transl_table=11
                     /gene="coxM"
     gene            69229..70155
                     /locus_tag="RALP6v1_690035"
     CDS             69229..70155
                     /function="1.1 : Carbon compound utilization"
                     /function="2.3.3 : Posttranslational modification"
                     /product="putative carbon monoxide dehydrogenase accessory
                     protein coxD, ATPase"
                     /inference="ab initio prediction:AMIGene:2.0"
                     /locus_tag="RALP6v1_690035"
                     /EC_number="3.6.-.-"
                     /note="Evidence 3 : Function proposed based on presence of
                     conserved amino acid motif, structural feature or limited
                     homology; Product type pe : putative enzyme"
                     /transl_table=11
     gene            70160..71386
                     /locus_tag="RALP6v1_690036"
                     /gene="coxE"
     CDS             70160..71386
                     /function="1.1 : Carbon compound utilization"
                     /function="2.3.3 : Posttranslational modification"
                     /locus_tag="RALP6v1_690036"
                     /inference="ab initio prediction:AMIGene:2.0"
                     /product="carbon monoxide dehydrogenase accessory protein;
                     may be involved in the addition of the Cu-ion to CoxL"
                     /transl_table=11
                     /note="Evidence 2b : Function of strongly homologous gene;
                     PubMedId : 10433972; Product type f : factor"
                     /gene="coxE"
     gene            71377..72018
                     /locus_tag="RALP6v1_690037"
     CDS             71377..72018
                     /note="Evidence 3 : Function proposed based on presence of
                     conserved amino acid motif, structural feature or limited
                     homology; Product type pe : putative enzyme"
                     /locus_tag="RALP6v1_690037"
                     /inference="ab initio prediction:AMIGene:2.0"
                     /product="Putative Carbon monoxide dehydrogenase, coxG
                     accessory protein"
                     /transl_table=11
     gene            72064..73095
                     /locus_tag="RALP6v1_690038"
                     /gene="coxI"
     CDS             72064..73095
                     /function="1.1 : Carbon compound utilization"
                     /locus_tag="RALP6v1_690038"
                     /inference="ab initio prediction:AMIGene:2.0"
                     /product="carbon monoxide dehydrogenase accessory protein"
                     /transl_table=11
                     /note="Evidence 2b : Function of strongly homologous gene;
                     Product type pf : putative factor"
                     /gene="coxI"
     gene            73439..74542
                     /locus_tag="RALP6v1_690039"
     CDS             73439..74542
                     /note="Evidence 3 : Function proposed based on presence of
                     conserved amino acid motif, structural feature or limited
                     homology; Product type pe : putative enzyme"
                     /locus_tag="RALP6v1_690039"
                     /inference="ab initio prediction:AMIGene:2.0"
                     /product="putative nucleoside-diphosphate-sugar epimerase"
                     /transl_table=11
     gene            74644..75366
                     /locus_tag="RALP6v1_690040"
                     /gene="mgtC"
     CDS             74644..75366
                     /locus_tag="RALP6v1_690040"
                     /inference="ab initio prediction:AMIGene:2.0"
                     /product="Mg(2+) transport ATPase protein C"
                     /transl_table=11
                     /note="Evidence 2b : Function of strongly homologous gene;
                     PubMedId : 1824701; Product type t : transporter"
                     /gene="mgtC"
     gene            complement(75560..76078)
                     /locus_tag="RALP6v1_700001"
     CDS             complement(75560..76078)
                     /note="Evidence 5 : No homology to any previously reported
                     sequences"
                     /locus_tag="RALP6v1_700001"
                     /inference="ab initio prediction:AMIGene:2.0"
                     /product="protein of unknown function"
                     /transl_table=11
     gene            complement(76314..81815)
                     /locus_tag="RALP6v1_700002"
     CDS             complement(76314..81815)
                     /note="Evidence 3 : Function proposed based on presence of
                     conserved amino acid motif, structural feature or limited
                     homology; Product type pe : putative enzyme"
                     /locus_tag="RALP6v1_700002"
                     /inference="ab initio prediction:AMIGene:2.0"
                     /product="putative DNA helicase"
                     /transl_table=11
     gene            complement(81812..83005)
                     /locus_tag="RALP6v1_700003"
     CDS             complement(81812..83005)
                     /note="Evidence 3 : Function proposed based on presence of
                     conserved amino acid motif, structural feature or limited
                     homology; Product type pe : putative enzyme"
                     /locus_tag="RALP6v1_700003"
                     /inference="ab initio prediction:AMIGene:2.0"
                     /product="putative peptidase"
                     /transl_table=11
     gene            complement(82963..83310)
                     /locus_tag="RALP6v1_700004"
     CDS             complement(82963..83310)
                     /note="Evidence 4 : Homologs of previously reported genes
                     of unknown function"
                     /locus_tag="RALP6v1_700004"
                     /inference="ab initio prediction:AMIGene:2.0"
                     /product="conserved protein of unknown function"
                     /transl_table=11
     gene            83817..84176
                     /locus_tag="RALP6v1_700005"
     CDS             83817..84176
                     /note="Evidence 4 : Homologs of previously reported genes
                     of unknown function"
                     /locus_tag="RALP6v1_700005"
                     /inference="ab initio prediction:AMIGene:2.0"
                     /product="conserved exported protein of unknown function"
                     /transl_table=11
     gene            84345..85514
                     /locus_tag="RALP6v1_700006"
                     /gene="moeB"
     CDS             84345..85514
                     /locus_tag="RALP6v1_700006"
                     /inference="ab initio prediction:AMIGene:2.0"
                     /product="Molybdopterin biosynthesis protein"
                     /transl_table=11
                     /note="Evidence 2b : Function of strongly homologous gene;
                     Product type e : enzyme"
                     /gene="moeB"
     gene            85533..85988
                     /locus_tag="RALP6v1_700007"
     CDS             85533..85988
                     /note="Evidence 4 : Homologs of previously reported genes
                     of unknown function"
                     /locus_tag="RALP6v1_700007"
                     /inference="ab initio prediction:AMIGene:2.0"
                     /product="conserved protein of unknown function"
                     /transl_table=11
     gene            85985..86299
                     /locus_tag="RALP6v1_700008"
                     /gene="cfp10A"
     CDS             85985..86299
                     /locus_tag="RALP6v1_700008"
                     /inference="ab initio prediction:AMIGene:2.0"
                     /product="thiamineS protein"
                     /transl_table=11
                     /note="Evidence 2b : Function of strongly homologous gene;
                     Product type c : carrier"
                     /gene="cfp10A"
     gene            86296..88176
                     /locus_tag="RALP6v1_700009"
     CDS             86296..88176
                     /note="Evidence 2b : Function of strongly homologous gene;
                     Product type e : enzyme"
                     /locus_tag="RALP6v1_700009"
                     /inference="ab initio prediction:AMIGene:2.0"
                     /product="acyl-CoA transferase/carnitine dehydratase"
                     /transl_table=11
     gene            88173..89819
                     /locus_tag="RALP6v1_700010"
     CDS             88173..89819
                     /product="o-succinylbenzoate--CoA ligase"
                     /inference="ab initio prediction:AMIGene:2.0"
                     /locus_tag="RALP6v1_700010"
                     /EC_number="6.2.1.26"
                     /note="Evidence 2b : Function of strongly homologous gene;
                     Product type e : enzyme"
                     /transl_table=11
     gene            89838..90833
                     /locus_tag="RALP6v1_700011"
                     /pseudo
     CDS             89838..90833
                     /product="fragment of Acyl-CoA dehydrogenase (part 1)"
                     /inference="ab initio prediction:AMIGene:2.0"
                     /pseudo
                     /locus_tag="RALP6v1_700011"
                     /EC_number="1.3.99.-"
                     /note="Evidence 2b : Function of strongly homologous gene;
                     Product type e : enzyme"
                     /transl_table=11
     gene            90803..91012
                     /locus_tag="RALP6v1_700012"
                     /pseudo
     CDS             90803..91012
                     /product="fragment of Acyl-CoA dehydrogenase (part 2)"
                     /inference="ab initio prediction:AMIGene:2.0"
                     /pseudo
                     /locus_tag="RALP6v1_700012"
                     /EC_number="1.3.99.-"
                     /note="Evidence 2b : Function of strongly homologous gene;
                     Product type e : enzyme"
                     /transl_table=11
     gene            91009..92199
                     /locus_tag="RALP6v1_700013"
     CDS             91009..92199
                     /note="Evidence 2b : Function of strongly homologous gene;
                     Product type t : transporter"
                     /locus_tag="RALP6v1_700013"
                     /inference="ab initio prediction:AMIGene:2.0"
                     /product="major facilitator superfamily transporter"
                     /transl_table=11
     gene            92196..93359
                     /locus_tag="RALP6v1_700014"
     CDS             92196..93359
                     /product="Unsaturated glucuronyl hydrolase"
                     /inference="ab initio prediction:AMIGene:2.0"
                     /locus_tag="RALP6v1_700014"
                     /EC_number="3.2.1.-"
                     /note="Evidence 2a : Function of homologous gene
                     experimentally demonstrated in an other organism; PubMedId
                     : 10441389, 15148314, 16630576; Product type e : enzyme"
                     /transl_table=11
     gene            93356..93817
                     /locus_tag="RALP6v1_700015"
     CDS             93356..93817
                     /note="Evidence 4 : Homologs of previously reported genes
                     of unknown function"
                     /locus_tag="RALP6v1_700015"
                     /inference="ab initio prediction:AMIGene:2.0"
                     /product="conserved exported protein of unknown function"
                     /transl_table=11
     gene            93845..95761
                     /locus_tag="RALP6v1_700016"
     CDS             93845..95761
                     /note="Evidence 2b : Function of strongly homologous gene;
                     Product type prc : putative receptor"
                     /locus_tag="RALP6v1_700016"
                     /inference="ab initio prediction:AMIGene:2.0"
                     /product="Tonb-dependent receptor protein"
                     /transl_table=11
     gene            96108..96494
                     /locus_tag="RALP6v1_700017"
     CDS             96108..96494
                     /note="Evidence 4 : Homologs of previously reported genes
                     of unknown function"
                     /locus_tag="RALP6v1_700017"
                     /inference="ab initio prediction:AMIGene:2.0"
                     /product="conserved exported protein of unknown function"
                     /transl_table=11
     gene            96634..97695
                     /locus_tag="RALP6v1_700018"
     CDS             96634..97695
                     /note="Evidence 4 : Homologs of previously reported genes
                     of unknown function"
                     /locus_tag="RALP6v1_700018"
                     /inference="ab initio prediction:AMIGene:2.0"
                     /product="conserved exported protein of unknown function"
                     /transl_table=11
     gene            97685..98239
                     /locus_tag="RALP6v1_700019"
     CDS             97685..98239
                     /note="Evidence 2b : Function of strongly homologous gene;
                     Product type pe : putative enzyme"
                     /locus_tag="RALP6v1_700019"
                     /inference="ab initio prediction:AMIGene:2.0"
                     /product="Alkyl hydroperoxide reductase/ Thiol specific
                     antioxidant"
                     /transl_table=11
     gene            complement(98466..99764)
                     /locus_tag="RALP6v1_700020"
     CDS             complement(98466..99764)
                     /note="Evidence 2b : Function of strongly homologous gene;
                     Product type t : transporter"
                     /locus_tag="RALP6v1_700020"
                     /inference="ab initio prediction:AMIGene:2.0"
                     /product="Chloride channel, voltage gated protein"
                     /transl_table=11
     gene            complement(100120..100971)
                     /locus_tag="RALP6v1_700021"
     CDS             complement(100120..100971)
                     /note="Evidence 4 : Homologs of previously reported genes
                     of unknown function"
                     /locus_tag="RALP6v1_700021"
                     /inference="ab initio prediction:AMIGene:2.0"
                     /product="conserved hypothethical protein"
                     /transl_table=11
     gene            complement(101438..102475)
                     /locus_tag="RALP6v1_700022"
     CDS             complement(101438..102475)
                     /note="Evidence 3 : Function proposed based on presence of
                     conserved amino acid motif, structural feature or limited
                     homology"
                     /locus_tag="RALP6v1_700022"
                     /inference="ab initio prediction:AMIGene:2.0"
                     /product="putative KfrA protein"
                     /transl_table=11
     gene            102620..103813
                     /locus_tag="RALP6v1_700023"
     CDS             102620..103813
                     /locus_tag="RALP6v1_700023"
                     /inference="ab initio prediction:AMIGene:2.0"
                     /product="Integrase / recombinase protein"
                     /transl_table=11
     gene            complement(103972..104841)
                     /locus_tag="RALP6v1_700024"
     CDS             complement(103972..104841)
                     /locus_tag="RALP6v1_700024"
                     /inference="ab initio prediction:AMIGene:2.0"
                     /product="Avirulence protein (fragment)"
                     /transl_table=11
     gene            105526..105744
                     /locus_tag="RALP6v1_700025"
     CDS             105526..105744
                     /locus_tag="RALP6v1_700025"
                     /inference="ab initio prediction:AMIGene:2.0"
                     /product="conserved hypothethical protein (fragment)"
                     /transl_table=11
     gene            complement(105798..106172)
                     /locus_tag="RALP6v1_700026"
     CDS             complement(105798..106172)
                     /note="Evidence 4 : Homologs of previously reported genes
                     of unknown function"
                     /locus_tag="RALP6v1_700026"
                     /inference="ab initio prediction:AMIGene:2.0"
                     /product="conserved protein of unknown function"
                     /transl_table=11
     gene            complement(106123..107007)
                     /locus_tag="RALP6v1_700027"
     CDS             complement(106123..107007)
                     /locus_tag="RALP6v1_700027"
                     /inference="ab initio prediction:AMIGene:2.0"
                     /product="transposase (fragment)"
                     /transl_table=11
     gene            complement(106887..107432)
                     /locus_tag="RALP6v1_700028"
     CDS             complement(106887..107432)
                     /note="Evidence 5 : No homology to any previously reported
                     sequences"
                     /locus_tag="RALP6v1_700028"
                     /inference="ab initio prediction:AMIGene:2.0"
                     /product="protein of unknown function"
                     /transl_table=11
     gene            complement(107320..108288)
                     /locus_tag="RALP6v1_700029"
     CDS             complement(107320..108288)
                     /locus_tag="RALP6v1_700029"
                     /inference="ab initio prediction:AMIGene:2.0"
                     /product="transposase (fragment)"
                     /transl_table=11
     gene            108723..109019
                     /locus_tag="RALP6v1_700030"
     CDS             108723..109019
                     /note="Evidence 5 : No homology to any previously reported
                     sequences"
                     /locus_tag="RALP6v1_700030"
                     /inference="ab initio prediction:AMIGene:2.0"
                     /product="protein of unknown function"
                     /transl_table=11
     gene            complement(109066..115977)
                     /locus_tag="RALP6v1_700031"
                     /gene="ripS3"
     CDS             complement(109066..115977)
                     /locus_tag="RALP6v1_700031"
                     /inference="ab initio prediction:AMIGene:2.0"
                     /product="putative type III effector protein (Skwp3 )"
                     /transl_table=11
                     /note="Evidence 3 : Function proposed based on presence of
                     conserved amino acid motif, structural feature or limited
                     homology; Product type ph : phenotype"
                     /gene="ripS3"
     gene            116220..116405
                     /locus_tag="RALP6v1_700032"
     CDS             116220..116405
                     /note="Evidence 5 : No homology to any previously reported
                     sequences"
                     /locus_tag="RALP6v1_700032"
                     /inference="ab initio prediction:AMIGene:2.0"
                     /product="protein of unknown function"
                     /transl_table=11
     gene            complement(116570..116929)
                     /locus_tag="RALP6v1_700033"
     CDS             complement(116570..116929)
                     /note="Evidence 4 : Homologs of previously reported genes
                     of unknown function"
                     /locus_tag="RALP6v1_700033"
                     /inference="ab initio prediction:AMIGene:2.0"
                     /product="conserved hypothethical protein"
                     /transl_table=11
     gene            complement(117124..117906)
                     /locus_tag="RALP6v1_700034"
                     /gene="fabI"
     CDS             complement(117124..117906)
                     /product="enoyl-[acyl-carrier-protein] reductase,
                     NADH-dependent"
                     /gene="fabI"
                     /inference="ab initio prediction:AMIGene:2.0"
                     /locus_tag="RALP6v1_700034"
                     /EC_number="1.3.1.9"
                     /note="Evidence 2a : Function of homologous gene
                     experimentally demonstrated in an other organism; PubMedId
                     : 10464225, 10398587; Product type e : enzyme"
                     /transl_table=11
     gene            complement(117909..119087)
                     /locus_tag="RALP6v1_700035"
                     /gene="ackA"
     CDS             complement(117909..119087)
                     /product="acetate kinase"
                     /gene="ackA"
                     /inference="ab initio prediction:AMIGene:2.0"
                     /locus_tag="RALP6v1_700035"
                     /EC_number="2.7.2.1"
                     /note="Evidence 2a : Function of homologous gene
                     experimentally demonstrated in an other organism; PubMedId
                     : 10094701; Product type e : enzyme"
                     /transl_table=11
     gene            complement(119097..120038)
                     /locus_tag="RALP6v1_700036"
                     /gene="ptb"
     CDS             complement(119097..120038)
                     /product="phosphate butyryl coenzyme A transferase
                     (Phosphotransacetylase)"
                     /gene="ptb"
                     /inference="ab initio prediction:AMIGene:2.0"
                     /locus_tag="RALP6v1_700036"
                     /EC_number="2.3.1.19"
                     /note="Evidence 2a : Function of homologous gene
                     experimentally demonstrated in an other organism; PubMedId
                     : 10094682, 12427936, 15241682; Product type e : enzyme"
                     /transl_table=11
     gene            complement(120108..122390)
                     /locus_tag="RALP6v1_700037"
     CDS             complement(120108..122390)
                     /note="Evidence 4 : Homologs of previously reported genes
                     of unknown function"
                     /locus_tag="RALP6v1_700037"
                     /inference="ab initio prediction:AMIGene:2.0"
                     /product="conserved protein of unknown function in ackA
                     5'region"
                     /transl_table=11
     gene            122389..122586
                     /locus_tag="RALP6v1_700038"
     CDS             122389..122586
                     /note="Evidence 5 : No homology to any previously reported
                     sequences"
                     /locus_tag="RALP6v1_700038"
                     /inference="ab initio prediction:AMIGene:2.0"
                     /product="protein of unknown function"
                     /transl_table=11
     gene            complement(123159..124859)
                     /locus_tag="RALP6v1_700039"
     CDS             complement(123159..124859)
                     /note="Evidence 3 : Function proposed based on presence of
                     conserved amino acid motif, structural feature or limited
                     homology; Product type pe : putative enzyme"
                     /locus_tag="RALP6v1_700039"
                     /inference="ab initio prediction:AMIGene:2.0"
                     /product="putative integrase/recombinase protein"
                     /transl_table=11
     gene            complement(125077..125181)
                     /locus_tag="RALP6v1_700040"
     CDS             complement(125077..125181)
                     /note="Evidence 5 : No homology to any previously reported
                     sequences"
                     /locus_tag="RALP6v1_700040"
                     /inference="ab initio prediction:AMIGene:2.0"
                     /product="protein of unknown function"
                     /transl_table=11
     gene            125811..126488
                     /locus_tag="RALP6v1_700041"
                     /gene="ripAX1"
     CDS             125811..126488
                     /locus_tag="RALP6v1_700041"
                     /inference="ab initio prediction:AMIGene:2.0"
                     /product="conserved protein of unknown function"
                     /transl_table=11
                     /note="Evidence 4 : Homologs of previously reported genes
                     of unknown function"
                     /gene="ripAX1"
     gene            127048..129036
                     /locus_tag="RALP6v1_700042"
                     /gene="rhiG"
     CDS             127048..129036
                     /locus_tag="RALP6v1_700042"
                     /inference="ab initio prediction:AMIGene:2.0"
                     /product="RhiG acyl transferase, rhizoxin biosynthesis"
                     /transl_table=11
                     /note="Evidence 2a : Function of homologous gene
                     experimentally demonstrated in an other organism; PubMedId
                     : 17154220; Product type e : enzyme"
                     /gene="rhiG"
     gene            complement(129124..135600)
                     /locus_tag="RALP6v1_700043"
                     /gene="rhiA"
     CDS             complement(129124..135600)
                     /locus_tag="RALP6v1_700043"
                     /inference="ab initio prediction:AMIGene:2.0"
                     /product="RhiA polyketide synthase, non-ribosomal peptide
                     synthetase, rhizoxin biosynthesis"
                     /transl_table=11
                     /note="Evidence 2a : Function of homologous gene
                     experimentally demonstrated in an other organism; PubMedId
                     : 17154220; Product type e : enzyme"
                     /gene="rhiA"
     gene            136752..137546
                     /locus_tag="RALP6v1_710001"
     CDS             136752..137546
                     /note="Evidence 4 : Homologs of previously reported genes
                     of unknown function"
                     /locus_tag="RALP6v1_710001"
                     /inference="ab initio prediction:AMIGene:2.0"
                     /product="conserved protein of unknown function"
                     /transl_table=11
     gene            complement(137780..138295)
                     /locus_tag="RALP6v1_710002"
     CDS             complement(137780..138295)
                     /note="Evidence 5 : No homology to any previously reported
                     sequences"
                     /locus_tag="RALP6v1_710002"
                     /inference="ab initio prediction:AMIGene:2.0"
                     /product="protein of unknown function"
                     /transl_table=11
     gene            138367..138798
                     /locus_tag="RALP6v1_710003"
     CDS             138367..138798
                     /note="Evidence 3 : Function proposed based on presence of
                     conserved amino acid motif, structural feature or limited
                     homology"
                     /locus_tag="RALP6v1_710003"
                     /inference="ab initio prediction:AMIGene:2.0"
                     /product="putative integron gene cassette protein"
                     /transl_table=11
     gene            138825..139211
                     /locus_tag="RALP6v1_710004"
     CDS             138825..139211
                     /note="Evidence 4 : Homologs of previously reported genes
                     of unknown function"
                     /locus_tag="RALP6v1_710004"
                     /inference="ab initio prediction:AMIGene:2.0"
                     /product="conserved protein of unknown function"
                     /transl_table=11
     gene            complement(139125..139409)
                     /locus_tag="RALP6v1_710005"
     CDS             complement(139125..139409)
                     /note="Evidence 5 : No homology to any previously reported
                     sequences"
                     /locus_tag="RALP6v1_710005"
                     /inference="ab initio prediction:AMIGene:2.0"
                     /product="protein of unknown function"
                     /transl_table=11
     gene            139510..139782
                     /locus_tag="RALP6v1_710006"
                     /gene="rcnR"
     CDS             139510..139782
                     /locus_tag="RALP6v1_710006"
                     /inference="ab initio prediction:AMIGene:2.0"
                     /product="Transcriptional repressor rcnR"
                     /transl_table=11
                     /note="Evidence 2b : Function of strongly homologous gene;
                     Product type r : regulator"
                     /gene="rcnR"
     gene            139921..140883
                     /locus_tag="RALP6v1_710007"
                     /gene="chrB"
     CDS             139921..140883
                     /function="5.5.6 : Other stresses (mechanical, nutritional,
                     oxidative)"
                     /locus_tag="RALP6v1_710007"
                     /inference="ab initio prediction:AMIGene:2.0"
                     /product="chromate resistance protein B"
                     /transl_table=11
                     /note="Evidence 2a : Function of homologous gene
                     experimentally demonstrated in an other organism; PubMedId
                     : 2180932; Product type f : factor"
                     /gene="chrB"
     gene            140905..142077
                     /locus_tag="RALP6v1_710008"
                     /gene="chrA"
     CDS             140905..142077
                     /function="5.5.6 : Other stresses (mechanical, nutritional,
                     oxidative)"
                     /locus_tag="RALP6v1_710008"
                     /inference="ab initio prediction:AMIGene:2.0"
                     /product="Chromate resistance protein A"
                     /transl_table=11
                     /note="Evidence 2a : Function of homologous gene
                     experimentally demonstrated in an other organism; PubMedId
                     : 2180932; Product type t : transporter"
                     /gene="chrA"
     gene            142091..142552
                     /locus_tag="RALP6v1_710009"
     CDS             142091..142552
                     /note="Evidence 4 : Homologs of previously reported genes
                     of unknown function"
                     /locus_tag="RALP6v1_710009"
                     /inference="ab initio prediction:AMIGene:2.0"
                     /product="conserved hypothethical protein"
                     /transl_table=11
     gene            complement(142619..143119)
                     /locus_tag="RALP6v1_710010"
     CDS             complement(142619..143119)
                     /note="Evidence 3 : Function proposed based on presence of
                     conserved amino acid motif, structural feature or limited
                     homology; Product type pe : putative enzyme"
                     /locus_tag="RALP6v1_710010"
                     /inference="ab initio prediction:AMIGene:2.0"
                     /product="putative acetyltransferase; GNAT family"
                     /transl_table=11
     gene            143212..144165
                     /locus_tag="RALP6v1_710011"
     CDS             143212..144165
                     /note="Evidence 2b : Function of strongly homologous gene;
                     Product type r : regulator"
                     /locus_tag="RALP6v1_710011"
                     /inference="ab initio prediction:AMIGene:2.0"
                     /product="Transcriptional regulators, LysR family"
                     /transl_table=11
     gene            complement(144265..153618)
                     /locus_tag="RALP6v1_710012"
                     /gene="ripS7"
     CDS             complement(144265..153618)
                     /locus_tag="RALP6v1_710012"
                     /inference="ab initio prediction:AMIGene:2.0"
                     /product="putative type III effector protein"
                     /transl_table=11
                     /note="Evidence 3 : Function proposed based on presence of
                     conserved amino acid motif, structural feature or limited
                     homology; Product type ph : phenotype"
                     /gene="ripS7"
     gene            complement(153890..154114)
                     /locus_tag="RALP6v1_710013"
     CDS             complement(153890..154114)
                     /note="Evidence 5 : No homology to any previously reported
                     sequences"
                     /locus_tag="RALP6v1_710013"
                     /inference="ab initio prediction:AMIGene:2.0"
                     /product="protein of unknown function"
                     /transl_table=11
     gene            complement(154264..154383)
                     /locus_tag="RALP6v1_710014"
     CDS             complement(154264..154383)
                     /note="Evidence 5 : No homology to any previously reported
                     sequences"
                     /locus_tag="RALP6v1_710014"
                     /inference="ab initio prediction:AMIGene:2.0"
                     /product="protein of unknown function"
                     /transl_table=11
     gene            154475..155350
                     /locus_tag="RALP6v1_710015"
     CDS             154475..155350
                     /note="Evidence 2b : Function of strongly homologous gene;
                     Product type r : regulator"
                     /locus_tag="RALP6v1_710015"
                     /inference="ab initio prediction:AMIGene:2.0"
                     /product="Transcriptional regulator, LysR family"
                     /transl_table=11
     gene            155512..155901
                     /locus_tag="RALP6v1_710016"
     CDS             155512..155901
                     /product="putative tautomerase"
                     /inference="ab initio prediction:AMIGene:2.0"
                     /locus_tag="RALP6v1_710016"
                     /EC_number="5.3.2.-"
                     /note="Evidence 3 : Function proposed based on presence of
                     conserved amino acid motif, structural feature or limited
                     homology; Product type pe : putative enzyme"
                     /transl_table=11
     gene            complement(156844..157679)
                     /locus_tag="RALP6v1_710000"
                     /gene="RS_T3E_Hyp8"
     CDS             complement(156844..157679)
                     /locus_tag="RALP6v1_710000"
                     /inference="ab initio prediction:AMIGene:2.0"
                     /product="putative type III effector"
                     /transl_table=11
                     /note="Evidence 3 : Function proposed based on presence of
                     conserved amino acid motif, structural feature or limited
                     homology"
                     /gene="RS_T3E_Hyp8"
     gene            157826..158716
                     /locus_tag="RALP6v1_710017"
     CDS             157826..158716
                     /product="putative alpha/beta-Hydrolases superfamily"
                     /inference="ab initio prediction:AMIGene:2.0"
                     /locus_tag="RALP6v1_710017"
                     /EC_number="3.7.1.9"
                     /note="Evidence 3 : Function proposed based on presence of
                     conserved amino acid motif, structural feature or limited
                     homology; Product type pe : putative enzyme"
                     /transl_table=11
     gene            158874..158990
                     /locus_tag="RALP6v1_710018"
     CDS             158874..158990
                     /note="Evidence 4 : Homologs of previously reported genes
                     of unknown function"
                     /locus_tag="RALP6v1_710018"
                     /inference="ab initio prediction:AMIGene:2.0"
                     /product="conserved protein of unknown function"
                     /transl_table=11
     gene            159118..160707
                     /locus_tag="RALP6v1_710019"
     CDS             159118..160707
                     /product="putative cytochrome c oxidase subunit I"
                     /inference="ab initio prediction:AMIGene:2.0"
                     /locus_tag="RALP6v1_710019"
                     /EC_number="1.9.3.1"
                     /note="Evidence 3 : Function proposed based on presence of
                     conserved amino acid motif, structural feature or limited
                     homology; Product type pe : putative enzyme"
                     /transl_table=11
     gene            160710..161321
                     /locus_tag="RALP6v1_710020"
     CDS             160710..161321
                     /note="Evidence 3 : Function proposed based on presence of
                     conserved amino acid motif, structural feature or limited
                     homology; Product type pe : putative enzyme"
                     /locus_tag="RALP6v1_710020"
                     /inference="ab initio prediction:AMIGene:2.0"
                     /product="putative cytochrome c oxidase, cbb3-type, subunit
                     II"
                     /transl_table=11
     gene            161332..161934
                     /locus_tag="RALP6v1_710021"
     CDS             161332..161934
                     /note="Evidence 3 : Function proposed based on presence of
                     conserved amino acid motif, structural feature or limited
                     homology; Product type pe : putative enzyme"
                     /locus_tag="RALP6v1_710021"
                     /inference="ab initio prediction:AMIGene:2.0"
                     /product="putative cytochrome c, monohaem protein"
                     /transl_table=11
     gene            161945..162583
                     /locus_tag="RALP6v1_710022"
     CDS             161945..162583
                     /note="Evidence 4 : Homologs of previously reported genes
                     of unknown function"
                     /locus_tag="RALP6v1_710022"
                     /inference="ab initio prediction:AMIGene:2.0"
                     /product="conserved protein of unknown function,
                     Thioredoxin-like fold"
                     /transl_table=11
     gene            162580..163185
                     /locus_tag="RALP6v1_710023"
     CDS             162580..163185
                     /note="Evidence 4 : Homologs of previously reported genes
                     of unknown function"
                     /locus_tag="RALP6v1_710023"
                     /inference="ab initio prediction:AMIGene:2.0"
                     /product="conserved membrane protein of unknown function"
                     /transl_table=11
     gene            complement(163395..163628)
                     /locus_tag="RALP6v1_710024"
     CDS             complement(163395..163628)
                     /note="Evidence 4 : Homologs of previously reported genes
                     of unknown function"
                     /locus_tag="RALP6v1_710024"
                     /inference="ab initio prediction:AMIGene:2.0"
                     /product="conserved protein of unknown function"
                     /transl_table=11
     gene            complement(164131..164313)
                     /locus_tag="RALP6v1_710025"
     CDS             complement(164131..164313)
                     /note="Evidence 4 : Homologs of previously reported genes
                     of unknown function"
                     /locus_tag="RALP6v1_710025"
                     /inference="ab initio prediction:AMIGene:2.0"
                     /product="conserved protein of unknown function"
                     /transl_table=11
     gene            164349..164684
                     /locus_tag="RALP6v1_710026"
     CDS             164349..164684
                     /note="Evidence 4 : Homologs of previously reported genes
                     of unknown function"
                     /locus_tag="RALP6v1_710026"
                     /inference="ab initio prediction:AMIGene:2.0"
                     /product="conserved protein of unknown function"
                     /transl_table=11
     gene            164714..164935
                     /locus_tag="RALP6v1_710027"
                     /gene="infA"
     CDS             164714..164935
                     /function="2.3.2 : Translation"
                     /function="7.1 : Cytoplasm"
                     /locus_tag="RALP6v1_710027"
                     /inference="ab initio prediction:AMIGene:2.0"
                     /product="translation initiation factor IF-1"
                     /transl_table=11
                     /note="Evidence 2a : Function of homologous gene
                     experimentally demonstrated in an other organism; PubMedId
                     : 3037488, 376343, 9135158; Product type f : factor"
                     /gene="infA"
     gene            165019..165273
                     /locus_tag="RALP6v1_710028"
     CDS             165019..165273
                     /note="Evidence 4 : Homologs of previously reported genes
                     of unknown function"
                     /locus_tag="RALP6v1_710028"
                     /inference="ab initio prediction:AMIGene:2.0"
                     /product="conserved protein of unknown function"
                     /transl_table=11
     gene            complement(165293..165667)
                     /locus_tag="RALP6v1_710029"
     CDS             complement(165293..165667)
                     /note="Evidence 4 : Homologs of previously reported genes
                     of unknown function"
                     /locus_tag="RALP6v1_710029"
                     /inference="ab initio prediction:AMIGene:2.0"
                     /product="conserved protein of unknown function"
                     /transl_table=11
     gene            complement(165727..166011)
                     /locus_tag="RALP6v1_710030"
     CDS             complement(165727..166011)
                     /note="Evidence 4 : Homologs of previously reported genes
                     of unknown function"
                     /locus_tag="RALP6v1_710030"
                     /inference="ab initio prediction:AMIGene:2.0"
                     /product="conserved protein of unknown function"
                     /transl_table=11
     gene            166125..166331
                     /locus_tag="RALP6v1_710031"
     CDS             166125..166331
                     /note="Evidence 4 : Homologs of previously reported genes
                     of unknown function"
                     /locus_tag="RALP6v1_710031"
                     /inference="ab initio prediction:AMIGene:2.0"
                     /product="conserved protein of unknown function"
                     /transl_table=11
     gene            166559..166726
                     /locus_tag="RALP6v1_710032"
     CDS             166559..166726
                     /note="Evidence 5 : No homology to any previously reported
                     sequences"
                     /locus_tag="RALP6v1_710032"
                     /inference="ab initio prediction:AMIGene:2.0"
                     /product="protein of unknown function"
                     /transl_table=11
     gene            166684..166767
                     /locus_tag="RALP6v1_710033"
     CDS             166684..166767
                     /note="Evidence 4 : Homologs of previously reported genes
                     of unknown function"
                     /locus_tag="RALP6v1_710033"
                     /inference="ab initio prediction:AMIGene:2.0"
                     /product="conserved protein of unknown function"
                     /transl_table=11
     gene            complement(166899..167351)
                     /locus_tag="RALP6v1_710034"
     CDS             complement(166899..167351)
                     /note="Evidence 3 : Function proposed based on presence of
                     conserved amino acid motif, structural feature or limited
                     homology; Product type pr : putative regulator"
                     /locus_tag="RALP6v1_710034"
                     /inference="ab initio prediction:AMIGene:2.0"
                     /product="putative transcriptional regulator, AsnC family"
                     /transl_table=11
     gene            167565..168095
                     /locus_tag="RALP6v1_710035"
     CDS             167565..168095
                     /note="Evidence 3 : Function proposed based on presence of
                     conserved amino acid motif, structural feature or limited
                     homology; Product type pt : putative transporter"
                     /locus_tag="RALP6v1_710035"
                     /inference="ab initio prediction:AMIGene:2.0"
                     /product="putative transporter"
                     /transl_table=11
     gene            168331..168726
                     /locus_tag="RALP6v1_710036"
     CDS             168331..168726
                     /note="Evidence 5 : No homology to any previously reported
                     sequences"
                     /locus_tag="RALP6v1_710036"
                     /inference="ab initio prediction:AMIGene:2.0"
                     /product="protein of unknown function"
                     /transl_table=11
     gene            168998..169861
                     /locus_tag="RALP6v1_720001"
     CDS             168998..169861
                     /note="Evidence 3 : Function proposed based on presence of
                     conserved amino acid motif, structural feature or limited
                     homology"
                     /locus_tag="RALP6v1_720001"
                     /inference="ab initio prediction:AMIGene:2.0"
                     /product="putative Leu/Ile/Val-binding periplasmic (Pbp)
                     abc transporter protein (fragment)"
                     /transl_table=11
     gene            169958..170839
                     /locus_tag="RALP6v1_720002"
                     /gene="livH"
     CDS             169958..170839
                     /locus_tag="RALP6v1_720002"
                     /inference="ab initio prediction:AMIGene:2.0"
                     /product="high-affinity branched-chain
                     leucine/isoleucine/valine transporter subunit protein (ABC
                     superfamily, membrane)"
                     /transl_table=11
                     /note="Evidence 2b : Function of strongly homologous gene;
                     PubMedId : 3009409; Product type t : transporter"
                     /gene="livH"
     gene            170850..171749
                     /locus_tag="RALP6v1_720003"
                     /gene="livM"
     CDS             170850..171749
                     /locus_tag="RALP6v1_720003"
                     /inference="ab initio prediction:AMIGene:2.0"
                     /product="leucine/isoleucine/valine transporter permease
                     subunit (transmembrane abc transporter)"
                     /transl_table=11
                     /note="Evidence 2b : Function of strongly homologous gene;
                     Product type t : transporter"
                     /gene="livM"
     gene            171757..172554
                     /locus_tag="RALP6v1_720004"
                     /gene="livG"
     CDS             171757..172554
                     /locus_tag="RALP6v1_720004"
                     /inference="ab initio prediction:AMIGene:2.0"
                     /product="leucine/isoleucine/valine transporter subunit ;
                     ATP-binding component of ABC superfamily"
                     /transl_table=11
                     /note="Evidence 2b : Function of strongly homologous gene;
                     Product type t : transporter"
                     /gene="livG"
     gene            172551..173285
                     /locus_tag="RALP6v1_720005"
                     /gene="livF"
     CDS             172551..173285
                     /locus_tag="RALP6v1_720005"
                     /inference="ab initio prediction:AMIGene:2.0"
                     /product="Leucine/isoleucine/valine transporter subunit ;
                     ATP-binding component of ABC superfamily"
                     /transl_table=11
                     /note="Evidence 2a : Function of homologous gene
                     experimentally demonstrated in an other organism; PubMedId
                     : 14702302, 2195019; Product type t : transporter"
                     /gene="livF"
     gene            complement(173361..174302)
                     /locus_tag="RALP6v1_720006"
     CDS             complement(173361..174302)
                     /note="Evidence 3 : Function proposed based on presence of
                     conserved amino acid motif, structural feature or limited
                     homology; Product type pr : putative regulator"
                     /locus_tag="RALP6v1_720006"
                     /inference="ab initio prediction:AMIGene:2.0"
                     /product="putative transcriptional regulator, LysR family"
                     /transl_table=11
     gene            174074..174676
                     /locus_tag="RALP6v1_720007"
     CDS             174074..174676
                     /note="Evidence 4 : Homologs of previously reported genes
                     of unknown function"
                     /locus_tag="RALP6v1_720007"
                     /inference="ab initio prediction:AMIGene:2.0"
                     /product="conserved protein of unknown function"
                     /transl_table=11
     gene            174711..175031
                     /locus_tag="RALP6v1_720008"
     CDS             174711..175031
                     /note="Evidence 3 : Function proposed based on presence of
                     conserved amino acid motif, structural feature or limited
                     homology; Product type pe : putative enzyme"
                     /locus_tag="RALP6v1_720008"
                     /inference="ab initio prediction:AMIGene:2.0"
                     /product="putative ycII-related protein"
                     /transl_table=11
     gene            175084..176469
                     /locus_tag="RALP6v1_720009"
                     /gene="clcB"
     CDS             175084..176469
                     /locus_tag="RALP6v1_720009"
                     /inference="ab initio prediction:AMIGene:2.0"
                     /product="chloride channel protein clcB-like"
                     /transl_table=11
                     /note="Evidence 2b : Function of strongly homologous gene;
                     Product type t : transporter"
                     /gene="clcB"
     gene            complement(177083..177229)
                     /locus_tag="RALP6v1_720010"
     CDS             complement(177083..177229)
                     /note="Evidence 4 : Homologs of previously reported genes
                     of unknown function"
                     /locus_tag="RALP6v1_720010"
                     /inference="ab initio prediction:AMIGene:2.0"
                     /product="conserved protein of unknown function"
                     /transl_table=11
     gene            complement(177669..177935)
                     /locus_tag="RALP6v1_720011"
     CDS             complement(177669..177935)
                     /note="Evidence 5 : No homology to any previously reported
                     sequences"
                     /locus_tag="RALP6v1_720011"
                     /inference="ab initio prediction:AMIGene:2.0"
                     /product="protein of unknown function"
                     /transl_table=11
     gene            177994..178857
                     /locus_tag="RALP6v1_720012"
     CDS             177994..178857
                     /note="Evidence 4 : Homologs of previously reported genes
                     of unknown function"
                     /locus_tag="RALP6v1_720012"
                     /inference="ab initio prediction:AMIGene:2.0"
                     /product="conserved exported protein of unknown function"
                     /transl_table=11
     gene            complement(178942..179421)
                     /locus_tag="RALP6v1_720013"
     CDS             complement(178942..179421)
                     /note="Evidence 4 : Homologs of previously reported genes
                     of unknown function"
                     /locus_tag="RALP6v1_720013"
                     /inference="ab initio prediction:AMIGene:2.0"
                     /product="conserved hypothethical protein,
                     Phosphatidylethanolamine-binding protein family, UPF0098"
                     /transl_table=11
     gene            179995..181425
                     /locus_tag="RALP6v1_720014"
     CDS             179995..181425
                     /note="Evidence 3 : Function proposed based on presence of
                     conserved amino acid motif, structural feature or limited
                     homology; Product type pt : putative transporter"
                     /locus_tag="RALP6v1_720014"
                     /inference="ab initio prediction:AMIGene:2.0"
                     /product="putative carbohydrate-selective porin OprB"
                     /transl_table=11
     gene            181642..181866
                     /locus_tag="RALP6v1_720015"
     CDS             181642..181866
                     /note="Evidence 3 : Function proposed based on presence of
                     conserved amino acid motif, structural feature or limited
                     homology; Product type pt : putative transporter"
                     /locus_tag="RALP6v1_720015"
                     /inference="ab initio prediction:AMIGene:2.0"
                     /product="putative enterochelin esterase domain (Ferric
                     enterobactin esterase, partial fes)"
                     /transl_table=11
     gene            181912..183555
                     /locus_tag="RALP6v1_720016"
                     /gene="mntH"
     CDS             181912..183555
                     /locus_tag="RALP6v1_720016"
                     /inference="ab initio prediction:AMIGene:2.0"
                     /product="manganese transport transmembrane protein and
                     ABC-type Fe3+-siderophore transport system"
                     /transl_table=11
                     /note="Evidence 2b : Function of strongly homologous gene;
                     Product type t : transporter"
                     /gene="mntH"
     gene            complement(183578..185218)
                     /locus_tag="RALP6v1_720017"
                     /gene="hmwS"
     CDS             complement(183578..185218)
                     /product="HmwS, sensor, two components regulatory system"
                     /gene="hmwS"
                     /inference="ab initio prediction:AMIGene:2.0"
                     /locus_tag="RALP6v1_720017"
                     /EC_number="2.7.13.3"
                     /note="Evidence 2b : Function of strongly homologous gene;
                     Product type r : regulator"
                     /transl_table=11
     gene            185290..185895
                     /locus_tag="RALP6v1_720018"
                     /gene="hmwR"
     CDS             185290..185895
                     /locus_tag="RALP6v1_720018"
                     /inference="ab initio prediction:AMIGene:2.0"
                     /product="Two component heavy metal response
                     transcriptional regulator"
                     /transl_table=11
                     /note="Evidence 2b : Function of strongly homologous gene;
                     Product type r : regulator"
                     /gene="hmwR"
     gene            complement(185974..189132)
                     /locus_tag="RALP6v1_720019"
                     /gene="hmwA"
     CDS             complement(185974..189132)
                     /locus_tag="RALP6v1_720019"
                     /inference="ab initio prediction:AMIGene:2.0"
                     /product="Heavy metal cation tricomponent efflux HmwA
                     (CzcA-like)"
                     /transl_table=11
                     /note="Evidence 2b : Function of strongly homologous gene;
                     Product type t : transporter"
                     /gene="hmwA"
     gene            complement(189189..190418)
                     /locus_tag="RALP6v1_720020"
                     /gene="hmwB"
     CDS             complement(189189..190418)
                     /locus_tag="RALP6v1_720020"
                     /inference="ab initio prediction:AMIGene:2.0"
                     /product="Heavy metal cation tricomponent efflux membrane
                     fusion protein HmwB (CzcB-like)(RND-HME-MFP)"
                     /transl_table=11
                     /note="Evidence 2b : Function of strongly homologous gene;
                     Product type t : transporter"
                     /gene="hmwB"
     gene            190555..192081
                     /locus_tag="RALP6v1_720021"
                     /gene="hmwC"
     CDS             190555..192081
                     /locus_tag="RALP6v1_720021"
                     /inference="ab initio prediction:AMIGene:2.0"
                     /product="Heavy metal cation tricomponent efflux outer
                     membrane porin HmwC (CzcC-like)"
                     /transl_table=11
                     /note="Evidence 2b : Function of strongly homologous gene;
                     Product type t : transporter"
                     /gene="hmwC"
     gene            192307..194019
                     /locus_tag="RALP6v1_720022"
                     /gene="ripG3"
     CDS             192307..194019
                     /locus_tag="RALP6v1_720022"
                     /inference="ab initio prediction:AMIGene:2.0"
                     /product="leucine-rich-repeat type III effector protein
                     (GALA3 like)"
                     /transl_table=11
                     /note="Evidence 2a : Function of homologous gene
                     experimentally demonstrated in an other organism; PubMedId
                     : 16983093, 18301771; Product type ph : phenotype"
                     /gene="ripG3"
     gene            complement(194116..194778)
                     /locus_tag="RALP6v1_720023"
                     /gene="cheZ"
     CDS             complement(194116..194778)
                     /locus_tag="RALP6v1_720023"
                     /inference="ab initio prediction:AMIGene:2.0"
                     /product="Chemotaxis phosphatase, CheZ"
                     /transl_table=11
                     /note="Evidence 2a : Function of homologous gene
                     experimentally demonstrated in an other organism; PubMedId
                     : 3298217, 7860605; Product type r : regulator"
                     /gene="cheZ"
     gene            complement(194775..195182)
                     /locus_tag="RALP6v1_720024"
                     /gene="cheY"
     CDS             complement(194775..195182)
                     /locus_tag="RALP6v1_720024"
                     /inference="ab initio prediction:AMIGene:2.0"
                     /product="Chemotaxis protein cheY"
                     /transl_table=11
                     /note="Evidence 2a : Function of homologous gene
                     experimentally demonstrated in an other organism; PubMedId
                     : 3280143, 7860605; Product type r : regulator"
                     /gene="cheY"
     gene            complement(195690..195977)
                     /locus_tag="RALP6v1_720025"
     CDS             complement(195690..195977)
                     /note="Evidence 2b : Function of strongly homologous gene;
                     PubMedId : 17191074; Product type pr : putative regulator"
                     /locus_tag="RALP6v1_720025"
                     /inference="ab initio prediction:AMIGene:2.0"
                     /product="Histone-like nucleoid-structuring protein H-NS"
                     /transl_table=11
     gene            complement(196110..196370)
                     /locus_tag="RALP6v1_720026"
     CDS             complement(196110..196370)
                     /note="Evidence 4 : Homologs of previously reported genes
                     of unknown function"
                     /locus_tag="RALP6v1_720026"
                     /inference="ab initio prediction:AMIGene:2.0"
                     /product="conserved protein of unknown function"
                     /transl_table=11
     gene            complement(196733..197518)
                     /locus_tag="RALP6v1_720027"
     CDS             complement(196733..197518)
                     /note="Evidence 4 : Homologs of previously reported genes
                     of unknown function"
                     /locus_tag="RALP6v1_720027"
                     /inference="ab initio prediction:AMIGene:2.0"
                     /product="conserved exported protein of unknown function"
                     /transl_table=11
     gene            complement(197730..197960)
                     /locus_tag="RALP6v1_720028"
     CDS             complement(197730..197960)
                     /note="Evidence 4 : Homologs of previously reported genes
                     of unknown function"
                     /locus_tag="RALP6v1_720028"
                     /inference="ab initio prediction:AMIGene:2.0"
                     /product="conserved protein of unknown function"
                     /transl_table=11
     gene            complement(197970..200246)
                     /locus_tag="RALP6v1_720029"
                     /gene="norB"
     CDS             complement(197970..200246)
                     /product="nitric oxide reductase (Subunit b) transmembrane
                     protein"
                     /gene="norB"
                     /inference="ab initio prediction:AMIGene:2.0"
                     /locus_tag="RALP6v1_720029"
                     /EC_number="1.7.99.7"
                     /note="Evidence 2b : Function of strongly homologous gene;
                     Product type e : enzyme"
                     /transl_table=11
     gene            complement(200279..200566)
                     /locus_tag="RALP6v1_720030"
     CDS             complement(200279..200566)
                     /note="Evidence 4 : Homologs of previously reported genes
                     of unknown function"
                     /locus_tag="RALP6v1_720030"
                     /inference="ab initio prediction:AMIGene:2.0"
                     /product="conserved protein of unknown function"
                     /transl_table=11
     gene            200856..202355
                     /locus_tag="RALP6v1_720031"
                     /gene="aniA"
     CDS             200856..202355
                     /product="Copper-containing nitrite reductase (NO-forming),
                     anaerobically induced outer membrane transmembrane protein"
                     /gene="aniA"
                     /inference="ab initio prediction:AMIGene:2.0"
                     /locus_tag="RALP6v1_720031"
                     /EC_number="1.7.2.1"
                     /note="Evidence 2b : Function of strongly homologous gene;
                     PubMedId : 14965775, 15301545, 16309395, 7499203; Product
                     type e : enzyme"
                     /transl_table=11
     gene            202379..203179
                     /locus_tag="RALP6v1_720032"
     CDS             202379..203179
                     /note="Evidence 3 : Function proposed based on presence of
                     conserved amino acid motif, structural feature or limited
                     homology; Product type pe : putative enzyme"
                     /locus_tag="RALP6v1_720032"
                     /inference="ab initio prediction:AMIGene:2.0"
                     /product="putative Sulfatase-modifying factor
                     (C-alpha-formyglycine- generating enzyme)"
                     /transl_table=11
     gene            203176..203763
                     /locus_tag="RALP6v1_720033"
     CDS             203176..203763
                     /note="Evidence 2b : Function of strongly homologous gene;
                     Product type t : transporter"
                     /locus_tag="RALP6v1_720033"
                     /inference="ab initio prediction:AMIGene:2.0"
                     /product="SCO1/SenC family protein, cytochrome c oxidase
                     assembly factor"
                     /transl_table=11
     gene            203897..204715
                     /locus_tag="RALP6v1_720034"
     CDS             203897..204715
                     /product="putative oxacillin hydrolase (Class-d
                     beta-lactamase) signal peptide protein"
                     /inference="ab initio prediction:AMIGene:2.0"
                     /locus_tag="RALP6v1_720034"
                     /EC_number="3.5.2.6"
                     /note="Evidence 3 : Function proposed based on presence of
                     conserved amino acid motif, structural feature or limited
                     homology; Product type pe : putative enzyme"
                     /transl_table=11
     gene            complement(204934..205596)
                     /locus_tag="RALP6v1_720035"
     CDS             complement(204934..205596)
                     /note="Evidence 4 : Homologs of previously reported genes
                     of unknown function"
                     /locus_tag="RALP6v1_720035"
                     /inference="ab initio prediction:AMIGene:2.0"
                     /product="conserved hypothethical protein"
                     /transl_table=11
     gene            205819..207747
                     /locus_tag="RALP6v1_720036"
     CDS             205819..207747
                     /product="putative oxidoreductase (salicylyl-CoA
                     5-hydroxylase) protein (abmA)"
                     /inference="ab initio prediction:AMIGene:2.0"
                     /locus_tag="RALP6v1_720036"
                     /EC_number="1.-.-.-"
                     /note="Evidence 3 : Function proposed based on presence of
                     conserved amino acid motif, structural feature or limited
                     homology; Product type pe : putative enzyme"
                     /transl_table=11
     gene            207861..209399
                     /locus_tag="RALP6v1_730001"
     CDS             207861..209399
                     /note="Evidence 4 : Homologs of previously reported genes
                     of unknown function"
                     /locus_tag="RALP6v1_730001"
                     /inference="ab initio prediction:AMIGene:2.0"
                     /product="conserved protein of unknown function"
                     /transl_table=11
     gene            209516..210664
                     /locus_tag="RALP6v1_730002"
                     /gene="mutY"
     CDS             209516..210664
                     /function="2.1.4 : DNA repair"
                     /function="7.1 : Cytoplasm"
                     /product="adenine DNA glycosylase"
                     /inference="ab initio prediction:AMIGene:2.0"
                     /locus_tag="RALP6v1_730002"
                     /EC_number="3.2.2.-"
                     /note="Evidence 2a : Function of homologous gene
                     experimentally demonstrated in an other organism; PubMedId
                     : 2197596; Product type e : enzyme"
                     /transl_table=11
                     /gene="mutY"
     gene            complement(210694..211347)
                     /locus_tag="RALP6v1_730003"
     CDS             complement(210694..211347)
                     /note="Evidence 3 : Function proposed based on presence of
                     conserved amino acid motif, structural feature or limited
                     homology; Product type pe : putative enzyme"
                     /locus_tag="RALP6v1_730003"
                     /inference="ab initio prediction:AMIGene:2.0"
                     /product="putative peptidase, S16 family"
                     /transl_table=11
     gene            complement(211425..212315)
                     /locus_tag="RALP6v1_730004"
     CDS             complement(211425..212315)
                     /note="Evidence 4 : Homologs of previously reported genes
                     of unknown function"
                     /locus_tag="RALP6v1_730004"
                     /inference="ab initio prediction:AMIGene:2.0"
                     /product="conserved protein of unknown function, putative
                     UPF0042 protein (ATP binding, nucleotide binding)"
                     /transl_table=11
     gene            complement(212409..212741)
                     /locus_tag="RALP6v1_730005"
     CDS             complement(212409..212741)
                     /note="Evidence 4 : Homologs of previously reported genes
                     of unknown function"
                     /locus_tag="RALP6v1_730005"
                     /inference="ab initio prediction:AMIGene:2.0"
                     /product="conserved exported protein of unknown function"
                     /transl_table=11
     gene            complement(212932..213906)
                     /locus_tag="RALP6v1_730006"
                     /gene="hprK"
     CDS             complement(212932..213906)
                     /function="1.1.1 : Carbohydrates/Carbon compounds"
                     /function="3.1.3.2 : Covalent modification, demodification,
                     maturation"
                     /function="4.9.B : Putative uncharacterized transport
                     protein"
                     /product="HPr serine kinase/phosphorylase"
                     /inference="ab initio prediction:AMIGene:2.0"
                     /locus_tag="RALP6v1_730006"
                     /EC_number="2.7.1.-"
                     /EC_number="3.1.3.-"
                     /note="Evidence 2a : Function of homologous gene
                     experimentally demonstrated in an other organism; PubMedId
                     : 10714994; Product type e : enzyme"
                     /transl_table=11
                     /gene="hprK"
     gene            complement(213977..214432)
                     /locus_tag="RALP6v1_730007"
                     /gene="ptsN"
     CDS             complement(213977..214432)
                     /function="4.9.B : Putative uncharacterized transport
                     protein"
                     /product="Phosphoenolpyruvate-dependent sugar
                     phosphotransferase system (PTS), EIIA 2 component"
                     /inference="ab initio prediction:AMIGene:2.0"
                     /locus_tag="RALP6v1_730007"
                     /EC_number="2.7.1.-"
                     /note="Evidence 2a : Function of homologous gene
                     experimentally demonstrated in an other organism; PubMedId
                     : 7876255; Product type t : transporter"
                     /transl_table=11
                     /gene="ptsN"
     gene            complement(214782..215135)
                     /locus_tag="RALP6v1_730008"
                     /gene="rpoX"
     CDS             complement(214782..215135)
                     /function="2.2.2 : Transcription related"
                     /function="3.1.2.1 : Sigma factors, anti-sigmafactors"
                     /locus_tag="RALP6v1_730008"
                     /inference="ab initio prediction:AMIGene:2.0"
                     /product="sigma(54) modulation protein"
                     /transl_table=11
                     /note="Evidence 2b : Function of strongly homologous gene;
                     Product type f : factor"
                     /gene="rpoX"
     gene            complement(215187..216686)
                     /locus_tag="RALP6v1_730009"
                     /gene="rpoN"
     CDS             complement(215187..216686)
                     /function="3.1.2.1 : Sigma factors, anti-sigmafactors"
                     /locus_tag="RALP6v1_730009"
                     /inference="ab initio prediction:AMIGene:2.0"
                     /product="sigma N (sigma 54) factor of RNA polymerase"
                     /transl_table=11
                     /note="Evidence 2a : Function of homologous gene
                     experimentally demonstrated in an other organism; PubMedId
                     : 1417413; Product type f : factor"
                     /gene="rpoN"
     gene            complement(216784..217572)
                     /locus_tag="RALP6v1_730010"
     CDS             complement(216784..217572)
                     /function="4.3.A.1.a : ATP binding component"
                     /product="putative ABC transport protein, atp_binding
                     component"
                     /inference="ab initio prediction:AMIGene:2.0"
                     /locus_tag="RALP6v1_730010"
                     /EC_number="3.6.3.25"
                     /note="Evidence 3 : Function proposed based on presence of
                     conserved amino acid motif, structural feature or limited
                     homology; Product type pt : putative transporter"
                     /transl_table=11
     gene            complement(217606..218202)
                     /locus_tag="RALP6v1_730011"
     CDS             complement(217606..218202)
                     /note="Evidence 4 : Homologs of previously reported genes
                     of unknown function"
                     /locus_tag="RALP6v1_730011"
                     /inference="ab initio prediction:AMIGene:2.0"
                     /product="conserved exported protein of unknown function,
                     putative OstA-like protein"
                     /transl_table=11
     gene            complement(218270..218902)
                     /locus_tag="RALP6v1_730012"
     CDS             complement(218270..218902)
                     /note="Evidence 4 : Homologs of previously reported genes
                     of unknown function"
                     /locus_tag="RALP6v1_730012"
                     /inference="ab initio prediction:AMIGene:2.0"
                     /product="conserved exported protein of unknown function"
                     /transl_table=11
     gene            complement(218904..219491)
                     /locus_tag="RALP6v1_730013"
                     /gene="kdsC"
     CDS             complement(218904..219491)
                     /product="3-deoxy-D-manno-octulosonate 8-phosphate
                     phosphatase (KDO 8-P phosphatase)"
                     /gene="kdsC"
                     /inference="ab initio prediction:AMIGene:2.0"
                     /locus_tag="RALP6v1_730013"
                     /EC_number="3.1.3.45"
                     /note="Evidence 2b : Function of strongly homologous gene;
                     PubMedId : 12639950; Product type e : enzyme"
                     /transl_table=11
     gene            complement(219524..220507)
                     /locus_tag="RALP6v1_730014"
                     /gene="kdsD"
     CDS             complement(219524..220507)
                     /function="3.1.4 : Regulation level unknown"
                     /function="6.7 : Capsule (M and K antigens)"
                     /product="Arabinose-5-phosphate isomerase"
                     /inference="ab initio prediction:AMIGene:2.0"
                     /locus_tag="RALP6v1_730014"
                     /EC_number="5.3.1.13"
                     /note="Evidence 2a : Function of homologous gene
                     experimentally demonstrated in an other organism; PubMedId
                     : 12805358; Product type e : enzyme"
                     /transl_table=11
                     /gene="kdsD"
     gene            220810..222789
                     /locus_tag="RALP6v1_730015"
     CDS             220810..222789
                     /function="4.2.A.37 : The Monovalent Cation:Proton
                     Antiporter-2 (CPA2) Family"
                     /locus_tag="RALP6v1_730015"
                     /inference="ab initio prediction:AMIGene:2.0"
                     /product="Glutathione-regulated potassium-efflux system
                     K+/H+ antiporter transmembrane protein"
                     /transl_table=11
                     /note="Evidence 2b : Function of strongly homologous gene;
                     Product type t : transporter"
     gene            complement(222800..223204)
                     /locus_tag="RALP6v1_730016"
     CDS             complement(222800..223204)
                     /note="Evidence 4 : Homologs of previously reported genes
                     of unknown function"
                     /locus_tag="RALP6v1_730016"
                     /inference="ab initio prediction:AMIGene:2.0"
                     /product="conserved protein of unknown function"
                     /transl_table=11
     gene            complement(223248..223826)
                     /locus_tag="RALP6v1_730017"
     CDS             complement(223248..223826)
                     /note="Evidence 3 : Function proposed based on presence of
                     conserved amino acid motif, structural feature or limited
                     homology; Product type pe : putative enzyme"
                     /locus_tag="RALP6v1_730017"
                     /inference="ab initio prediction:AMIGene:2.0"
                     /product="putative peptidase C56"
                     /transl_table=11
     gene            223960..224595
                     /locus_tag="RALP6v1_730018"
                     /gene="apt"
     CDS             223960..224595
                     /function="1.7.33 : Nucleotide and nucleoside conversions"
                     /function="7.1 : Cytoplasm"
                     /product="adenine phosphoribosyltransferase"
                     /inference="ab initio prediction:AMIGene:2.0"
                     /locus_tag="RALP6v1_730018"
                     /EC_number="2.4.2.7"
                     /note="Evidence 2a : Function of homologous gene
                     experimentally demonstrated in an other organism; PubMedId
                     : 3527873; Product type e : enzyme"
                     /transl_table=11
                     /gene="apt"
     gene            224658..225278
                     /locus_tag="RALP6v1_730019"
     CDS             224658..225278
                     /function="4.2.A.75 : The L-lysine exporter (LysE) family"
                     /locus_tag="RALP6v1_730019"
                     /inference="ab initio prediction:AMIGene:2.0"
                     /product="putative lysine exporter (LYSE/YGGA)"
                     /transl_table=11
                     /note="Evidence 3 : Function proposed based on presence of
                     conserved amino acid motif, structural feature or limited
                     homology; Product type pt : putative transporter"
     gene            225304..226968
                     /locus_tag="RALP6v1_730020"
     CDS             225304..226968
                     /function="4.2.A.58 : The Phosphate:Na+ Symporter (PNaS)
                     Family"
                     /locus_tag="RALP6v1_730020"
                     /inference="ab initio prediction:AMIGene:2.0"
                     /product="putative transport protein, Na/Pi cotransporter
                     domain"
                     /transl_table=11
                     /note="Evidence 3 : Function proposed based on presence of
                     conserved amino acid motif, structural feature or limited
                     homology; Product type pt : putative transporter"
     gene            complement(226972..227457)
                     /locus_tag="RALP6v1_730021"
     CDS             complement(226972..227457)
                     /note="Evidence 4 : Homologs of previously reported genes
                     of unknown function"
                     /locus_tag="RALP6v1_730021"
                     /inference="ab initio prediction:AMIGene:2.0"
                     /product="conserved protein of unknown function"
                     /transl_table=11
     gene            complement(227538..230402)
                     /locus_tag="RALP6v1_730022"
                     /gene="uvrA"
     CDS             complement(227538..230402)
                     /function="2.1.4 : DNA repair"
                     /function="5.6.1 : Radiation"
                     /function="5.8 : SOS response"
                     /function="7.1 : Cytoplasm"
                     /locus_tag="RALP6v1_730022"
                     /inference="ab initio prediction:AMIGene:2.0"
                     /product="ATPase and DNA damage recognition protein of
                     nucleotide excision repair excinuclease UvrABC"
                     /transl_table=11
                     /note="Evidence 2a : Function of homologous gene
                     experimentally demonstrated in an other organism; PubMedId
                     : 11421287, 16829526; Product type e : enzyme"
                     /gene="uvrA"
     gene            230625..231788
                     /locus_tag="RALP6v1_730023"
     CDS             230625..231788
                     /function="4.2.A.1 : The Major Facilitator Superfamily
                     (MFS)"
                     /locus_tag="RALP6v1_730023"
                     /inference="ab initio prediction:AMIGene:2.0"
                     /product="putative multi-drogue efflux transporter"
                     /transl_table=11
                     /note="Evidence 3 : Function proposed based on presence of
                     conserved amino acid motif, structural feature or limited
                     homology; Product type pt : putative transporter"
     gene            231838..232374
                     /locus_tag="RALP6v1_730024"
                     /gene="ssb"
     CDS             231838..232374
                     /function="2.1.3 : DNA recombination"
                     /function="5.8 : SOS response"
                     /function="7.1 : Cytoplasm"
                     /locus_tag="RALP6v1_730024"
                     /inference="ab initio prediction:AMIGene:2.0"
                     /product="ssDNA-binding protein, controls activity of
                     RecBCD nuclease"
                     /transl_table=11
                     /note="Evidence 2a : Function of homologous gene
                     experimentally demonstrated in an other organism; PubMedId
                     : 9735287; Product type f : factor"
                     /gene="ssb"
     gene            complement(232722..232997)
                     /locus_tag="RALP6v1_740001"
     CDS             complement(232722..232997)
                     /note="Evidence 3 : Function proposed based on presence of
                     conserved amino acid motif, structural feature or limited
                     homology; Product type pf : putative factor"
                     /locus_tag="RALP6v1_740001"
                     /inference="ab initio prediction:AMIGene:2.0"
                     /product="putative fucose-binding lectin protein"
                     /transl_table=11
     gene            233955..234035
                     /locus_tag="RALP6v1_740002"
     CDS             233955..234035
                     /note="Evidence 5 : No homology to any previously reported
                     sequences"
                     /locus_tag="RALP6v1_740002"
                     /inference="ab initio prediction:AMIGene:2.0"
                     /product="protein of unknown function"
                     /transl_table=11
     gene            234038..234925
                     /locus_tag="RALP6v1_740003"
     CDS             234038..234925
                     /note="Evidence 4 : Homologs of previously reported genes
                     of unknown function"
                     /locus_tag="RALP6v1_740003"
                     /inference="ab initio prediction:AMIGene:2.0"
                     /product="conserved hypothethical protein"
                     /transl_table=11
     gene            234922..235704
                     /locus_tag="RALP6v1_740004"
     CDS             234922..235704
                     /note="Evidence 4 : Homologs of previously reported genes
                     of unknown function"
                     /locus_tag="RALP6v1_740004"
                     /inference="ab initio prediction:AMIGene:2.0"
                     /product="conserved hypothethical protein"
                     /transl_table=11
     gene            235701..237185
                     /locus_tag="RALP6v1_740005"
     CDS             235701..237185
                     /note="Evidence 4 : Homologs of previously reported genes
                     of unknown function"
                     /locus_tag="RALP6v1_740005"
                     /inference="ab initio prediction:AMIGene:2.0"
                     /product="conserved memebrane protein of unknown function,
                     ankyrin repeat"
                     /transl_table=11
     gene            237205..237765
                     /locus_tag="RALP6v1_740006"
                     /pseudo
     CDS             237205..237765
                     /locus_tag="RALP6v1_740006"
                     /inference="ab initio prediction:AMIGene:2.0"
                     /pseudo
                     /product="fragment of conserved hypothethical protein (Vgr
                     protein associated with Rhs composite element) (part 1)"
                     /transl_table=11
                     /note="Evidence 4 : Homologs of previously reported genes
                     of unknown function"
     gene            237638..239404
                     /locus_tag="RALP6v1_740007"
                     /pseudo
     CDS             237638..239404
                     /locus_tag="RALP6v1_740007"
                     /inference="ab initio prediction:AMIGene:2.0"
                     /pseudo
                     /product="fragment of conserved hypothethical protein (Vgr
                     protein associated with Rhs composite element) (part 2)"
                     /transl_table=11
                     /note="Evidence 4 : Homologs of previously reported genes
                     of unknown function"
     gene            239401..239910
                     /locus_tag="RALP6v1_740008"
     CDS             239401..239910
                     /note="Evidence 4 : Homologs of previously reported genes
                     of unknown function"
                     /locus_tag="RALP6v1_740008"
                     /inference="ab initio prediction:AMIGene:2.0"
                     /product="conserved hypothethical protein"
                     /transl_table=11
     gene            239921..240760
                     /locus_tag="RALP6v1_740009"
                     /pseudo
     CDS             239921..240760
                     /locus_tag="RALP6v1_740009"
                     /inference="ab initio prediction:AMIGene:2.0"
                     /pseudo
                     /product="fragment of conserved hypothethical protein (part
                     1)"
                     /transl_table=11
                     /note="Evidence 4 : Homologs of previously reported genes
                     of unknown function"
     gene            240785..241054
                     /locus_tag="RALP6v1_740010"
                     /pseudo
     CDS             240785..241054
                     /locus_tag="RALP6v1_740010"
                     /inference="ab initio prediction:AMIGene:2.0"
                     /pseudo
                     /product="fragment of conserved hypothethical protein (part
                     2)"
                     /transl_table=11
                     /note="Evidence 4 : Homologs of previously reported genes
                     of unknown function"
     gene            241051..242136
                     /locus_tag="RALP6v1_740011"
     CDS             241051..242136
                     /note="Evidence 4 : Homologs of previously reported genes
                     of unknown function"
                     /locus_tag="RALP6v1_740011"
                     /inference="ab initio prediction:AMIGene:2.0"
                     /product="conserved hypothethical protein, Thiolase-like"
                     /transl_table=11
     gene            242147..242533
                     /locus_tag="RALP6v1_740012"
     CDS             242147..242533
                     /note="Evidence 4 : Homologs of previously reported genes
                     of unknown function"
                     /locus_tag="RALP6v1_740012"
                     /inference="ab initio prediction:AMIGene:2.0"
                     /product="conserved hypothethical protein"
                     /transl_table=11
     gene            242543..243709
                     /locus_tag="RALP6v1_740013"
     CDS             242543..243709
                     /note="Evidence 4 : Homologs of previously reported genes
                     of unknown function"
                     /locus_tag="RALP6v1_740013"
                     /inference="ab initio prediction:AMIGene:2.0"
                     /product="conserved hypothethical protein"
                     /transl_table=11
     gene            243796..244716
                     /locus_tag="RALP6v1_740014"
     CDS             243796..244716
                     /note="Evidence 4 : Homologs of previously reported genes
                     of unknown function"
                     /locus_tag="RALP6v1_740014"
                     /inference="ab initio prediction:AMIGene:2.0"
                     /product="conserved hypothethical protein, galactose
                     oxidase domain"
                     /transl_table=11
     gene            244713..246011
                     /locus_tag="RALP6v1_740015"
     CDS             244713..246011
                     /note="Evidence 4 : Homologs of previously reported genes
                     of unknown function"
                     /locus_tag="RALP6v1_740015"
                     /inference="ab initio prediction:AMIGene:2.0"
                     /product="conserved hypothethical protein, ARM repeat
                     domain"
                     /transl_table=11
     gene            246008..246403
                     /locus_tag="RALP6v1_740016"
     CDS             246008..246403
                     /note="Evidence 4 : Homologs of previously reported genes
                     of unknown function"
                     /locus_tag="RALP6v1_740016"
                     /inference="ab initio prediction:AMIGene:2.0"
                     /product="conserved protein of unknown function,
                     thioredoxin-like domain"
                     /transl_table=11
     gene            246462..247583
                     /locus_tag="RALP6v1_740017"
     CDS             246462..247583
                     /note="Evidence 4 : Homologs of previously reported genes
                     of unknown function"
                     /locus_tag="RALP6v1_740017"
                     /inference="ab initio prediction:AMIGene:2.0"
                     /product="conserved protein of unknown function"
                     /transl_table=11
     gene            complement(247743..248186)
                     /locus_tag="RALP6v1_740018"
     CDS             complement(247743..248186)
                     /note="Evidence 3 : Function proposed based on presence of
                     conserved amino acid motif, structural feature or limited
                     homology; Product type pe : putative enzyme"
                     /locus_tag="RALP6v1_740018"
                     /inference="ab initio prediction:AMIGene:2.0"
                     /product="putative phenylacetic acid degradation protein"
                     /transl_table=11
     gene            complement(248372..249631)
                     /locus_tag="RALP6v1_740019"
     CDS             complement(248372..249631)
                     /locus_tag="RALP6v1_740019"
                     /inference="ab initio prediction:AMIGene:2.0"
                     /product="Response regulator with eal domain protein"
                     /transl_table=11
     gene            249888..250604
                     /locus_tag="RALP6v1_740020"
     CDS             249888..250604
                     /note="Evidence 5 : No homology to any previously reported
                     sequences"
                     /locus_tag="RALP6v1_740020"
                     /inference="ab initio prediction:AMIGene:2.0"
                     /product="protein of unknown function"
                     /transl_table=11
     gene            250474..253182
                     /locus_tag="RALP6v1_740021"
     CDS             250474..253182
                     /product="putative capsular synthesis two-component sensor
                     kinase and response regulator transcription regulator
                     protein (RcsC)"
                     /inference="ab initio prediction:AMIGene:2.0"
                     /locus_tag="RALP6v1_740021"
                     /EC_number="2.7.13.3"
                     /note="Evidence 3 : Function proposed based on presence of
                     conserved amino acid motif, structural feature or limited
                     homology"
                     /transl_table=11
     gene            253423..253791
                     /locus_tag="RALP6v1_740022"
     CDS             253423..253791
                     /note="Evidence 4 : Homologs of previously reported genes
                     of unknown function"
                     /locus_tag="RALP6v1_740022"
                     /inference="ab initio prediction:AMIGene:2.0"
                     /product="conserved protein of unknown function"
                     /transl_table=11
     gene            253831..254130
                     /locus_tag="RALP6v1_740023"
     CDS             253831..254130
                     /locus_tag="RALP6v1_740023"
                     /inference="ab initio prediction:AMIGene:2.0"
                     /product="transposase (fragment)"
                     /transl_table=11
     gene            complement(254134..254220)
                     /locus_tag="RALP6v1_740024"
     CDS             complement(254134..254220)
                     /note="Evidence 5 : No homology to any previously reported
                     sequences"
                     /locus_tag="RALP6v1_740024"
                     /inference="ab initio prediction:AMIGene:2.0"
                     /product="protein of unknown function"
                     /transl_table=11
     gene            complement(254299..254769)
                     /locus_tag="RALP6v1_740025"
     CDS             complement(254299..254769)
                     /note="Evidence 3 : Function proposed based on presence of
                     conserved amino acid motif, structural feature or limited
                     homology; Product type pr : putative regulator"
                     /locus_tag="RALP6v1_740025"
                     /inference="ab initio prediction:AMIGene:2.0"
                     /product="putative transcriptional regulator, AsnC family"
                     /transl_table=11
     gene            complement(254922..256139)
                     /locus_tag="RALP6v1_740026"
     CDS             complement(254922..256139)
                     /product="Aminotransferase, class I and II"
                     /inference="ab initio prediction:AMIGene:2.0"
                     /locus_tag="RALP6v1_740026"
                     /EC_number="2.6.1.-"
                     /note="Evidence 2b : Function of strongly homologous gene;
                     Product type e : enzyme"
                     /transl_table=11
     gene            complement(256261..256686)
                     /locus_tag="RALP6v1_740027"
     CDS             complement(256261..256686)
                     /locus_tag="RALP6v1_740027"
                     /inference="ab initio prediction:AMIGene:2.0"
                     /product="transposase"
                     /transl_table=11
     gene            complement(256813..257097)
                     /locus_tag="RALP6v1_740028"
     CDS             complement(256813..257097)
                     /note="Evidence 4 : Homologs of previously reported genes
                     of unknown function"
                     /locus_tag="RALP6v1_740028"
                     /inference="ab initio prediction:AMIGene:2.0"
                     /product="conserved protein of unknown function"
                     /transl_table=11
     gene            complement(257197..258597)
                     /locus_tag="RALP6v1_750001"
                     /gene="pykA"
     CDS             complement(257197..258597)
                     /function="1.1.1.23 : Galactose degradation"
                     /function="1.3.1 : Glycolysis"
                     /function="1.3.5 : Fermentation"
                     /function="1.3.7 : Anaerobic respiration"
                     /product="pyruvate kinase II, glucose-stimulated"
                     /inference="ab initio prediction:AMIGene:2.0"
                     /locus_tag="RALP6v1_750001"
                     /EC_number="2.7.1.40"
                     /note="Evidence 2a : Function of homologous gene
                     experimentally demonstrated in an other organism; PubMedId
                     : 8439398; Product type e : enzyme"
                     /transl_table=11
                     /gene="pykA"
     gene            complement(258658..259869)
                     /locus_tag="RALP6v1_750002"
                     /gene="pgk"
     CDS             complement(258658..259869)
                     /function="1.3.1 : Glycolysis"
                     /function="1.7.8 : Gluconeogenesis"
                     /function="7.1 : Cytoplasm"
                     /product="phosphoglycerate kinase"
                     /inference="ab initio prediction:AMIGene:2.0"
                     /locus_tag="RALP6v1_750002"
                     /EC_number="2.7.2.3"
                     /note="Evidence 2a : Function of homologous gene
                     experimentally demonstrated in an other organism; PubMedId
                     : 2545537; Product type e : enzyme"
                     /transl_table=11
                     /gene="pgk"
     gene            complement(260000..260845)
                     /locus_tag="RALP6v1_750003"
     CDS             complement(260000..260845)
                     /function="4.9.B : Putative uncharacterized transport
                     protein"
                     /function="6.1 : Membrane"
                     /locus_tag="RALP6v1_750003"
                     /inference="ab initio prediction:AMIGene:2.0"
                     /product="putative permease, rarD-like"
                     /transl_table=11
                     /note="Evidence 3 : Function proposed based on presence of
                     conserved amino acid motif, structural feature or limited
                     homology; Product type pt : putative transporter"
     gene            complement(260899..261222)
                     /locus_tag="RALP6v1_750004"
     CDS             complement(260899..261222)
                     /note="Evidence 4 : Homologs of previously reported genes
                     of unknown function"
                     /locus_tag="RALP6v1_750004"
                     /inference="ab initio prediction:AMIGene:2.0"
                     /product="conserved membrane protein of unknown function"
                     /transl_table=11
     gene            complement(261219..262016)
                     /locus_tag="RALP6v1_750005"
     CDS             complement(261219..262016)
                     /function="6.1 : Membrane"
                     /locus_tag="RALP6v1_750005"
                     /inference="ab initio prediction:AMIGene:2.0"
                     /product="conserved membrane protein of unknown function,
                     AzlC-like"
                     /transl_table=11
                     /note="Evidence 4 : Homologs of previously reported genes
                     of unknown function"
     gene            262297..263226
                     /locus_tag="RALP6v1_750006"
                     /gene="ilvE"
     CDS             262297..263226
                     /function="1.5.1.17 : Alanine"
                     /function="1.5.1.18 : Isoleucine/valine"
                     /function="1.5.1.19 : Leucine"
                     /product="Branched-chain-amino-acid transaminase"
                     /inference="ab initio prediction:AMIGene:2.0"
                     /locus_tag="RALP6v1_750006"
                     /EC_number="2.6.1.42"
                     /note="Evidence 2a : Function of homologous gene
                     experimentally demonstrated in an other organism; PubMedId
                     : 3897211; Product type e : enzyme"
                     /transl_table=11
                     /gene="ilvE"
     gene            263251..263448
                     /locus_tag="RALP6v1_750007"
     CDS             263251..263448
                     /note="Evidence 4 : Homologs of previously reported genes
                     of unknown function"
                     /locus_tag="RALP6v1_750007"
                     /inference="ab initio prediction:AMIGene:2.0"
                     /product="conserved protein of unknown function"
                     /transl_table=11
     gene            263498..264523
                     /locus_tag="RALP6v1_750008"
                     /gene="rfaF"
     CDS             263498..264523
                     /function="1.6.3.2 : Core region"
                     /function="6.3 : Surface antigens (ECA, O antigen of LPS)"
                     /product="ADP-heptose:LPS heptosyltransferase II"
                     /inference="ab initio prediction:AMIGene:2.0"
                     /locus_tag="RALP6v1_750008"
                     /EC_number="2.-.-.-"
                     /note="Evidence 2a : Function of homologous gene
                     experimentally demonstrated in an other organism; PubMedId
                     : 8157607; Product type e : enzyme"
                     /transl_table=11
                     /gene="rfaF"
     gene            264563..265003
                     /locus_tag="RALP6v1_750009"
     CDS             264563..265003
                     /note="Evidence 4 : Homologs of previously reported genes
                     of unknown function"
                     /locus_tag="RALP6v1_750009"
                     /inference="ab initio prediction:AMIGene:2.0"
                     /product="conserved protein of unknown function"
                     /transl_table=11
     gene            265043..266167
                     /locus_tag="RALP6v1_750010"
     CDS             265043..266167
                     /note="Evidence 3 : Function proposed based on presence of
                     conserved amino acid motif, structural feature or limited
                     homology; Product type pe : putative enzyme"
                     /locus_tag="RALP6v1_750010"
                     /inference="ab initio prediction:AMIGene:2.0"
                     /product="putative enzyme with alpha/beta-hydrolase domain,
                     YheT type"
                     /transl_table=11
     gene            266160..266747
                     /locus_tag="RALP6v1_750011"
     CDS             266160..266747
                     /note="Evidence 4 : Homologs of previously reported genes
                     of unknown function"
                     /locus_tag="RALP6v1_750011"
                     /inference="ab initio prediction:AMIGene:2.0"
                     /product="conserved protein of unknown function"
                     /transl_table=11
     gene            complement(266766..268472)
                     /locus_tag="RALP6v1_750012"
     CDS             complement(266766..268472)
                     /note="Evidence 3 : Function proposed based on presence of
                     conserved amino acid motif, structural feature or limited
                     homology; Product type pe : putative enzyme"
                     /locus_tag="RALP6v1_750012"
                     /inference="ab initio prediction:AMIGene:2.0"
                     /product="putative zinc metallopeptidase, precursor"
                     /transl_table=11
     gene            268574..269053
                     /locus_tag="RALP6v1_750013"
                     /gene="moaC"
     CDS             268574..269053
                     /function="1.5.3.4 : Molybdenum (molybdopterin)"
                     /locus_tag="RALP6v1_750013"
                     /inference="ab initio prediction:AMIGene:2.0"
                     /product="molybdenum cofactor biosynthesis protein C"
                     /transl_table=11
                     /note="Evidence 2a : Function of homologous gene
                     experimentally demonstrated in an other organism; PubMedId
                     : 10903949, 9061023; Product type f : factor"
                     /gene="moaC"
     gene            269187..269924
                     /locus_tag="RALP6v1_750014"
     CDS             269187..269924
                     /locus_tag="RALP6v1_750014"
                     /inference="ab initio prediction:AMIGene:2.0"
                     /product="Integrase family protein (fragment)"
                     /transl_table=11
     gene            complement(270017..270403)
                     /locus_tag="RALP6v1_760001"
     CDS             complement(270017..270403)
                     /note="Evidence 5 : No homology to any previously reported
                     sequences"
                     /locus_tag="RALP6v1_760001"
                     /inference="ab initio prediction:AMIGene:2.0"
                     /product="protein of unknown function"
                     /transl_table=11
     gene            complement(270429..273014)
                     /locus_tag="RALP6v1_760002"
                     /gene="glnD"
     CDS             complement(270429..273014)
                     /function="1.5.2.1 : Purine biosynthesis"
                     /function="1.8.3 : Nitrogen metabolism"
                     /function="2.3.3 : Posttranslational modification"
                     /function="7.1 : Cytoplasm"
                     /product="[Protein-PII] uridylyltransferase"
                     /inference="ab initio prediction:AMIGene:2.0"
                     /locus_tag="RALP6v1_760002"
                     /EC_number="2.7.7.59"
                     /note="Evidence 2a : Function of homologous gene
                     experimentally demonstrated in an other organism; PubMedId
                     : 8412694, 9737855; Product type e : enzyme"
                     /transl_table=11
                     /gene="glnD"
     gene            complement(273125..273952)
                     /locus_tag="RALP6v1_760003"
                     /gene="map"
     CDS             complement(273125..273952)
                     /function="2.3.4 : Chaperoning, folding"
                     /function="2.3.3 : Posttranslational modification"
                     /product="methionine aminopeptidase"
                     /inference="ab initio prediction:AMIGene:2.0"
                     /locus_tag="RALP6v1_760003"
                     /EC_number="3.4.11.18"
                     /note="Evidence 2a : Function of homologous gene
                     experimentally demonstrated in an other organism; PubMedId
                     : 10419973, 11683640; Product type e : enzyme"
                     /transl_table=11
                     /gene="map"
     gene            274270..275013
                     /locus_tag="RALP6v1_760004"
                     /gene="rpsB"
     CDS             274270..275013
                     /function="2.3.2 : Translation"
                     /function="2.3.8 : Ribosomal proteins"
                     /function="6.6 : Ribosome"
                     /function="7.1 : Cytoplasm"
                     /locus_tag="RALP6v1_760004"
                     /inference="ab initio prediction:AMIGene:2.0"
                     /product="30S ribosomal subunit protein S2"
                     /transl_table=11
                     /note="Evidence 2a : Function of homologous gene
                     experimentally demonstrated in an other organism; PubMedId
                     : 12068815, 3905390; Product type s : structure"
                     /gene="rpsB"
     gene            275267..276145
                     /locus_tag="RALP6v1_760005"
                     /gene="tsf"
     CDS             275267..276145
                     /function="2.3.2 : Translation"
                     /function="7.1 : Cytoplasm"
                     /locus_tag="RALP6v1_760005"
                     /inference="ab initio prediction:AMIGene:2.0"
                     /product="Elongation factor Ts (EF-Ts)"
                     /transl_table=11
                     /note="Evidence 2a : Function of homologous gene
                     experimentally demonstrated in an other organism; PubMedId
                     : 14583631, 14622294; Product type f : factor"
                     /gene="tsf"
     gene            276457..277167
                     /locus_tag="RALP6v1_760006"
                     /gene="pyrH"
     CDS             276457..277167
                     /function="1.7.33 : Nucleotide and nucleoside conversions"
                     /function="7.1 : Cytoplasm"
                     /product="uridylate kinase"
                     /inference="ab initio prediction:AMIGene:2.0"
                     /locus_tag="RALP6v1_760006"
                     /EC_number="2.7.4.22"
                     /note="Evidence 2a : Function of homologous gene
                     experimentally demonstrated in an other organism; PubMedId
                     : 12869195, 9922246; Product type e : enzyme"
                     /transl_table=11
                     /gene="pyrH"
     gene            277334..277894
                     /locus_tag="RALP6v1_760007"
                     /gene="frr"
     CDS             277334..277894
                     /function="2.3.2 : Translation"
                     /function="3.1.3.1 : Translation attenuation and
                     efficiency"
                     /function="7.1 : Cytoplasm"
                     /locus_tag="RALP6v1_760007"
                     /inference="ab initio prediction:AMIGene:2.0"
                     /product="Ribosome recycling factor (Ribosome-releasing
                     factor)"
                     /transl_table=11
                     /note="Evidence 2a : Function of homologous gene
                     experimentally demonstrated in an other organism; PubMedId
                     : 10656793, 10899132, 12411440; Product type f : factor"
                     /gene="frr"
     gene            277948..278727
                     /locus_tag="RALP6v1_760008"
                     /gene="uppS"
     CDS             277948..278727
                     /function="1.5.3.19 : Isoprenoid biosynthesis"
                     /function="6.3 : Surface antigens (ECA, O antigen of LPS)"
                     /function="7.1 : Cytoplasm"
                     /product="undecaprenyl pyrophosphate synthetase
                     (di-trans,poly-cis-decaprenylcistransferase)"
                     /inference="ab initio prediction:AMIGene:2.0"
                     /locus_tag="RALP6v1_760008"
                     /EC_number="2.5.1.31"
                     /note="Evidence 2a : Function of homologous gene
                     experimentally demonstrated in an other organism; PubMedId
                     : 15447632, 15788389, 9882662; Product type e : enzyme"
                     /transl_table=11
                     /gene="uppS"
     gene            278731..279546
                     /locus_tag="RALP6v1_760009"
     CDS             278731..279546
                     /function="1.6.1 : Phospholipid"
                     /function="6.1 : Membrane"
                     /function="7.3 : Inner membrane"
                     /product="Putative phosphatidate cytidylyltransferase
                     (cdsA)"
                     /inference="ab initio prediction:AMIGene:2.0"
                     /locus_tag="RALP6v1_760009"
                     /EC_number="2.7.7.41"
                     /note="Evidence 3 : Function proposed based on presence of
                     conserved amino acid motif, structural feature or limited
                     homology; PubMedId : 2995359; Product type pe : putative
                     enzyme"
                     /transl_table=11
     gene            279246..279776
                     /locus_tag="RALP6v1_760010"
     CDS             279246..279776
                     /note="Evidence 5 : No homology to any previously reported
                     sequences"
                     /locus_tag="RALP6v1_760010"
                     /inference="ab initio prediction:AMIGene:2.0"
                     /product="protein of unknown function"
                     /transl_table=11
     gene            complement(279871..281637)
                     /locus_tag="RALP6v1_770001"
                     /gene="trkD"
     CDS             complement(279871..281637)
                     /function="4.2.A.72 : The K+ uptake permease (KUP) family"
                     /locus_tag="RALP6v1_770001"
                     /inference="ab initio prediction:AMIGene:2.0"
                     /product="potassium transporter"
                     /transl_table=11
                     /note="Evidence 2a : Function of homologous gene
                     experimentally demonstrated in an other organism; PubMedId
                     : 10214935, 11682179; Product type t : transporter"
                     /gene="trkD"
     gene            282007..282249
                     /locus_tag="RALP6v1_770002"
     CDS             282007..282249
                     /note="Evidence 4 : Homologs of previously reported genes
                     of unknown function"
                     /locus_tag="RALP6v1_770002"
                     /inference="ab initio prediction:AMIGene:2.0"
                     /product="conserved exported protein of unknown function"
                     /transl_table=11
     gene            complement(282260..283495)
                     /locus_tag="RALP6v1_770003"
                     /gene="pyrD"
     CDS             complement(282260..283495)
                     /function="1.5.2.2 : Pyrimidine biosynthesis"
                     /function="7.1 : Cytoplasm"
                     /product="Dihydroorotate dehydrogenase"
                     /inference="ab initio prediction:AMIGene:2.0"
                     /locus_tag="RALP6v1_770003"
                     /EC_number="1.3.3.1"
                     /note="Evidence 2a : Function of homologous gene
                     experimentally demonstrated in an other organism; PubMedId
                     : 12220493, 2992959; Product type e : enzyme"
                     /transl_table=11
                     /gene="pyrD"
     gene            283534..283610
                     /locus_tag="RALP6v1_tRNA4"
     tRNA            283534..283610
                     /locus_tag="RALP6v1_tRNA4"
                     /inference="profile:tRNAscan:1.23"
                     /product="Met tRNA"
     gene            283772..284359
                     /locus_tag="RALP6v1_770004"
     CDS             283772..284359
                     /function="1 : Metabolism"
                     /locus_tag="RALP6v1_770004"
                     /inference="ab initio prediction:AMIGene:2.0"
                     /product="putative nucleoside diphosphate hydrolase
                     (NUDIX)"
                     /transl_table=11
                     /note="Evidence 3 : Function proposed based on presence of
                     conserved amino acid motif, structural feature or limited
                     homology; Product type pe : putative enzyme"
     gene            284394..285140
                     /locus_tag="RALP6v1_770005"
                     /gene="aat"
     CDS             284394..285140
                     /function="2.3.6 : Turnover, degradation"
                     /function="7.1 : Cytoplasm"
                     /product="leucyl, phenylalanyl-tRNA-protein transferase"
                     /inference="ab initio prediction:AMIGene:2.0"
                     /locus_tag="RALP6v1_770005"
                     /EC_number="2.3.2.6"
                     /note="Evidence 2a : Function of homologous gene
                     experimentally demonstrated in an other organism; PubMedId
                     : 7657641; Product type e : enzyme"
                     /transl_table=11
                     /gene="aat"
     gene            285127..285900
                     /locus_tag="RALP6v1_770006"
     CDS             285127..285900
                     /function="2.3.6 : Turnover, degradation"
                     /product="Arginyl-tRNA--protein transferase"
                     /inference="ab initio prediction:AMIGene:2.0"
                     /locus_tag="RALP6v1_770006"
                     /EC_number="2.3.2.8"
                     /note="Evidence 2b : Function of strongly homologous gene;
                     Product type e : enzyme"
                     /transl_table=11
     gene            complement(285916..286083)
                     /locus_tag="RALP6v1_770007"
     CDS             complement(285916..286083)
                     /note="Evidence 4 : Homologs of previously reported genes
                     of unknown function"
                     /locus_tag="RALP6v1_770007"
                     /inference="ab initio prediction:AMIGene:2.0"
                     /product="conserved exported protein of unknown function"
                     /transl_table=11
     gene            complement(286105..286419)
                     /locus_tag="RALP6v1_770008"
     CDS             complement(286105..286419)
                     /note="Evidence 3 : Function proposed based on presence of
                     conserved amino acid motif, structural feature or limited
                     homology; Product type pm : putative membrane component"
                     /locus_tag="RALP6v1_770008"
                     /inference="ab initio prediction:AMIGene:2.0"
                     /product="putative transmembrane protein"
                     /transl_table=11
     gene            complement(286478..286768)
                     /locus_tag="RALP6v1_770009"
     CDS             complement(286478..286768)
                     /note="Evidence 4 : Homologs of previously reported genes
                     of unknown function"
                     /locus_tag="RALP6v1_770009"
                     /inference="ab initio prediction:AMIGene:2.0"
                     /product="conserved protein of unknown function"
                     /transl_table=11
     gene            complement(286765..288174)
                     /locus_tag="RALP6v1_770010"
     CDS             complement(286765..288174)
                     /function="1.4 : Energy production/transport"
                     /locus_tag="RALP6v1_770010"
                     /inference="ab initio prediction:AMIGene:2.0"
                     /product="putative oxido reductase, 4Fe-4S ferredoxin,
                     iron-sulfur binding"
                     /transl_table=11
                     /note="Evidence 3 : Function proposed based on presence of
                     conserved amino acid motif, structural feature or limited
                     homology; Product type pe : putative enzyme"
     gene            complement(288214..288939)
                     /locus_tag="RALP6v1_770011"
     CDS             complement(288214..288939)
                     /function="1.4 : Energy production/transport"
                     /locus_tag="RALP6v1_770011"
                     /inference="ab initio prediction:AMIGene:2.0"
                     /product="putative oxidoreductase"
                     /transl_table=11
                     /note="Evidence 3 : Function proposed based on presence of
                     conserved amino acid motif, structural feature or limited
                     homology; Product type pe : putative enzyme"
     gene            289177..289974
                     /locus_tag="RALP6v1_770012"
     CDS             289177..289974
                     /function="3.1.2 : Transcriptional level"
                     /locus_tag="RALP6v1_770012"
                     /inference="ab initio prediction:AMIGene:2.0"
                     /product="Transcriptional regulator, IclR family"
                     /transl_table=11
                     /note="Evidence 2b : Function of strongly homologous gene;
                     Product type r : regulator"
     gene            complement(290056..291234)
                     /locus_tag="RALP6v1_770013"
                     /gene="pbgP"
     CDS             complement(290056..291234)
                     /function="1.2.3 : Proteins/peptides/glycopeptides"
                     /product="D-Alanyl-D-alanine carboxypeptidase"
                     /inference="ab initio prediction:AMIGene:2.0"
                     /locus_tag="RALP6v1_770013"
                     /EC_number="3.4.-.-"
                     /note="Evidence 2b : Function of strongly homologous gene;
                     Product type e : enzyme"
                     /transl_table=11
                     /gene="pbgP"
     gene            complement(291664..292371)
                     /locus_tag="RALP6v1_770014"
     CDS             complement(291664..292371)
                     /function="1.4 : Energy production/transport"
                     /locus_tag="RALP6v1_770014"
                     /inference="ab initio prediction:AMIGene:2.0"
                     /product="putative Nitroreductase"
                     /transl_table=11
                     /note="Evidence 3 : Function proposed based on presence of
                     conserved amino acid motif, structural feature or limited
                     homology; Product type pe : putative enzyme"
     gene            complement(292382..292828)
                     /locus_tag="RALP6v1_770015"
     CDS             complement(292382..292828)
                     /function="1 : Metabolism"
                     /product="putative Thioesterase/thiol ester
                     dehydrase-isomerase"
                     /inference="ab initio prediction:AMIGene:2.0"
                     /locus_tag="RALP6v1_770015"
                     /EC_number="3.1.2.-"
                     /note="Evidence 3 : Function proposed based on presence of
                     conserved amino acid motif, structural feature or limited
                     homology; Product type pe : putative enzyme"
                     /transl_table=11
     gene            complement(292884..293801)
                     /locus_tag="RALP6v1_770016"
     CDS             complement(292884..293801)
                     /note="Evidence 4 : Homologs of previously reported genes
                     of unknown function"
                     /locus_tag="RALP6v1_770016"
                     /inference="ab initio prediction:AMIGene:2.0"
                     /product="conserved membrane protein of unknown function,
                     putative drug/metabolite transporter (DMT) superfamily"
                     /transl_table=11
     gene            complement(293798..294772)
                     /locus_tag="RALP6v1_770017"
     CDS             complement(293798..294772)
                     /function="5.2 : Cell cycle physiology"
                     /function="2.2.2 : Transcription related"
                     /product="Histone deacetylase"
                     /inference="ab initio prediction:AMIGene:2.0"
                     /locus_tag="RALP6v1_770017"
                     /EC_number="3.5.1.98"
                     /note="Evidence 2b : Function of strongly homologous gene;
                     Product type e : enzyme"
                     /transl_table=11
     gene            295163..295747
                     /locus_tag="RALP6v1_770018"
                     /gene="phaP"
     CDS             295163..295747
                     /function="1.6 : Macromolecules (cellular constituent)
                     biosynthesis"
                     /locus_tag="RALP6v1_770018"
                     /inference="ab initio prediction:AMIGene:2.0"
                     /product="phasin; polyhydroxyalkanoate synthesis and
                     granule formation regulator/factor"
                     /transl_table=11
                     /note="Evidence 2b : Function of strongly homologous gene;
                     Product type f : factor"
                     /gene="phaP"
     gene            296109..296666
                     /locus_tag="RALP6v1_770019"
     CDS             296109..296666
                     /note="Evidence 4 : Homologs of previously reported genes
                     of unknown function"
                     /locus_tag="RALP6v1_770019"
                     /inference="ab initio prediction:AMIGene:2.0"
                     /product="conserved protein of unknown function (putative
                     transmembrane protein)"
                     /transl_table=11
     gene            complement(296764..298269)
                     /locus_tag="RALP6v1_770020"
                     /gene="pdhL"
     CDS             complement(296764..298269)
                     /function="1.1.1.20 : Glycol degradation"
                     /function="1.1.3.5 : Glycine cleavage"
                     /function="1.3.3 : Pyruvate dehydrogenase"
                     /function="1.3.4 : Tricarboxylic acid cycle"
                     /function="1.3.6 : Aerobic respiration"
                     /function="1.3.7 : Anaerobic respiration"
                     /function="1.7.17 : Formyl-tetrahydrofolate biosynthesis"
                     /function="1.7.21 : Glyoxylate degradation"
                     /function="7.1 : Cytoplasm"
                     /product="dihydrolipoamide dehydrogenase,
                     FAD/NAD(P)-binding, component of the 2-oxoglutarate
                     dehydrogenase and the pyruvate dehydrogenase complexes"
                     /inference="ab initio prediction:AMIGene:2.0"
                     /locus_tag="RALP6v1_770020"
                     /EC_number="1.8.1.4"
                     /note="Evidence 2a : Function of homologous gene
                     experimentally demonstrated in an other organism; PubMedId
                     : 2211531; Product type e : enzyme"
                     /transl_table=11
                     /gene="pdhL"
     gene            complement(298398..299804)
                     /locus_tag="RALP6v1_780001"
     CDS             complement(298398..299804)
                     /EC_number="2.7.7.18"
                     /product="nicotinic acid mononucleotide
                     adenylyltransferase, NAD(P)-requiring (modular protein)"
                     /inference="ab initio prediction:AMIGene:2.0"
                     /locus_tag="RALP6v1_780001"
                     /transl_table=11
     gene            complement(298994..299902)
                     /locus_tag="RALP6v1_780002"
                     /gene="hemF"
     CDS             complement(298994..299902)
                     /function="1.5.3.12 : Heme, porphyrin"
                     /function="7.1 : Cytoplasm"
                     /product="coproporphyrinogen III oxidase"
                     /inference="ab initio prediction:AMIGene:2.0"
                     /locus_tag="RALP6v1_780002"
                     /EC_number="1.3.3.3"
                     /note="Evidence 2a : Function of homologous gene
                     experimentally demonstrated in an other organism; PubMedId
                     : 10485293, 12975365, 8349542; Product type e : enzyme"
                     /transl_table=11
                     /gene="hemF"
     gene            complement(300050..301318)
                     /locus_tag="RALP6v1_780003"
                     /gene="purD"
     CDS             complement(300050..301318)
                     /function="1.5.2.1 : Purine biosynthesis"
                     /function="7.1 : Cytoplasm"
                     /product="phosphoribosylglycinamide synthetase (GAR
                     synthetase)"
                     /inference="ab initio prediction:AMIGene:2.0"
                     /locus_tag="RALP6v1_780003"
                     /EC_number="6.3.4.13"
                     /note="Evidence 2a : Function of homologous gene
                     experimentally demonstrated in an other organism; PubMedId
                     : 1954258, 2182115; Product type e : enzyme"
                     /transl_table=11
                     /gene="purD"
     gene            complement(301402..302127)
                     /locus_tag="RALP6v1_780004"
     CDS             complement(301402..302127)
                     /note="Evidence 4 : Homologs of previously reported genes
                     of unknown function"
                     /locus_tag="RALP6v1_780004"
                     /inference="ab initio prediction:AMIGene:2.0"
                     /product="conserved protein of unknown function"
                     /transl_table=11
     gene            302307..303896
                     /locus_tag="RALP6v1_780005"
     CDS             302307..303896
                     /note="Evidence 3 : Function proposed based on presence of
                     conserved amino acid motif, structural feature or limited
                     homology; Product type pe : putative enzyme"
                     /locus_tag="RALP6v1_780005"
                     /inference="ab initio prediction:AMIGene:2.0"
                     /product="putative ATPase"
                     /transl_table=11
     gene            complement(303967..304617)
                     /locus_tag="RALP6v1_780006"
                     /gene="upp"
     CDS             complement(303967..304617)
                     /function="1.7.33 : Nucleotide and nucleoside conversions"
                     /function="1.7.33.4 : Salvage pathways of pyrimidine
                     ribonucleotides"
                     /product="uracil phosphoribosyltransferase"
                     /inference="ab initio prediction:AMIGene:2.0"
                     /locus_tag="RALP6v1_780006"
                     /EC_number="2.4.2.9"
                     /note="Evidence 2a : Function of homologous gene
                     experimentally demonstrated in an other organism; PubMedId
                     : 12037295, 9268683; Product type e : enzyme"
                     /transl_table=11
                     /gene="upp"
     gene            304789..305715
                     /locus_tag="RALP6v1_780007"
     CDS             304789..305715
                     /function="4.2.A.7 : The Drug/Metabolite Transporter (DMT)
                     Superfamily"
                     /locus_tag="RALP6v1_780007"
                     /inference="ab initio prediction:AMIGene:2.0"
                     /product="Putative permease of the drug/metabolite
                     transporter (DMT) superfamily"
                     /transl_table=11
                     /note="Evidence 3 : Function proposed based on presence of
                     conserved amino acid motif, structural feature or limited
                     homology; Product type pt : putative transporter"
     gene            305734..306525
                     /locus_tag="RALP6v1_780008"
                     /gene="fabG"
     CDS             305734..306525
                     /product="3-oxoacyl-[acyl-carrier-protein] reductase"
                     /gene="fabG"
                     /inference="ab initio prediction:AMIGene:2.0"
                     /locus_tag="RALP6v1_780008"
                     /EC_number="1.1.1.100"
                     /note="Evidence 2b : Function of strongly homologous gene;
                     Product type e : enzyme"
                     /transl_table=11
     gene            306536..306970
                     /locus_tag="RALP6v1_780009"
                     /gene="mgsA"
     CDS             306536..306970
                     /function="1 : Metabolism"
                     /product="Methylglyoxal synthase"
                     /inference="ab initio prediction:AMIGene:2.0"
                     /locus_tag="RALP6v1_780009"
                     /EC_number="4.2.3.3"
                     /note="Evidence 2b : Function of strongly homologous gene;
                     Product type e : enzyme"
                     /transl_table=11
                     /gene="mgsA"
     gene            306967..307941
                     /locus_tag="RALP6v1_780010"
                     /gene="qor"
     CDS             306967..307941
                     /function="1.4.3 : Electron carrier"
                     /product="quinone oxidoreductase, NADPH-dependent"
                     /inference="ab initio prediction:AMIGene:2.0"
                     /locus_tag="RALP6v1_780010"
                     /EC_number="1.6.5.5"
                     /note="Evidence 2a : Function of homologous gene
                     experimentally demonstrated in an other organism; PubMedId
                     : 1370456, 7602590; Product type e : enzyme"
                     /transl_table=11
                     /gene="qor"
     gene            complement(307957..308253)
                     /locus_tag="RALP6v1_780011"
     CDS             complement(307957..308253)
                     /note="Evidence 4 : Homologs of previously reported genes
                     of unknown function"
                     /locus_tag="RALP6v1_780011"
                     /inference="ab initio prediction:AMIGene:2.0"
                     /product="conserved protein of unknown function, DUF1232"
                     /transl_table=11
     gene            complement(308396..308995)
                     /locus_tag="RALP6v1_780012"
     CDS             complement(308396..308995)
                     /locus_tag="RALP6v1_780012"
                     /inference="ab initio prediction:AMIGene:2.0"
                     /product="Isochorismatase hydrolase"
                     /transl_table=11
     gene            complement(309025..310248)
                     /locus_tag="RALP6v1_780013"
     CDS             complement(309025..310248)
                     /note="Evidence 3 : Function proposed based on presence of
                     conserved amino acid motif, structural feature or limited
                     homology; Product type pt : putative transporter"
                     /locus_tag="RALP6v1_780013"
                     /inference="ab initio prediction:AMIGene:2.0"
                     /product="putative multidrug-efflux transporter, Permeases
                     (mdtG)"
                     /transl_table=11
     gene            310303..311010
                     /locus_tag="RALP6v1_780014"
     CDS             310303..311010
                     /note="Evidence 3 : Function proposed based on presence of
                     conserved amino acid motif, structural feature or limited
                     homology"
                     /locus_tag="RALP6v1_780014"
                     /inference="ab initio prediction:AMIGene:2.0"
                     /product="putative transcription regulator protein, HTH
                     GntR family"
                     /transl_table=11
     gene            310868..311155
                     /locus_tag="RALP6v1_780015"
     CDS             310868..311155
                     /note="Evidence 5 : No homology to any previously reported
                     sequences"
                     /locus_tag="RALP6v1_780015"
                     /inference="ab initio prediction:AMIGene:2.0"
                     /product="protein of unknown function"
                     /transl_table=11
     gene            311208..311618
                     /locus_tag="RALP6v1_780016"
     CDS             311208..311618
                     /note="Evidence 4 : Homologs of previously reported genes
                     of unknown function"
                     /locus_tag="RALP6v1_780016"
                     /inference="ab initio prediction:AMIGene:2.0"
                     /product="conserved exported protein of unknown function"
                     /transl_table=11
     gene            311623..312690
                     /locus_tag="RALP6v1_780017"
     CDS             311623..312690
                     /note="Evidence 4 : Homologs of previously reported genes
                     of unknown function"
                     /locus_tag="RALP6v1_780017"
                     /inference="ab initio prediction:AMIGene:2.0"
                     /product="conserved protein of unknown function, predicted
                     fe-s oxidoreductase"
                     /transl_table=11
     gene            312687..313796
                     /locus_tag="RALP6v1_780018"
     CDS             312687..313796
                     /note="Evidence 4 : Homologs of previously reported genes
                     of unknown function"
                     /locus_tag="RALP6v1_780018"
                     /inference="ab initio prediction:AMIGene:2.0"
                     /product="conserved membrane protein of unknown function"
                     /transl_table=11
     gene            313796..314317
                     /locus_tag="RALP6v1_780019"
     CDS             313796..314317
                     /note="Evidence 4 : Homologs of previously reported genes
                     of unknown function"
                     /locus_tag="RALP6v1_780019"
                     /inference="ab initio prediction:AMIGene:2.0"
                     /product="conserved membrane protein of unknown function"
                     /transl_table=11
     gene            314314..314874
                     /locus_tag="RALP6v1_780020"
     CDS             314314..314874
                     /note="Evidence 4 : Homologs of previously reported genes
                     of unknown function"
                     /locus_tag="RALP6v1_780020"
                     /inference="ab initio prediction:AMIGene:2.0"
                     /product="conserved exported protein of unknown function"
                     /transl_table=11
     gene            complement(314930..316084)
                     /locus_tag="RALP6v1_780021"
     CDS             complement(314930..316084)
                     /note="Evidence 3 : Function proposed based on presence of
                     conserved amino acid motif, structural feature or limited
                     homology; Product type lp : lipoprotein"
                     /locus_tag="RALP6v1_780021"
                     /inference="ab initio prediction:AMIGene:2.0"
                     /product="putative outer membrane lipoprotein"
                     /transl_table=11
     gene            complement(316150..317070)
                     /locus_tag="RALP6v1_780022"
     CDS             complement(316150..317070)
                     /function="4.3.A.1.m : membrane component"
                     /locus_tag="RALP6v1_780022"
                     /inference="ab initio prediction:AMIGene:2.0"
                     /product="putative ABC transport system (permease protein)"
                     /transl_table=11
                     /note="Evidence 3 : Function proposed based on presence of
                     conserved amino acid motif, structural feature or limited
                     homology; Product type pt : putative transporter"
     gene            complement(317084..318193)
                     /locus_tag="RALP6v1_780023"
     CDS             complement(317084..318193)
                     /function="4.3.A.1.m : membrane component"
                     /locus_tag="RALP6v1_780023"
                     /inference="ab initio prediction:AMIGene:2.0"
                     /product="putative ABC transport system (permease protein)"
                     /transl_table=11
                     /note="Evidence 3 : Function proposed based on presence of
                     conserved amino acid motif, structural feature or limited
                     homology; Product type pt : putative transporter"
     gene            complement(318186..319727)
                     /locus_tag="RALP6v1_780024"
                     /gene="rbsA"
     CDS             complement(318186..319727)
                     /function="4.3.A.1.a : ATP binding component"
                     /product="Monosaccharide-transporting ATPase (ABC
                     superfamily)"
                     /inference="ab initio prediction:AMIGene:2.0"
                     /locus_tag="RALP6v1_780024"
                     /EC_number="3.6.3.17"
                     /note="Evidence 2b : Function of strongly homologous gene;
                     Product type t : transporter"
                     /transl_table=11
                     /gene="rbsA"
     gene            320018..321220
                     /locus_tag="RALP6v1_780025"
     CDS             320018..321220
                     /note="Evidence 5 : No homology to any previously reported
                     sequences"
                     /locus_tag="RALP6v1_780025"
                     /inference="ab initio prediction:AMIGene:2.0"
                     /product="membrane protein of unknown function"
                     /transl_table=11
     gene            complement(321534..323177)
                     /locus_tag="RALP6v1_790001"
                     /gene="guaA"
     CDS             complement(321534..323177)
                     /function="1.5.2.1 : Purine biosynthesis"
                     /function="1.7.33 : Nucleotide and nucleoside conversions"
                     /function="7.1 : Cytoplasm"
                     /product="GMP synthetase"
                     /inference="ab initio prediction:AMIGene:2.0"
                     /locus_tag="RALP6v1_790001"
                     /EC_number="6.3.5.2"
                     /note="Evidence 2a : Function of homologous gene
                     experimentally demonstrated in an other organism; PubMedId
                     : 3894345; Product type e : enzyme"
                     /transl_table=11
                     /gene="guaA"
     gene            complement(323128..323703)
                     /locus_tag="RALP6v1_790002"
     CDS             complement(323128..323703)
                     /note="Evidence 4 : Homologs of previously reported genes
                     of unknown function"
                     /locus_tag="RALP6v1_790002"
                     /inference="ab initio prediction:AMIGene:2.0"
                     /product="conserved membrane protein of unknown function"
                     /transl_table=11
     gene            complement(323828..325291)
                     /locus_tag="RALP6v1_790003"
                     /gene="guaB"
     CDS             complement(323828..325291)
                     /function="1.5.2.1 : Purine biosynthesis"
                     /function="1.7.33 : Nucleotide and nucleoside conversions"
                     /function="7.1 : Cytoplasm"
                     /product="inosine-5'-monophosphate dehydrogenase
                     oxidoreductase"
                     /inference="ab initio prediction:AMIGene:2.0"
                     /locus_tag="RALP6v1_790003"
                     /EC_number="1.1.1.205"
                     /note="Evidence 2a : Function of homologous gene
                     experimentally demonstrated in an other organism; PubMedId
                     : 11059489, 1736096, 2860637; Product type e : enzyme"
                     /transl_table=11
                     /gene="guaB"
     gene            325433..326365
                     /locus_tag="RALP6v1_790004"
     CDS             325433..326365
                     /note="Evidence 4 : Homologs of previously reported genes
                     of unknown function"
                     /locus_tag="RALP6v1_790004"
                     /inference="ab initio prediction:AMIGene:2.0"
                     /product="conserved membrane protein of unknown function"
                     /transl_table=11
     gene            326521..327060
                     /locus_tag="RALP6v1_790005"
     CDS             326521..327060
                     /note="Evidence 4 : Homologs of previously reported genes
                     of unknown function"
                     /locus_tag="RALP6v1_790005"
                     /inference="ab initio prediction:AMIGene:2.0"
                     /product="conserved exported protein of unknown function"
                     /transl_table=11
     gene            complement(327066..327422)
                     /locus_tag="RALP6v1_790006"
     CDS             complement(327066..327422)
                     /note="Evidence 4 : Homologs of previously reported genes
                     of unknown function"
                     /locus_tag="RALP6v1_790006"
                     /inference="ab initio prediction:AMIGene:2.0"
                     /product="conserved protein of unknown function, UPF0125"
                     /transl_table=11
     gene            complement(327409..327846)
                     /locus_tag="RALP6v1_790007"
     CDS             complement(327409..327846)
                     /note="Evidence 4 : Homologs of previously reported genes
                     of unknown function"
                     /locus_tag="RALP6v1_790007"
                     /inference="ab initio prediction:AMIGene:2.0"
                     /product="conserved protein of unknown function, putative
                     Oligoketide cyclase/lipid transport protein"
                     /transl_table=11
     gene            327968..328414
                     /locus_tag="RALP6v1_790008"
                     /gene="smpB"
     CDS             327968..328414
                     /function="2.2 : RNA related"
                     /function="2.2.6 : rRNA, stable RNA"
                     /function="3.1.3 : Posttranscriptional"
                     /locus_tag="RALP6v1_790008"
                     /inference="ab initio prediction:AMIGene:2.0"
                     /product="RNA-binding protein, component of the SsrA
                     quality-control system"
                     /transl_table=11
                     /note="Evidence 2a : Function of homologous gene
                     experimentally demonstrated in an other organism; PubMedId
                     : 10393194, 12102625; Product type f : factor"
                     /gene="smpB"
     gene            complement(328434..329360)
                     /locus_tag="RALP6v1_790009"
     CDS             complement(328434..329360)
                     /function="6.1 : Membrane"
                     /locus_tag="RALP6v1_790009"
                     /inference="ab initio prediction:AMIGene:2.0"
                     /product="putative stomatin-like protein 2"
                     /transl_table=11
                     /note="Evidence 3 : Function proposed based on presence of
                     conserved amino acid motif, structural feature or limited
                     homology; Product type pm : putative membrane component"
     gene            complement(329385..329813)
                     /locus_tag="RALP6v1_790010"
     CDS             complement(329385..329813)
                     /note="Evidence 4 : Homologs of previously reported genes
                     of unknown function"
                     /locus_tag="RALP6v1_790010"
                     /inference="ab initio prediction:AMIGene:2.0"
                     /product="conserved protein of unknown function"
                     /transl_table=11
     gene            complement(329961..332348)
                     /locus_tag="RALP6v1_790011"
                     /gene="ppsA"
     CDS             complement(329961..332348)
                     /function="1.7.8 : Gluconeogenesis"
                     /product="Phosphoenolpyruvate synthase. Pyruvate,water
                     dikinase"
                     /inference="ab initio prediction:AMIGene:2.0"
                     /locus_tag="RALP6v1_790011"
                     /EC_number="2.7.9.2"
                     /note="Evidence 2a : Function of homologous gene
                     experimentally demonstrated in an other organism; PubMedId
                     : 1310524; Product type e : enzyme"
                     /transl_table=11
                     /gene="ppsA"
     gene            332549..333388
                     /locus_tag="RALP6v1_790012"
     CDS             332549..333388
                     /product="Putative phosphotransferase"
                     /inference="ab initio prediction:AMIGene:2.0"
                     /locus_tag="RALP6v1_790012"
                     /EC_number="2.7.-.-"
                     /note="Evidence 3 : Function proposed based on presence of
                     conserved amino acid motif, structural feature or limited
                     homology; Product type pe : putative enzyme"
                     /transl_table=11
     gene            complement(333455..334351)
                     /locus_tag="RALP6v1_790013"
     CDS             complement(333455..334351)
                     /note="Evidence 4 : Homologs of previously reported genes
                     of unknown function"
                     /locus_tag="RALP6v1_790013"
                     /inference="ab initio prediction:AMIGene:2.0"
                     /product="conserved protein of unknown function"
                     /transl_table=11
     gene            complement(334388..336187)
                     /locus_tag="RALP6v1_790014"
     CDS             complement(334388..336187)
                     /product="putative oxidoreductase ephD"
                     /inference="ab initio prediction:AMIGene:2.0"
                     /locus_tag="RALP6v1_790014"
                     /EC_number="1.-.-.-"
                     /note="Evidence 3 : Function proposed based on presence of
                     conserved amino acid motif, structural feature or limited
                     homology; Product type pe : putative enzyme"
                     /transl_table=11
     gene            complement(336205..337080)
                     /locus_tag="RALP6v1_790015"
     CDS             complement(336205..337080)
                     /note="Evidence 4 : Homologs of previously reported genes
                     of unknown function"
                     /locus_tag="RALP6v1_790015"
                     /inference="ab initio prediction:AMIGene:2.0"
                     /product="conserved protein of unknown function"
                     /transl_table=11
     gene            complement(337220..337999)
                     /locus_tag="RALP6v1_790016"
     CDS             complement(337220..337999)
                     /function="2.2.3 : RNA modification"
                     /product="putative tRNA/rRNA methyltransferase, SpoU like"
                     /inference="ab initio prediction:AMIGene:2.0"
                     /locus_tag="RALP6v1_790016"
                     /EC_number="2.1.1.-"
                     /note="Evidence 3 : Function proposed based on presence of
                     conserved amino acid motif, structural feature or limited
                     homology; Product type pe : putative enzyme"
                     /transl_table=11
     gene            complement(338027..338737)
                     /locus_tag="RALP6v1_790017"
                     /gene="rnhB"
     CDS             complement(338027..338737)
                     /product="Ribonuclease HII (RNase HII)"
                     /gene="rnhB"
                     /inference="ab initio prediction:AMIGene:2.0"
                     /locus_tag="RALP6v1_790017"
                     /EC_number="3.1.26.4"
                     /note="Evidence 2a : Function of homologous gene
                     experimentally demonstrated in an other organism; PubMedId
                     : 2172991; Product type e : enzyme"
                     /transl_table=11
     gene            complement(338743..339915)
                     /locus_tag="RALP6v1_790018"
                     /gene="lpxB"
     CDS             complement(338743..339915)
                     /function="1.6.3.3 : Lipid A"
                     /function="6.1 : Membrane"
                     /function="6.3 : Surface antigens (ECA, O antigen of LPS)"
                     /function="7.1 : Cytoplasm"
                     /product="Lipid-A-disaccharide synthase"
                     /inference="ab initio prediction:AMIGene:2.0"
                     /locus_tag="RALP6v1_790018"
                     /EC_number="2.4.1.182"
                     /note="Evidence 2a : Function of homologous gene
                     experimentally demonstrated in an other organism; PubMedId
                     : 2824445, 3531165; Product type e : enzyme"
                     /transl_table=11
                     /gene="lpxB"
     gene            complement(339912..340727)
                     /locus_tag="RALP6v1_790019"
                     /gene="lpxA"
     CDS             complement(339912..340727)
                     /function="1.6.3.3 : Lipid A"
                     /function="6.3 : Surface antigens (ECA, O antigen of LPS)"
                     /function="7.1 : Cytoplasm"
                     /product="UDP-N-acetylglucosamine acetyltransferase"
                     /inference="ab initio prediction:AMIGene:2.0"
                     /locus_tag="RALP6v1_790019"
                     /EC_number="2.3.1.129"
                     /note="Evidence 2a : Function of homologous gene
                     experimentally demonstrated in an other organism; PubMedId
                     : 14651342, 3277952; Product type e : enzyme"
                     /transl_table=11
                     /gene="lpxA"
     gene            complement(340724..341218)
                     /locus_tag="RALP6v1_790020"
                     /gene="fabZ"
     CDS             complement(340724..341218)
                     /function="1.5.4 : Fatty acid and phosphatidic acid"
                     /function="7.1 : Cytoplasm"
                     /product="(3R)-hydroxymyristoyl-[acyl-carrier-protein]
                     dehydratase"
                     /inference="ab initio prediction:AMIGene:2.0"
                     /locus_tag="RALP6v1_790020"
                     /EC_number="4.2.1.-"
                     /note="Evidence 2a : Function of homologous gene
                     experimentally demonstrated in an other organism; PubMedId
                     : 15371447, 7806516, 8910376; Product type e : enzyme"
                     /transl_table=11
                     /gene="fabZ"
     gene            complement(341215..342285)
                     /locus_tag="RALP6v1_790021"
                     /gene="lpxD"
     CDS             complement(341215..342285)
                     /function="1.6.3.3 : Lipid A"
                     /function="6.3 : Surface antigens (ECA, O antigen of LPS)"
                     /product="Acyl-[acyl-carrier-protein]--UDP-N-acetylglucosa
                     mine O-acyltransferase"
                     /inference="ab initio prediction:AMIGene:2.0"
                     /locus_tag="RALP6v1_790021"
                     /EC_number="2.3.1.-"
                     /note="Evidence 2a : Function of homologous gene
                     experimentally demonstrated in an other organism; PubMedId
                     : 8293817, 8586272; Product type e : enzyme"
                     /transl_table=11
                     /gene="lpxD"
     gene            complement(342296..342850)
                     /locus_tag="RALP6v1_790022"
                     /gene="skp"
     CDS             complement(342296..342850)
                     /function="2.3.4 : Chaperoning, folding"
                     /function="2.3.7 : Nucleoproteins, basic proteins"
                     /function="6.1 : Membrane"
                     /function="7.2 : Periplasmic space"
                     /locus_tag="RALP6v1_790022"
                     /inference="ab initio prediction:AMIGene:2.0"
                     /product="periplasmic molecular chaperone for outer
                     membrane proteins"
                     /transl_table=11
                     /note="Evidence 2b : Function of strongly homologous gene;
                     Product type f : factor"
                     /gene="skp"
     gene            complement(342850..345117)
                     /locus_tag="RALP6v1_790023"
     CDS             complement(342850..345117)
                     /function="6.1 : Membrane"
                     /function="7.4 : Outer membrane"
                     /locus_tag="RALP6v1_790023"
                     /inference="ab initio prediction:AMIGene:2.0"
                     /product="putative outer membrane protein assembly factor,
                     bacterial surface antigen domain (D15)"
                     /transl_table=11
                     /note="Evidence 3 : Function proposed based on presence of
                     conserved amino acid motif, structural feature or limited
                     homology; Product type pf : putative factor"
     gene            complement(345252..346640)
                     /locus_tag="RALP6v1_790024"
     CDS             complement(345252..346640)
                     /function="3.1.3.4 : Proteases, cleavage of compounds"
                     /function="5.5 : Adaptation to stress"
                     /function="6.1 : Membrane"
                     /function="7.1 : Cytoplasm"
                     /product="putative membrane-associated zinc
                     metallopeptidase"
                     /inference="ab initio prediction:AMIGene:2.0"
                     /locus_tag="RALP6v1_790024"
                     /EC_number="3.4.24.-"
                     /note="Evidence 3 : Function proposed based on presence of
                     conserved amino acid motif, structural feature or limited
                     homology; Product type pe : putative enzyme"
                     /transl_table=11
     gene            complement(346746..347765)
                     /locus_tag="RALP6v1_790025"
                     /gene="dxr"
     CDS             complement(346746..347765)
                     /function="1.5.3.19 : Isoprenoid biosynthesis"
                     /product="1-deoxy-D-xylulose 5-phosphate reductoisomerase"
                     /inference="ab initio prediction:AMIGene:2.0"
                     /locus_tag="RALP6v1_790025"
                     /EC_number="1.1.1.267"
                     /note="Evidence 2a : Function of homologous gene
                     experimentally demonstrated in an other organism; PubMedId
                     : 10631325, 9707569; Product type e : enzyme"
                     /transl_table=11
                     /gene="dxr"
     gene            complement(347864..349729)
                     /locus_tag="RALP6v1_800001"
     CDS             complement(347864..349729)
                     /note="Evidence 4 : Homologs of previously reported genes
                     of unknown function"
                     /locus_tag="RALP6v1_800001"
                     /inference="ab initio prediction:AMIGene:2.0"
                     /product="conserved exported protein of unknown function"
                     /transl_table=11
     gene            complement(349648..350376)
                     /locus_tag="RALP6v1_800002"
     CDS             complement(349648..350376)
                     /note="Evidence 4 : Homologs of previously reported genes
                     of unknown function"
                     /locus_tag="RALP6v1_800002"
                     /inference="ab initio prediction:AMIGene:2.0"
                     /product="conserved exported protein of unknown function,
                     DUF1175"
                     /transl_table=11
     gene            complement(350373..352214)
                     /locus_tag="RALP6v1_800003"
     CDS             complement(350373..352214)
                     /note="Evidence 4 : Homologs of previously reported genes
                     of unknown function"
                     /locus_tag="RALP6v1_800003"
                     /inference="ab initio prediction:AMIGene:2.0"
                     /product="conserved secreted protein of unknown function"
                     /transl_table=11
     gene            complement(352428..356657)
                     /locus_tag="RALP6v1_800004"
                     /gene="rpoC"
     CDS             complement(352428..356657)
                     /function="2.2.2 : Transcription related"
                     /function="7.1 : Cytoplasm"
                     /product="RNA polymerase, beta prime subunit"
                     /inference="ab initio prediction:AMIGene:2.0"
                     /locus_tag="RALP6v1_800004"
                     /EC_number="2.7.7.6"
                     /note="Evidence 2a : Function of homologous gene
                     experimentally demonstrated in an other organism; PubMedId
                     : 6278450, 6287430; Product type e : enzyme"
                     /transl_table=11
                     /gene="rpoC"
     gene            complement(356772..360878)
                     /locus_tag="RALP6v1_800005"
                     /gene="rpoB"
     CDS             complement(356772..360878)
                     /function="2.2.2 : Transcription related"
                     /function="7.1 : Cytoplasm"
                     /product="RNA polymerase, beta subunit"
                     /inference="ab initio prediction:AMIGene:2.0"
                     /locus_tag="RALP6v1_800005"
                     /EC_number="2.7.7.6"
                     /note="Evidence 2b : Function of strongly homologous gene;
                     PubMedId : 10834976, 6266829, 9893021; Product type e :
                     enzyme"
                     /transl_table=11
                     /gene="rpoB"
     gene            356862..360941
                     /locus_tag="RALP6v1_800006"
     CDS             356862..360941
                     /note="Evidence 4 : Homologs of previously reported genes
                     of unknown function"
                     /locus_tag="RALP6v1_800006"
                     /inference="ab initio prediction:AMIGene:2.0"
                     /product="conserved protein of unknown function"
                     /transl_table=11
     gene            complement(361325..361699)
                     /locus_tag="RALP6v1_800007"
                     /gene="rplL"
     CDS             complement(361325..361699)
                     /function="2.3.2 : Translation"
                     /function="2.3.8 : Ribosomal proteins"
                     /function="6.6 : Ribosome"
                     /function="7.1 : Cytoplasm"
                     /locus_tag="RALP6v1_800007"
                     /inference="ab initio prediction:AMIGene:2.0"
                     /product="50S ribosomal subunit protein L7/L12"
                     /transl_table=11
                     /note="Evidence 2a : Function of homologous gene
                     experimentally demonstrated in an other organism; PubMedId
                     : 3309338, 377281; Product type s : structure"
                     /gene="rplL"
     gene            complement(361766..362272)
                     /locus_tag="RALP6v1_800008"
                     /gene="rplJ"
     CDS             complement(361766..362272)
                     /function="2.3.2 : Translation"
                     /function="2.3.8 : Ribosomal proteins"
                     /function="6.6 : Ribosome"
                     /function="7.1 : Cytoplasm"
                     /locus_tag="RALP6v1_800008"
                     /inference="ab initio prediction:AMIGene:2.0"
                     /product="50S ribosomal subunit protein L10"
                     /transl_table=11
                     /note="Evidence 2a : Function of homologous gene
                     experimentally demonstrated in an other organism; PubMedId
                     : 2448482, 377281, 782920; Product type s : structure"
                     /gene="rplJ"
     gene            complement(362643..363338)
                     /locus_tag="RALP6v1_800009"
                     /gene="rplA"
     CDS             complement(362643..363338)
                     /function="2.3.2 : Translation"
                     /function="2.3.8 : Ribosomal proteins"
                     /function="3.1.3.1 : Translation attenuation and
                     efficiency"
                     /function="6.6 : Ribosome"
                     /function="7.1 : Cytoplasm"
                     /locus_tag="RALP6v1_800009"
                     /inference="ab initio prediction:AMIGene:2.0"
                     /product="50S ribosomal subunit protein L1, regulates
                     synthesis of L1 and L11"
                     /transl_table=11
                     /note="Evidence 2a : Function of homologous gene
                     experimentally demonstrated in an other organism; PubMedId
                     : 3298242, 365581, 4018095, 7556101; Product type s :
                     structure"
                     /gene="rplA"
     gene            complement(363341..363772)
                     /locus_tag="RALP6v1_800010"
                     /gene="rplK"
     CDS             complement(363341..363772)
                     /function="2.3.2 : Translation"
                     /function="2.3.8 : Ribosomal proteins"
                     /function="6.6 : Ribosome"
                     /function="7.1 : Cytoplasm"
                     /locus_tag="RALP6v1_800010"
                     /inference="ab initio prediction:AMIGene:2.0"
                     /product="50S ribosomal subunit protein L11, N-terminal
                     believed to regulate RelA"
                     /transl_table=11
                     /note="Evidence 2a : Function of homologous gene
                     experimentally demonstrated in an other organism; PubMedId
                     : 11244072; Product type s : structure"
                     /gene="rplK"
     gene            complement(363940..364524)
                     /locus_tag="RALP6v1_800011"
                     /gene="nusG"
     CDS             complement(363940..364524)
                     /function="2.2.2 : Transcription related"
                     /function="7.1 : Cytoplasm"
                     /locus_tag="RALP6v1_800011"
                     /inference="ab initio prediction:AMIGene:2.0"
                     /product="transcription termination factor"
                     /transl_table=11
                     /note="Evidence 2a : Function of homologous gene
                     experimentally demonstrated in an other organism; PubMedId
                     : 10383769, 9571053; Product type f : factor"
                     /gene="nusG"
     gene            complement(364537..364917)
                     /locus_tag="RALP6v1_800012"
                     /gene="secE"
     CDS             complement(364537..364917)
                     /function="4.3.A.5 : The Type II (General) Secretory
                     Pathway (IISP) Family"
                     /locus_tag="RALP6v1_800012"
                     /inference="ab initio prediction:AMIGene:2.0"
                     /product="preprotein translocase membrane subunit"
                     /transl_table=11
                     /note="Evidence 2a : Function of homologous gene
                     experimentally demonstrated in an other organism; PubMedId
                     : 10348856, 10698927; Product type t : transporter"
                     /gene="secE"
     gene            complement(364977..365052)
                     /locus_tag="RALP6v1_tRNA46"
     tRNA            complement(364977..365052)
                     /locus_tag="RALP6v1_tRNA46"
                     /inference="profile:tRNAscan:1.23"
                     /product="Trp tRNA"
     gene            complement(365330..365671)
                     /locus_tag="RALP6v1_810001"
                     /gene="cyaY"
     CDS             complement(365330..365671)
                     /locus_tag="RALP6v1_810001"
                     /inference="ab initio prediction:AMIGene:2.0"
                     /product="frataxin, iron-binding and oxidizing protein"
                     /transl_table=11
                     /note="Evidence 2a : Function of homologous gene
                     experimentally demonstrated in an other organism; PubMedId
                     : 10452520, 10908679, 14512742, 15276847; Product type c :
                     carrier"
                     /gene="cyaY"
     gene            365788..366018
                     /locus_tag="RALP6v1_810002"
     CDS             365788..366018
                     /note="Evidence 3 : Function proposed based on presence of
                     conserved amino acid motif, structural feature or limited
                     homology; Product type lp : lipoprotein"
                     /locus_tag="RALP6v1_810002"
                     /inference="ab initio prediction:AMIGene:2.0"
                     /product="putative lipoprotein"
                     /transl_table=11
     gene            366081..367340
                     /locus_tag="RALP6v1_810003"
                     /gene="lysA"
     CDS             366081..367340
                     /function="1.5.1.7 : Lysine, diaminopimelate"
                     /product="Diaminopimelate decarboxylase"
                     /inference="ab initio prediction:AMIGene:2.0"
                     /locus_tag="RALP6v1_810003"
                     /EC_number="4.1.1.20"
                     /note="Evidence 2a : Function of homologous gene
                     experimentally demonstrated in an other organism; PubMedId
                     : 3143046; Product type e : enzyme"
                     /transl_table=11
                     /gene="lysA"
     gene            complement(367413..368066)
                     /locus_tag="RALP6v1_810004"
     CDS             complement(367413..368066)
                     /function="6.1 : Membrane"
                     /locus_tag="RALP6v1_810004"
                     /inference="ab initio prediction:AMIGene:2.0"
                     /product="conserved membrane protein of unknown function,
                     Ferric reductase-like domain"
                     /transl_table=11
                     /note="Evidence 4 : Homologs of previously reported genes
                     of unknown function"
     gene            complement(368082..369077)
                     /locus_tag="RALP6v1_810005"
     CDS             complement(368082..369077)
                     /function="1.4 : Energy production/transport"
                     /locus_tag="RALP6v1_810005"
                     /inference="ab initio prediction:AMIGene:2.0"
                     /product="putative exported heme-molybdoenzyme
                     molybdopterin-containing subunit YedY; TAT export"
                     /transl_table=11
                     /note="Evidence 3 : Function proposed based on presence of
                     conserved amino acid motif, structural feature or limited
                     homology; Product type pe : putative enzyme"
     gene            complement(369176..370036)
                     /locus_tag="RALP6v1_810006"
     CDS             complement(369176..370036)
                     /note="Evidence 4 : Homologs of previously reported genes
                     of unknown function"
                     /locus_tag="RALP6v1_810006"
                     /inference="ab initio prediction:AMIGene:2.0"
                     /product="conserved protein of unknown function, predicted
                     transmembrane transcriptional regulator (anti-sigma
                     factor)"
                     /transl_table=11
     gene            complement(370045..370581)
                     /locus_tag="RALP6v1_810007"
     CDS             complement(370045..370581)
                     /function="3.1.2.1 : Sigma factors, anti-sigmafactors"
                     /function="3.1.2 : Transcriptional level"
                     /locus_tag="RALP6v1_810007"
                     /inference="ab initio prediction:AMIGene:2.0"
                     /product="putative RNA polymerase sigma factor"
                     /transl_table=11
                     /note="Evidence 3 : Function proposed based on presence of
                     conserved amino acid motif, structural feature or limited
                     homology; Product type pf : putative factor"
     gene            complement(370607..371038)
                     /locus_tag="RALP6v1_810008"
     CDS             complement(370607..371038)
                     /note="Evidence 4 : Homologs of previously reported genes
                     of unknown function"
                     /locus_tag="RALP6v1_810008"
                     /inference="ab initio prediction:AMIGene:2.0"
                     /product="conserved protein of unknown function, putative
                     lipoprotein"
                     /transl_table=11
     gene            complement(371141..372406)
                     /locus_tag="RALP6v1_810009"
     CDS             complement(371141..372406)
                     /function="1.6.15.1 : Cytochromes"
                     /function="1.4.3 : Electron carrier"
                     /locus_tag="RALP6v1_810009"
                     /inference="ab initio prediction:AMIGene:2.0"
                     /product="putative cytochrome c-type biogenesis
                     transmembrane protein"
                     /transl_table=11
                     /note="Evidence 3 : Function proposed based on presence of
                     conserved amino acid motif, structural feature or limited
                     homology; Product type pf : putative factor"
     gene            complement(372336..374519)
                     /locus_tag="RALP6v1_810010"
     CDS             complement(372336..374519)
                     /function="1.6.15.1 : Cytochromes"
                     /function="1.4.3 : Electron carrier"
                     /locus_tag="RALP6v1_810010"
                     /inference="ab initio prediction:AMIGene:2.0"
                     /product="putative cytochrome C biogenesis transmembrane
                     protein, ResB-like family"
                     /transl_table=11
                     /note="Evidence 3 : Function proposed based on presence of
                     conserved amino acid motif, structural feature or limited
                     homology; Product type pf : putative factor"
     gene            complement(374626..375285)
                     /locus_tag="RALP6v1_810011"
     CDS             complement(374626..375285)
                     /function="1.6.15.1 : Cytochromes"
                     /function="1.4.3 : Electron carrier"
                     /locus_tag="RALP6v1_810011"
                     /inference="ab initio prediction:AMIGene:2.0"
                     /product="Cytochrome c4"
                     /transl_table=11
                     /note="Evidence 2b : Function of strongly homologous gene;
                     Product type c : carrier"
     gene            375565..376266
                     /locus_tag="RALP6v1_810012"
                     /gene="engB"
     CDS             375565..376266
                     /function="5.2 : Cell cycle physiology"
                     /locus_tag="RALP6v1_810012"
                     /inference="ab initio prediction:AMIGene:2.0"
                     /product="probable GTP-binding protein engB"
                     /transl_table=11
                     /note="Evidence 2b : Function of strongly homologous gene;
                     PubMedId : 12880769; Product type f : factor"
                     /gene="engB"
     gene            376409..377404
                     /locus_tag="RALP6v1_810013"
                     /gene="hemB"
     CDS             376409..377404
                     /function="1.5.3.12 : Heme, porphyrin"
                     /product="5-aminolevulinate dehydratase (porphobilinogen
                     synthase)"
                     /inference="ab initio prediction:AMIGene:2.0"
                     /locus_tag="RALP6v1_810013"
                     /EC_number="4.2.1.24"
                     /note="Evidence 2a : Function of homologous gene
                     experimentally demonstrated in an other organism; PubMedId
                     : 10194344, 11444968, 2464127; Product type e : enzyme"
                     /transl_table=11
                     /gene="hemB"
     gene            complement(377410..379248)
                     /locus_tag="RALP6v1_810014"
                     /gene="dipZ"
     CDS             complement(377410..379248)
                     /function="1.6.15.1 : Cytochromes"
                     /function="1.8.2 : Sulfur metabolism"
                     /function="6.1 : Membrane"
                     /function="7.3 : Inner membrane"
                     /product="thiol:disulfide interchange protein, cytochrome
                     c-type biogenesis, N-terminal interacts with and activates
                     DsbC"
                     /inference="ab initio prediction:AMIGene:2.0"
                     /locus_tag="RALP6v1_810014"
                     /EC_number="1.8.1.8"
                     /note="Evidence 2a : Function of homologous gene
                     experimentally demonstrated in an other organism; PubMedId
                     : 10545108, 10712691, 10760137, 8917542; Product type e :
                     enzyme"
                     /transl_table=11
                     /gene="dipZ"
     gene            complement(379267..379605)
                     /locus_tag="RALP6v1_810015"
                     /gene="cutA"
     CDS             complement(379267..379605)
                     /locus_tag="RALP6v1_810015"
                     /inference="ab initio prediction:AMIGene:2.0"
                     /product="Divalent-cation tolerance protein cutA"
                     /transl_table=11
                     /note="Evidence 2b : Function of strongly homologous gene;
                     Product type f : factor"
                     /gene="cutA"
     gene            complement(379763..380161)
                     /locus_tag="RALP6v1_810016"
                     /gene="rplQ"
     CDS             complement(379763..380161)
                     /function="2.3.2 : Translation"
                     /function="2.3.8 : Ribosomal proteins"
                     /function="6.6 : Ribosome"
                     /function="7.1 : Cytoplasm"
                     /locus_tag="RALP6v1_810016"
                     /inference="ab initio prediction:AMIGene:2.0"
                     /product="50S ribosomal subunit protein L17"
                     /transl_table=11
                     /note="Evidence 2a : Function of homologous gene
                     experimentally demonstrated in an other organism; PubMedId
                     : 2989779, 6379605; Product type s : structure"
                     /gene="rplQ"
     gene            complement(380210..380293)
                     /locus_tag="RALP6v1_810017"
     CDS             complement(380210..380293)
                     /note="Evidence 5 : No homology to any previously reported
                     sequences"
                     /locus_tag="RALP6v1_810017"
                     /inference="ab initio prediction:AMIGene:2.0"
                     /product="protein of unknown function"
                     /transl_table=11
     gene            complement(380301..381281)
                     /locus_tag="RALP6v1_810018"
                     /gene="rpoA"
     CDS             complement(380301..381281)
                     /function="2.2.2 : Transcription related"
                     /function="7.1 : Cytoplasm"
                     /product="RNA polymerase, alpha subunit; RNA polymerase
                     alpha chain family"
                     /inference="ab initio prediction:AMIGene:2.0"
                     /locus_tag="RALP6v1_810018"
                     /EC_number="2.7.7.6"
                     /note="Evidence 2a : Function of homologous gene
                     experimentally demonstrated in an other organism; PubMedId
                     : 6379605; Product type e : enzyme"
                     /transl_table=11
                     /gene="rpoA"
     gene            complement(381295..381474)
                     /locus_tag="RALP6v1_810019"
     CDS             complement(381295..381474)
                     /note="Evidence 5 : No homology to any previously reported
                     sequences"
                     /locus_tag="RALP6v1_810019"
                     /inference="ab initio prediction:AMIGene:2.0"
                     /product="protein of unknown function"
                     /transl_table=11
     gene            complement(381509..382132)
                     /locus_tag="RALP6v1_810020"
                     /gene="rpsD"
     CDS             complement(381509..382132)
                     /function="2.3.2 : Translation"
                     /function="2.3.8 : Ribosomal proteins"
                     /function="6.6 : Ribosome"
                     /function="7.1 : Cytoplasm"
                     /locus_tag="RALP6v1_810020"
                     /inference="ab initio prediction:AMIGene:2.0"
                     /product="30S ribosomal subunit protein S4"
                     /transl_table=11
                     /note="Evidence 2a : Function of homologous gene
                     experimentally demonstrated in an other organism; PubMedId
                     : 4567160, 6211432, 6757661; Product type s : structure"
                     /gene="rpsD"
     gene            complement(382339..382740)
                     /locus_tag="RALP6v1_810021"
                     /gene="rpsK"
     CDS             complement(382339..382740)
                     /function="2.3.2 : Translation"
                     /function="2.3.8 : Ribosomal proteins"
                     /function="6.6 : Ribosome"
                     /function="7.1 : Cytoplasm"
                     /locus_tag="RALP6v1_810021"
                     /inference="ab initio prediction:AMIGene:2.0"
                     /product="30S ribosomal subunit protein S11"
                     /transl_table=11
                     /note="Evidence 2a : Function of homologous gene
                     experimentally demonstrated in an other organism; PubMedId
                     : 11684020, 12244297, 12809609, 2989779; Product type s :
                     structure"
                     /gene="rpsK"
     gene            complement(382766..383131)
                     /locus_tag="RALP6v1_810022"
                     /gene="rpsM"
     CDS             complement(382766..383131)
                     /function="2.3.2 : Translation"
                     /function="2.3.8 : Ribosomal proteins"
                     /function="6.6 : Ribosome"
                     /function="7.1 : Cytoplasm"
                     /locus_tag="RALP6v1_810022"
                     /inference="ab initio prediction:AMIGene:2.0"
                     /product="30S ribosomal subunit protein S13"
                     /transl_table=11
                     /note="Evidence 2a : Function of homologous gene
                     experimentally demonstrated in an other organism; PubMedId
                     : 10094780, 12244297, 12809609, 2989779, 3279034, 330375,
                     615469; Product type s : structure"
                     /gene="rpsM"
     gene            complement(383153..383269)
                     /locus_tag="RALP6v1_810023"
                     /gene="rpmJ"
     CDS             complement(383153..383269)
                     /locus_tag="RALP6v1_810023"
                     /inference="ab initio prediction:AMIGene:2.0"
                     /product="50S ribosomal protein L36"
                     /transl_table=11
                     /note="Evidence 2a : Function of homologous gene
                     experimentally demonstrated in an other organism; PubMedId
                     : 10094780, 3298224, 6154696; Product type s : structure"
                     /gene="rpmJ"
     gene            complement(383300..383518)
                     /locus_tag="RALP6v1_810024"
                     /gene="infA"
     CDS             complement(383300..383518)
                     /function="2.3.2 : Translation"
                     /function="7.1 : Cytoplasm"
                     /locus_tag="RALP6v1_810024"
                     /inference="ab initio prediction:AMIGene:2.0"
                     /product="Translation initiation factor IF-1"
                     /transl_table=11
                     /note="Evidence 2a : Function of homologous gene
                     experimentally demonstrated in an other organism; PubMedId
                     : 3037488, 376343, 8331068, 9135158; Product type f :
                     factor"
                     /gene="infA"
     gene            complement(383545..384891)
                     /locus_tag="RALP6v1_810025"
                     /gene="secY"
     CDS             complement(383545..384891)
                     /function="4.3.A.5 : The Type II (General) Secretory
                     Pathway (IISP) Family"
                     /function="6.1 : Membrane"
                     /function="7.3 : Inner membrane"
                     /locus_tag="RALP6v1_810025"
                     /inference="ab initio prediction:AMIGene:2.0"
                     /product="preprotein translocase, membrane component,
                     transport across inner membrane (General Secretory
                     Pathway)"
                     /transl_table=11
                     /note="Evidence 2a : Function of homologous gene
                     experimentally demonstrated in an other organism; PubMedId
                     : 1633829, 2202723, 2254269, 2828030; Product type t :
                     transporter"
                     /gene="secY"
     gene            complement(384924..385355)
                     /locus_tag="RALP6v1_810026"
                     /gene="rplO"
     CDS             complement(384924..385355)
                     /function="2.3.2 : Translation"
                     /function="2.3.8 : Ribosomal proteins"
                     /function="6.6 : Ribosome"
                     /function="7.1 : Cytoplasm"
                     /locus_tag="RALP6v1_810026"
                     /inference="ab initio prediction:AMIGene:2.0"
                     /product="50S ribosomal subunit protein L15"
                     /transl_table=11
                     /note="Evidence 2a : Function of homologous gene
                     experimentally demonstrated in an other organism; PubMedId
                     : 6222285, 6389119; Product type s : structure"
                     /gene="rplO"
     gene            complement(385374..385556)
                     /locus_tag="RALP6v1_810027"
                     /gene="rpmD"
     CDS             complement(385374..385556)
                     /function="2.3.2 : Translation"
                     /function="2.3.8 : Ribosomal proteins"
                     /function="6.6 : Ribosome"
                     /function="7.1 : Cytoplasm"
                     /locus_tag="RALP6v1_810027"
                     /inference="ab initio prediction:AMIGene:2.0"
                     /product="50S ribosomal subunit protein L30"
                     /transl_table=11
                     /note="Evidence 2a : Function of homologous gene
                     experimentally demonstrated in an other organism; PubMedId
                     : 10531479, 3463963, 9705143; Product type s : structure"
                     /gene="rpmD"
     gene            complement(385579..386097)
                     /locus_tag="RALP6v1_810028"
                     /gene="rpsE"
     CDS             complement(385579..386097)
                     /function="2.3.2 : Translation"
                     /function="2.3.8 : Ribosomal proteins"
                     /function="6.6 : Ribosome"
                     /function="7.1 : Cytoplasm"
                     /locus_tag="RALP6v1_810028"
                     /inference="ab initio prediction:AMIGene:2.0"
                     /product="30S ribosomal subunit protein S5"
                     /transl_table=11
                     /note="Evidence 2a : Function of homologous gene
                     experimentally demonstrated in an other organism; PubMedId
                     : 1105158, 2828880, 6211592; Product type s : structure"
                     /gene="rpsE"
     gene            complement(386119..386475)
                     /locus_tag="RALP6v1_810029"
                     /gene="rplR"
     CDS             complement(386119..386475)
                     /function="2.3.2 : Translation"
                     /function="2.3.8 : Ribosomal proteins"
                     /function="6.6 : Ribosome"
                     /function="7.1 : Cytoplasm"
                     /locus_tag="RALP6v1_810029"
                     /inference="ab initio prediction:AMIGene:2.0"
                     /product="50S ribosomal subunit protein L18"
                     /transl_table=11
                     /note="Evidence 2a : Function of homologous gene
                     experimentally demonstrated in an other organism; PubMedId
                     : 10529214, 2472486; Product type s : structure"
                     /gene="rplR"
     gene            complement(386487..387020)
                     /locus_tag="RALP6v1_810030"
                     /gene="rplF"
     CDS             complement(386487..387020)
                     /function="2.3.2 : Translation"
                     /function="2.3.8 : Ribosomal proteins"
                     /function="6.6 : Ribosome"
                     /function="7.1 : Cytoplasm"
                     /locus_tag="RALP6v1_810030"
                     /inference="ab initio prediction:AMIGene:2.0"
                     /product="50S ribosomal subunit protein L6"
                     /transl_table=11
                     /note="Evidence 2b : Function of strongly homologous gene;
                     PubMedId : 6222285, 7026977, 8262035; Product type s :
                     structure"
                     /gene="rplF"
     gene            complement(387034..387429)
                     /locus_tag="RALP6v1_810031"
                     /gene="rpsH"
     CDS             complement(387034..387429)
                     /function="2.3.2 : Translation"
                     /function="2.3.8 : Ribosomal proteins"
                     /function="3.1.3.1 : Translation attenuation and
                     efficiency"
                     /function="6.6 : Ribosome"
                     /function="7.1 : Cytoplasm"
                     /locus_tag="RALP6v1_810031"
                     /inference="ab initio prediction:AMIGene:2.0"
                     /product="30S ribosomal subunit protein S8"
                     /transl_table=11
                     /note="Evidence 2b : Function of strongly homologous gene;
                     PubMedId : 10639126, 12823975, 12914937; Product type s :
                     structure"
                     /gene="rpsH"
     gene            complement(387457..387762)
                     /locus_tag="RALP6v1_810032"
                     /gene="rpsN"
     CDS             complement(387457..387762)
                     /function="2.3.2 : Translation"
                     /function="2.3.8 : Ribosomal proteins"
                     /function="6.6 : Ribosome"
                     /function="7.1 : Cytoplasm"
                     /locus_tag="RALP6v1_810032"
                     /inference="ab initio prediction:AMIGene:2.0"
                     /product="30S ribosomal subunit protein S14"
                     /transl_table=11
                     /note="Evidence 2a : Function of homologous gene
                     experimentally demonstrated in an other organism; PubMedId
                     : 2438658, 3533932, 9746356; Product type s : structure"
                     /gene="rpsN"
     gene            complement(387772..388314)
                     /locus_tag="RALP6v1_810033"
                     /gene="rplE"
     CDS             complement(387772..388314)
                     /function="2.3.2 : Translation"
                     /function="2.3.8 : Ribosomal proteins"
                     /function="6.6 : Ribosome"
                     /function="7.1 : Cytoplasm"
                     /locus_tag="RALP6v1_810033"
                     /inference="ab initio prediction:AMIGene:2.0"
                     /product="50S ribosomal subunit protein L5"
                     /transl_table=11
                     /note="Evidence 2a : Function of homologous gene
                     experimentally demonstrated in an other organism; PubMedId
                     : 12515387, 8647295; Product type s : structure"
                     /gene="rplE"
     gene            complement(388341..388649)
                     /locus_tag="RALP6v1_810034"
                     /gene="rplX"
     CDS             complement(388341..388649)
                     /function="2.3.2 : Translation"
                     /function="2.3.8 : Ribosomal proteins"
                     /function="6.6 : Ribosome"
                     /function="7.1 : Cytoplasm"
                     /locus_tag="RALP6v1_810034"
                     /inference="ab initio prediction:AMIGene:2.0"
                     /product="50S ribosomal subunit protein L24"
                     /transl_table=11
                     /note="Evidence 2a : Function of homologous gene
                     experimentally demonstrated in an other organism; PubMedId
                     : 2993250, 3526091; Product type s : structure"
                     /gene="rplX"
     gene            complement(388661..389029)
                     /locus_tag="RALP6v1_810035"
                     /gene="rplN"
     CDS             complement(388661..389029)
                     /function="2.3.2 : Translation"
                     /function="2.3.8 : Ribosomal proteins"
                     /function="6.6 : Ribosome"
                     /function="7.1 : Cytoplasm"
                     /locus_tag="RALP6v1_810035"
                     /inference="ab initio prediction:AMIGene:2.0"
                     /product="50S ribosomal subunit protein L14"
                     /transl_table=11
                     /note="Evidence 2a : Function of homologous gene
                     experimentally demonstrated in an other organism; PubMedId
                     : 2643112, 352727, 8805509; Product type s : structure"
                     /gene="rplN"
     gene            complement(389294..389563)
                     /locus_tag="RALP6v1_810036"
                     /gene="rpsQ"
     CDS             complement(389294..389563)
                     /function="2.3.2 : Translation"
                     /function="2.3.8 : Ribosomal proteins"
                     /function="6.6 : Ribosome"
                     /function="7.1 : Cytoplasm"
                     /locus_tag="RALP6v1_810036"
                     /inference="ab initio prediction:AMIGene:2.0"
                     /product="30S ribosomal subunit protein S17"
                     /transl_table=11
                     /note="Evidence 2a : Function of homologous gene
                     experimentally demonstrated in an other organism; PubMedId
                     : 344065, 3892488; Product type s : structure"
                     /gene="rpsQ"
     gene            complement(389560..389754)
                     /locus_tag="RALP6v1_810037"
                     /gene="rpmC"
     CDS             complement(389560..389754)
                     /function="2.3.2 : Translation"
                     /function="2.3.8 : Ribosomal proteins"
                     /function="6.6 : Ribosome"
                     /function="7.1 : Cytoplasm"
                     /locus_tag="RALP6v1_810037"
                     /inference="ab initio prediction:AMIGene:2.0"
                     /product="50S ribosomal subunit protein L29"
                     /transl_table=11
                     /note="Evidence 2a : Function of homologous gene
                     experimentally demonstrated in an other organism; PubMedId
                     : 1092361, 3892488; Product type s : structure"
                     /gene="rpmC"
     gene            complement(389767..390183)
                     /locus_tag="RALP6v1_810038"
                     /gene="rplP"
     CDS             complement(389767..390183)
                     /function="2.3.2 : Translation"
                     /function="2.3.8 : Ribosomal proteins"
                     /function="6.6 : Ribosome"
                     /function="7.1 : Cytoplasm"
                     /locus_tag="RALP6v1_810038"
                     /inference="ab initio prediction:AMIGene:2.0"
                     /product="50S ribosomal subunit protein L16"
                     /transl_table=11
                     /note="Evidence 2a : Function of homologous gene
                     experimentally demonstrated in an other organism; PubMedId
                     : 3892488, 786730, 9371452; Product type s : structure"
                     /gene="rplP"
     gene            complement(390164..390466)
                     /locus_tag="RALP6v1_810039"
     CDS             complement(390164..390466)
                     /note="Evidence 4 : Homologs of previously reported genes
                     of unknown function"
                     /locus_tag="RALP6v1_810039"
                     /inference="ab initio prediction:AMIGene:2.0"
                     /product="conserved protein of unknown function"
                     /transl_table=11
     gene            complement(390186..390980)
                     /locus_tag="RALP6v1_810040"
                     /gene="rpsC"
     CDS             complement(390186..390980)
                     /function="2.3.2 : Translation"
                     /function="2.3.8 : Ribosomal proteins"
                     /function="6.6 : Ribosome"
                     /function="7.1 : Cytoplasm"
                     /locus_tag="RALP6v1_810040"
                     /inference="ab initio prediction:AMIGene:2.0"
                     /product="30S ribosomal subunit protein S3"
                     /transl_table=11
                     /note="Evidence 2b : Function of strongly homologous gene;
                     PubMedId : 2459390, 2657655, 3892488; Product type s :
                     structure"
                     /gene="rpsC"
     gene            complement(390990..391319)
                     /locus_tag="RALP6v1_810041"
                     /gene="rplV"
     CDS             complement(390990..391319)
                     /function="2.3.2 : Translation"
                     /function="2.3.8 : Ribosomal proteins"
                     /function="6.6 : Ribosome"
                     /function="7.1 : Cytoplasm"
                     /locus_tag="RALP6v1_810041"
                     /inference="ab initio prediction:AMIGene:2.0"
                     /product="50S ribosomal subunit protein L22"
                     /transl_table=11
                     /note="Evidence 2b : Function of strongly homologous gene;
                     PubMedId : 3892488; Product type s : structure"
                     /gene="rplV"
     gene            complement(391329..391604)
                     /locus_tag="RALP6v1_810042"
                     /gene="rpsS"
     CDS             complement(391329..391604)
                     /function="2.3.2 : Translation"
                     /function="2.3.8 : Ribosomal proteins"
                     /function="6.6 : Ribosome"
                     /function="7.1 : Cytoplasm"
                     /locus_tag="RALP6v1_810042"
                     /inference="ab initio prediction:AMIGene:2.0"
                     /product="30S ribosomal subunit protein S19"
                     /transl_table=11
                     /note="Evidence 2a : Function of homologous gene
                     experimentally demonstrated in an other organism; PubMedId
                     : 3279034, 348496, 3892488; Product type s : structure"
                     /gene="rpsS"
     gene            complement(391627..392457)
                     /locus_tag="RALP6v1_810043"
                     /gene="rplB"
     CDS             complement(391627..392457)
                     /function="2.3.2 : Translation"
                     /function="2.3.8 : Ribosomal proteins"
                     /function="6.6 : Ribosome"
                     /function="7.1 : Cytoplasm"
                     /locus_tag="RALP6v1_810043"
                     /inference="ab initio prediction:AMIGene:2.0"
                     /product="50S ribosomal subunit protein L2"
                     /transl_table=11
                     /note="Evidence 2b : Function of strongly homologous gene;
                     PubMedId : 3892488, 7556101, 9531480; Product type s :
                     structure"
                     /gene="rplB"
     gene            complement(392460..392774)
                     /locus_tag="RALP6v1_810044"
                     /gene="rplW"
     CDS             complement(392460..392774)
                     /function="2.3.2 : Translation"
                     /function="2.3.8 : Ribosomal proteins"
                     /function="6.6 : Ribosome"
                     /function="7.1 : Cytoplasm"
                     /locus_tag="RALP6v1_810044"
                     /inference="ab initio prediction:AMIGene:2.0"
                     /product="50S ribosomal subunit protein L23"
                     /transl_table=11
                     /note="Evidence 2b : Function of strongly homologous gene;
                     PubMedId : 1960726, 3892488, 391594; Product type s :
                     structure"
                     /gene="rplW"
     gene            complement(392771..393391)
                     /locus_tag="RALP6v1_810045"
                     /gene="rplD"
     CDS             complement(392771..393391)
                     /function="2.3.8 : Ribosomal proteins"
                     /function="2.3.2 : Translation"
                     /function="3.1.2 : Transcriptional level"
                     /locus_tag="RALP6v1_810045"
                     /inference="ab initio prediction:AMIGene:2.0"
                     /product="50S ribosomal subunit protein L4, regulates
                     expression of S10 operon"
                     /transl_table=11
                     /note="Evidence 2a : Function of homologous gene
                     experimentally demonstrated in an other organism; PubMedId
                     : 3298242; Product type s : structure"
                     /gene="rplD"
     gene            complement(393403..394065)
                     /locus_tag="RALP6v1_810046"
                     /gene="rplC"
     CDS             complement(393403..394065)
                     /function="2.3.2 : Translation"
                     /function="2.3.8 : Ribosomal proteins"
                     /function="6.6 : Ribosome"
                     /function="7.1 : Cytoplasm"
                     /locus_tag="RALP6v1_810046"
                     /inference="ab initio prediction:AMIGene:2.0"
                     /product="50S ribosomal subunit protein L3"
                     /transl_table=11
                     /note="Evidence 2a : Function of homologous gene
                     experimentally demonstrated in an other organism; PubMedId
                     : 365579; Product type s : structure"
                     /gene="rplC"
     gene            393950..394231
                     /locus_tag="RALP6v1_810047"
     CDS             393950..394231
                     /note="Evidence 5 : No homology to any previously reported
                     sequences"
                     /locus_tag="RALP6v1_810047"
                     /inference="ab initio prediction:AMIGene:2.0"
                     /product="protein of unknown function"
                     /transl_table=11
     gene            complement(394351..394665)
                     /locus_tag="RALP6v1_810048"
                     /gene="rpsJ"
     CDS             complement(394351..394665)
                     /function="2.3.2 : Translation"
                     /function="2.3.8 : Ribosomal proteins"
                     /function="6.6 : Ribosome"
                     /function="7.1 : Cytoplasm"
                     /locus_tag="RALP6v1_810048"
                     /inference="ab initio prediction:AMIGene:2.0"
                     /product="30S ribosomal subunit protein S10"
                     /transl_table=11
                     /note="Evidence 2a : Function of homologous gene
                     experimentally demonstrated in an other organism; PubMedId
                     : 10094780; Product type s : structure"
                     /gene="rpsJ"
     gene            complement(395425..396075)
                     /locus_tag="RALP6v1_820001"
     CDS             complement(395425..396075)
                     /note="Evidence 3 : Function proposed based on presence of
                     conserved amino acid motif, structural feature or limited
                     homology; Product type pe : putative enzyme"
                     /locus_tag="RALP6v1_820001"
                     /inference="ab initio prediction:AMIGene:2.0"
                     /product="putative tyrosine phosphatase protein"
                     /transl_table=11
     gene            396058..396414
                     /locus_tag="RALP6v1_820002"
     CDS             396058..396414
                     /note="Evidence 5 : No homology to any previously reported
                     sequences"
                     /locus_tag="RALP6v1_820002"
                     /inference="ab initio prediction:AMIGene:2.0"
                     /product="protein of unknown function"
                     /transl_table=11
     gene            complement(396449..396790)
                     /locus_tag="RALP6v1_820003"
     CDS             complement(396449..396790)
                     /note="Evidence 5 : No homology to any previously reported
                     sequences"
                     /locus_tag="RALP6v1_820003"
                     /inference="ab initio prediction:AMIGene:2.0"
                     /product="protein of unknown function"
                     /transl_table=11
     gene            complement(396920..397321)
                     /locus_tag="RALP6v1_820004"
     CDS             complement(396920..397321)
                     /note="Evidence 5 : No homology to any previously reported
                     sequences"
                     /locus_tag="RALP6v1_820004"
                     /inference="ab initio prediction:AMIGene:2.0"
                     /product="membrane protein of unknown function"
                     /transl_table=11
     gene            complement(397493..397840)
                     /locus_tag="RALP6v1_820005"
     CDS             complement(397493..397840)
                     /note="Evidence 5 : No homology to any previously reported
                     sequences"
                     /locus_tag="RALP6v1_820005"
                     /inference="ab initio prediction:AMIGene:2.0"
                     /product="exported protein of unknown function"
                     /transl_table=11
     gene            398520..399668
                     /locus_tag="RALP6v1_820006"
     CDS             398520..399668
                     /note="Evidence 3 : Function proposed based on presence of
                     conserved amino acid motif, structural feature or limited
                     homology; Product type pr : putative regulator"
                     /locus_tag="RALP6v1_820006"
                     /inference="ab initio prediction:AMIGene:2.0"
                     /product="putative transcriptional regulator, LuxR family"
                     /transl_table=11
     gene            400048..400941
                     /locus_tag="RALP6v1_820007"
     CDS             400048..400941
                     /function="3.1.2 : Transcriptional level"
                     /locus_tag="RALP6v1_820007"
                     /inference="ab initio prediction:AMIGene:2.0"
                     /product="putative transcriptional regulator, LysR family"
                     /transl_table=11
                     /note="Evidence 3 : Function proposed based on presence of
                     conserved amino acid motif, structural feature or limited
                     homology; Product type pr : putative regulator"
     gene            401127..401453
                     /locus_tag="RALP6v1_820008"
     CDS             401127..401453
                     /product="4-carboxymuconolactone decarboxylase protein"
                     /inference="ab initio prediction:AMIGene:2.0"
                     /locus_tag="RALP6v1_820008"
                     /EC_number="4.1.1.44"
                     /note="Evidence 2b : Function of strongly homologous gene;
                     Product type e : enzyme"
                     /transl_table=11
     gene            401514..402518
                     /locus_tag="RALP6v1_820009"
     CDS             401514..402518
                     /function="1.4 : Energy production/transport"
                     /product="aldo/keto reductase 2 family; oxidoreductase
                     related to aryl-alcohol dehydrogenases"
                     /inference="ab initio prediction:AMIGene:2.0"
                     /locus_tag="RALP6v1_820009"
                     /EC_number="1.1.1.91"
                     /note="Evidence 2b : Function of strongly homologous gene;
                     PubMedId : 16077126; Product type pe : putative enzyme"
                     /transl_table=11
     gene            402579..403643
                     /locus_tag="RALP6v1_820010"
     CDS             402579..403643
                     /product="NAD-dependent mannitol dehydrogenase (Fragment)"
                     /inference="ab initio prediction:AMIGene:2.0"
                     /locus_tag="RALP6v1_820010"
                     /EC_number="1.1.1.255"
                     /note="Evidence 2b : Function of strongly homologous gene;
                     Product type e : enzyme"
                     /transl_table=11
     gene            403650..403820
                     /locus_tag="RALP6v1_820011"
     CDS             403650..403820
                     /note="Evidence 5 : No homology to any previously reported
                     sequences"
                     /locus_tag="RALP6v1_820011"
                     /inference="ab initio prediction:AMIGene:2.0"
                     /product="protein of unknown function"
                     /transl_table=11
     gene            403817..404056
                     /locus_tag="RALP6v1_820012"
     CDS             403817..404056
                     /note="Evidence 4 : Homologs of previously reported genes
                     of unknown function"
                     /locus_tag="RALP6v1_820012"
                     /inference="ab initio prediction:AMIGene:2.0"
                     /product="conserved protein of unknown function"
                     /transl_table=11
     gene            complement(404197..404589)
                     /locus_tag="RALP6v1_820013"
     CDS             complement(404197..404589)
                     /EC_number="1.3.99.-"
                     /product="Acyl-CoA dehydrogenase fadE12 (fragment)"
                     /inference="ab initio prediction:AMIGene:2.0"
                     /locus_tag="RALP6v1_820013"
                     /transl_table=11
     gene            complement(404703..406001)
                     /locus_tag="RALP6v1_820014"
                     /gene="ripAW"
     CDS             complement(404703..406001)
                     /locus_tag="RALP6v1_820014"
                     /inference="ab initio prediction:AMIGene:2.0"
                     /product="putative type III effector protein"
                     /transl_table=11
                     /note="Evidence 3 : Function proposed based on presence of
                     conserved amino acid motif, structural feature or limited
                     homology; PubMedId : 19144559; Product type ph : phenotype"
                     /gene="ripAW"
     gene            405601..406023
                     /locus_tag="RALP6v1_820015"
     CDS             405601..406023
                     /note="Evidence 5 : No homology to any previously reported
                     sequences"
                     /locus_tag="RALP6v1_820015"
                     /inference="ab initio prediction:AMIGene:2.0"
                     /product="protein of unknown function"
                     /transl_table=11
     gene            406114..406329
                     /locus_tag="RALP6v1_820016"
     CDS             406114..406329
                     /locus_tag="RALP6v1_820016"
                     /inference="ab initio prediction:AMIGene:2.0"
                     /product="Transcriptional regulator, LysR family
                     (fragment)"
                     /transl_table=11
     gene            complement(406352..407008)
                     /locus_tag="RALP6v1_820017"
     CDS             complement(406352..407008)
                     /note="Evidence 3 : Function proposed based on presence of
                     conserved amino acid motif, structural feature or limited
                     homology"
                     /locus_tag="RALP6v1_820017"
                     /inference="ab initio prediction:AMIGene:2.0"
                     /product="putative hydrolase alpha/beta fold"
                     /transl_table=11
     gene            407526..410999
                     /locus_tag="RALP6v1_820018"
     CDS             407526..410999
                     /note="Evidence 4 : Homologs of previously reported genes
                     of unknown function"
                     /locus_tag="RALP6v1_820018"
                     /inference="ab initio prediction:AMIGene:2.0"
                     /product="conserved hypothethical protein"
                     /transl_table=11
     gene            411171..413057
                     /locus_tag="RALP6v1_820019"
     CDS             411171..413057
                     /note="Evidence 4 : Homologs of previously reported genes
                     of unknown function"
                     /locus_tag="RALP6v1_820019"
                     /inference="ab initio prediction:AMIGene:2.0"
                     /product="conserved hypothethical protein"
                     /transl_table=11
     gene            413101..414291
                     /locus_tag="RALP6v1_820020"
     CDS             413101..414291
                     /note="Evidence 4 : Homologs of previously reported genes
                     of unknown function"
                     /locus_tag="RALP6v1_820020"
                     /inference="ab initio prediction:AMIGene:2.0"
                     /product="conserved hypothethical protein,
                     metallophosphoesterase domain"
                     /transl_table=11
     gene            complement(414401..415471)
                     /locus_tag="RALP6v1_820021"
     CDS             complement(414401..415471)
                     /note="Evidence 4 : Homologs of previously reported genes
                     of unknown function"
                     /locus_tag="RALP6v1_820021"
                     /inference="ab initio prediction:AMIGene:2.0"
                     /product="conserved hypothethical protein"
                     /transl_table=11
     gene            complement(415628..416137)
                     /locus_tag="RALP6v1_820022"
     CDS             complement(415628..416137)
                     /note="Evidence 5 : No homology to any previously reported
                     sequences"
                     /locus_tag="RALP6v1_820022"
                     /inference="ab initio prediction:AMIGene:2.0"
                     /product="exported protein of unknown function"
                     /transl_table=11
     gene            complement(416153..416494)
                     /locus_tag="RALP6v1_820023"
     CDS             complement(416153..416494)
                     /note="Evidence 5 : No homology to any previously reported
                     sequences"
                     /locus_tag="RALP6v1_820023"
                     /inference="ab initio prediction:AMIGene:2.0"
                     /product="exported protein of unknown function"
                     /transl_table=11
     gene            complement(416782..417213)
                     /locus_tag="RALP6v1_820024"
     CDS             complement(416782..417213)
                     /note="Evidence 4 : Homologs of previously reported genes
                     of unknown function"
                     /locus_tag="RALP6v1_820024"
                     /inference="ab initio prediction:AMIGene:2.0"
                     /product="conserved protein of unknown function"
                     /transl_table=11
     gene            417735..419285
                     /locus_tag="RALP6v1_820025"
     CDS             417735..419285
                     /note="Evidence 4 : Homologs of previously reported genes
                     of unknown function"
                     /locus_tag="RALP6v1_820025"
                     /inference="ab initio prediction:AMIGene:2.0"
                     /product="conserved protein of unknown function, TPR repeat
                     domain"
                     /transl_table=11
     gene            complement(420022..421008)
                     /locus_tag="RALP6v1_820026"
     CDS             complement(420022..421008)
                     /locus_tag="RALP6v1_820026"
                     /inference="ab initio prediction:AMIGene:2.0"
                     /product="Transcriptional regulator, LysR family"
                     /transl_table=11
     gene            421134..421985
                     /locus_tag="RALP6v1_820027"
                     /gene="yvgN"
     CDS             421134..421985
                     /product="Glyoxal reductase"
                     /inference="ab initio prediction:AMIGene:2.0"
                     /EC_number="1.1.1.-"
                     /EC_number="1.1.1.283"
                     /transl_table=11
                     /locus_tag="RALP6v1_820027"
                     /gene="yvgN"
     gene            421995..423425
                     /locus_tag="RALP6v1_820028"
                     /gene="cmcT"
     CDS             421995..423425
                     /locus_tag="RALP6v1_820028"
                     /gene="cmcT"
                     /inference="ab initio prediction:AMIGene:2.0"
                     /product="Cephamycin export protein CmcT"
                     /transl_table=11
     gene            423422..424615
                     /locus_tag="RALP6v1_820029"
     CDS             423422..424615
                     /locus_tag="RALP6v1_820029"
                     /inference="ab initio prediction:AMIGene:2.0"
                     /product="Exported protein (modular protein)"
                     /transl_table=11
     gene            424618..425760
                     /locus_tag="RALP6v1_820030"
     CDS             424618..425760
                     /note="Evidence 4 : Homologs of previously reported genes
                     of unknown function"
                     /locus_tag="RALP6v1_820030"
                     /inference="ab initio prediction:AMIGene:2.0"
                     /product="conserved exported protein of unknown function"
                     /transl_table=11
     gene            425840..426850
                     /locus_tag="RALP6v1_820031"
     CDS             425840..426850
                     /note="Evidence 3 : Function proposed based on presence of
                     conserved amino acid motif, structural feature or limited
                     homology; Product type pe : putative enzyme"
                     /locus_tag="RALP6v1_820031"
                     /inference="ab initio prediction:AMIGene:2.0"
                     /product="putative hydrolase"
                     /transl_table=11
     gene            426862..427524
                     /locus_tag="RALP6v1_820032"
     CDS             426862..427524
                     /locus_tag="RALP6v1_820032"
                     /inference="ab initio prediction:AMIGene:2.0"
                     /product="Flavodoxin protein"
                     /transl_table=11
     gene            427598..428332
                     /locus_tag="RALP6v1_820033"
     CDS             427598..428332
                     /product="putative enzyme"
                     /inference="ab initio prediction:AMIGene:2.0"
                     /locus_tag="RALP6v1_820033"
                     /EC_number="1.-.-.-"
                     /note="Evidence 3 : Function proposed based on presence of
                     conserved amino acid motif, structural feature or limited
                     homology; Product type pe : putative enzyme"
                     /transl_table=11
     gene            complement(428588..429517)
                     /locus_tag="RALP6v1_820034"
     CDS             complement(428588..429517)
                     /function="3.1.2 : Transcriptional level"
                     /function="1.7.21 : Glyoxylate degradation"
                     /locus_tag="RALP6v1_820034"
                     /inference="ab initio prediction:AMIGene:2.0"
                     /product="putative transcription regulator, LysR family;
                     putative ttuA activator"
                     /transl_table=11
                     /note="Evidence 3 : Function proposed based on presence of
                     conserved amino acid motif, structural feature or limited
                     homology; Product type pr : putative regulator"
     gene            429640..430725
                     /locus_tag="RALP6v1_820035"
     CDS             429640..430725
                     /function="1.7.21 : Glyoxylate degradation"
                     /product="putative tartrate dehydrogenase/decarboxylase
                     ttuC"
                     /inference="ab initio prediction:AMIGene:2.0"
                     /locus_tag="RALP6v1_820035"
                     /EC_number="1.1.1.93"
                     /EC_number="4.1.1.73"
                     /EC_number="1.1.1.83"
                     /note="Evidence 3 : Function proposed based on presence of
                     conserved amino acid motif, structural feature or limited
                     homology; PubMedId : 7592429; Product type pe : putative
                     enzyme"
                     /transl_table=11
     gene            430868..432208
                     /locus_tag="RALP6v1_820036"
                     /gene="dctA"
     CDS             430868..432208
                     /locus_tag="RALP6v1_820036"
                     /inference="ab initio prediction:AMIGene:2.0"
                     /product="C4-dicarboxylate transport protein 3"
                     /transl_table=11
                     /note="Evidence 2b : Function of strongly homologous gene;
                     PubMedId : 8955389; Product type t : transporter"
                     /gene="dctA"
     gene            432222..433496
                     /locus_tag="RALP6v1_820037"
                     /gene="ttuD"
     CDS             432222..433496
                     /function="1.7.21 : Glyoxylate degradation"
                     /product="HYDROXYPYRUVATE REDUCTASE OXIDOREDUCTASE PROTEIN;
                     tartrate degradation"
                     /inference="ab initio prediction:AMIGene:2.0"
                     /locus_tag="RALP6v1_820037"
                     /EC_number="1.1.1.81"
                     /note="Evidence 2a : Function of homologous gene
                     experimentally demonstrated in an other organism; PubMedId
                     : 7592429; Product type e : enzyme"
                     /transl_table=11
                     /gene="ttuD"
     gene            433493..434977
                     /locus_tag="RALP6v1_820038"
                     /gene="ttuE"
     CDS             433493..434977
                     /function="1.5.2.1 : Purine biosynthesis"
                     /function="1.5.2.2 : Pyrimidine biosynthesis"
                     /function="1.7.8 : Gluconeogenesis"
                     /function="1.7 : Central intermediary metabolism"
                     /function="1.7.21 : Glyoxylate degradation"
                     /product="Pyruvate kinase; tartrate degradation"
                     /inference="ab initio prediction:AMIGene:2.0"
                     /locus_tag="RALP6v1_820038"
                     /EC_number="2.7.1.40"
                     /note="Evidence 2b : Function of strongly homologous gene;
                     PubMedId : 7592429; Product type e : enzyme"
                     /transl_table=11
                     /gene="ttuE"
     gene            435141..435527
                     /locus_tag="RALP6v1_820039"
     CDS             435141..435527
                     /note="Evidence 4 : Homologs of previously reported genes
                     of unknown function"
                     /locus_tag="RALP6v1_820039"
                     /inference="ab initio prediction:AMIGene:2.0"
                     /product="conserved protein of unknown function"
                     /transl_table=11
     gene            complement(435601..436188)
                     /locus_tag="RALP6v1_820040"
     CDS             complement(435601..436188)
                     /note="Evidence 5 : No homology to any previously reported
                     sequences"
                     /locus_tag="RALP6v1_820040"
                     /inference="ab initio prediction:AMIGene:2.0"
                     /product="protein of unknown function"
                     /transl_table=11
     gene            complement(436328..436885)
                     /locus_tag="RALP6v1_820041"
     CDS             complement(436328..436885)
                     /note="Evidence 4 : Homologs of previously reported genes
                     of unknown function"
                     /locus_tag="RALP6v1_820041"
                     /inference="ab initio prediction:AMIGene:2.0"
                     /product="conserved protein of unknown function"
                     /transl_table=11
     gene            complement(436863..437360)
                     /locus_tag="RALP6v1_820042"
     CDS             complement(436863..437360)
                     /note="Evidence 4 : Homologs of previously reported genes
                     of unknown function"
                     /locus_tag="RALP6v1_820042"
                     /inference="ab initio prediction:AMIGene:2.0"
                     /product="conserved protein of unknown function"
                     /transl_table=11
     gene            complement(437660..438322)
                     /locus_tag="RALP6v1_820043"
     CDS             complement(437660..438322)
                     /note="Evidence 5 : No homology to any previously reported
                     sequences"
                     /locus_tag="RALP6v1_820043"
                     /inference="ab initio prediction:AMIGene:2.0"
                     /product="protein of unknown function"
                     /transl_table=11
     gene            complement(438341..438871)
                     /locus_tag="RALP6v1_820044"
     CDS             complement(438341..438871)
                     /note="Evidence 4 : Homologs of previously reported genes
                     of unknown function"
                     /locus_tag="RALP6v1_820044"
                     /inference="ab initio prediction:AMIGene:2.0"
                     /product="conserved protein of unknown function"
                     /transl_table=11
     gene            complement(438970..443268)
                     /locus_tag="RALP6v1_820045"
     CDS             complement(438970..443268)
                     /note="Evidence 4 : Homologs of previously reported genes
                     of unknown function"
                     /locus_tag="RALP6v1_820045"
                     /inference="ab initio prediction:AMIGene:2.0"
                     /product="Conserved protein of unknown function, RHS repeat
                     domain"
                     /transl_table=11
     gene            complement(443283..443762)
                     /locus_tag="RALP6v1_820046"
     CDS             complement(443283..443762)
                     /note="Evidence 4 : Homologs of previously reported genes
                     of unknown function"
                     /locus_tag="RALP6v1_820046"
                     /inference="ab initio prediction:AMIGene:2.0"
                     /product="conserved protein of unknown function"
                     /transl_table=11
     gene            complement(443810..445918)
                     /locus_tag="RALP6v1_820047"
     CDS             complement(443810..445918)
                     /note="Evidence 3 : Function proposed based on presence of
                     conserved amino acid motif, structural feature or limited
                     homology; Product type pf : putative factor"
                     /locus_tag="RALP6v1_820047"
                     /inference="ab initio prediction:AMIGene:2.0"
                     /product="putative VgrG protein ; putative type VI
                     secretion system component"
                     /transl_table=11
     gene            complement(446385..446678)
                     /locus_tag="RALP6v1_820048"
     CDS             complement(446385..446678)
                     /note="Evidence 5 : No homology to any previously reported
                     sequences"
                     /locus_tag="RALP6v1_820048"
                     /inference="ab initio prediction:AMIGene:2.0"
                     /product="protein of unknown function"
                     /transl_table=11
     gene            complement(446911..447858)
                     /locus_tag="RALP6v1_820049"
     CDS             complement(446911..447858)
                     /note="Evidence 4 : Homologs of previously reported genes
                     of unknown function"
                     /locus_tag="RALP6v1_820049"
                     /inference="ab initio prediction:AMIGene:2.0"
                     /product="conserved protein of unknown function"
                     /transl_table=11
     gene            complement(447855..448814)
                     /locus_tag="RALP6v1_820050"
     CDS             complement(447855..448814)
                     /note="Evidence 5 : No homology to any previously reported
                     sequences"
                     /locus_tag="RALP6v1_820050"
                     /inference="ab initio prediction:AMIGene:2.0"
                     /product="protein of unknown function"
                     /transl_table=11
     gene            449135..449431
                     /locus_tag="RALP6v1_820051"
     CDS             449135..449431
                     /note="Evidence 5 : No homology to any previously reported
                     sequences"
                     /locus_tag="RALP6v1_820051"
                     /inference="ab initio prediction:AMIGene:2.0"
                     /product="protein of unknown function"
                     /transl_table=11
     gene            449441..450235
                     /locus_tag="RALP6v1_820052"
     CDS             449441..450235
                     /note="Evidence 4 : Homologs of previously reported genes
                     of unknown function"
                     /locus_tag="RALP6v1_820052"
                     /inference="ab initio prediction:AMIGene:2.0"
                     /product="conserved protein of unknown function"
                     /transl_table=11
     gene            450270..450398
                     /locus_tag="RALP6v1_820053"
     CDS             450270..450398
                     /note="Evidence 4 : Homologs of previously reported genes
                     of unknown function"
                     /locus_tag="RALP6v1_820053"
                     /inference="ab initio prediction:AMIGene:2.0"
                     /product="conserved protein of unknown function"
                     /transl_table=11
     gene            complement(450562..451677)
                     /locus_tag="RALP6v1_820054"
     CDS             complement(450562..451677)
                     /product="putative homoserine O-acetyltransferase"
                     /inference="ab initio prediction:AMIGene:2.0"
                     /locus_tag="RALP6v1_820054"
                     /EC_number="2.3.1.31"
                     /note="Evidence 3 : Function proposed based on presence of
                     conserved amino acid motif, structural feature or limited
                     homology; Product type pe : putative enzyme"
                     /transl_table=11
     gene            complement(451707..451787)
                     /locus_tag="RALP6v1_820055"
     CDS             complement(451707..451787)
                     /note="Evidence 5 : No homology to any previously reported
                     sequences"
                     /locus_tag="RALP6v1_820055"
                     /inference="ab initio prediction:AMIGene:2.0"
                     /product="protein of unknown function"
                     /transl_table=11
     gene            complement(451834..452775)
                     /locus_tag="RALP6v1_820056"
     CDS             complement(451834..452775)
                     /note="Evidence 3 : Function proposed based on presence of
                     conserved amino acid motif, structural feature or limited
                     homology; Product type pt : putative transporter"
                     /locus_tag="RALP6v1_820056"
                     /inference="ab initio prediction:AMIGene:2.0"
                     /product="putative multidrug resistance efflux transporter"
                     /transl_table=11
     gene            452840..453718
                     /locus_tag="RALP6v1_820057"
     CDS             452840..453718
                     /note="Evidence 3 : Function proposed based on presence of
                     conserved amino acid motif, structural feature or limited
                     homology; Product type pr : putative regulator"
                     /locus_tag="RALP6v1_820057"
                     /inference="ab initio prediction:AMIGene:2.0"
                     /product="putative transcription regulator protein, LysR
                     family"
                     /transl_table=11
     gene            453831..454778
                     /locus_tag="RALP6v1_820058"
     CDS             453831..454778
                     /note="Evidence 4 : Homologs of previously reported genes
                     of unknown function"
                     /locus_tag="RALP6v1_820058"
                     /inference="ab initio prediction:AMIGene:2.0"
                     /product="conserved protein of unknown function"
                     /transl_table=11
     gene            complement(455174..455569)
                     /locus_tag="RALP6v1_820059"
     CDS             complement(455174..455569)
                     /note="Evidence 5 : No homology to any previously reported
                     sequences"
                     /locus_tag="RALP6v1_820059"
                     /inference="ab initio prediction:AMIGene:2.0"
                     /product="protein of unknown function"
                     /transl_table=11
     gene            455581..455664
                     /locus_tag="RALP6v1_820060"
     CDS             455581..455664
                     /note="Evidence 5 : No homology to any previously reported
                     sequences"
                     /locus_tag="RALP6v1_820060"
                     /inference="ab initio prediction:AMIGene:2.0"
                     /product="protein of unknown function"
                     /transl_table=11
     gene            complement(456061..456891)
                     /locus_tag="RALP6v1_820061"
     CDS             complement(456061..456891)
                     /locus_tag="RALP6v1_820061"
                     /inference="ab initio prediction:AMIGene:2.0"
                     /product="Short-chain dehydrogenase/reductase SDR"
                     /transl_table=11
     gene            complement(457007..457621)
                     /locus_tag="RALP6v1_820062"
     CDS             complement(457007..457621)
                     /note="Evidence 4 : Homologs of previously reported genes
                     of unknown function"
                     /locus_tag="RALP6v1_820062"
                     /inference="ab initio prediction:AMIGene:2.0"
                     /product="conserved exported protein of unknown function"
                     /transl_table=11
     gene            complement(457631..457723)
                     /locus_tag="RALP6v1_820063"
     CDS             complement(457631..457723)
                     /note="Evidence 5 : No homology to any previously reported
                     sequences"
                     /locus_tag="RALP6v1_820063"
                     /inference="ab initio prediction:AMIGene:2.0"
                     /product="protein of unknown function"
                     /transl_table=11
     gene            458122..458781
                     /locus_tag="RALP6v1_820064"
     CDS             458122..458781
                     /note="Evidence 3 : Function proposed based on presence of
                     conserved amino acid motif, structural feature or limited
                     homology; Product type pe : putative enzyme"
                     /locus_tag="RALP6v1_820064"
                     /inference="ab initio prediction:AMIGene:2.0"
                     /product="putative glutathione s-transferase
                     C-terminal-like domain (gstP)"
                     /transl_table=11
     gene            459085..460185
                     /locus_tag="RALP6v1_820065"
     CDS             459085..460185
                     /function="1.1.3.12 : Leucine degradation"
                     /function="1.1.3.14 : Valine degradation"
                     /function="1.5.1.18 : Isoleucine/valine"
                     /function="1.5.1.19 : Leucine"
                     /function="1.5.3.5 : Coenzyme A"
                     /product="putative branched-chain-amino-acid
                     aminotransferase"
                     /inference="ab initio prediction:AMIGene:2.0"
                     /locus_tag="RALP6v1_820065"
                     /EC_number="2.6.1.42"
                     /note="Evidence 3 : Function proposed based on presence of
                     conserved amino acid motif, structural feature or limited
                     homology; Product type pe : putative enzyme"
                     /transl_table=11
     gene            460382..461131
                     /locus_tag="RALP6v1_820066"
     CDS             460382..461131
                     /note="Evidence 4 : Homologs of previously reported genes
                     of unknown function"
                     /locus_tag="RALP6v1_820066"
                     /inference="ab initio prediction:AMIGene:2.0"
                     /product="conserved hypothethical protein"
                     /transl_table=11
     gene            461142..463238
                     /locus_tag="RALP6v1_820067"
     CDS             461142..463238
                     /note="Evidence 3 : Function proposed based on presence of
                     conserved amino acid motif, structural feature or limited
                     homology; Product type pm : putative membrane component"
                     /locus_tag="RALP6v1_820067"
                     /inference="ab initio prediction:AMIGene:2.0"
                     /product="putative transmembrane protein, DUF802"
                     /transl_table=11
     gene            463235..463882
                     /locus_tag="RALP6v1_820068"
     CDS             463235..463882
                     /note="Evidence 3 : Function proposed based on presence of
                     conserved amino acid motif, structural feature or limited
                     homology; Product type pm : putative membrane component"
                     /locus_tag="RALP6v1_820068"
                     /inference="ab initio prediction:AMIGene:2.0"
                     /product="putative transmembrane protein, OmpA/MotB motif"
                     /transl_table=11
     gene            463875..464537
                     /locus_tag="RALP6v1_820069"
     CDS             463875..464537
                     /note="Evidence 4 : Homologs of previously reported genes
                     of unknown function"
                     /locus_tag="RALP6v1_820069"
                     /inference="ab initio prediction:AMIGene:2.0"
                     /product="conserved hypothethical protein"
                     /transl_table=11
     gene            complement(464727..465467)
                     /locus_tag="RALP6v1_820070"
     CDS             complement(464727..465467)
                     /note="Evidence 3 : Function proposed based on presence of
                     conserved amino acid motif, structural feature or limited
                     homology; Product type pe : putative enzyme"
                     /locus_tag="RALP6v1_820070"
                     /inference="ab initio prediction:AMIGene:2.0"
                     /product="putative hydrolase; putative 3-oxoadipate
                     enol-lactonase"
                     /transl_table=11
     gene            complement(465488..466711)
                     /locus_tag="RALP6v1_820071"
     CDS             complement(465488..466711)
                     /note="Evidence 4 : Homologs of previously reported genes
                     of unknown function"
                     /locus_tag="RALP6v1_820071"
                     /inference="ab initio prediction:AMIGene:2.0"
                     /product="conserved membrane protein of unknown function,
                     MFS general substrate transporter domain"
                     /transl_table=11
     gene            complement(466806..468155)
                     /locus_tag="RALP6v1_820072"
                     /gene="rslal"
     CDS             complement(466806..468155)
                     /product="L-amino acid ligase"
                     /gene="rslal"
                     /inference="ab initio prediction:AMIGene:2.0"
                     /locus_tag="RALP6v1_820072"
                     /EC_number="6.3.2.28"
                     /note="Evidence 2b : Function of strongly homologous gene;
                     Product type e : enzyme"
                     /transl_table=11
     gene            complement(468172..469743)
                     /locus_tag="RALP6v1_820073"
                     /gene="cmcH"
     CDS             complement(468172..469743)
                     /product="3'-hydroxymethylcephem-o-carbamoyltransferase"
                     /gene="cmcH"
                     /inference="ab initio prediction:AMIGene:2.0"
                     /locus_tag="RALP6v1_820073"
                     /EC_number="2.1.3.-"
                     /note="Evidence 2a : Function of homologous gene
                     experimentally demonstrated in an other organism; PubMedId
                     : 7557411; Product type e : enzyme"
                     /transl_table=11
     gene            complement(469814..469933)
                     /locus_tag="RALP6v1_820074"
     CDS             complement(469814..469933)
                     /note="Evidence 4 : Homologs of previously reported genes
                     of unknown function"
                     /locus_tag="RALP6v1_820074"
                     /inference="ab initio prediction:AMIGene:2.0"
                     /product="conserved protein of unknown function"
                     /transl_table=11
     gene            complement(469974..471071)
                     /locus_tag="RALP6v1_820075"
     CDS             complement(469974..471071)
                     /note="Evidence 4 : Homologs of previously reported genes
                     of unknown function"
                     /locus_tag="RALP6v1_820075"
                     /inference="ab initio prediction:AMIGene:2.0"
                     /product="conserved protein of unknown function, SGNH
                     hydrolase domain"
                     /transl_table=11
     gene            complement(471092..471298)
                     /locus_tag="RALP6v1_820076"
     CDS             complement(471092..471298)
                     /note="Evidence 4 : Homologs of previously reported genes
                     of unknown function"
                     /locus_tag="RALP6v1_820076"
                     /inference="ab initio prediction:AMIGene:2.0"
                     /product="conserved exported protein of unknown function"
                     /transl_table=11
     gene            complement(471319..473169)
                     /locus_tag="RALP6v1_820077"
     CDS             complement(471319..473169)
                     /product="Carbamoyltransferase"
                     /inference="ab initio prediction:AMIGene:2.0"
                     /locus_tag="RALP6v1_820077"
                     /EC_number="2.1.3.-"
                     /note="Evidence 2b : Function of strongly homologous gene;
                     Product type e : enzyme"
                     /transl_table=11
     gene            complement(473203..475272)
                     /locus_tag="RALP6v1_820078"
     CDS             complement(473203..475272)
                     /note="Evidence 4 : Homologs of previously reported genes
                     of unknown function"
                     /locus_tag="RALP6v1_820078"
                     /inference="ab initio prediction:AMIGene:2.0"
                     /product="conserved protein of unknown function, Lipocalin
                     domain"
                     /transl_table=11
     gene            complement(476059..476208)
                     /locus_tag="RALP6v1_820079"
     CDS             complement(476059..476208)
                     /note="Evidence 5 : No homology to any previously reported
                     sequences"
                     /locus_tag="RALP6v1_820079"
                     /inference="ab initio prediction:AMIGene:2.0"
                     /product="protein of unknown function"
                     /transl_table=11
     gene            complement(477074..477628)
                     /locus_tag="RALP6v1_820080"
     CDS             complement(477074..477628)
                     /product="putative flavoproteine, NAD(P)H dehydrogenase
                     (quinone) FMN reductase"
                     /inference="ab initio prediction:AMIGene:2.0"
                     /locus_tag="RALP6v1_820080"
                     /EC_number="1.6.5.2"
                     /note="Evidence 3 : Function proposed based on presence of
                     conserved amino acid motif, structural feature or limited
                     homology; Product type pe : putative enzyme"
                     /transl_table=11
     gene            complement(477694..478911)
                     /locus_tag="RALP6v1_820081"
     CDS             complement(477694..478911)
                     /note="Evidence 3 : Function proposed based on presence of
                     conserved amino acid motif, structural feature or limited
                     homology; Product type pt : putative transporter"
                     /locus_tag="RALP6v1_820081"
                     /inference="ab initio prediction:AMIGene:2.0"
                     /product="putative monovalent cation: proton antiporter
                     (CPA2 family), transmembrane protein"
                     /transl_table=11
     gene            479127..479735
                     /locus_tag="RALP6v1_820082"
     CDS             479127..479735
                     /note="Evidence 4 : Homologs of previously reported genes
                     of unknown function"
                     /locus_tag="RALP6v1_820082"
                     /inference="ab initio prediction:AMIGene:2.0"
                     /product="conserved protein of unknown function"
                     /transl_table=11
     gene            479812..480555
                     /locus_tag="RALP6v1_820083"
     CDS             479812..480555
                     /product="DSBA oxidoreductase"
                     /inference="ab initio prediction:AMIGene:2.0"
                     /locus_tag="RALP6v1_820083"
                     /EC_number="5.2.-.-"
                     /note="Evidence 2b : Function of strongly homologous gene;
                     Product type e : enzyme"
                     /transl_table=11
     gene            complement(480757..482499)
                     /locus_tag="RALP6v1_820084"
     CDS             complement(480757..482499)
                     /note="Evidence 4 : Homologs of previously reported genes
                     of unknown function"
                     /locus_tag="RALP6v1_820084"
                     /inference="ab initio prediction:AMIGene:2.0"
                     /product="conserved exported protein of unknown function"
                     /transl_table=11
     gene            complement(482874..483236)
                     /locus_tag="RALP6v1_820085"
     CDS             complement(482874..483236)
                     /note="Evidence 4 : Homologs of previously reported genes
                     of unknown function"
                     /locus_tag="RALP6v1_820085"
                     /inference="ab initio prediction:AMIGene:2.0"
                     /product="conserved membrane protein of unknown function"
                     /transl_table=11
     gene            complement(483398..485248)
                     /locus_tag="RALP6v1_830001"
     CDS             complement(483398..485248)
                     /note="Evidence 3 : Function proposed based on presence of
                     conserved amino acid motif, structural feature or limited
                     homology; Product type pf : putative factor"
                     /locus_tag="RALP6v1_830001"
                     /inference="ab initio prediction:AMIGene:2.0"
                     /product="putative Type VI secretion protein (DUF879)"
                     /transl_table=11
     gene            complement(485311..485784)
                     /locus_tag="RALP6v1_830002"
     CDS             complement(485311..485784)
                     /note="Evidence 3 : Function proposed based on presence of
                     conserved amino acid motif, structural feature or limited
                     homology; Product type pf : putative factor"
                     /locus_tag="RALP6v1_830002"
                     /inference="ab initio prediction:AMIGene:2.0"
                     /product="putative secretion system protein (EvpE-like)"
                     /transl_table=11
     gene            complement(485845..486348)
                     /locus_tag="RALP6v1_830003"
                     /gene="sciK"
     CDS             complement(485845..486348)
                     /locus_tag="RALP6v1_830003"
                     /inference="ab initio prediction:AMIGene:2.0"
                     /product="secretion system protein (EvpC-like),
                     Hemolysin-coregulated protein"
                     /transl_table=11
                     /note="Evidence 2b : Function of strongly homologous gene;
                     Product type f : factor"
                     /gene="sciK"
     gene            complement(486437..487927)
                     /locus_tag="RALP6v1_830004"
     CDS             complement(486437..487927)
                     /note="Evidence 4 : Homologs of previously reported genes
                     of unknown function"
                     /locus_tag="RALP6v1_830004"
                     /inference="ab initio prediction:AMIGene:2.0"
                     /product="conserved hypothethical protein"
                     /transl_table=11
     gene            complement(487920..488432)
                     /locus_tag="RALP6v1_830005"
     CDS             complement(487920..488432)
                     /note="Evidence 4 : Homologs of previously reported genes
                     of unknown function"
                     /locus_tag="RALP6v1_830005"
                     /inference="ab initio prediction:AMIGene:2.0"
                     /product="conserved hypothethical protein DUF770"
                     /transl_table=11
     gene            complement(488469..489116)
                     /locus_tag="RALP6v1_830006"
     CDS             complement(488469..489116)
                     /note="Evidence 4 : Homologs of previously reported genes
                     of unknown function"
                     /locus_tag="RALP6v1_830006"
                     /inference="ab initio prediction:AMIGene:2.0"
                     /product="conserved exported protein of unknown function,
                     partial TRP motif"
                     /transl_table=11
     gene            489389..490069
                     /locus_tag="RALP6v1_830007"
     CDS             489389..490069
                     /note="Evidence 4 : Homologs of previously reported genes
                     of unknown function"
                     /locus_tag="RALP6v1_830007"
                     /inference="ab initio prediction:AMIGene:2.0"
                     /product="conserved exported protein of unknown function"
                     /transl_table=11
     gene            490124..491470
                     /locus_tag="RALP6v1_830008"
     CDS             490124..491470
                     /note="Evidence 4 : Homologs of previously reported genes
                     of unknown function"
                     /locus_tag="RALP6v1_830008"
                     /inference="ab initio prediction:AMIGene:2.0"
                     /product="conserved hypothethical protein"
                     /transl_table=11
     gene            491467..492255
                     /locus_tag="RALP6v1_830009"
     CDS             491467..492255
                     /note="Evidence 3 : Function proposed based on presence of
                     conserved amino acid motif, structural feature or limited
                     homology; Product type pe : putative enzyme"
                     /locus_tag="RALP6v1_830009"
                     /inference="ab initio prediction:AMIGene:2.0"
                     /product="putative secretion system protein (EvpN-like)"
                     /transl_table=11
     gene            492316..492999
                     /locus_tag="RALP6v1_830010"
     CDS             492316..492999
                     /locus_tag="RALP6v1_830010"
                     /inference="ab initio prediction:AMIGene:2.0"
                     /product="conserved hypothethical protein, Rhs element Vgr
                     related protein (fragment)"
                     /transl_table=11
     gene            493020..493193
                     /locus_tag="RALP6v1_830011"
     CDS             493020..493193
                     /note="Evidence 4 : Homologs of previously reported genes
                     of unknown function"
                     /locus_tag="RALP6v1_830011"
                     /inference="ab initio prediction:AMIGene:2.0"
                     /product="conserved protein of unknown function"
                     /transl_table=11
     gene            complement(493247..494029)
                     /locus_tag="RALP6v1_830012"
     CDS             complement(493247..494029)
                     /note="Evidence 4 : Homologs of previously reported genes
                     of unknown function"
                     /locus_tag="RALP6v1_830012"
                     /inference="ab initio prediction:AMIGene:2.0"
                     /product="conserved protein of unknown function"
                     /transl_table=11
     gene            complement(494145..495836)
                     /locus_tag="RALP6v1_830013"
                     /gene="ripTPS"
     CDS             complement(494145..495836)
                     /product="Putative Type III effector, with T6P synthase
                     domain"
                     /inference="ab initio prediction:AMIGene:2.0"
                     /locus_tag="RALP6v1_830013"
                     /EC_number="2.4.1.15"
                     /note="Evidence 3 : Function proposed based on presence of
                     conserved amino acid motif, structural feature or limited
                     homology; Product type ph : phenotype"
                     /transl_table=11
                     /gene="ripTPS"
     gene            496211..496609
                     /locus_tag="RALP6v1_830014"
     CDS             496211..496609
                     /note="Evidence 5 : No homology to any previously reported
                     sequences"
                     /locus_tag="RALP6v1_830014"
                     /inference="ab initio prediction:AMIGene:2.0"
                     /product="protein of unknown function"
                     /transl_table=11
     gene            complement(496558..499014)
                     /locus_tag="RALP6v1_830015"
                     /gene="ripAV"
     CDS             complement(496558..499014)
                     /locus_tag="RALP6v1_830015"
                     /inference="ab initio prediction:AMIGene:2.0"
                     /product="type III effector, HopAV1 family"
                     /transl_table=11
                     /note="Evidence 2b : Function of strongly homologous gene;
                     PubMedId : 19144559; Product type ph : phenotype"
                     /gene="ripAV"
     gene            496588..499062
                     /locus_tag="RALP6v1_830016"
     CDS             496588..499062
                     /note="Evidence 5 : No homology to any previously reported
                     sequences"
                     /locus_tag="RALP6v1_830016"
                     /inference="ab initio prediction:AMIGene:2.0"
                     /product="protein of unknown function"
                     /transl_table=11
     gene            499198..499494
                     /locus_tag="RALP6v1_830017"
     CDS             499198..499494
                     /note="Evidence 5 : No homology to any previously reported
                     sequences"
                     /locus_tag="RALP6v1_830017"
                     /inference="ab initio prediction:AMIGene:2.0"
                     /product="protein of unknown function"
                     /transl_table=11
     gene            499496..500809
                     /locus_tag="RALP6v1_830018"
     CDS             499496..500809
                     /product="sterol desaturase transmembrane protein"
                     /inference="ab initio prediction:AMIGene:2.0"
                     /locus_tag="RALP6v1_830018"
                     /EC_number="1.3.-.-"
                     /note="Evidence 2b : Function of strongly homologous gene;
                     Product type e : enzyme"
                     /transl_table=11
     gene            500817..501335
                     /locus_tag="RALP6v1_830019"
     CDS             500817..501335
                     /note="Evidence 4 : Homologs of previously reported genes
                     of unknown function"
                     /locus_tag="RALP6v1_830019"
                     /inference="ab initio prediction:AMIGene:2.0"
                     /product="conserved hypothethical protein"
                     /transl_table=11
     gene            complement(501346..501465)
                     /locus_tag="RALP6v1_830020"
     CDS             complement(501346..501465)
                     /note="Evidence 4 : Homologs of previously reported genes
                     of unknown function"
                     /locus_tag="RALP6v1_830020"
                     /inference="ab initio prediction:AMIGene:2.0"
                     /product="conserved hypothethical protein"
                     /transl_table=11
     gene            complement(501843..502823)
                     /locus_tag="RALP6v1_830021"
     CDS             complement(501843..502823)
                     /note="Evidence 5 : No homology to any previously reported
                     sequences"
                     /locus_tag="RALP6v1_830021"
                     /inference="ab initio prediction:AMIGene:2.0"
                     /product="protein of unknown function"
                     /transl_table=11
     gene            complement(501875..502000)
                     /locus_tag="RALP6v1_830022"
     CDS             complement(501875..502000)
                     /note="Evidence 5 : No homology to any previously reported
                     sequences"
                     /locus_tag="RALP6v1_830022"
                     /inference="ab initio prediction:AMIGene:2.0"
                     /product="exported protein of unknown function"
                     /transl_table=11
     gene            502250..502387
                     /locus_tag="RALP6v1_830023"
     CDS             502250..502387
                     /note="Evidence 4 : Homologs of previously reported genes
                     of unknown function"
                     /locus_tag="RALP6v1_830023"
                     /inference="ab initio prediction:AMIGene:2.0"
                     /product="conserved protein of unknown function"
                     /transl_table=11
     gene            complement(502475..503281)
                     /locus_tag="RALP6v1_830024"
                     /gene="nadX"
     CDS             complement(502475..503281)
                     /function="1.4 : Energy production/transport"
                     /product="L-aspartate dehydrogenase"
                     /inference="ab initio prediction:AMIGene:2.0"
                     /locus_tag="RALP6v1_830024"
                     /EC_number="1.4.1.21"
                     /note="Evidence 2b : Function of strongly homologous gene;
                     Product type e : enzyme"
                     /transl_table=11
                     /gene="nadX"
     gene            complement(504013..504492)
                     /locus_tag="RALP6v1_830025"
     CDS             complement(504013..504492)
                     /note="Evidence 3 : Function proposed based on presence of
                     conserved amino acid motif, structural feature or limited
                     homology; Product type pm : putative membrane component"
                     /locus_tag="RALP6v1_830025"
                     /inference="ab initio prediction:AMIGene:2.0"
                     /product="putative transmembrane protein"
                     /transl_table=11
     gene            complement(504604..505929)
                     /locus_tag="RALP6v1_830026"
                     /gene="ripAL"
     CDS             complement(504604..505929)
                     /locus_tag="RALP6v1_830026"
                     /inference="ab initio prediction:AMIGene:2.0"
                     /product="putative Type III effector, lipase domain"
                     /transl_table=11
                     /note="Evidence 3 : Function proposed based on presence of
                     conserved amino acid motif, structural feature or limited
                     homology; Product type ph : phenotype"
                     /gene="ripAL"
     gene            complement(506143..506703)
                     /locus_tag="RALP6v1_830027"
     CDS             complement(506143..506703)
                     /note="Evidence 2b : Function of strongly homologous gene;
                     Product type m : membrane component"
                     /locus_tag="RALP6v1_830027"
                     /inference="ab initio prediction:AMIGene:2.0"
                     /product="FMN-binding domain protein"
                     /transl_table=11
     gene            complement(506734..508110)
                     /locus_tag="RALP6v1_830028"
     CDS             complement(506734..508110)
                     /note="Evidence 2b : Function of strongly homologous gene;
                     Product type m : membrane component"
                     /locus_tag="RALP6v1_830028"
                     /inference="ab initio prediction:AMIGene:2.0"
                     /product="Phosphate-selective porin O and P"
                     /transl_table=11
     gene            complement(508136..509518)
                     /locus_tag="RALP6v1_830029"
     CDS             complement(508136..509518)
                     /note="Evidence 3 : Function proposed based on presence of
                     conserved amino acid motif, structural feature or limited
                     homology; Product type pe : putative enzyme"
                     /locus_tag="RALP6v1_830029"
                     /inference="ab initio prediction:AMIGene:2.0"
                     /product="putative cytochrome c peroxidase"
                     /transl_table=11
     gene            510239..510439
                     /locus_tag="RALP6v1_830030"
     CDS             510239..510439
                     /note="Evidence 4 : Homologs of previously reported genes
                     of unknown function"
                     /locus_tag="RALP6v1_830030"
                     /inference="ab initio prediction:AMIGene:2.0"
                     /product="conserved hypothethical protein"
                     /transl_table=11
     gene            complement(510464..510991)
                     /locus_tag="RALP6v1_830031"
     CDS             complement(510464..510991)
                     /note="Evidence 3 : Function proposed based on presence of
                     conserved amino acid motif, structural feature or limited
                     homology; Product type pm : putative membrane component"
                     /locus_tag="RALP6v1_830031"
                     /inference="ab initio prediction:AMIGene:2.0"
                     /product="putative signal peptide (transmembrane) protein"
                     /transl_table=11
     gene            complement(511056..511928)
                     /locus_tag="RALP6v1_830032"
     CDS             complement(511056..511928)
                     /product="d-alanine aminotransferase (D-aspartate
                     aminotransferase) protein"
                     /inference="ab initio prediction:AMIGene:2.0"
                     /locus_tag="RALP6v1_830032"
                     /EC_number="2.6.1.21"
                     /note="Evidence 2a : Function of homologous gene
                     experimentally demonstrated in an other organism; PubMedId
                     : 9696787; Product type e : enzyme"
                     /transl_table=11
     gene            512093..512665
                     /locus_tag="RALP6v1_830033"
     CDS             512093..512665
                     /note="Evidence 3 : Function proposed based on presence of
                     conserved amino acid motif, structural feature or limited
                     homology; Product type pe : putative enzyme"
                     /locus_tag="RALP6v1_830033"
                     /inference="ab initio prediction:AMIGene:2.0"
                     /product="putative gcn5-related n-acetyltransferase;
                     protein"
                     /transl_table=11
     gene            512966..513568
                     /locus_tag="RALP6v1_830034"
     CDS             512966..513568
                     /note="Evidence 4 : Homologs of previously reported genes
                     of unknown function"
                     /locus_tag="RALP6v1_830034"
                     /inference="ab initio prediction:AMIGene:2.0"
                     /product="conserved hypothethical protein"
                     /transl_table=11
     gene            513611..514423
                     /locus_tag="RALP6v1_830035"
     CDS             513611..514423
                     /note="Evidence 4 : Homologs of previously reported genes
                     of unknown function"
                     /locus_tag="RALP6v1_830035"
                     /inference="ab initio prediction:AMIGene:2.0"
                     /product="conserved membrane protein of unknown function"
                     /transl_table=11
     gene            514431..515342
                     /locus_tag="RALP6v1_830036"
     CDS             514431..515342
                     /function="4 : Transport"
                     /locus_tag="RALP6v1_830036"
                     /inference="ab initio prediction:AMIGene:2.0"
                     /product="putative membrane protein; DMT domain"
                     /transl_table=11
                     /note="Evidence 3 : Function proposed based on presence of
                     conserved amino acid motif, structural feature or limited
                     homology; Product type pt : putative transporter"
     gene            complement(515379..516575)
                     /locus_tag="RALP6v1_830037"
     CDS             complement(515379..516575)
                     /product="putative cytochrome P450 monooxygenase
                     oxidoreductase protein (cyp133B)"
                     /inference="ab initio prediction:AMIGene:2.0"
                     /locus_tag="RALP6v1_830037"
                     /EC_number="1.14.-.-"
                     /note="Evidence 3 : Function proposed based on presence of
                     conserved amino acid motif, structural feature or limited
                     homology; Product type pe : putative enzyme"
                     /transl_table=11
     gene            517045..517365
                     /locus_tag="RALP6v1_830038"
                     /gene="vrg"
     CDS             517045..517365
                     /locus_tag="RALP6v1_830038"
                     /inference="ab initio prediction:AMIGene:2.0"
                     /product="Vrg-6 (signal peptide virulence protein)"
                     /transl_table=11
                     /note="Evidence 2a : Function of homologous gene
                     experimentally demonstrated in an other organism; PubMedId
                     : 1730491, 2174866; Product type ph : phenotype"
                     /gene="vrg"
     gene            complement(517469..518212)
                     /locus_tag="RALP6v1_830039"
                     /gene="livF"
     CDS             complement(517469..518212)
                     /locus_tag="RALP6v1_830039"
                     /inference="ab initio prediction:AMIGene:2.0"
                     /product="leucine/isoleucine/valine transporter subunit ;
                     ATP-binding component of ABC superfamily"
                     /transl_table=11
                     /note="Evidence 2a : Function of homologous gene
                     experimentally demonstrated in an other organism; PubMedId
                     : 14702302, 2195019, 90307651; Product type t :
                     transporter"
                     /gene="livF"
     gene            complement(518224..520050)
                     /locus_tag="RALP6v1_830040"
     CDS             complement(518224..520050)
                     /product="ABC transporter, permease protein (N-ter) and
                     ATP-binding protein (C-ter)"
                     /inference="ab initio prediction:AMIGene:2.0"
                     /locus_tag="RALP6v1_830040"
                     /EC_number="3.6.3.-"
                     /note="Evidence 2b : Function of strongly homologous gene;
                     Product type t : transporter"
                     /transl_table=11
     gene            complement(520055..521107)
                     /locus_tag="RALP6v1_830041"
     CDS             complement(520055..521107)
                     /note="Evidence 2b : Function of strongly homologous gene;
                     Product type t : transporter"
                     /locus_tag="RALP6v1_830041"
                     /inference="ab initio prediction:AMIGene:2.0"
                     /product="ABC transporter, permease protein; branched-chain
                     amino acid transport protein"
                     /transl_table=11
     gene            complement(521277..522230)
                     /locus_tag="RALP6v1_830042"
     CDS             complement(521277..522230)
                     /note="Evidence 3 : Function proposed based on presence of
                     conserved amino acid motif, structural feature or limited
                     homology; Product type pr : putative regulator"
                     /locus_tag="RALP6v1_830042"
                     /inference="ab initio prediction:AMIGene:2.0"
                     /product="putative transcription regulator protein, IclR
                     family (iclR)"
                     /transl_table=11
     gene            522433..523392
                     /locus_tag="RALP6v1_830043"
     CDS             522433..523392
                     /product="putative metallo-hydrolase/oxidoreductase,
                     Beta-lactamase"
                     /inference="ab initio prediction:AMIGene:2.0"
                     /locus_tag="RALP6v1_830043"
                     /EC_number="3.5.2.6"
                     /note="Evidence 3 : Function proposed based on presence of
                     conserved amino acid motif, structural feature or limited
                     homology; Product type pe : putative enzyme"
                     /transl_table=11
     gene            523459..525135
                     /locus_tag="RALP6v1_830044"
     CDS             523459..525135
                     /function="1 : Metabolism"
                     /product="Putative 2-polyprenyl-6-methoxyphenol hydroxylase
                     and related fad- dependent oxidoreductases"
                     /inference="ab initio prediction:AMIGene:2.0"
                     /locus_tag="RALP6v1_830044"
                     /EC_number="1.14.13.50"
                     /note="Evidence 3 : Function proposed based on presence of
                     conserved amino acid motif, structural feature or limited
                     homology; Product type pe : putative enzyme"
                     /transl_table=11
     gene            525147..525353
                     /locus_tag="RALP6v1_830045"
     CDS             525147..525353
                     /note="Evidence 4 : Homologs of previously reported genes
                     of unknown function"
                     /locus_tag="RALP6v1_830045"
                     /inference="ab initio prediction:AMIGene:2.0"
                     /product="conserved hypothethical protein"
                     /transl_table=11
     gene            525642..526781
                     /locus_tag="RALP6v1_830046"
     CDS             525642..526781
                     /note="Evidence 4 : Homologs of previously reported genes
                     of unknown function"
                     /locus_tag="RALP6v1_830046"
                     /inference="ab initio prediction:AMIGene:2.0"
                     /product="conserved protein of unknown function, RtcB
                     homologue"
                     /transl_table=11
     gene            526778..527401
                     /locus_tag="RALP6v1_830047"
     CDS             526778..527401
                     /note="Evidence 3 : Function proposed based on presence of
                     conserved amino acid motif, structural feature or limited
                     homology; Product type pf : putative factor"
                     /locus_tag="RALP6v1_830047"
                     /inference="ab initio prediction:AMIGene:2.0"
                     /product="putative peptide chain release factor homolog
                     protein"
                     /transl_table=11
     gene            complement(527490..528413)
                     /locus_tag="RALP6v1_830048"
                     /gene="nahR"
     CDS             complement(527490..528413)
                     /locus_tag="RALP6v1_830048"
                     /inference="ab initio prediction:AMIGene:2.0"
                     /product="HTH-type (HTHLYSR) transcriptional activator"
                     /transl_table=11
                     /note="Evidence 2a : Function of homologous gene
                     experimentally demonstrated in an other organism; PubMedId
                     : 2703465, 2848005; Product type r : regulator"
                     /gene="nahR"
     gene            528646..529992
                     /locus_tag="RALP6v1_830049"
                     /gene="hmgA"
     CDS             528646..529992
                     /function="1.1.3.15 : Phenylalanine, tyrosine degradation"
                     /product="Homogentisate 1,2-dioxygenase"
                     /inference="ab initio prediction:AMIGene:2.0"
                     /locus_tag="RALP6v1_830049"
                     /EC_number="1.13.11.5"
                     /note="Evidence 2b : Function of strongly homologous gene;
                     Product type e : enzyme"
                     /transl_table=11
                     /gene="hmgA"
     gene            530048..531328
                     /locus_tag="RALP6v1_830050"
                     /gene="fahA"
     CDS             530048..531328
                     /function="1.1.3.15 : Phenylalanine, tyrosine degradation"
                     /product="Fumarylacetoacetase (Fumarylacetoacetate
                     hydrolase)"
                     /inference="ab initio prediction:AMIGene:2.0"
                     /locus_tag="RALP6v1_830050"
                     /EC_number="3.7.1.2"
                     /note="Evidence 2a : Function of homologous gene
                     experimentally demonstrated in an other organism; PubMedId
                     : 11154690; Product type e : enzyme"
                     /transl_table=11
                     /gene="fahA"
     gene            complement(531374..532012)
                     /locus_tag="RALP6v1_830051"
     CDS             complement(531374..532012)
                     /function="3.1.2 : Transcriptional level"
                     /locus_tag="RALP6v1_830051"
                     /inference="ab initio prediction:AMIGene:2.0"
                     /product="putative transcriptional regulator; repressor,
                     FMN-binding protein"
                     /transl_table=11
                     /note="Evidence 3 : Function proposed based on presence of
                     conserved amino acid motif, structural feature or limited
                     homology; Product type pr : putative regulator"
     gene            complement(532145..532642)
                     /locus_tag="RALP6v1_830052"
     CDS             complement(532145..532642)
                     /note="Evidence 4 : Homologs of previously reported genes
                     of unknown function"
                     /locus_tag="RALP6v1_830052"
                     /inference="ab initio prediction:AMIGene:2.0"
                     /product="conserved membrane protein of unknown function"
                     /transl_table=11
     gene            complement(532715..533872)
                     /locus_tag="RALP6v1_830053"
     CDS             complement(532715..533872)
                     /function="1.4 : Energy production/transport"
                     /product="putative butyryl-CoA dehydrogenase"
                     /inference="ab initio prediction:AMIGene:2.0"
                     /locus_tag="RALP6v1_830053"
                     /EC_number="1.3.99.2"
                     /note="Evidence 3 : Function proposed based on presence of
                     conserved amino acid motif, structural feature or limited
                     homology; Product type pe : putative enzyme"
                     /transl_table=11
     gene            533993..534904
                     /locus_tag="RALP6v1_830054"
     CDS             533993..534904
                     /locus_tag="RALP6v1_830054"
                     /inference="ab initio prediction:AMIGene:2.0"
                     /product="Transcriptional regulator, LysR family"
                     /transl_table=11
     gene            complement(535023..535847)
                     /locus_tag="RALP6v1_830055"
     CDS             complement(535023..535847)
                     /note="Evidence 2b : Function of strongly homologous gene;
                     Product type r : regulator"
                     /locus_tag="RALP6v1_830055"
                     /inference="ab initio prediction:AMIGene:2.0"
                     /product="AraC family transcriptional regulator protein,
                     AraC family"
                     /transl_table=11
     gene            536092..536988
                     /locus_tag="RALP6v1_830056"
     CDS             536092..536988
                     /note="Evidence 3 : Function proposed based on presence of
                     conserved amino acid motif, structural feature or limited
                     homology; Product type pm : putative membrane component"
                     /locus_tag="RALP6v1_830056"
                     /inference="ab initio prediction:AMIGene:2.0"
                     /product="putative tonb box harboring transmembrane
                     protein, multidrug resistance efflux transporter domain"
                     /transl_table=11
     gene            537034..537750
                     /locus_tag="RALP6v1_830057"
     CDS             537034..537750
                     /note="Evidence 4 : Homologs of previously reported genes
                     of unknown function"
                     /locus_tag="RALP6v1_830057"
                     /inference="ab initio prediction:AMIGene:2.0"
                     /product="conserved hypothethical protein"
                     /transl_table=11
     gene            537366..537941
                     /locus_tag="RALP6v1_830058"
     CDS             537366..537941
                     /note="Evidence 5 : No homology to any previously reported
                     sequences"
                     /locus_tag="RALP6v1_830058"
                     /inference="ab initio prediction:AMIGene:2.0"
                     /product="protein of unknown function"
                     /transl_table=11
     gene            537851..538531
                     /locus_tag="RALP6v1_830059"
     CDS             537851..538531
                     /note="Evidence 3 : Function proposed based on presence of
                     conserved amino acid motif, structural feature or limited
                     homology; Product type pe : putative enzyme"
                     /locus_tag="RALP6v1_830059"
                     /inference="ab initio prediction:AMIGene:2.0"
                     /product="Putative predicted enzyme with a tim-barrel fold
                     protein"
                     /transl_table=11
     gene            538528..540729
                     /locus_tag="RALP6v1_830060"
     CDS             538528..540729
                     /note="Evidence 2b : Function of strongly homologous gene;
                     Product type e : enzyme"
                     /locus_tag="RALP6v1_830060"
                     /inference="ab initio prediction:AMIGene:2.0"
                     /product="histamine dehydrogenase oxidoreductase protein"
                     /transl_table=11
     gene            540722..541756
                     /locus_tag="RALP6v1_830061"
                     /gene="trpD"
     CDS             540722..541756
                     /product="Anthranilate phosphoribosyltransferase 2"
                     /gene="trpD"
                     /inference="ab initio prediction:AMIGene:2.0"
                     /locus_tag="RALP6v1_830061"
                     /EC_number="2.4.2.18"
                     /note="Evidence 2a : Function of homologous gene
                     experimentally demonstrated in an other organism; PubMedId
                     : 12093726, 12923085, 9061023; Product type e : enzyme"
                     /transl_table=11
     gene            541803..542609
                     /locus_tag="RALP6v1_830062"
                     /gene="trpC"
     CDS             541803..542609
                     /product="Indole-3-glycerol phosphate synthase 2 (IGPS 2)"
                     /gene="trpC"
                     /inference="ab initio prediction:AMIGene:2.0"
                     /locus_tag="RALP6v1_830062"
                     /EC_number="4.1.1.48"
                     /note="Evidence 2a : Function of homologous gene
                     experimentally demonstrated in an other organism; PubMedId
                     : 2184433, 9061023; Product type e : enzyme"
                     /transl_table=11
     gene            542764..544050
                     /locus_tag="RALP6v1_830063"
     CDS             542764..544050
                     /product="putative diaminopimelate decarboxylase"
                     /inference="ab initio prediction:AMIGene:2.0"
                     /locus_tag="RALP6v1_830063"
                     /EC_number="4.1.1.20"
                     /note="Evidence 3 : Function proposed based on presence of
                     conserved amino acid motif, structural feature or limited
                     homology; Product type pe : putative enzyme"
                     /transl_table=11
     gene            544054..544713
                     /locus_tag="RALP6v1_830064"
                     /gene="pdxH"
     CDS             544054..544713
                     /product="Pyridoxamine 5'-phosphate oxidase 2 (PNP/PMP
                     oxidase 2) (PNPOx 2)"
                     /gene="pdxH"
                     /inference="ab initio prediction:AMIGene:2.0"
                     /locus_tag="RALP6v1_830064"
                     /EC_number="1.4.3.5"
                     /note="Evidence 2b : Function of strongly homologous gene;
                     PubMedId : 9693059; Product type e : enzyme"
                     /transl_table=11
     gene            complement(544911..545825)
                     /locus_tag="RALP6v1_830065"
                     /gene="metR"
     CDS             complement(544911..545825)
                     /function="1.5.1.9 : Methionine"
                     /function="2.2.2 : Transcription related"
                     /function="3.1.2.2 : Activator"
                     /function="3.1.2.3 : Repressor"
                     /function="3.3.1 : Operon (regulation of one operon)"
                     /function="7.1 : Cytoplasm"
                     /locus_tag="RALP6v1_830065"
                     /inference="ab initio prediction:AMIGene:2.0"
                     /product="transcriptional regulator of methionine
                     biosynthesis (LysR family)"
                     /transl_table=11
                     /note="Evidence 2a : Function of homologous gene
                     experimentally demonstrated in an other organism; PubMedId
                     : 2205852, 2643109; Product type r : regulator"
                     /gene="metR"
     gene            545947..548277
                     /locus_tag="RALP6v1_830066"
                     /gene="metE"
     CDS             545947..548277
                     /function="1.5.1.9 : Methionine"
                     /function="1.7.20 : S-adenosyl methionine biosynthesis"
                     /function="7.1 : Cytoplasm"
                     /product="Cobalamin-independent methionine synthase,
                     5-methyltetrahydropteroyltriglutamate-homocysteine
                     S-methyltransferase"
                     /inference="ab initio prediction:AMIGene:2.0"
                     /locus_tag="RALP6v1_830066"
                     /EC_number="2.1.1.14"
                     /note="Evidence 2a : Function of homologous gene
                     experimentally demonstrated in an other organism; PubMedId
                     : 15502870, 15630480; Product type e : enzyme"
                     /transl_table=11
                     /gene="metE"
     gene            complement(548353..549024)
                     /locus_tag="RALP6v1_830067"
     CDS             complement(548353..549024)
                     /function="7.4 : Outer membrane"
                     /locus_tag="RALP6v1_830067"
                     /inference="ab initio prediction:AMIGene:2.0"
                     /product="putative lipoprotein"
                     /transl_table=11
                     /note="Evidence 3 : Function proposed based on presence of
                     conserved amino acid motif, structural feature or limited
                     homology; Product type lp : lipoprotein"
     gene            complement(549024..549389)
                     /locus_tag="RALP6v1_830068"
     CDS             complement(549024..549389)
                     /note="Evidence 3 : Function proposed based on presence of
                     conserved amino acid motif, structural feature or limited
                     homology; Product type lp : lipoprotein"
                     /locus_tag="RALP6v1_830068"
                     /inference="ab initio prediction:AMIGene:2.0"
                     /product="putative lipoprotein"
                     /transl_table=11
     gene            complement(549435..550118)
                     /locus_tag="RALP6v1_830069"
     CDS             complement(549435..550118)
                     /function="6 : Cell structure"
                     /locus_tag="RALP6v1_830069"
                     /inference="ab initio prediction:AMIGene:2.0"
                     /product="putative lipoprotein, similar to Curli production
                     assembly/transport component CsgG"
                     /transl_table=11
                     /note="Evidence 3 : Function proposed based on presence of
                     conserved amino acid motif, structural feature or limited
                     homology; Product type lp : lipoprotein"
     gene            550768..553710
                     /locus_tag="RALP6v1_830070"
                     /gene="ripG2"
     CDS             550768..553710
                     /locus_tag="RALP6v1_830070"
                     /inference="ab initio prediction:AMIGene:2.0"
                     /product="leucine-rich-repeat type III effector protein
                     (GALA2)"
                     /transl_table=11
                     /note="Evidence 2a : Function of homologous gene
                     experimentally demonstrated in an other organism; PubMedId
                     : 16983093, 18301771; Product type ph : phenotype"
                     /gene="ripG2"
     gene            complement(553800..555428)
                     /locus_tag="RALP6v1_830071"
     CDS             complement(553800..555428)
                     /note="Evidence 3 : Function proposed based on presence of
                     conserved amino acid motif, structural feature or limited
                     homology; Product type pt : putative transporter"
                     /locus_tag="RALP6v1_830071"
                     /inference="ab initio prediction:AMIGene:2.0"
                     /product="putative outer membrane chanel lipoprotein"
                     /transl_table=11
     gene            complement(555617..555772)
                     /locus_tag="RALP6v1_830072"
     CDS             complement(555617..555772)
                     /note="Evidence 4 : Homologs of previously reported genes
                     of unknown function"
                     /locus_tag="RALP6v1_830072"
                     /inference="ab initio prediction:AMIGene:2.0"
                     /product="conserved exported protein of unknown function"
                     /transl_table=11
     gene            555972..556856
                     /locus_tag="RALP6v1_830073"
     CDS             555972..556856
                     /note="Evidence 3 : Function proposed based on presence of
                     conserved amino acid motif, structural feature or limited
                     homology; Product type pe : putative enzyme"
                     /locus_tag="RALP6v1_830073"
                     /inference="ab initio prediction:AMIGene:2.0"
                     /product="putative NADP oxidoreductase"
                     /transl_table=11
     gene            556946..558169
                     /locus_tag="RALP6v1_830074"
     CDS             556946..558169
                     /note="Evidence 3 : Function proposed based on presence of
                     conserved amino acid motif, structural feature or limited
                     homology; Product type pt : putative transporter"
                     /locus_tag="RALP6v1_830074"
                     /inference="ab initio prediction:AMIGene:2.0"
                     /product="Putative CynX-related transport transmembrane
                     protein"
                     /transl_table=11
     gene            complement(558179..558751)
                     /locus_tag="RALP6v1_830075"
                     /gene="tag"
     CDS             complement(558179..558751)
                     /product="DNA-3-methyladenine glycosylase I"
                     /gene="tag"
                     /inference="ab initio prediction:AMIGene:2.0"
                     /locus_tag="RALP6v1_830075"
                     /EC_number="3.2.2.20"
                     /note="Evidence 2a : Function of homologous gene
                     experimentally demonstrated in an other organism; PubMedId
                     : 3520491, 3536912; Product type e : enzyme"
                     /transl_table=11
     gene            complement(558768..559739)
                     /locus_tag="RALP6v1_830076"
     CDS             complement(558768..559739)
                     /note="Evidence 3 : Function proposed based on presence of
                     conserved amino acid motif, structural feature or limited
                     homology; Product type pt : putative transporter"
                     /locus_tag="RALP6v1_830076"
                     /inference="ab initio prediction:AMIGene:2.0"
                     /product="putative Mg2+ transporter protein, CorA-like"
                     /transl_table=11
     gene            complement(559759..560235)
                     /locus_tag="RALP6v1_830077"
     CDS             complement(559759..560235)
                     /function="3.1.2 : Transcriptional level"
                     /locus_tag="RALP6v1_830077"
                     /inference="ab initio prediction:AMIGene:2.0"
                     /product="putative transcriptional regulatory protein,
                     MarR"
                     /transl_table=11
                     /note="Evidence 3 : Function proposed based on presence of
                     conserved amino acid motif, structural feature or limited
                     homology; Product type pr : putative regulator"
     gene            complement(560415..561476)
                     /locus_tag="RALP6v1_830078"
     CDS             complement(560415..561476)
                     /note="Evidence 3 : Function proposed based on presence of
                     conserved amino acid motif, structural feature or limited
                     homology"
                     /locus_tag="RALP6v1_830078"
                     /inference="ab initio prediction:AMIGene:2.0"
                     /product="putative drug resistance transporter (fragment)"
                     /transl_table=11
     gene            561640..565299
                     /locus_tag="RALP6v1_840001"
     CDS             561640..565299
                     /EC_number="1.4.7.1"
                     /product="glutamate synthase, large subunit (fragment)"
                     /inference="ab initio prediction:AMIGene:2.0"
                     /locus_tag="RALP6v1_840001"
                     /transl_table=11
     gene            565428..566891
                     /locus_tag="RALP6v1_840002"
                     /gene="gltD"
     CDS             565428..566891
                     /function="1.5.1.1 : Glutamate"
                     /function="1.8.3 : Nitrogen metabolism"
                     /product="glutamate synthase, small subunit,
                     nucleotide-binding, 4Fe-4S protein"
                     /inference="ab initio prediction:AMIGene:2.0"
                     /locus_tag="RALP6v1_840002"
                     /EC_number="1.4.1.13"
                     /note="Evidence 2b : Function of strongly homologous gene;
                     PubMedId : 16143852, 2185218; Product type e : enzyme"
                     /transl_table=11
                     /gene="gltD"
     gene            567080..568114
                     /locus_tag="RALP6v1_840003"
     CDS             567080..568114
                     /note="Evidence 4 : Homologs of previously reported genes
                     of unknown function"
                     /locus_tag="RALP6v1_840003"
                     /inference="ab initio prediction:AMIGene:2.0"
                     /product="conserved protein of unknown function"
                     /transl_table=11
     gene            568351..569190
                     /locus_tag="RALP6v1_840004"
     CDS             568351..569190
                     /function="4.3.A.1.a : ATP binding component"
                     /function="7.1 : Cytoplasm"
                     /product="putative ABC transporter, atp-binding component"
                     /inference="ab initio prediction:AMIGene:2.0"
                     /locus_tag="RALP6v1_840004"
                     /EC_number="3.6.3.25"
                     /note="Evidence 3 : Function proposed based on presence of
                     conserved amino acid motif, structural feature or limited
                     homology; Product type pt : putative transporter"
                     /transl_table=11
     gene            569187..569954
                     /locus_tag="RALP6v1_840005"
     CDS             569187..569954
                     /function="4.3.A.1.m : membrane component"
                     /function="6.1 : Membrane"
                     /locus_tag="RALP6v1_840005"
                     /inference="ab initio prediction:AMIGene:2.0"
                     /product="conserved membrane protein of unknown function,
                     DUF140"
                     /transl_table=11
                     /note="Evidence 4 : Homologs of previously reported genes
                     of unknown function"
     gene            569983..570501
                     /locus_tag="RALP6v1_840006"
     CDS             569983..570501
                     /function="4.3.A.1.p : periplasmic binding component"
                     /locus_tag="RALP6v1_840006"
                     /inference="ab initio prediction:AMIGene:2.0"
                     /product="putative ABC-type transporter, periplasmic
                     binding component"
                     /transl_table=11
                     /note="Evidence 3 : Function proposed based on presence of
                     conserved amino acid motif, structural feature or limited
                     homology; Product type pt : putative transporter"
     gene            570505..571314
                     /locus_tag="RALP6v1_840007"
     CDS             570505..571314
                     /note="Evidence 3 : Function proposed based on presence of
                     conserved amino acid motif, structural feature or limited
                     homology; Product type lp : lipoprotein"
                     /locus_tag="RALP6v1_840007"
                     /inference="ab initio prediction:AMIGene:2.0"
                     /product="putative vacJ-like lipoprotein; transmembrane"
                     /transl_table=11
     gene            571469..572104
                     /locus_tag="RALP6v1_840008"
     CDS             571469..572104
                     /function="4.3.A.1 : The ATP-binding Cassette (ABC)
                     Superfamily + ABC-type Uptake Permeases"
                     /locus_tag="RALP6v1_840008"
                     /inference="ab initio prediction:AMIGene:2.0"
                     /product="putative ABC-type toluene transporter, auxiliary
                     component"
                     /transl_table=11
                     /note="Evidence 3 : Function proposed based on presence of
                     conserved amino acid motif, structural feature or limited
                     homology; Product type pt : putative transporter"
     gene            572170..572484
                     /locus_tag="RALP6v1_840009"
     CDS             572170..572484
                     /note="Evidence 4 : Homologs of previously reported genes
                     of unknown function"
                     /locus_tag="RALP6v1_840009"
                     /inference="ab initio prediction:AMIGene:2.0"
                     /product="conserved protein of unknown function, STAS
                     domain"
                     /transl_table=11
     gene            572719..573675
                     /locus_tag="RALP6v1_840010"
     CDS             572719..573675
                     /function="4.3.A.1.a : ATP binding component"
                     /function="7.1 : Cytoplasm"
                     /product="putative ABC transporter, ATPase component,
                     putative sulfate-transporting"
                     /inference="ab initio prediction:AMIGene:2.0"
                     /locus_tag="RALP6v1_840010"
                     /EC_number="3.6.3.25"
                     /note="Evidence 3 : Function proposed based on presence of
                     conserved amino acid motif, structural feature or limited
                     homology; Product type pt : putative transporter"
                     /transl_table=11
     gene            573672..574460
                     /locus_tag="RALP6v1_840011"
     CDS             573672..574460
                     /function="4.3.A.1.m : membrane component"
                     /function="6.1 : Membrane"
                     /function="7.3 : Inner membrane"
                     /locus_tag="RALP6v1_840011"
                     /inference="ab initio prediction:AMIGene:2.0"
                     /product="putative ABC transporter permease protein,
                     membrane component"
                     /transl_table=11
                     /note="Evidence 3 : Function proposed based on presence of
                     conserved amino acid motif, structural feature or limited
                     homology; Product type pt : putative transporter"
     gene            574518..574754
                     /locus_tag="RALP6v1_840012"
     CDS             574518..574754
                     /function="5.5 : Adaptation to stress"
                     /locus_tag="RALP6v1_840012"
                     /inference="ab initio prediction:AMIGene:2.0"
                     /product="putative transcriptional regulator, BolA family"
                     /transl_table=11
                     /note="Evidence 3 : Function proposed based on presence of
                     conserved amino acid motif, structural feature or limited
                     homology; Product type pr : putative regulator"
     gene            574756..576111
                     /locus_tag="RALP6v1_840013"
                     /gene="murA"
     CDS             574756..576111
                     /function="1.6.7 : Peptidoglycan (murein)"
                     /function="6.2 : Peptidoglycan (murein)"
                     /product="UDP-N-acetylglucosamine
                     1-carboxyvinyltransferase"
                     /inference="ab initio prediction:AMIGene:2.0"
                     /locus_tag="RALP6v1_840013"
                     /EC_number="2.5.1.7"
                     /note="Evidence 2b : Function of strongly homologous gene;
                     PubMedId : 7608103, 8181716, 9485407; Product type e :
                     enzyme"
                     /transl_table=11
                     /gene="murA"
     gene            576130..576831
                     /locus_tag="RALP6v1_840014"
                     /gene="hisG"
     CDS             576130..576831
                     /function="1.5.1.16 : Histidine"
                     /product="ATP phosphoribosyltransferase
                     (ATP-PRTase)(ATP-PRT)"
                     /inference="ab initio prediction:AMIGene:2.0"
                     /locus_tag="RALP6v1_840014"
                     /EC_number="2.4.2.17"
                     /note="Evidence 2a : Function of homologous gene
                     experimentally demonstrated in an other organism; PubMedId
                     : 10430882, 10795825, 16051603, 17154531; Product type e :
                     enzyme"
                     /transl_table=11
                     /gene="hisG"
     gene            576828..578156
                     /locus_tag="RALP6v1_840015"
                     /gene="hisD"
     CDS             576828..578156
                     /function="1.5.1.16 : Histidine"
                     /product="Histidinol dehydrogenase (HDH)"
                     /inference="ab initio prediction:AMIGene:2.0"
                     /locus_tag="RALP6v1_840015"
                     /EC_number="1.1.1.23"
                     /note="Evidence 2b : Function of strongly homologous gene;
                     PubMedId : 10795825, 3018428, 7687248; Product type e :
                     enzyme"
                     /transl_table=11
                     /gene="hisD"
     gene            578167..579297
                     /locus_tag="RALP6v1_840016"
                     /gene="hisC"
     CDS             578167..579297
                     /function="1.5.1.16 : Histidine"
                     /product="Histidinol-phosphate transaminase"
                     /inference="ab initio prediction:AMIGene:2.0"
                     /locus_tag="RALP6v1_840016"
                     /EC_number="2.6.1.9"
                     /note="Evidence 2a : Function of homologous gene
                     experimentally demonstrated in an other organism; PubMedId
                     : 11518529, 2999081, 3062174; Product type e : enzyme"
                     /transl_table=11
                     /gene="hisC"
     gene            579294..579884
                     /locus_tag="RALP6v1_840017"
                     /gene="hisB"
     CDS             579294..579884
                     /function="1.5.1.16 : Histidine"
                     /product="Imidazoleglycerol-phosphate dehydratase"
                     /inference="ab initio prediction:AMIGene:2.0"
                     /locus_tag="RALP6v1_840017"
                     /EC_number="4.2.1.19"
                     /note="Evidence 2a : Function of homologous gene
                     experimentally demonstrated in an other organism; PubMedId
                     : 15042344, 2664449; Product type e : enzyme"
                     /transl_table=11
                     /gene="hisB"
     gene            579932..580555
                     /locus_tag="RALP6v1_840018"
     CDS             579932..580555
                     /function="6.1 : Membrane"
                     /locus_tag="RALP6v1_840018"
                     /inference="ab initio prediction:AMIGene:2.0"
                     /product="putative antibiotic resistance protein, MarC
                     family"
                     /transl_table=11
                     /note="Evidence 3 : Function proposed based on presence of
                     conserved amino acid motif, structural feature or limited
                     homology; Product type pm : putative membrane component"
     gene            580552..581205
                     /locus_tag="RALP6v1_840019"
                     /gene="hisH"
     CDS             580552..581205
                     /function="1.5.1.16 : Histidine"
                     /product="imidazole glycerol phosphate synthase, glutamine
                     amidotransferase subunit with HisF"
                     /inference="ab initio prediction:AMIGene:2.0"
                     /locus_tag="RALP6v1_840019"
                     /EC_number="2.4.2.-"
                     /note="Evidence 2a : Function of homologous gene
                     experimentally demonstrated in an other organism; PubMedId
                     : 11551184, 8494895; Product type e : enzyme"
                     /transl_table=11
                     /gene="hisH"
     gene            581284..582027
                     /locus_tag="RALP6v1_840020"
                     /gene="hisA"
     CDS             581284..582027
                     /function="1.5.1.16 : Histidine"
                     /function="7.1 : Cytoplasm"
                     /product="1-(5-phosphoribosyl)-5-
                     ((5-phosphoribosylamino)methylideneamino)imidazole-4-carbo
                     xamide isomerase"
                     /inference="ab initio prediction:AMIGene:2.0"
                     /locus_tag="RALP6v1_840020"
                     /EC_number="5.3.1.16"
                     /note="Evidence 2a : Function of homologous gene
                     experimentally demonstrated in an other organism; PubMedId
                     : 2664449, 7687248, 8028028; Product type e : enzyme"
                     /transl_table=11
                     /gene="hisA"
     gene            582079..582867
                     /locus_tag="RALP6v1_840021"
                     /gene="hisF"
     CDS             582079..582867
                     /function="1.5.1.16 : Histidine"
                     /function="7.1 : Cytoplasm"
                     /product="imidazole glycerol phosphate synthase, subunit
                     with HisH"
                     /inference="ab initio prediction:AMIGene:2.0"
                     /locus_tag="RALP6v1_840021"
                     /EC_number="2.4.2.-"
                     /note="Evidence 2b : Function of strongly homologous gene;
                     Product type e : enzyme"
                     /transl_table=11
                     /gene="hisF"
     gene            582870..583295
                     /locus_tag="RALP6v1_840022"
                     /gene="hisI"
     CDS             582870..583295
                     /function="1.5.1.16 : Histidine"
                     /product="Phosphoribosyl-AMP cyclohydrolase (PRA-CH)"
                     /inference="ab initio prediction:AMIGene:2.0"
                     /locus_tag="RALP6v1_840022"
                     /EC_number="3.5.4.19"
                     /note="Evidence 2a : Function of homologous gene
                     experimentally demonstrated in an other organism; PubMedId
                     : 3018439; Product type e : enzyme"
                     /transl_table=11
                     /gene="hisI"
     gene            583288..583662
                     /locus_tag="RALP6v1_840023"
                     /gene="hisE"
     CDS             583288..583662
                     /function="1.5.1.16 : Histidine"
                     /product="Phosphoribosyl-ATP pyrophosphatase (PRA-PH)"
                     /inference="ab initio prediction:AMIGene:2.0"
                     /locus_tag="RALP6v1_840023"
                     /EC_number="3.6.1.31"
                     /note="Evidence 2b : Function of strongly homologous gene;
                     PubMedId : 11006846, 15740738; Product type e : enzyme"
                     /transl_table=11
                     /gene="hisE"
     gene            583709..584083
                     /locus_tag="RALP6v1_840024"
     CDS             583709..584083
                     /note="Evidence 4 : Homologs of previously reported genes
                     of unknown function"
                     /locus_tag="RALP6v1_840024"
                     /inference="ab initio prediction:AMIGene:2.0"
                     /product="conserved protein of unknown function"
                     /transl_table=11
     gene            584146..584403
                     /locus_tag="RALP6v1_840025"
                     /gene="tatA"
     CDS             584146..584403
                     /function="4.2.A.64 : The Type V Secretory Pathway or Twin
                     Arginine Targeting (Tat) Family"
                     /function="6.1 : Membrane"
                     /function="7.3 : Inner membrane"
                     /locus_tag="RALP6v1_840025"
                     /inference="ab initio prediction:AMIGene:2.0"
                     /product="Sec-independent protein translocase protein
                     tatA/E homolog"
                     /transl_table=11
                     /note="Evidence 2b : Function of strongly homologous gene;
                     PubMedId : 9649434; Product type t : transporter"
                     /gene="tatA"
     gene            584423..584941
                     /locus_tag="RALP6v1_840026"
                     /gene="tatB"
     CDS             584423..584941
                     /function="4.2.A.64 : The Type V Secretory Pathway or Twin
                     Arginine Targeting (Tat) Family"
                     /locus_tag="RALP6v1_840026"
                     /inference="ab initio prediction:AMIGene:2.0"
                     /product="Sec-independent protein translocase protein tatB
                     homolog"
                     /transl_table=11
                     /note="Evidence 2b : Function of strongly homologous gene;
                     PubMedId : 9649434; Product type t : transporter"
                     /gene="tatB"
     gene            584994..585791
                     /locus_tag="RALP6v1_840027"
                     /gene="tatC"
     CDS             584994..585791
                     /function="4.2.A.64 : The Type V Secretory Pathway or Twin
                     Arginine Targeting (Tat) Family"
                     /function="6.1 : Membrane"
                     /locus_tag="RALP6v1_840027"
                     /inference="ab initio prediction:AMIGene:2.0"
                     /product="Sec-independent protein translocase protein tatC"
                     /transl_table=11
                     /note="Evidence 2b : Function of strongly homologous gene;
                     PubMedId : 11007775; Product type t : transporter"
                     /gene="tatC"
     gene            complement(585862..586938)
                     /locus_tag="RALP6v1_840028"
     CDS             complement(585862..586938)
                     /product="putative atp-binding abc transporter protein"
                     /inference="ab initio prediction:AMIGene:2.0"
                     /locus_tag="RALP6v1_840028"
                     /EC_number="3.6.3.-"
                     /note="Evidence 3 : Function proposed based on presence of
                     conserved amino acid motif, structural feature or limited
                     homology; Product type pt : putative transporter"
                     /transl_table=11
     gene            complement(586931..588742)
                     /locus_tag="RALP6v1_840029"
     CDS             complement(586931..588742)
                     /note="Evidence 3 : Function proposed based on presence of
                     conserved amino acid motif, structural feature or limited
                     homology; Product type pt : putative transporter"
                     /locus_tag="RALP6v1_840029"
                     /inference="ab initio prediction:AMIGene:2.0"
                     /product="putative Ferric transport system permease protein
                     fbpB"
                     /transl_table=11
     gene            complement(588826..589929)
                     /locus_tag="RALP6v1_840030"
     CDS             complement(588826..589929)
                     /note="Evidence 3 : Function proposed based on presence of
                     conserved amino acid motif, structural feature or limited
                     homology; Product type pt : putative transporter"
                     /locus_tag="RALP6v1_840030"
                     /inference="ab initio prediction:AMIGene:2.0"
                     /product="putative iron(III)-binding periplasmic protein
                     precursor (fbpA)"
                     /transl_table=11
     gene            complement(590046..591557)
                     /locus_tag="RALP6v1_840031"
     CDS             complement(590046..591557)
                     /product="Sensor protein, histidine kinase"
                     /inference="ab initio prediction:AMIGene:2.0"
                     /locus_tag="RALP6v1_840031"
                     /EC_number="2.7.13.3"
                     /note="Evidence 2b : Function of strongly homologous gene;
                     Product type rc : receptor"
                     /transl_table=11
     gene            complement(591554..592261)
                     /locus_tag="RALP6v1_840032"
     CDS             complement(591554..592261)
                     /function="3.1.2.4.3 : Two-component regulatory systems
                     (external signal)"
                     /locus_tag="RALP6v1_840032"
                     /inference="ab initio prediction:AMIGene:2.0"
                     /product="putative response regulator, CheY family"
                     /transl_table=11
                     /note="Evidence 3 : Function proposed based on presence of
                     conserved amino acid motif, structural feature or limited
                     homology; Product type pr : putative regulator"
     gene            592297..593499
                     /locus_tag="RALP6v1_840033"
     CDS             592297..593499
                     /note="Evidence 3 : Function proposed based on presence of
                     conserved amino acid motif, structural feature or limited
                     homology; Product type pt : putative transporter"
                     /locus_tag="RALP6v1_840033"
                     /inference="ab initio prediction:AMIGene:2.0"
                     /product="putative iron(III)-binding periplasmic protein
                     precursor (fbpA)"
                     /transl_table=11
     gene            593836..594963
                     /locus_tag="RALP6v1_840034"
     CDS             593836..594963
                     /function="4.1.B : Beta barrel porins (The Outer Membrane
                     Porin (OMP) Functional Superfamily)"
                     /locus_tag="RALP6v1_840034"
                     /inference="ab initio prediction:AMIGene:2.0"
                     /product="putative porin"
                     /transl_table=11
                     /note="Evidence 3 : Function proposed based on presence of
                     conserved amino acid motif, structural feature or limited
                     homology; Product type pt : putative transporter"
     gene            complement(595363..596574)
                     /locus_tag="RALP6v1_840035"
     CDS             complement(595363..596574)
                     /function="1.2.3 : Proteins/peptides/glycopeptides"
                     /product="putative serine protease do-like precursor
                     (degP)"
                     /inference="ab initio prediction:AMIGene:2.0"
                     /locus_tag="RALP6v1_840035"
                     /EC_number="3.4.21.-"
                     /note="Evidence 3 : Function proposed based on presence of
                     conserved amino acid motif, structural feature or limited
                     homology; Product type pe : putative enzyme"
                     /transl_table=11
     gene            596594..597340
                     /locus_tag="RALP6v1_840036"
     CDS             596594..597340
                     /note="Evidence 4 : Homologs of previously reported genes
                     of unknown function"
                     /locus_tag="RALP6v1_840036"
                     /inference="ab initio prediction:AMIGene:2.0"
                     /product="conserved protein of unknown function"
                     /transl_table=11
     gene            complement(597354..597779)
                     /locus_tag="RALP6v1_840037"
                     /gene="mscL"
     CDS             complement(597354..597779)
                     /function="4.1.A.22 : The Large Conductance
                     Mechanosensitive Ion Channel (MscL) Family"
                     /function="5.5.6 : Other stresses (mechanical, nutritional,
                     oxidative)"
                     /function="6.1 : Membrane"
                     /function="7.3 : Inner membrane"
                     /locus_tag="RALP6v1_840037"
                     /inference="ab initio prediction:AMIGene:2.0"
                     /product="Large-conductance mechanosensitive channel"
                     /transl_table=11
                     /note="Evidence 2a : Function of homologous gene
                     experimentally demonstrated in an other organism; PubMedId
                     : 7511799, 8890153, 9632260; Product type t : transporter"
                     /gene="mscL"
     gene            598025..598633
                     /locus_tag="RALP6v1_840038"
                     /gene="petA"
     CDS             598025..598633
                     /function="1.6.15.1 : Cytochromes"
                     /function="1.3.6 : Aerobic respiration"
                     /function="1.4.3 : Electron carrier"
                     /product="Cytochrome bC1 complex (ubiquinol:ferricytochrome
                     c oxidoreductase), Rieske iron-sulfur subunit"
                     /inference="ab initio prediction:AMIGene:2.0"
                     /locus_tag="RALP6v1_840038"
                     /EC_number="1.10.2.2"
                     /note="Evidence 2a : Function of homologous gene
                     experimentally demonstrated in an other organism; PubMedId
                     : 12441394, 12729720, 2176269; Product type e : enzyme"
                     /transl_table=11
                     /gene="petA"
     gene            598630..600039
                     /locus_tag="RALP6v1_840039"
                     /gene="petB"
     CDS             598630..600039
                     /function="1.6.15.1 : Cytochromes"
                     /function="1.3.6 : Aerobic respiration"
                     /function="1.4.3 : Electron carrier"
                     /product="cytochrome bC1 complex (ubiquinol:ferricytochrome
                     c oxidoreductase), transmembrane subunit"
                     /inference="ab initio prediction:AMIGene:2.0"
                     /locus_tag="RALP6v1_840039"
                     /EC_number="1.10.2.2"
                     /note="Evidence 2a : Function of homologous gene
                     experimentally demonstrated in an other organism; PubMedId
                     : 10978350, 1645718, 1647023, 2176269; Product type e :
                     enzyme"
                     /transl_table=11
                     /gene="petB"
     gene            600066..600812
                     /locus_tag="RALP6v1_840040"
                     /gene="petC"
     CDS             600066..600812
                     /function="1.6.15.1 : Cytochromes"
                     /function="1.3.6 : Aerobic respiration"
                     /function="1.4.3 : Electron carrier"
                     /product="Cytochrome bC1 complex (ubiquinol:ferricytochrome
                     c oxidoreductase), transmembrane subunit"
                     /inference="ab initio prediction:AMIGene:2.0"
                     /locus_tag="RALP6v1_840040"
                     /EC_number="1.10.2.2"
                     /note="Evidence 2a : Function of homologous gene
                     experimentally demonstrated in an other organism; PubMedId
                     : 2176269, 2176595; Product type e : enzyme"
                     /transl_table=11
                     /gene="petC"
     gene            600959..601570
                     /locus_tag="RALP6v1_840041"
                     /gene="sspA"
     CDS             600959..601570
                     /function="2.2.2 : Transcription related"
                     /function="3.1.2 : Transcriptional level"
                     /function="3.3.1 : Operon (regulation of one operon)"
                     /function="5.5.3 : Starvation response"
                     /function="7.1 : Cytoplasm"
                     /locus_tag="RALP6v1_840041"
                     /inference="ab initio prediction:AMIGene:2.0"
                     /product="stringent starvation protein A, regulator of
                     transcription"
                     /transl_table=11
                     /note="Evidence 2a : Function of homologous gene
                     experimentally demonstrated in an other organism; PubMedId
                     : 3029697; Product type r : regulator"
                     /gene="sspA"
     gene            601631..602131
                     /locus_tag="RALP6v1_840042"
                     /gene="sspB"
     CDS             601631..602131
                     /function="5.5.3 : Starvation response"
                     /locus_tag="RALP6v1_840042"
                     /inference="ab initio prediction:AMIGene:2.0"
                     /product="stringent starvation protein B, ClpXP protease
                     specificity-enhancing factor"
                     /transl_table=11
                     /note="Evidence 2a : Function of homologous gene
                     experimentally demonstrated in an other organism; PubMedId
                     : 17090685, 1721886; Product type f : factor"
                     /gene="sspB"
     gene            602161..602236
                     /locus_tag="RALP6v1_tRNA5"
     tRNA            602161..602236
                     /locus_tag="RALP6v1_tRNA5"
                     /inference="profile:tRNAscan:1.23"
                     /product="Thr tRNA"
     gene            complement(602433..603320)
                     /locus_tag="RALP6v1_840043"
     CDS             complement(602433..603320)
                     /note="Evidence 3 : Function proposed based on presence of
                     conserved amino acid motif, structural feature or limited
                     homology; Product type pr : putative regulator"
                     /locus_tag="RALP6v1_840043"
                     /inference="ab initio prediction:AMIGene:2.0"
                     /product="putative transcriptional regulatory protein, LysR
                     family"
                     /transl_table=11
     gene            603456..604235
                     /locus_tag="RALP6v1_840044"
     CDS             603456..604235
                     /note="Evidence 3 : Function proposed based on presence of
                     conserved amino acid motif, structural feature or limited
                     homology; Product type pe : putative enzyme"
                     /locus_tag="RALP6v1_840044"
                     /inference="ab initio prediction:AMIGene:2.0"
                     /product="putative hydrolases or acyltransferases
                     (Alpha/beta hydrolase superfamily)"
                     /transl_table=11
     gene            604799..606097
                     /locus_tag="RALP6v1_840045"
     CDS             604799..606097
                     /product="Sensor protein, Histidine kinase"
                     /inference="ab initio prediction:AMIGene:2.0"
                     /locus_tag="RALP6v1_840045"
                     /EC_number="2.7.13.3"
                     /note="Evidence 2b : Function of strongly homologous gene;
                     Product type r : regulator"
                     /transl_table=11
     gene            complement(606111..608210)
                     /locus_tag="RALP6v1_840046"
     CDS             complement(606111..608210)
                     /note="Evidence 3 : Function proposed based on presence of
                     conserved amino acid motif, structural feature or limited
                     homology; Product type prc : putative receptor"
                     /locus_tag="RALP6v1_840046"
                     /inference="ab initio prediction:AMIGene:2.0"
                     /product="putative TonB-dependent receptor"
                     /transl_table=11
     gene            608671..610545
                     /locus_tag="RALP6v1_840047"
                     /gene="ggt"
     CDS             608671..610545
                     /function="1.5.3.10 : Glutathione"
                     /product="Gamma-glutamyltransferase"
                     /inference="ab initio prediction:AMIGene:2.0"
                     /locus_tag="RALP6v1_840047"
                     /EC_number="2.3.2.2"
                     /note="Evidence 2a : Function of homologous gene
                     experimentally demonstrated in an other organism; PubMedId
                     : 8763966; Product type e : enzyme"
                     /transl_table=11
                     /gene="ggt"
     gene            complement(610628..613012)
                     /locus_tag="RALP6v1_840048"
     CDS             complement(610628..613012)
                     /note="Evidence 3 : Function proposed based on presence of
                     conserved amino acid motif, structural feature or limited
                     homology; Product type prc : putative receptor"
                     /locus_tag="RALP6v1_840048"
                     /inference="ab initio prediction:AMIGene:2.0"
                     /product="putative TonB-dependent siderophore receptor"
                     /transl_table=11
     gene            complement(613058..613780)
                     /locus_tag="RALP6v1_840049"
     CDS             complement(613058..613780)
                     /note="Evidence 5 : No homology to any previously reported
                     sequences"
                     /locus_tag="RALP6v1_840049"
                     /inference="ab initio prediction:AMIGene:2.0"
                     /product="protein of unknown function"
                     /transl_table=11
     gene            complement(613120..613944)
                     /locus_tag="RALP6v1_840050"
     CDS             complement(613120..613944)
                     /note="Evidence 3 : Function proposed based on presence of
                     conserved amino acid motif, structural feature or limited
                     homology; Product type pm : putative membrane component"
                     /locus_tag="RALP6v1_840050"
                     /inference="ab initio prediction:AMIGene:2.0"
                     /product="putative iron transport-sensory transduction
                     protein (fecR)"
                     /transl_table=11
     gene            complement(613947..614504)
                     /locus_tag="RALP6v1_840051"
     CDS             complement(613947..614504)
                     /note="Evidence 3 : Function proposed based on presence of
                     conserved amino acid motif, structural feature or limited
                     homology; Product type pr : putative regulator"
                     /locus_tag="RALP6v1_840051"
                     /inference="ab initio prediction:AMIGene:2.0"
                     /product="putative sigma 70 factor"
                     /transl_table=11
     gene            615044..616060
                     /locus_tag="RALP6v1_840052"
                     /gene="cyoA"
     CDS             615044..616060
                     /function="1.3.6 : Aerobic respiration"
                     /function="1.4.2 : Electron acceptor"
                     /function="4.3.D.4 : The Proton-translocating Cytochrome
                     Oxidase (COX) Superfamily"
                     /function="6.1 : Membrane"
                     /function="7.3 : Inner membrane"
                     /product="cytochrome o ubiquinol oxidase, subunit II"
                     /inference="ab initio prediction:AMIGene:2.0"
                     /locus_tag="RALP6v1_840052"
                     /EC_number="1.10.3.-"
                     /note="Evidence 2a : Function of homologous gene
                     experimentally demonstrated in an other organism; PubMedId
                     : 8618822; Product type e : enzyme"
                     /transl_table=11
                     /gene="cyoA"
     gene            616070..618049
                     /locus_tag="RALP6v1_840053"
                     /gene="cyoB"
     CDS             616070..618049
                     /function="1.3.6 : Aerobic respiration"
                     /function="1.4.2 : Electron acceptor"
                     /function="4.3.D.4 : The Proton-translocating Cytochrome
                     Oxidase (COX) Superfamily"
                     /function="6.1 : Membrane"
                     /function="7.3 : Inner membrane"
                     /product="cytochrome o ubiquinol oxidase, subunit I"
                     /inference="ab initio prediction:AMIGene:2.0"
                     /locus_tag="RALP6v1_840053"
                     /EC_number="1.10.3.-"
                     /note="Evidence 2a : Function of homologous gene
                     experimentally demonstrated in an other organism; PubMedId
                     : 8618822; Product type e : enzyme"
                     /transl_table=11
                     /gene="cyoB"
     gene            618053..618688
                     /locus_tag="RALP6v1_840054"
                     /gene="cyoC"
     CDS             618053..618688
                     /function="1.3.6 : Aerobic respiration"
                     /function="1.4.2 : Electron acceptor"
                     /function="4.3.D.4 : The Proton-translocating Cytochrome
                     Oxidase (COX) Superfamily"
                     /function="6.1 : Membrane"
                     /function="7.3 : Inner membrane"
                     /product="cytochrome o ubiquinol oxidase, subunit III"
                     /inference="ab initio prediction:AMIGene:2.0"
                     /locus_tag="RALP6v1_840054"
                     /EC_number="1.10.3.-"
                     /note="Evidence 2a : Function of homologous gene
                     experimentally demonstrated in an other organism; PubMedId
                     : 8618822; Product type e : enzyme"
                     /transl_table=11
                     /gene="cyoC"
     gene            618689..619057
                     /locus_tag="RALP6v1_840055"
                     /gene="cyoD"
     CDS             618689..619057
                     /function="1.3.6 : Aerobic respiration"
                     /function="1.4.2 : Electron acceptor"
                     /function="6.1 : Membrane"
                     /function="7.3 : Inner membrane"
                     /product="cytochrome o ubiquinol oxidase, subunit IV"
                     /inference="ab initio prediction:AMIGene:2.0"
                     /locus_tag="RALP6v1_840055"
                     /EC_number="1.10.3.-"
                     /note="Evidence 2a : Function of homologous gene
                     experimentally demonstrated in an other organism; PubMedId
                     : 8618822; Product type e : enzyme"
                     /transl_table=11
                     /gene="cyoD"
     gene            619092..620861
                     /locus_tag="RALP6v1_840056"
     CDS             619092..620861
                     /function="4.3.A.1.a : ATP binding component"
                     /function="7.1 : Cytoplasm"
                     /locus_tag="RALP6v1_840056"
                     /inference="ab initio prediction:AMIGene:2.0"
                     /product="putative ATPase component of ABC transporter"
                     /transl_table=11
                     /note="Evidence 3 : Function proposed based on presence of
                     conserved amino acid motif, structural feature or limited
                     homology; Product type pt : putative transporter"
     gene            complement(620858..621085)
                     /locus_tag="RALP6v1_840057"
     CDS             complement(620858..621085)
                     /note="Evidence 4 : Homologs of previously reported genes
                     of unknown function"
                     /locus_tag="RALP6v1_840057"
                     /inference="ab initio prediction:AMIGene:2.0"
                     /product="conserved protein of unknown function"
                     /transl_table=11
     gene            complement(621111..621599)
                     /locus_tag="RALP6v1_840058"
     CDS             complement(621111..621599)
                     /note="Evidence 4 : Homologs of previously reported genes
                     of unknown function"
                     /locus_tag="RALP6v1_840058"
                     /inference="ab initio prediction:AMIGene:2.0"
                     /product="conserved protein of unknown function"
                     /transl_table=11
     gene            complement(621769..622089)
                     /locus_tag="RALP6v1_840059"
     CDS             complement(621769..622089)
                     /note="Evidence 3 : Function proposed based on presence of
                     conserved amino acid motif, structural feature or limited
                     homology; Product type ph : phenotype"
                     /locus_tag="RALP6v1_840059"
                     /inference="ab initio prediction:AMIGene:2.0"
                     /product="putative signal peptide virulence protein Vrg-6"
                     /transl_table=11
     gene            complement(622266..624443)
                     /locus_tag="RALP6v1_840060"
                     /gene="opgH"
     CDS             complement(622266..624443)
                     /product="Glucans biosynthesis glucosyltransferase H"
                     /gene="opgH"
                     /inference="ab initio prediction:AMIGene:2.0"
                     /locus_tag="RALP6v1_840060"
                     /EC_number="2.4.1.-"
                     /note="Evidence 2b : Function of strongly homologous gene;
                     PubMedId : 15313617, 7934824; Product type e : enzyme"
                     /transl_table=11
     gene            624723..625166
                     /locus_tag="RALP6v1_850001"
     CDS             624723..625166
                     /EC_number="1.4.3.16"
                     /product="quinolinate synthetase, B subunit, L-aspartate
                     oxidase (fragment)"
                     /inference="ab initio prediction:AMIGene:2.0"
                     /locus_tag="RALP6v1_850001"
                     /transl_table=11
     gene            complement(625172..626059)
                     /locus_tag="RALP6v1_850002"
                     /gene="nadC"
     CDS             complement(625172..626059)
                     /function="1.5.3.7 : Nicotinamide adenine dinucleotide
                     (NAD)"
                     /product="Nicotinate-nucleotide diphosphorylase
                     (carboxylating)"
                     /inference="ab initio prediction:AMIGene:2.0"
                     /locus_tag="RALP6v1_850002"
                     /EC_number="2.4.2.19"
                     /note="Evidence 2a : Function of homologous gene
                     experimentally demonstrated in an other organism; PubMedId
                     : 2198247, 8419294, 8561507; Product type e : enzyme"
                     /transl_table=11
                     /gene="nadC"
     gene            complement(626056..627204)
                     /locus_tag="RALP6v1_850003"
                     /gene="nadA"
     CDS             complement(626056..627204)
                     /function="1.5.3.7 : Nicotinamide adenine dinucleotide
                     (NAD)"
                     /function="7.1 : Cytoplasm"
                     /locus_tag="RALP6v1_850003"
                     /inference="ab initio prediction:AMIGene:2.0"
                     /product="quinolinate synthetase A"
                     /transl_table=11
                     /note="Evidence 2a : Function of homologous gene
                     experimentally demonstrated in an other organism; PubMedId
                     : 2198247, 2841129; Product type e : enzyme"
                     /gene="nadA"
     gene            complement(627384..628580)
                     /locus_tag="RALP6v1_850004"
     CDS             complement(627384..628580)
                     /function="1.5.4 : Fatty acid and phosphatidic acid"
                     /product="putative fatty acid desaturase"
                     /inference="ab initio prediction:AMIGene:2.0"
                     /locus_tag="RALP6v1_850004"
                     /EC_number="1.14.19.-"
                     /note="Evidence 3 : Function proposed based on presence of
                     conserved amino acid motif, structural feature or limited
                     homology; Product type pe : putative enzyme"
                     /transl_table=11
     gene            complement(628959..630302)
                     /locus_tag="RALP6v1_850005"
     CDS             complement(628959..630302)
                     /function="5.5.1 : Osmotic pressure"
                     /locus_tag="RALP6v1_850005"
                     /inference="ab initio prediction:AMIGene:2.0"
                     /product="putative Mechanosensitive ion channel, MscS
                     family"
                     /transl_table=11
                     /note="Evidence 3 : Function proposed based on presence of
                     conserved amino acid motif, structural feature or limited
                     homology; Product type pt : putative transporter"
     gene            complement(630315..630884)
                     /locus_tag="RALP6v1_850006"
     CDS             complement(630315..630884)
                     /note="Evidence 3 : Function proposed based on presence of
                     conserved amino acid motif, structural feature or limited
                     homology; Product type pe : putative enzyme"
                     /locus_tag="RALP6v1_850006"
                     /inference="ab initio prediction:AMIGene:2.0"
                     /product="putative phospholipase D/transphosphatidylase"
                     /transl_table=11
     gene            complement(630881..632275)
                     /locus_tag="RALP6v1_850007"
     CDS             complement(630881..632275)
                     /function="2.3.3 : Posttranslational modification"
                     /function="2.3.8 : Ribosomal proteins"
                     /function="5 : Cell processes"
                     /product="Putative ribosomal RNA small subunit
                     methyltransferase B (rsmB)"
                     /inference="ab initio prediction:AMIGene:2.0"
                     /locus_tag="RALP6v1_850007"
                     /EC_number="2.1.1.-"
                     /note="Evidence 3 : Function proposed based on presence of
                     conserved amino acid motif, structural feature or limited
                     homology; Product type pe : putative enzyme"
                     /transl_table=11
     gene            complement(632272..632922)
                     /locus_tag="RALP6v1_850008"
                     /gene="purN"
     CDS             complement(632272..632922)
                     /function="1.5.2.1 : Purine biosynthesis"
                     /function="7.1 : Cytoplasm"
                     /product="phosphoribosylglycinamide formyltransferase 1"
                     /inference="ab initio prediction:AMIGene:2.0"
                     /locus_tag="RALP6v1_850008"
                     /EC_number="2.1.2.2"
                     /note="Evidence 2a : Function of homologous gene
                     experimentally demonstrated in an other organism; PubMedId
                     : 10835105, 3301838; Product type e : enzyme"
                     /transl_table=11
                     /gene="purN"
     gene            633309..633974
                     /locus_tag="RALP6v1_850009"
                     /gene="vsrC"
     CDS             633309..633974
                     /function="3.1.2.4 : Complex regulation"
                     /function="3.1.2.4.3 : Two-component regulatory systems
                     (external signal)"
                     /function="5.13 : Virulence associated"
                     /locus_tag="RALP6v1_850009"
                     /inference="ab initio prediction:AMIGene:2.0"
                     /product="putative response regulator (vsrC), LuxR family"
                     /transl_table=11
                     /note="Evidence 3 : Function proposed based on presence of
                     conserved amino acid motif, structural feature or limited
                     homology; Product type pr : putative regulator"
                     /gene="vsrC"
     gene            complement(634027..635859)
                     /locus_tag="RALP6v1_850010"
                     /gene="vsrB"
     CDS             complement(634027..635859)
                     /function="3.1.2.4 : Complex regulation"
                     /function="3.1.2.4.3 : Two-component regulatory systems
                     (external signal)"
                     /function="5.13 : Virulence associated"
                     /locus_tag="RALP6v1_850010"
                     /inference="ab initio prediction:AMIGene:2.0"
                     /product="sensor hybrid histidine kinase"
                     /transl_table=11
                     /note="Evidence 1b : Function experimentally demonstrated
                     in the studied species; PubMedId : 11073909, 7868600;
                     Product type rc : receptor"
                     /gene="vsrB"
     gene            636078..637076
                     /locus_tag="RALP6v1_850011"
                     /gene="ribF"
     CDS             636078..637076
                     /function="1.5.3.9 : Riboflavin (Vitamin B2), FAD, FMN"
                     /function="7.1 : Cytoplasm"
                     /product="Riboflavin biosynthesis protein ribF [Includes:
                     Riboflavin kinase (Flavokinase); FMN adenylyltransferase
                     (FAD pyrophosphorylase) (FAD synthetase)]"
                     /inference="ab initio prediction:AMIGene:2.0"
                     /locus_tag="RALP6v1_850011"
                     /EC_number="2.7.7.2"
                     /EC_number="2.7.1.26"
                     /note="Evidence 2b : Function of strongly homologous gene;
                     Product type e : enzyme"
                     /transl_table=11
                     /gene="ribF"
     gene            636971..637876
                     /locus_tag="RALP6v1_850012"
     CDS             636971..637876
                     /note="Evidence 5 : No homology to any previously reported
                     sequences"
                     /locus_tag="RALP6v1_850012"
                     /inference="ab initio prediction:AMIGene:2.0"
                     /product="protein of unknown function"
                     /transl_table=11
     gene            complement(637969..638319)
                     /locus_tag="RALP6v1_860001"
     CDS             complement(637969..638319)
                     /EC_number="3.7.1.5"
                     /product="Fumarylpyruvate hydrolase (fragment)"
                     /inference="ab initio prediction:AMIGene:2.0"
                     /locus_tag="RALP6v1_860001"
                     /transl_table=11
     gene            638251..638910
                     /locus_tag="RALP6v1_860002"
                     /gene="nasR"
     CDS             638251..638910
                     /function="3.1.2 : Transcriptional level"
                     /function="3.3.1 : Operon (regulation of one operon)"
                     /locus_tag="RALP6v1_860002"
                     /inference="ab initio prediction:AMIGene:2.0"
                     /product="response regulator antiterminator transcriptional
                     regulator, RNA-binding ANTAR domain"
                     /transl_table=11
                     /note="Evidence 2b : Function of strongly homologous gene;
                     PubMedId : 8051020, 9769209; Product type r : regulator"
                     /gene="nasR"
     gene            639189..640451
                     /locus_tag="RALP6v1_860003"
                     /gene="nasF"
     CDS             639189..640451
                     /function="4.3.A.1.p : periplasmic binding component"
                     /locus_tag="RALP6v1_860003"
                     /inference="ab initio prediction:AMIGene:2.0"
                     /product="Nitrate ABC transporter, periplasmic component"
                     /transl_table=11
                     /note="Evidence 2a : Function of homologous gene
                     experimentally demonstrated in an other organism; PubMedId
                     : 8169203, 9495773; Product type t : transporter"
                     /gene="nasF"
     gene            640501..641352
                     /locus_tag="RALP6v1_860004"
                     /gene="nasE"
     CDS             640501..641352
                     /function="4.3.A.1.m : membrane component"
                     /locus_tag="RALP6v1_860004"
                     /inference="ab initio prediction:AMIGene:2.0"
                     /product="nitrate ABC transporter"
                     /transl_table=11
                     /note="Evidence 2a : Function of homologous gene
                     experimentally demonstrated in an other organism; PubMedId
                     : 8169203, 9495773; Product type t : transporter"
                     /gene="nasE"
     gene            641363..642076
                     /locus_tag="RALP6v1_860005"
                     /gene="nasD"
     CDS             641363..642076
                     /function="4.3.A.1.a : ATP binding component"
                     /locus_tag="RALP6v1_860005"
[truncated: 10,114,490 more chars]
