# Supplementary material for: Comparative genomic analysis of Ralstonia solanacearum reveals candidate genes for host specificity
Source: BMC Genomics. 2015 Apr 8;16(1):270. doi: 10.1186/s12864-015-1474-8 (PMC4396162; doi:10.1186/s12864-015-1474-8)
Supplement: Additional file 5: — Annotations files (.gb). Annotations are formatted in genbank format. [file 12864_2015_1474_MOESM5_ESM.zip › CIP417.gb]

LOCUS       RALCIv1              5523709 bp    DNA              UNA 01-FEB-2015
DEFINITION  Ralstonia solanacearum CIP417
KEYWORDS    .
SOURCE      Ralstonia solanacearum CIP417 (phylotype IIB-3)
  ORGANISM  Ralstonia solanacearum
            Bacteria; Proteobacteria; Betaproteobacteria; Burkholderiales;
            Burkholderiaceae; Ralstonia.
FEATURES             Location/Qualifiers
     source          1..5523709
                     /organism="Ralstonia solanacearum"
                     /mol_type="genomic DNA"
                     /strain="CIP417"
     gene            377..586
                     /locus_tag="RALCIv1_10001"
     CDS             377..586
                     /note="Evidence 5 : No homology to any previously reported
                     sequences"
                     /locus_tag="RALCIv1_10001"
                     /inference="ab initio prediction:AMIGene:2.0"
                     /product="protein of unknown function"
                     /transl_table=11
     gene            complement(1362..1496)
                     /locus_tag="RALCIv1_50001"
     CDS             complement(1362..1496)
                     /note="Evidence 4 : Homologs of previously reported genes
                     of unknown function"
                     /locus_tag="RALCIv1_50001"
                     /inference="ab initio prediction:AMIGene:2.0"
                     /product="conserved exported protein of unknown function"
                     /transl_table=11
     gene            complement(2239..2319)
                     /locus_tag="RALCIv1_80001"
     CDS             complement(2239..2319)
                     /note="Evidence 5 : No homology to any previously reported
                     sequences"
                     /locus_tag="RALCIv1_80001"
                     /inference="ab initio prediction:AMIGene:2.0"
                     /product="protein of unknown function"
                     /transl_table=11
     gene            complement(2439..2516)
                     /locus_tag="RALCIv1_90001"
     CDS             complement(2439..2516)
                     /locus_tag="RALCIv1_90001"
                     /inference="ab initio prediction:AMIGene:2.0"
                     /product="transposase (fragment)"
                     /transl_table=11
     gene            2942..3229
                     /locus_tag="RALCIv1_110001"
     CDS             2942..3229
                     /note="Evidence 5 : No homology to any previously reported
                     sequences"
                     /locus_tag="RALCIv1_110001"
                     /inference="ab initio prediction:AMIGene:2.0"
                     /product="exported protein of unknown function"
                     /transl_table=11
     gene            3346..4002
                     /locus_tag="RALCIv1_120001"
     CDS             3346..4002
                     /note="Evidence 3 : Function proposed based on presence of
                     conserved amino acid motif, structural feature or limited
                     homology"
                     /locus_tag="RALCIv1_120001"
                     /inference="ab initio prediction:AMIGene:2.0"
                     /product="putative porin transmembrane protein (fragment)"
                     /transl_table=11
     gene            4129..4212
                     /locus_tag="RALCIv1_130001"
     CDS             4129..4212
                     /note="Evidence 5 : No homology to any previously reported
                     sequences"
                     /locus_tag="RALCIv1_130001"
                     /inference="ab initio prediction:AMIGene:2.0"
                     /product="protein of unknown function"
                     /transl_table=11
     gene            4332..4646
                     /locus_tag="RALCIv1_140001"
     CDS             4332..4646
                     /note="Evidence 5 : No homology to any previously reported
                     sequences"
                     /locus_tag="RALCIv1_140001"
                     /inference="ab initio prediction:AMIGene:2.0"
                     /product="protein of unknown function"
                     /transl_table=11
     gene            4797..4991
                     /locus_tag="RALCIv1_150001"
     CDS             4797..4991
                     /note="Evidence 4 : Homologs of previously reported genes
                     of unknown function"
                     /locus_tag="RALCIv1_150001"
                     /inference="ab initio prediction:AMIGene:2.0"
                     /product="conserved protein of unknown function"
                     /transl_table=11
     gene            5097..5300
                     /locus_tag="RALCIv1_160001"
     CDS             5097..5300
                     /note="Evidence 5 : No homology to any previously reported
                     sequences"
                     /locus_tag="RALCIv1_160001"
                     /inference="ab initio prediction:AMIGene:2.0"
                     /product="protein of unknown function"
                     /transl_table=11
     gene            5436..5564
                     /locus_tag="RALCIv1_170001"
     CDS             5436..5564
                     /note="Evidence 5 : No homology to any previously reported
                     sequences"
                     /locus_tag="RALCIv1_170001"
                     /inference="ab initio prediction:AMIGene:2.0"
                     /product="protein of unknown function"
                     /transl_table=11
     gene            complement(5659..5802)
                     /locus_tag="RALCIv1_180001"
     CDS             complement(5659..5802)
                     /note="Evidence 5 : No homology to any previously reported
                     sequences"
                     /locus_tag="RALCIv1_180001"
                     /inference="ab initio prediction:AMIGene:2.0"
                     /product="protein of unknown function"
                     /transl_table=11
     gene            5929..6060
                     /locus_tag="RALCIv1_190001"
     CDS             5929..6060
                     /note="Evidence 5 : No homology to any previously reported
                     sequences"
                     /locus_tag="RALCIv1_190001"
                     /inference="ab initio prediction:AMIGene:2.0"
                     /product="protein of unknown function"
                     /transl_table=11
     gene            complement(6154..6507)
                     /locus_tag="RALCIv1_200001"
     CDS             complement(6154..6507)
                     /note="Evidence 4 : Homologs of previously reported genes
                     of unknown function"
                     /locus_tag="RALCIv1_200001"
                     /inference="ab initio prediction:AMIGene:2.0"
                     /product="conserved hypothethical protein"
                     /transl_table=11
     gene            6953..7099
                     /locus_tag="RALCIv1_220001"
     CDS             6953..7099
                     /note="Evidence 5 : No homology to any previously reported
                     sequences"
                     /locus_tag="RALCIv1_220001"
                     /inference="ab initio prediction:AMIGene:2.0"
                     /product="protein of unknown function"
                     /transl_table=11
     gene            7324..7470
                     /locus_tag="RALCIv1_230001"
     CDS             7324..7470
                     /note="Evidence 5 : No homology to any previously reported
                     sequences"
                     /locus_tag="RALCIv1_230001"
                     /inference="ab initio prediction:AMIGene:2.0"
                     /product="protein of unknown function"
                     /transl_table=11
     gene            complement(7564..7878)
                     /locus_tag="RALCIv1_240001"
     CDS             complement(7564..7878)
                     /note="Evidence 5 : No homology to any previously reported
                     sequences"
                     /locus_tag="RALCIv1_240001"
                     /inference="ab initio prediction:AMIGene:2.0"
                     /product="protein of unknown function"
                     /transl_table=11
     gene            8236..8367
                     /locus_tag="RALCIv1_260001"
     CDS             8236..8367
                     /note="Evidence 5 : No homology to any previously reported
                     sequences"
                     /locus_tag="RALCIv1_260001"
                     /inference="ab initio prediction:AMIGene:2.0"
                     /product="protein of unknown function"
                     /transl_table=11
     gene            8550..8627
                     /locus_tag="RALCIv1_270001"
     CDS             8550..8627
                     /note="Evidence 5 : No homology to any previously reported
                     sequences"
                     /locus_tag="RALCIv1_270001"
                     /inference="ab initio prediction:AMIGene:2.0"
                     /product="protein of unknown function"
                     /transl_table=11
     gene            8732..8863
                     /locus_tag="RALCIv1_280001"
     CDS             8732..8863
                     /note="Evidence 5 : No homology to any previously reported
                     sequences"
                     /locus_tag="RALCIv1_280001"
                     /inference="ab initio prediction:AMIGene:2.0"
                     /product="protein of unknown function"
                     /transl_table=11
     gene            9252..9335
                     /locus_tag="RALCIv1_300001"
     CDS             9252..9335
                     /note="Evidence 5 : No homology to any previously reported
                     sequences"
                     /locus_tag="RALCIv1_300001"
                     /inference="ab initio prediction:AMIGene:2.0"
                     /product="protein of unknown function"
                     /transl_table=11
     gene            9447..9524
                     /locus_tag="RALCIv1_310001"
     CDS             9447..9524
                     /note="Evidence 3 : Function proposed based on presence of
                     conserved amino acid motif, structural feature or limited
                     homology"
                     /locus_tag="RALCIv1_310001"
                     /inference="ab initio prediction:AMIGene:2.0"
                     /product="putative type II secretory pathway protein (exeA)
                     (fragment) (fragment)"
                     /transl_table=11
     gene            complement(9807..10067)
                     /locus_tag="RALCIv1_320001"
     CDS             complement(9807..10067)
                     /product="FMN reductase (fragment)"
                     /transl_table=11
                     /inference="ab initio prediction:AMIGene:2.0"
                     /locus_tag="RALCIv1_320001"
                     /EC_number="1.5.1.29"
     gene            complement(10024..11031)
                     /locus_tag="RALCIv1_320002"
                     /gene="cysP"
     CDS             complement(10024..11031)
                     /function="1.8.2 : Sulfur metabolism"
                     /function="4.3.A.1.p : periplasmic binding component"
                     /function="7.2 : Periplasmic space"
                     /function="1.5.1.12 : Cysteine"
                     /function="5.5.3 : Starvation response"
                     /locus_tag="RALCIv1_320002"
                     /inference="ab initio prediction:AMIGene:2.0"
                     /product="thiosulfate transport protein; ABC superfamily,
                     periplasmic and binding component"
                     /transl_table=11
                     /note="Evidence 2a : Function of homologous gene
                     experimentally demonstrated in an other organism; PubMedId
                     : 2188958, 2188959; Product type t : transporter"
                     /gene="cysP"
     gene            11186..11284
                     /locus_tag="RALCIv1_330001"
     CDS             11186..11284
                     /note="Evidence 5 : No homology to any previously reported
                     sequences"
                     /locus_tag="RALCIv1_330001"
                     /inference="ab initio prediction:AMIGene:2.0"
                     /product="protein of unknown function"
                     /transl_table=11
     gene            11612..11752
                     /locus_tag="RALCIv1_350001"
     CDS             11612..11752
                     /note="Evidence 4 : Homologs of previously reported genes
                     of unknown function"
                     /locus_tag="RALCIv1_350001"
                     /inference="ab initio prediction:AMIGene:2.0"
                     /product="conserved protein of unknown function"
                     /transl_table=11
     gene            11740..13005
                     /locus_tag="RALCIv1_350002"
     CDS             11740..13005
                     /note="Evidence 4 : Homologs of previously reported genes
                     of unknown function"
                     /locus_tag="RALCIv1_350002"
                     /inference="ab initio prediction:AMIGene:2.0"
                     /product="conserved exported protein of unknown function,
                     BNR repeat"
                     /transl_table=11
     gene            13002..13517
                     /locus_tag="RALCIv1_350003"
     CDS             13002..13517
                     /note="Evidence 4 : Homologs of previously reported genes
                     of unknown function"
                     /locus_tag="RALCIv1_350003"
                     /inference="ab initio prediction:AMIGene:2.0"
                     /product="conserved exported protein of unknown function"
                     /transl_table=11
     gene            complement(14066..14824)
                     /locus_tag="RALCIv1_350004"
     CDS             complement(14066..14824)
                     /note="Evidence 3 : Function proposed based on presence of
                     conserved amino acid motif, structural feature or limited
                     homology; Product type pm : putative membrane component"
                     /locus_tag="RALCIv1_350004"
                     /inference="ab initio prediction:AMIGene:2.0"
                     /product="putative integral membrane transmembrane protein"
                     /transl_table=11
     gene            14960..15844
                     /locus_tag="RALCIv1_350005"
     CDS             14960..15844
                     /function="3.1.2 : Transcriptional level"
                     /locus_tag="RALCIv1_350005"
                     /inference="ab initio prediction:AMIGene:2.0"
                     /product="putative transcriptional regulator; LysR family"
                     /transl_table=11
                     /note="Evidence 3 : Function proposed based on presence of
                     conserved amino acid motif, structural feature or limited
                     homology; Product type pr : putative regulator"
     gene            complement(15805..16308)
                     /locus_tag="RALCIv1_350006"
     CDS             complement(15805..16308)
                     /note="Evidence 5 : No homology to any previously reported
                     sequences"
                     /locus_tag="RALCIv1_350006"
                     /inference="ab initio prediction:AMIGene:2.0"
                     /product="protein of unknown function"
                     /transl_table=11
     gene            16066..16575
                     /locus_tag="RALCIv1_350007"
     CDS             16066..16575
                     /note="Evidence 3 : Function proposed based on presence of
                     conserved amino acid motif, structural feature or limited
                     homology; Product type pm : putative membrane component"
                     /locus_tag="RALCIv1_350007"
                     /inference="ab initio prediction:AMIGene:2.0"
                     /product="putative transmembrane protein"
                     /transl_table=11
     gene            16685..18373
                     /locus_tag="RALCIv1_350008"
     CDS             16685..18373
                     /product="putative o-succinylbenzoate-CoA ligase protein
                     (acs)"
                     /inference="ab initio prediction:AMIGene:2.0"
                     /locus_tag="RALCIv1_350008"
                     /transl_table=11
                     /note="Evidence 3 : Function proposed based on presence of
                     conserved amino acid motif, structural feature or limited
                     homology; Product type pe : putative enzyme"
                     /EC_number="6.2.1.26"
     gene            complement(18402..19253)
                     /locus_tag="RALCIv1_350009"
     CDS             complement(18402..19253)
                     /note="Evidence 4 : Homologs of previously reported genes
                     of unknown function"
                     /locus_tag="RALCIv1_350009"
                     /inference="ab initio prediction:AMIGene:2.0"
                     /product="conserved membrane protein of unknown function"
                     /transl_table=11
     gene            complement(19264..20874)
                     /locus_tag="RALCIv1_350010"
                     /gene="nadB"
     CDS             complement(19264..20874)
                     /product="L-aspartate oxidase 2 (LASPO 2) (Quinolinate
                     synthetase B 2)"
                     /inference="ab initio prediction:AMIGene:2.0"
                     /locus_tag="RALCIv1_350010"
                     /transl_table=11
                     /note="Evidence 2a : Function of homologous gene
                     experimentally demonstrated in an other organism; PubMedId
                     : 2198247, 2841129; Product type e : enzyme"
                     /EC_number="1.4.3.16"
                     /gene="nadB"
     gene            complement(21223..21564)
                     /locus_tag="RALCIv1_350011"
     CDS             complement(21223..21564)
                     /note="Evidence 4 : Homologs of previously reported genes
                     of unknown function"
                     /locus_tag="RALCIv1_350011"
                     /inference="ab initio prediction:AMIGene:2.0"
                     /product="conserved hypothethical protein"
                     /transl_table=11
     gene            complement(21858..22064)
                     /locus_tag="RALCIv1_350012"
     CDS             complement(21858..22064)
                     /note="Evidence 4 : Homologs of previously reported genes
                     of unknown function"
                     /locus_tag="RALCIv1_350012"
                     /inference="ab initio prediction:AMIGene:2.0"
                     /product="conserved hypothethical protein"
                     /transl_table=11
     gene            22428..23474
                     /locus_tag="RALCIv1_350013"
     CDS             22428..23474
                     /note="Evidence 4 : Homologs of previously reported genes
                     of unknown function"
                     /locus_tag="RALCIv1_350013"
                     /inference="ab initio prediction:AMIGene:2.0"
                     /product="conserved hypothethical protein"
                     /transl_table=11
     gene            complement(23596..23724)
                     /locus_tag="RALCIv1_350014"
     CDS             complement(23596..23724)
                     /note="Evidence 3 : Function proposed based on presence of
                     conserved amino acid motif, structural feature or limited
                     homology; Product type lp : lipoprotein"
                     /locus_tag="RALCIv1_350014"
                     /inference="ab initio prediction:AMIGene:2.0"
                     /product="putative lipoprotein transmembrane"
                     /transl_table=11
     gene            24129..24308
                     /locus_tag="RALCIv1_350015"
     CDS             24129..24308
                     /note="Evidence 4 : Homologs of previously reported genes
                     of unknown function"
                     /locus_tag="RALCIv1_350015"
                     /inference="ab initio prediction:AMIGene:2.0"
                     /product="conserved transmembrane protein (fragment)"
                     /transl_table=11
     gene            complement(24468..25094)
                     /locus_tag="RALCIv1_350016"
                     /gene="azoR"
     CDS             complement(24468..25094)
                     /product="FMN-dependent NADH-azoreductase (FMN-dependent
                     NADH-azo compound oxidoreductase) (Azo-dye reductase)"
                     /inference="ab initio prediction:AMIGene:2.0"
                     /locus_tag="RALCIv1_350016"
                     /transl_table=11
                     /note="Evidence 2b : Function of strongly homologous gene;
                     Product type e : enzyme"
                     /EC_number="1.7.-.-"
                     /gene="azoR"
     gene            25238..26188
                     /locus_tag="RALCIv1_350017"
     CDS             25238..26188
                     /note="Evidence 3 : Function proposed based on presence of
                     conserved amino acid motif, structural feature or limited
                     homology; Product type pr : putative regulator"
                     /locus_tag="RALCIv1_350017"
                     /inference="ab initio prediction:AMIGene:2.0"
                     /product="putative transcriptional regulator, LysR family"
                     /transl_table=11
     gene            25975..26961
                     /locus_tag="RALCIv1_350018"
     CDS             25975..26961
                     /note="Evidence 5 : No homology to any previously reported
                     sequences"
                     /locus_tag="RALCIv1_350018"
                     /inference="ab initio prediction:AMIGene:2.0"
                     /product="membrane protein of unknown function"
                     /transl_table=11
     gene            27188..28516
                     /locus_tag="RALCIv1_360001"
     CDS             27188..28516
                     /product="putative FAD dependent oxidoreductase"
                     /inference="ab initio prediction:AMIGene:2.0"
                     /locus_tag="RALCIv1_360001"
                     /transl_table=11
                     /note="Evidence 3 : Function proposed based on presence of
                     conserved amino acid motif, structural feature or limited
                     homology; Product type pe : putative enzyme"
                     /EC_number="1.-.-.-"
     gene            28641..29969
                     /locus_tag="RALCIv1_360002"
     CDS             28641..29969
                     /note="Evidence 3 : Function proposed based on presence of
                     conserved amino acid motif, structural feature or limited
                     homology; Product type pt : putative transporter"
                     /locus_tag="RALCIv1_360002"
                     /inference="ab initio prediction:AMIGene:2.0"
                     /product="putative metabolite transporter, MFS superfamily"
                     /transl_table=11
     gene            30031..30939
                     /locus_tag="RALCIv1_360003"
                     /gene="dapA"
     CDS             30031..30939
                     /product="dihydrodipicolinate synthase (DHDPS)"
                     /inference="ab initio prediction:AMIGene:2.0"
                     /locus_tag="RALCIv1_360003"
                     /transl_table=11
                     /note="Evidence 2a : Function of homologous gene
                     experimentally demonstrated in an other organism; PubMedId
                     : 10896225, 8349559; Product type e : enzyme"
                     /EC_number="4.2.1.52"
                     /gene="dapA"
     gene            30939..32444
                     /locus_tag="RALCIv1_360004"
                     /gene="betB"
     CDS             30939..32444
                     /product="betaine aldehyde dehydrogenase"
                     /inference="ab initio prediction:AMIGene:2.0"
                     /locus_tag="RALCIv1_360004"
                     /transl_table=11
                     /note="Evidence 2b : Function of strongly homologous gene;
                     Product type e : enzyme"
                     /EC_number="1.2.1.8"
                     /gene="betB"
     gene            32540..33484
                     /locus_tag="RALCIv1_360005"
     CDS             32540..33484
                     /note="Evidence 3 : Function proposed based on presence of
                     conserved amino acid motif, structural feature or limited
                     homology; Product type pt : putative transporter"
                     /locus_tag="RALCIv1_360005"
                     /inference="ab initio prediction:AMIGene:2.0"
                     /product="putative multidrug resistance efflux transporter"
                     /transl_table=11
     gene            33658..34821
                     /locus_tag="RALCIv1_360006"
     CDS             33658..34821
                     /note="Evidence 3 : Function proposed based on presence of
                     conserved amino acid motif, structural feature or limited
                     homology; Product type m : membrane component"
                     /locus_tag="RALCIv1_360006"
                     /inference="ab initio prediction:AMIGene:2.0"
                     /product="putative porin"
                     /transl_table=11
     gene            34950..35129
                     /locus_tag="RALCIv1_360007"
     CDS             34950..35129
                     /note="Evidence 5 : No homology to any previously reported
                     sequences"
                     /locus_tag="RALCIv1_360007"
                     /inference="ab initio prediction:AMIGene:2.0"
                     /product="protein of unknown function"
                     /transl_table=11
     gene            35370..36314
                     /locus_tag="RALCIv1_360008"
                     /gene="oxyR"
     CDS             35370..36314
                     /function="2.2.2 : Transcription related"
                     /function="3.1.2 : Transcriptional level"
                     /function="5.5.6 : Other stresses (mechanical, nutritional,
                     oxidative)"
                     /locus_tag="RALCIv1_360008"
                     /inference="ab initio prediction:AMIGene:2.0"
                     /product="Hydrogen peroxide-inducible gene activator;
                     Transcriptional regulator, LysR family"
                     /transl_table=11
                     /note="Evidence 2a : Function of homologous gene
                     experimentally demonstrated in an other organism; PubMedId
                     : 12015987, 9497290; Product type pr : putative regulator"
                     /gene="oxyR"
     gene            complement(36645..37556)
                     /locus_tag="RALCIv1_360009"
     CDS             complement(36645..37556)
                     /note="Evidence 4 : Homologs of previously reported genes
                     of unknown function"
                     /locus_tag="RALCIv1_360009"
                     /inference="ab initio prediction:AMIGene:2.0"
                     /product="conserved protein of unknown function"
                     /transl_table=11
     gene            complement(37685..38908)
                     /locus_tag="RALCIv1_360010"
     CDS             complement(37685..38908)
                     /note="Evidence 3 : Function proposed based on presence of
                     conserved amino acid motif, structural feature or limited
                     homology"
                     /locus_tag="RALCIv1_360010"
                     /inference="ab initio prediction:AMIGene:2.0"
                     /product="putative related to udp-glucuronosyltransferase
                     protein"
                     /transl_table=11
     gene            39067..39666
                     /locus_tag="RALCIv1_360011"
     CDS             39067..39666
                     /note="Evidence 4 : Homologs of previously reported genes
                     of unknown function"
                     /locus_tag="RALCIv1_360011"
                     /inference="ab initio prediction:AMIGene:2.0"
                     /product="conserved protein of unknown function"
                     /transl_table=11
     gene            complement(39772..41049)
                     /locus_tag="RALCIv1_370001"
     CDS             complement(39772..41049)
                     /locus_tag="RALCIv1_370001"
                     /inference="ab initio prediction:AMIGene:2.0"
                     /product="Type III effector protein (fragment)"
                     /transl_table=11
     gene            complement(41295..41615)
                     /locus_tag="RALCIv1_370002"
     CDS             complement(41295..41615)
                     /note="Evidence 4 : Homologs of previously reported genes
                     of unknown function"
                     /locus_tag="RALCIv1_370002"
                     /inference="ab initio prediction:AMIGene:2.0"
                     /product="conserved protein of unknown function"
                     /transl_table=11
     gene            complement(41742..42812)
                     /locus_tag="RALCIv1_370003"
     CDS             complement(41742..42812)
                     /note="Evidence 4 : Homologs of previously reported genes
                     of unknown function"
                     /locus_tag="RALCIv1_370003"
                     /inference="ab initio prediction:AMIGene:2.0"
                     /product="conserved protein of unknown function"
                     /transl_table=11
     gene            complement(42833..44326)
                     /locus_tag="RALCIv1_370004"
                     /pseudo
     CDS             complement(42833..44326)
                     /locus_tag="RALCIv1_370004"
                     /inference="ab initio prediction:AMIGene:2.0"
                     /pseudo
                     /product="fragment of Conserved protein of unknown
                     function, RHS repeat domain (part 2)"
                     /transl_table=11
                     /note="Evidence 4 : Homologs of previously reported genes
                     of unknown function"
     gene            complement(44353..47088)
                     /locus_tag="RALCIv1_370005"
                     /pseudo
     CDS             complement(44353..47088)
                     /locus_tag="RALCIv1_370005"
                     /inference="ab initio prediction:AMIGene:2.0"
                     /pseudo
                     /product="fragment of Conserved protein of unknown
                     function, RHS repeat domain (part 1)"
                     /transl_table=11
                     /note="Evidence 4 : Homologs of previously reported genes
                     of unknown function"
     gene            complement(47103..47582)
                     /locus_tag="RALCIv1_370006"
     CDS             complement(47103..47582)
                     /note="Evidence 4 : Homologs of previously reported genes
                     of unknown function"
                     /locus_tag="RALCIv1_370006"
                     /inference="ab initio prediction:AMIGene:2.0"
                     /product="conserved protein of unknown function"
                     /transl_table=11
     gene            complement(47630..49738)
                     /locus_tag="RALCIv1_370007"
     CDS             complement(47630..49738)
                     /note="Evidence 3 : Function proposed based on presence of
                     conserved amino acid motif, structural feature or limited
                     homology; Product type pf : putative factor"
                     /locus_tag="RALCIv1_370007"
                     /inference="ab initio prediction:AMIGene:2.0"
                     /product="putative VgrG protein ; putative type VI
                     secretion system component"
                     /transl_table=11
     gene            50210..50341
                     /locus_tag="RALCIv1_370008"
     CDS             50210..50341
                     /note="Evidence 5 : No homology to any previously reported
                     sequences"
                     /locus_tag="RALCIv1_370008"
                     /inference="ab initio prediction:AMIGene:2.0"
                     /product="protein of unknown function"
                     /transl_table=11
     gene            complement(50933..51406)
                     /locus_tag="RALCIv1_370009"
     CDS             complement(50933..51406)
                     /note="Evidence 3 : Function proposed based on presence of
                     conserved amino acid motif, structural feature or limited
                     homology; Product type pr : putative regulator"
                     /locus_tag="RALCIv1_370009"
                     /inference="ab initio prediction:AMIGene:2.0"
                     /product="putative transcription regulator protein,
                     AsnC/Lrp family"
                     /transl_table=11
     gene            51510..52550
                     /locus_tag="RALCIv1_370010"
     CDS             51510..52550
                     /product="4-hydroxyphenylpyruvate dioxygenase
                     oxidoreductase"
                     /inference="ab initio prediction:AMIGene:2.0"
                     /locus_tag="RALCIv1_370010"
                     /transl_table=11
                     /note="Evidence 2b : Function of strongly homologous gene;
                     Product type e : enzyme"
                     /EC_number="1.13.11.27"
     gene            52601..53020
                     /locus_tag="RALCIv1_370011"
     CDS             52601..53020
                     /note="Evidence 3 : Function proposed based on presence of
                     conserved amino acid motif, structural feature or limited
                     homology; Product type pe : putative enzyme"
                     /locus_tag="RALCIv1_370011"
                     /inference="ab initio prediction:AMIGene:2.0"
                     /product="putative mRNA endoribonuclease"
                     /transl_table=11
     gene            53080..54039
                     /locus_tag="RALCIv1_370012"
     CDS             53080..54039
                     /product="putative Metallo-hydrolase/oxidoreductase,
                     Beta-lactamase"
                     /inference="ab initio prediction:AMIGene:2.0"
                     /locus_tag="RALCIv1_370012"
                     /transl_table=11
                     /note="Evidence 3 : Function proposed based on presence of
                     conserved amino acid motif, structural feature or limited
                     homology; Product type pe : putative enzyme"
                     /EC_number="3.5.2.6"
     gene            54018..54263
                     /locus_tag="RALCIv1_370013"
     CDS             54018..54263
                     /note="Evidence 5 : No homology to any previously reported
                     sequences"
                     /locus_tag="RALCIv1_370013"
                     /inference="ab initio prediction:AMIGene:2.0"
                     /product="protein of unknown function"
                     /transl_table=11
     gene            complement(54320..55915)
                     /locus_tag="RALCIv1_370014"
     CDS             complement(54320..55915)
                     /note="Evidence 4 : Homologs of previously reported genes
                     of unknown function"
                     /locus_tag="RALCIv1_370014"
                     /inference="ab initio prediction:AMIGene:2.0"
                     /product="conserved protein of unknown function, TPR repeat
                     domain"
                     /transl_table=11
     gene            56628..57005
                     /locus_tag="RALCIv1_370015"
     CDS             56628..57005
                     /note="Evidence 4 : Homologs of previously reported genes
                     of unknown function"
                     /locus_tag="RALCIv1_370015"
                     /inference="ab initio prediction:AMIGene:2.0"
                     /product="conserved protein of unknown function"
                     /transl_table=11
     gene            57017..57733
                     /locus_tag="RALCIv1_370016"
     CDS             57017..57733
                     /note="Evidence 3 : Function proposed based on presence of
                     conserved amino acid motif, structural feature or limited
                     homology"
                     /locus_tag="RALCIv1_370016"
                     /inference="ab initio prediction:AMIGene:2.0"
                     /product="putative alcohol dehydrogenase protein"
                     /transl_table=11
     gene            58238..58528
                     /locus_tag="RALCIv1_380001"
     CDS             58238..58528
                     /note="Evidence 3 : Function proposed based on presence of
                     conserved amino acid motif, structural feature or limited
                     homology"
                     /locus_tag="RALCIv1_380001"
                     /inference="ab initio prediction:AMIGene:2.0"
                     /product="putative transcription regulator protein"
                     /transl_table=11
     gene            complement(58586..58900)
                     /locus_tag="RALCIv1_380002"
     CDS             complement(58586..58900)
                     /note="Evidence 4 : Homologs of previously reported genes
                     of unknown function"
                     /locus_tag="RALCIv1_380002"
                     /inference="ab initio prediction:AMIGene:2.0"
                     /product="conserved protein of unknown function"
                     /transl_table=11
     gene            59795..60463
                     /locus_tag="RALCIv1_380003"
     CDS             59795..60463
                     /note="Evidence 5 : No homology to any previously reported
                     sequences"
                     /locus_tag="RALCIv1_380003"
                     /inference="ab initio prediction:AMIGene:2.0"
                     /product="protein of unknown function"
                     /transl_table=11
     gene            complement(60633..60845)
                     /locus_tag="RALCIv1_380004"
     CDS             complement(60633..60845)
                     /note="Evidence 4 : Homologs of previously reported genes
                     of unknown function"
                     /locus_tag="RALCIv1_380004"
                     /inference="ab initio prediction:AMIGene:2.0"
                     /product="conserved protein of unknown function"
                     /transl_table=11
     gene            complement(60934..62964)
                     /locus_tag="RALCIv1_380005"
     CDS             complement(60934..62964)
                     /note="Evidence 4 : Homologs of previously reported genes
                     of unknown function"
                     /locus_tag="RALCIv1_380005"
                     /inference="ab initio prediction:AMIGene:2.0"
                     /product="conserved protein of unknown function"
                     /transl_table=11
     gene            complement(63031..63858)
                     /locus_tag="RALCIv1_380006"
     CDS             complement(63031..63858)
                     /note="Evidence 4 : Homologs of previously reported genes
                     of unknown function"
                     /locus_tag="RALCIv1_380006"
                     /inference="ab initio prediction:AMIGene:2.0"
                     /product="conserved protein of unknown function"
                     /transl_table=11
     gene            64454..65170
                     /locus_tag="RALCIv1_380007"
     CDS             64454..65170
                     /note="Evidence 4 : Homologs of previously reported genes
                     of unknown function"
                     /locus_tag="RALCIv1_380007"
                     /inference="ab initio prediction:AMIGene:2.0"
                     /product="conserved protein of unknown function"
                     /transl_table=11
     gene            65318..65557
                     /locus_tag="RALCIv1_380008"
     CDS             65318..65557
                     /note="Evidence 4 : Homologs of previously reported genes
                     of unknown function"
                     /locus_tag="RALCIv1_380008"
                     /inference="ab initio prediction:AMIGene:2.0"
                     /product="conserved protein of unknown function"
                     /transl_table=11
     gene            complement(65622..65804)
                     /locus_tag="RALCIv1_380009"
     CDS             complement(65622..65804)
                     /note="Evidence 5 : No homology to any previously reported
                     sequences"
                     /locus_tag="RALCIv1_380009"
                     /inference="ab initio prediction:AMIGene:2.0"
                     /product="protein of unknown function"
                     /transl_table=11
     gene            complement(65725..67350)
                     /locus_tag="RALCIv1_380010"
     CDS             complement(65725..67350)
                     /note="Evidence 4 : Homologs of previously reported genes
                     of unknown function"
                     /locus_tag="RALCIv1_380010"
                     /inference="ab initio prediction:AMIGene:2.0"
                     /product="conserved exported protein of unknown function"
                     /transl_table=11
     gene            complement(67657..68136)
                     /locus_tag="RALCIv1_380011"
     CDS             complement(67657..68136)
                     /note="Evidence 4 : Homologs of previously reported genes
                     of unknown function"
                     /locus_tag="RALCIv1_380011"
                     /inference="ab initio prediction:AMIGene:2.0"
                     /product="conserved protein of unknown function"
                     /transl_table=11
     gene            complement(68149..69087)
                     /locus_tag="RALCIv1_380012"
     CDS             complement(68149..69087)
                     /note="Evidence 4 : Homologs of previously reported genes
                     of unknown function"
                     /locus_tag="RALCIv1_380012"
                     /inference="ab initio prediction:AMIGene:2.0"
                     /product="conserved protein of unknown function"
                     /transl_table=11
     gene            complement(69119..69226)
                     /locus_tag="RALCIv1_380013"
     CDS             complement(69119..69226)
                     /note="Evidence 5 : No homology to any previously reported
                     sequences"
                     /locus_tag="RALCIv1_380013"
                     /inference="ab initio prediction:AMIGene:2.0"
                     /product="protein of unknown function"
                     /transl_table=11
     gene            69225..69611
                     /locus_tag="RALCIv1_380014"
     CDS             69225..69611
                     /note="Evidence 4 : Homologs of previously reported genes
                     of unknown function"
                     /locus_tag="RALCIv1_380014"
                     /inference="ab initio prediction:AMIGene:2.0"
                     /product="conserved protein of unknown function"
                     /transl_table=11
     gene            complement(69626..70168)
                     /locus_tag="RALCIv1_380015"
     CDS             complement(69626..70168)
                     /note="Evidence 4 : Homologs of previously reported genes
                     of unknown function"
                     /locus_tag="RALCIv1_380015"
                     /inference="ab initio prediction:AMIGene:2.0"
                     /product="conserved protein of unknown function"
                     /transl_table=11
     gene            complement(70155..70430)
                     /locus_tag="RALCIv1_380016"
     CDS             complement(70155..70430)
                     /note="Evidence 4 : Homologs of previously reported genes
                     of unknown function"
                     /locus_tag="RALCIv1_380016"
                     /inference="ab initio prediction:AMIGene:2.0"
                     /product="conserved protein of unknown function"
                     /transl_table=11
     gene            complement(70491..71747)
                     /locus_tag="RALCIv1_380017"
     CDS             complement(70491..71747)
                     /locus_tag="RALCIv1_380017"
                     /inference="ab initio prediction:AMIGene:2.0"
                     /product="Integrase family protein"
                     /transl_table=11
     gene            complement(72049..73692)
                     /locus_tag="RALCIv1_380018"
                     /gene="guaA"
     CDS             complement(72049..73692)
                     /function="1.5.2.1 : Purine biosynthesis"
                     /function="1.7.33 : Nucleotide and nucleoside conversions"
                     /function="7.1 : Cytoplasm"
                     /product="GMP synthetase"
                     /gene="guaA"
                     /inference="ab initio prediction:AMIGene:2.0"
                     /locus_tag="RALCIv1_380018"
                     /EC_number="6.3.5.2"
                     /note="Evidence 2a : Function of homologous gene
                     experimentally demonstrated in an other organism; PubMedId
                     : 3894345; Product type e : enzyme"
                     /transl_table=11
     gene            complement(73643..74218)
                     /locus_tag="RALCIv1_380019"
     CDS             complement(73643..74218)
                     /note="Evidence 4 : Homologs of previously reported genes
                     of unknown function"
                     /locus_tag="RALCIv1_380019"
                     /inference="ab initio prediction:AMIGene:2.0"
                     /product="conserved membrane protein of unknown function"
                     /transl_table=11
     gene            complement(74343..75806)
                     /locus_tag="RALCIv1_380020"
                     /gene="guaB"
     CDS             complement(74343..75806)
                     /function="1.5.2.1 : Purine biosynthesis"
                     /function="1.7.33 : Nucleotide and nucleoside conversions"
                     /function="7.1 : Cytoplasm"
                     /product="inosine-5'-monophosphate dehydrogenase
                     oxidoreductase"
                     /gene="guaB"
                     /inference="ab initio prediction:AMIGene:2.0"
                     /locus_tag="RALCIv1_380020"
                     /EC_number="1.1.1.205"
                     /note="Evidence 2a : Function of homologous gene
                     experimentally demonstrated in an other organism; PubMedId
                     : 11059489, 1736096, 2860637; Product type e : enzyme"
                     /transl_table=11
     gene            75948..76880
                     /locus_tag="RALCIv1_380021"
     CDS             75948..76880
                     /note="Evidence 4 : Homologs of previously reported genes
                     of unknown function"
                     /locus_tag="RALCIv1_380021"
                     /inference="ab initio prediction:AMIGene:2.0"
                     /product="conserved membrane protein of unknown function"
                     /transl_table=11
     gene            77036..77575
                     /locus_tag="RALCIv1_380022"
     CDS             77036..77575
                     /note="Evidence 4 : Homologs of previously reported genes
                     of unknown function"
                     /locus_tag="RALCIv1_380022"
                     /inference="ab initio prediction:AMIGene:2.0"
                     /product="conserved exported protein of unknown function"
                     /transl_table=11
     gene            complement(77581..77937)
                     /locus_tag="RALCIv1_380023"
     CDS             complement(77581..77937)
                     /note="Evidence 4 : Homologs of previously reported genes
                     of unknown function"
                     /locus_tag="RALCIv1_380023"
                     /inference="ab initio prediction:AMIGene:2.0"
                     /product="conserved protein of unknown function, UPF0125"
                     /transl_table=11
     gene            complement(77924..78361)
                     /locus_tag="RALCIv1_380024"
     CDS             complement(77924..78361)
                     /note="Evidence 4 : Homologs of previously reported genes
                     of unknown function"
                     /locus_tag="RALCIv1_380024"
                     /inference="ab initio prediction:AMIGene:2.0"
                     /product="conserved protein of unknown function, putative
                     Oligoketide cyclase/lipid transport protein"
                     /transl_table=11
     gene            78483..78929
                     /locus_tag="RALCIv1_380025"
                     /gene="smpB"
     CDS             78483..78929
                     /function="2.2 : RNA related"
                     /function="2.2.6 : rRNA, stable RNA"
                     /function="3.1.3 : Posttranscriptional"
                     /locus_tag="RALCIv1_380025"
                     /inference="ab initio prediction:AMIGene:2.0"
                     /product="RNA-binding protein, component of the SsrA
                     quality-control system"
                     /transl_table=11
                     /note="Evidence 2a : Function of homologous gene
                     experimentally demonstrated in an other organism; PubMedId
                     : 10393194, 12102625; Product type f : factor"
                     /gene="smpB"
     gene            complement(78949..79875)
                     /locus_tag="RALCIv1_380026"
     CDS             complement(78949..79875)
                     /function="6.1 : Membrane"
                     /locus_tag="RALCIv1_380026"
                     /inference="ab initio prediction:AMIGene:2.0"
                     /product="putative stomatin-like protein 2"
                     /transl_table=11
                     /note="Evidence 3 : Function proposed based on presence of
                     conserved amino acid motif, structural feature or limited
                     homology; Product type pm : putative membrane component"
     gene            complement(79900..80328)
                     /locus_tag="RALCIv1_380027"
     CDS             complement(79900..80328)
                     /note="Evidence 4 : Homologs of previously reported genes
                     of unknown function"
                     /locus_tag="RALCIv1_380027"
                     /inference="ab initio prediction:AMIGene:2.0"
                     /product="conserved protein of unknown function"
                     /transl_table=11
     gene            complement(80476..82863)
                     /locus_tag="RALCIv1_380028"
                     /gene="ppsA"
     CDS             complement(80476..82863)
                     /function="1.7.8 : Gluconeogenesis"
                     /product="Phosphoenolpyruvate synthase. Pyruvate,water
                     dikinase"
                     /gene="ppsA"
                     /inference="ab initio prediction:AMIGene:2.0"
                     /locus_tag="RALCIv1_380028"
                     /EC_number="2.7.9.2"
                     /note="Evidence 2a : Function of homologous gene
                     experimentally demonstrated in an other organism; PubMedId
                     : 1310524; Product type e : enzyme"
                     /transl_table=11
     gene            83064..83903
                     /locus_tag="RALCIv1_380029"
     CDS             83064..83903
                     /product="Putative phosphotransferase"
                     /inference="ab initio prediction:AMIGene:2.0"
                     /locus_tag="RALCIv1_380029"
                     /transl_table=11
                     /note="Evidence 3 : Function proposed based on presence of
                     conserved amino acid motif, structural feature or limited
                     homology; Product type pe : putative enzyme"
                     /EC_number="2.7.-.-"
     gene            complement(83970..84866)
                     /locus_tag="RALCIv1_380030"
     CDS             complement(83970..84866)
                     /note="Evidence 4 : Homologs of previously reported genes
                     of unknown function"
                     /locus_tag="RALCIv1_380030"
                     /inference="ab initio prediction:AMIGene:2.0"
                     /product="conserved protein of unknown function"
                     /transl_table=11
     gene            complement(84903..86702)
                     /locus_tag="RALCIv1_380031"
     CDS             complement(84903..86702)
                     /product="putative oxidoreductase ephD"
                     /inference="ab initio prediction:AMIGene:2.0"
                     /locus_tag="RALCIv1_380031"
                     /transl_table=11
                     /note="Evidence 3 : Function proposed based on presence of
                     conserved amino acid motif, structural feature or limited
                     homology; Product type pe : putative enzyme"
                     /EC_number="1.-.-.-"
     gene            complement(86720..87595)
                     /locus_tag="RALCIv1_380032"
     CDS             complement(86720..87595)
                     /note="Evidence 4 : Homologs of previously reported genes
                     of unknown function"
                     /locus_tag="RALCIv1_380032"
                     /inference="ab initio prediction:AMIGene:2.0"
                     /product="conserved protein of unknown function"
                     /transl_table=11
     gene            complement(87735..88514)
                     /locus_tag="RALCIv1_380033"
     CDS             complement(87735..88514)
                     /function="2.2.3 : RNA modification"
                     /product="putative tRNA/rRNA methyltransferase, SpoU like"
                     /inference="ab initio prediction:AMIGene:2.0"
                     /locus_tag="RALCIv1_380033"
                     /EC_number="2.1.1.-"
                     /note="Evidence 3 : Function proposed based on presence of
                     conserved amino acid motif, structural feature or limited
                     homology; Product type pe : putative enzyme"
                     /transl_table=11
     gene            complement(88542..89252)
                     /locus_tag="RALCIv1_380034"
                     /gene="rnhB"
     CDS             complement(88542..89252)
                     /product="Ribonuclease HII (RNase HII)"
                     /inference="ab initio prediction:AMIGene:2.0"
                     /locus_tag="RALCIv1_380034"
                     /transl_table=11
                     /note="Evidence 2a : Function of homologous gene
                     experimentally demonstrated in an other organism; PubMedId
                     : 2172991; Product type e : enzyme"
                     /EC_number="3.1.26.4"
                     /gene="rnhB"
     gene            complement(89258..90430)
                     /locus_tag="RALCIv1_380035"
                     /gene="lpxB"
     CDS             complement(89258..90430)
                     /function="1.6.3.3 : Lipid A"
                     /function="6.1 : Membrane"
                     /function="6.3 : Surface antigens (ECA, O antigen of LPS)"
                     /function="7.1 : Cytoplasm"
                     /product="Lipid-A-disaccharide synthase"
                     /gene="lpxB"
                     /inference="ab initio prediction:AMIGene:2.0"
                     /locus_tag="RALCIv1_380035"
                     /EC_number="2.4.1.182"
                     /note="Evidence 2a : Function of homologous gene
                     experimentally demonstrated in an other organism; PubMedId
                     : 2824445, 3531165; Product type e : enzyme"
                     /transl_table=11
     gene            complement(90427..91242)
                     /locus_tag="RALCIv1_380036"
                     /gene="lpxA"
     CDS             complement(90427..91242)
                     /function="1.6.3.3 : Lipid A"
                     /function="6.3 : Surface antigens (ECA, O antigen of LPS)"
                     /function="7.1 : Cytoplasm"
                     /product="UDP-N-acetylglucosamine acetyltransferase"
                     /gene="lpxA"
                     /inference="ab initio prediction:AMIGene:2.0"
                     /locus_tag="RALCIv1_380036"
                     /EC_number="2.3.1.129"
                     /note="Evidence 2a : Function of homologous gene
                     experimentally demonstrated in an other organism; PubMedId
                     : 14651342, 3277952; Product type e : enzyme"
                     /transl_table=11
     gene            complement(91239..91733)
                     /locus_tag="RALCIv1_380037"
                     /gene="fabZ"
     CDS             complement(91239..91733)
                     /function="1.5.4 : Fatty acid and phosphatidic acid"
                     /function="7.1 : Cytoplasm"
                     /product="(3R)-hydroxymyristoyl-[acyl-carrier-protein]
                     dehydratase"
                     /gene="fabZ"
                     /inference="ab initio prediction:AMIGene:2.0"
                     /locus_tag="RALCIv1_380037"
                     /EC_number="4.2.1.-"
                     /note="Evidence 2a : Function of homologous gene
                     experimentally demonstrated in an other organism; PubMedId
                     : 15371447, 7806516, 8910376; Product type e : enzyme"
                     /transl_table=11
     gene            complement(91730..92800)
                     /locus_tag="RALCIv1_380038"
                     /gene="lpxD"
     CDS             complement(91730..92800)
                     /function="1.6.3.3 : Lipid A"
                     /function="6.3 : Surface antigens (ECA, O antigen of LPS)"
                     /product="Acyl-[acyl-carrier-protein]--UDP-N-acetylglucosa
                     mine O-acyltransferase"
                     /gene="lpxD"
                     /inference="ab initio prediction:AMIGene:2.0"
                     /locus_tag="RALCIv1_380038"
                     /EC_number="2.3.1.-"
                     /note="Evidence 2a : Function of homologous gene
                     experimentally demonstrated in an other organism; PubMedId
                     : 8293817, 8586272; Product type e : enzyme"
                     /transl_table=11
     gene            complement(92811..93365)
                     /locus_tag="RALCIv1_380039"
                     /gene="skp"
     CDS             complement(92811..93365)
                     /function="2.3.4 : Chaperoning, folding"
                     /function="2.3.7 : Nucleoproteins, basic proteins"
                     /function="6.1 : Membrane"
                     /function="7.2 : Periplasmic space"
                     /locus_tag="RALCIv1_380039"
                     /inference="ab initio prediction:AMIGene:2.0"
                     /product="periplasmic molecular chaperone for outer
                     membrane proteins"
                     /transl_table=11
                     /note="Evidence 2b : Function of strongly homologous gene;
                     Product type f : factor"
                     /gene="skp"
     gene            complement(93365..95632)
                     /locus_tag="RALCIv1_380040"
     CDS             complement(93365..95632)
                     /function="6.1 : Membrane"
                     /function="7.4 : Outer membrane"
                     /locus_tag="RALCIv1_380040"
                     /inference="ab initio prediction:AMIGene:2.0"
                     /product="putative outer membrane protein assembly factor,
                     bacterial surface antigen domain (D15)"
                     /transl_table=11
                     /note="Evidence 3 : Function proposed based on presence of
                     conserved amino acid motif, structural feature or limited
                     homology; Product type pf : putative factor"
     gene            complement(95751..97139)
                     /locus_tag="RALCIv1_380041"
     CDS             complement(95751..97139)
                     /function="3.1.3.4 : Proteases, cleavage of compounds"
                     /function="5.5 : Adaptation to stress"
                     /function="6.1 : Membrane"
                     /function="7.1 : Cytoplasm"
                     /product="putative membrane-associated zinc
                     metallopeptidase"
                     /inference="ab initio prediction:AMIGene:2.0"
                     /locus_tag="RALCIv1_380041"
                     /EC_number="3.4.24.-"
                     /note="Evidence 3 : Function proposed based on presence of
                     conserved amino acid motif, structural feature or limited
                     homology; Product type pe : putative enzyme"
                     /transl_table=11
     gene            complement(97245..98426)
                     /locus_tag="RALCIv1_380042"
                     /gene="dxr"
     CDS             complement(97245..98426)
                     /function="1.5.3.19 : Isoprenoid biosynthesis"
                     /product="1-deoxy-D-xylulose 5-phosphate reductoisomerase"
                     /gene="dxr"
                     /inference="ab initio prediction:AMIGene:2.0"
                     /locus_tag="RALCIv1_380042"
                     /EC_number="1.1.1.267"
                     /note="Evidence 2a : Function of homologous gene
                     experimentally demonstrated in an other organism; PubMedId
                     : 10631325, 9707569; Product type e : enzyme"
                     /transl_table=11
     gene            complement(98441..99256)
                     /locus_tag="RALCIv1_380043"
     CDS             complement(98441..99256)
                     /function="1.6.1 : Phospholipid"
                     /function="6.1 : Membrane"
                     /function="7.3 : Inner membrane"
                     /product="Putative phosphatidate cytidylyltransferase
                     (cdsA)"
                     /inference="ab initio prediction:AMIGene:2.0"
                     /locus_tag="RALCIv1_380043"
                     /EC_number="2.7.7.41"
                     /note="Evidence 3 : Function proposed based on presence of
                     conserved amino acid motif, structural feature or limited
                     homology; PubMedId : 2995359; Product type pe : putative
                     enzyme"
                     /transl_table=11
     gene            complement(99260..100039)
                     /locus_tag="RALCIv1_380044"
                     /gene="uppS"
     CDS             complement(99260..100039)
                     /function="1.5.3.19 : Isoprenoid biosynthesis"
                     /function="6.3 : Surface antigens (ECA, O antigen of LPS)"
                     /function="7.1 : Cytoplasm"
                     /product="undecaprenyl pyrophosphate synthetase
                     (di-trans,poly-cis-decaprenylcistransferase)"
                     /gene="uppS"
                     /inference="ab initio prediction:AMIGene:2.0"
                     /locus_tag="RALCIv1_380044"
                     /EC_number="2.5.1.31"
                     /note="Evidence 2a : Function of homologous gene
                     experimentally demonstrated in an other organism; PubMedId
                     : 15447632, 15788389, 9882662; Product type e : enzyme"
                     /transl_table=11
     gene            complement(100093..100653)
                     /locus_tag="RALCIv1_380045"
                     /gene="frr"
     CDS             complement(100093..100653)
                     /function="2.3.2 : Translation"
                     /function="3.1.3.1 : Translation attenuation and
                     efficiency"
                     /function="7.1 : Cytoplasm"
                     /locus_tag="RALCIv1_380045"
                     /inference="ab initio prediction:AMIGene:2.0"
                     /product="Ribosome recycling factor (Ribosome-releasing
                     factor)"
                     /transl_table=11
                     /note="Evidence 2a : Function of homologous gene
                     experimentally demonstrated in an other organism; PubMedId
                     : 10656793, 10899132, 12411440; Product type f : factor"
                     /gene="frr"
     gene            complement(100820..101530)
                     /locus_tag="RALCIv1_380046"
                     /gene="pyrH"
     CDS             complement(100820..101530)
                     /function="1.7.33 : Nucleotide and nucleoside conversions"
                     /function="7.1 : Cytoplasm"
                     /product="uridylate kinase"
                     /gene="pyrH"
                     /inference="ab initio prediction:AMIGene:2.0"
                     /locus_tag="RALCIv1_380046"
                     /EC_number="2.7.4.22"
                     /note="Evidence 2a : Function of homologous gene
                     experimentally demonstrated in an other organism; PubMedId
                     : 12869195, 9922246; Product type e : enzyme"
                     /transl_table=11
     gene            complement(101842..102720)
                     /locus_tag="RALCIv1_380047"
                     /gene="tsf"
     CDS             complement(101842..102720)
                     /function="2.3.2 : Translation"
                     /function="7.1 : Cytoplasm"
                     /locus_tag="RALCIv1_380047"
                     /inference="ab initio prediction:AMIGene:2.0"
                     /product="Elongation factor Ts (EF-Ts)"
                     /transl_table=11
                     /note="Evidence 2a : Function of homologous gene
                     experimentally demonstrated in an other organism; PubMedId
                     : 14583631, 14622294; Product type f : factor"
                     /gene="tsf"
     gene            complement(102974..103717)
                     /locus_tag="RALCIv1_380048"
                     /gene="rpsB"
     CDS             complement(102974..103717)
                     /function="2.3.2 : Translation"
                     /function="2.3.8 : Ribosomal proteins"
                     /function="6.6 : Ribosome"
                     /function="7.1 : Cytoplasm"
                     /locus_tag="RALCIv1_380048"
                     /inference="ab initio prediction:AMIGene:2.0"
                     /product="30S ribosomal subunit protein S2"
                     /transl_table=11
                     /note="Evidence 2a : Function of homologous gene
                     experimentally demonstrated in an other organism; PubMedId
                     : 12068815, 3905390; Product type s : structure"
                     /gene="rpsB"
     gene            104035..104862
                     /locus_tag="RALCIv1_380049"
                     /gene="map"
     CDS             104035..104862
                     /function="2.3.4 : Chaperoning, folding"
                     /function="2.3.3 : Posttranslational modification"
                     /product="methionine aminopeptidase"
                     /gene="map"
                     /inference="ab initio prediction:AMIGene:2.0"
                     /locus_tag="RALCIv1_380049"
                     /EC_number="3.4.11.18"
                     /note="Evidence 2a : Function of homologous gene
                     experimentally demonstrated in an other organism; PubMedId
                     : 10419973, 11683640; Product type e : enzyme"
                     /transl_table=11
     gene            104973..107558
                     /locus_tag="RALCIv1_380050"
                     /gene="glnD"
     CDS             104973..107558
                     /function="1.5.2.1 : Purine biosynthesis"
                     /function="1.8.3 : Nitrogen metabolism"
                     /function="2.3.3 : Posttranslational modification"
                     /function="7.1 : Cytoplasm"
                     /product="[Protein-PII] uridylyltransferase"
                     /gene="glnD"
                     /inference="ab initio prediction:AMIGene:2.0"
                     /locus_tag="RALCIv1_380050"
                     /EC_number="2.7.7.59"
                     /note="Evidence 2a : Function of homologous gene
                     experimentally demonstrated in an other organism; PubMedId
                     : 8412694, 9737855; Product type e : enzyme"
                     /transl_table=11
     gene            107584..107940
                     /locus_tag="RALCIv1_380051"
     CDS             107584..107940
                     /note="Evidence 5 : No homology to any previously reported
                     sequences"
                     /locus_tag="RALCIv1_380051"
                     /inference="ab initio prediction:AMIGene:2.0"
                     /product="protein of unknown function"
                     /transl_table=11
     gene            complement(108153..108830)
                     /locus_tag="RALCIv1_390001"
     CDS             complement(108153..108830)
                     /note="Evidence 4 : Homologs of previously reported genes
                     of unknown function"
                     /locus_tag="RALCIv1_390001"
                     /inference="ab initio prediction:AMIGene:2.0"
                     /product="conserved protein of unknown function"
                     /transl_table=11
     gene            108785..108955
                     /locus_tag="RALCIv1_390002"
     CDS             108785..108955
                     /note="Evidence 5 : No homology to any previously reported
                     sequences"
                     /locus_tag="RALCIv1_390002"
                     /inference="ab initio prediction:AMIGene:2.0"
                     /product="protein of unknown function"
                     /transl_table=11
     gene            complement(109092..109505)
                     /locus_tag="RALCIv1_390003"
     CDS             complement(109092..109505)
                     /note="Evidence 3 : Function proposed based on presence of
                     conserved amino acid motif, structural feature or limited
                     homology; Product type pr : putative regulator"
                     /locus_tag="RALCIv1_390003"
                     /inference="ab initio prediction:AMIGene:2.0"
                     /product="putative transcriptional regulator"
                     /transl_table=11
     gene            109684..110172
                     /locus_tag="RALCIv1_390004"
     CDS             109684..110172
                     /note="Evidence 4 : Homologs of previously reported genes
                     of unknown function"
                     /locus_tag="RALCIv1_390004"
                     /inference="ab initio prediction:AMIGene:2.0"
                     /product="conserved exported protein of unknown function"
                     /transl_table=11
     gene            complement(110514..111668)
                     /locus_tag="RALCIv1_390005"
                     /gene="aspC"
     CDS             complement(110514..111668)
                     /product="Aspartate transaminase"
                     /inference="ab initio prediction:AMIGene:2.0"
                     /locus_tag="RALCIv1_390005"
                     /transl_table=11
                     /note="Evidence 2b : Function of strongly homologous gene;
                     Product type e : enzyme"
                     /EC_number="2.6.1.1"
                     /gene="aspC"
     gene            complement(111680..112471)
                     /locus_tag="RALCIv1_390006"
                     /gene="ucpA"
     CDS             complement(111680..112471)
                     /product="3-oxoacyl-[acyl-carrier-protein] reductase"
                     /inference="ab initio prediction:AMIGene:2.0"
                     /locus_tag="RALCIv1_390006"
                     /transl_table=11
                     /note="Evidence 2b : Function of strongly homologous gene;
                     Product type e : enzyme"
                     /EC_number="1.1.1.100"
                     /gene="ucpA"
     gene            complement(112468..113733)
                     /locus_tag="RALCIv1_390007"
     CDS             complement(112468..113733)
                     /product="putative isopenicillin N epimerase protein (class
                     v)"
                     /inference="ab initio prediction:AMIGene:2.0"
                     /locus_tag="RALCIv1_390007"
                     /transl_table=11
                     /note="Evidence 3 : Function proposed based on presence of
                     conserved amino acid motif, structural feature or limited
                     homology; Product type pe : putative enzyme"
                     /EC_number="5.1.1.17"
     gene            complement(113735..115189)
                     /locus_tag="RALCIv1_390008"
     CDS             complement(113735..115189)
                     /note="Evidence 3 : Function proposed based on presence of
                     conserved amino acid motif, structural feature or limited
                     homology; Product type pf : putative factor"
                     /locus_tag="RALCIv1_390008"
                     /inference="ab initio prediction:AMIGene:2.0"
                     /product="putative dehydrogenases (Flavoproteins) signal
                     peptide"
                     /transl_table=11
     gene            complement(115293..116393)
                     /locus_tag="RALCIv1_390009"
     CDS             complement(115293..116393)
                     /product="putative tryptophan-2,3-dioxygenase
                     oxidoreductase protein (tdo1)"
                     /inference="ab initio prediction:AMIGene:2.0"
                     /locus_tag="RALCIv1_390009"
                     /transl_table=11
                     /note="Evidence 3 : Function proposed based on presence of
                     conserved amino acid motif, structural feature or limited
                     homology; Product type pe : putative enzyme"
                     /EC_number="1.13.11.11"
     gene            complement(116480..116983)
                     /locus_tag="RALCIv1_390010"
     CDS             complement(116480..116983)
                     /note="Evidence 3 : Function proposed based on presence of
                     conserved amino acid motif, structural feature or limited
                     homology; Product type pe : putative enzyme"
                     /locus_tag="RALCIv1_390010"
                     /inference="ab initio prediction:AMIGene:2.0"
                     /product="putative lactoylglutathione lyase and related
                     lyases protein, Glyoxylase I (hpx)"
                     /transl_table=11
     gene            complement(117772..118125)
                     /locus_tag="RALCIv1_390011"
     CDS             complement(117772..118125)
                     /note="Evidence 4 : Homologs of previously reported genes
                     of unknown function"
                     /locus_tag="RALCIv1_390011"
                     /inference="ab initio prediction:AMIGene:2.0"
                     /product="conserved protein of unknown function"
                     /transl_table=11
     gene            complement(118153..120309)
                     /locus_tag="RALCIv1_390012"
     CDS             complement(118153..120309)
                     /product="putative tryptophan 2-monooxygenase
                     oxidoreductase protein"
                     /inference="ab initio prediction:AMIGene:2.0"
                     /locus_tag="RALCIv1_390012"
                     /transl_table=11
                     /note="Evidence 3 : Function proposed based on presence of
                     conserved amino acid motif, structural feature or limited
                     homology; Product type pe : putative enzyme"
                     /EC_number="1.13.12.3"
     gene            complement(120699..121721)
                     /locus_tag="RALCIv1_390013"
     CDS             complement(120699..121721)
                     /note="Evidence 4 : Homologs of previously reported genes
                     of unknown function"
                     /locus_tag="RALCIv1_390013"
                     /inference="ab initio prediction:AMIGene:2.0"
                     /product="conserved protein of unknown function"
                     /transl_table=11
     gene            complement(121708..121770)
                     /locus_tag="RALCIv1_390014"
     CDS             complement(121708..121770)
                     /note="Evidence 5 : No homology to any previously reported
                     sequences"
                     /locus_tag="RALCIv1_390014"
                     /inference="ab initio prediction:AMIGene:2.0"
                     /product="protein of unknown function"
                     /transl_table=11
     gene            121877..122131
                     /locus_tag="RALCIv1_390015"
     CDS             121877..122131
                     /note="Evidence 4 : Homologs of previously reported genes
                     of unknown function"
                     /locus_tag="RALCIv1_390015"
                     /inference="ab initio prediction:AMIGene:2.0"
                     /product="conserved protein of unknown function"
                     /transl_table=11
     gene            complement(122214..122768)
                     /locus_tag="RALCIv1_390016"
     CDS             complement(122214..122768)
                     /note="Evidence 5 : No homology to any previously reported
                     sequences"
                     /locus_tag="RALCIv1_390016"
                     /inference="ab initio prediction:AMIGene:2.0"
                     /product="protein of unknown function"
                     /transl_table=11
     gene            complement(122668..123528)
                     /locus_tag="RALCIv1_390017"
     CDS             complement(122668..123528)
                     /note="Evidence 5 : No homology to any previously reported
                     sequences"
                     /locus_tag="RALCIv1_390017"
                     /inference="ab initio prediction:AMIGene:2.0"
                     /product="protein of unknown function"
                     /transl_table=11
     gene            complement(123750..123965)
                     /locus_tag="RALCIv1_400001"
     CDS             complement(123750..123965)
                     /note="Evidence 4 : Homologs of previously reported genes
                     of unknown function"
                     /locus_tag="RALCIv1_400001"
                     /inference="ab initio prediction:AMIGene:2.0"
                     /product="conserved protein of unknown function"
                     /transl_table=11
     gene            124025..125206
                     /locus_tag="RALCIv1_400002"
     CDS             124025..125206
                     /note="Evidence 4 : Homologs of previously reported genes
                     of unknown function"
                     /locus_tag="RALCIv1_400002"
                     /inference="ab initio prediction:AMIGene:2.0"
                     /product="conserved hypothethical protein"
                     /transl_table=11
     gene            125467..126930
                     /locus_tag="RALCIv1_400003"
     CDS             125467..126930
                     /note="Evidence 3 : Function proposed based on presence of
                     conserved amino acid motif, structural feature or limited
                     homology; Product type pm : putative membrane component"
                     /locus_tag="RALCIv1_400003"
                     /inference="ab initio prediction:AMIGene:2.0"
                     /product="putative transmembrane protein"
                     /transl_table=11
     gene            127010..127342
                     /locus_tag="RALCIv1_400004"
     CDS             127010..127342
                     /note="Evidence 4 : Homologs of previously reported genes
                     of unknown function; Product type pm : putative membrane
                     component"
                     /locus_tag="RALCIv1_400004"
                     /inference="ab initio prediction:AMIGene:2.0"
                     /product="conserved membrane protein of unknown function"
                     /transl_table=11
     gene            127406..129538
                     /locus_tag="RALCIv1_400005"
     CDS             127406..129538
                     /product="putative atp-dependent dna helicase II protein
                     (uvrD)"
                     /inference="ab initio prediction:AMIGene:2.0"
                     /locus_tag="RALCIv1_400005"
                     /transl_table=11
                     /note="Evidence 3 : Function proposed based on presence of
                     conserved amino acid motif, structural feature or limited
                     homology; Product type pe : putative enzyme"
                     /EC_number="3.6.1.-"
     gene            complement(129563..130351)
                     /locus_tag="RALCIv1_400006"
                     /gene="ripBI"
                     /pseudo
     CDS             complement(129563..130351)
                     /locus_tag="RALCIv1_400006"
                     /inference="ab initio prediction:AMIGene:2.0"
                     /pseudo
                     /product="fragment of type III effector, XopX family (part
                     2)"
                     /transl_table=11
                     /note="Evidence 2b : Function of strongly homologous gene;
                     Product type ph : phenotype"
                     /gene="ripBI"
     gene            complement(130355..131383)
                     /locus_tag="RALCIv1_400007"
                     /gene="ripBI"
                     /pseudo
     CDS             complement(130355..131383)
                     /locus_tag="RALCIv1_400007"
                     /inference="ab initio prediction:AMIGene:2.0"
                     /pseudo
                     /product="fragment of type III effector, XopX family (part
                     1)"
                     /transl_table=11
                     /note="Evidence 2b : Function of strongly homologous gene;
                     Product type ph : phenotype"
                     /gene="ripBI"
     gene            131712..133286
                     /locus_tag="RALCIv1_400008"
                     /gene="ripQ"
     CDS             131712..133286
                     /locus_tag="RALCIv1_400008"
                     /inference="ab initio prediction:AMIGene:2.0"
                     /product="type III effector, HopAA1 family"
                     /transl_table=11
                     /note="Evidence 2b : Function of strongly homologous gene;
                     Product type ph : phenotype"
                     /gene="ripQ"
     gene            complement(133322..134743)
                     /locus_tag="RALCIv1_400009"
                     /gene="mdtD"
     CDS             complement(133322..134743)
                     /function="4.2.A.1 : The Major Facilitator Superfamily
                     (MFS)"
                     /function="5.6.4 : Drug resistance/sensitivity"
                     /function="6.1 : Membrane"
                     /function="7.3 : Inner membrane"
                     /locus_tag="RALCIv1_400009"
                     /inference="ab initio prediction:AMIGene:2.0"
                     /product="multidrug transport protein, MFS family"
                     /transl_table=11
                     /note="Evidence 2b : Function of strongly homologous gene;
                     Product type t : transporter"
                     /gene="mdtD"
     gene            134897..136339
                     /locus_tag="RALCIv1_400010"
                     /gene="fumC"
     CDS             134897..136339
                     /function="1.3.4 : Tricarboxylic acid cycle"
                     /function="1.3.5 : Fermentation"
                     /function="1.3.7 : Anaerobic respiration"
                     /product="fumarase C (fumarate hydratase)"
                     /gene="fumC"
                     /inference="ab initio prediction:AMIGene:2.0"
                     /locus_tag="RALCIv1_400010"
                     /EC_number="4.2.1.2"
                     /note="Evidence 2a : Function of homologous gene
                     experimentally demonstrated in an other organism; PubMedId
                     : 2914923; Product type e : enzyme"
                     /transl_table=11
     gene            136492..137997
                     /locus_tag="RALCIv1_410001"
                     /gene="pdhL"
     CDS             136492..137997
                     /function="1.1.1.20 : Glycol degradation"
                     /function="1.1.3.5 : Glycine cleavage"
                     /function="1.3.3 : Pyruvate dehydrogenase"
                     /function="1.3.4 : Tricarboxylic acid cycle"
                     /function="1.3.6 : Aerobic respiration"
                     /function="1.3.7 : Anaerobic respiration"
                     /function="1.7.17 : Formyl-tetrahydrofolate biosynthesis"
                     /function="1.7.21 : Glyoxylate degradation"
                     /function="7.1 : Cytoplasm"
                     /product="dihydrolipoamide dehydrogenase,
                     FAD/NAD(P)-binding, component of the 2-oxoglutarate
                     dehydrogenase and the pyruvate dehydrogenase complexes"
                     /gene="pdhL"
                     /inference="ab initio prediction:AMIGene:2.0"
                     /locus_tag="RALCIv1_410001"
                     /EC_number="1.8.1.4"
                     /note="Evidence 2a : Function of homologous gene
                     experimentally demonstrated in an other organism; PubMedId
                     : 2211531; Product type e : enzyme"
                     /transl_table=11
     gene            complement(138095..138652)
                     /locus_tag="RALCIv1_410002"
     CDS             complement(138095..138652)
                     /note="Evidence 4 : Homologs of previously reported genes
                     of unknown function"
                     /locus_tag="RALCIv1_410002"
                     /inference="ab initio prediction:AMIGene:2.0"
                     /product="conserved protein of unknown function (putative
                     transmembrane protein)"
                     /transl_table=11
     gene            complement(139014..139598)
                     /locus_tag="RALCIv1_410003"
                     /gene="phaP"
     CDS             complement(139014..139598)
                     /function="1.6 : Macromolecules (cellular constituent)
                     biosynthesis"
                     /locus_tag="RALCIv1_410003"
                     /inference="ab initio prediction:AMIGene:2.0"
                     /product="phasin; polyhydroxyalkanoate synthesis and
                     granule formation regulator/factor"
                     /transl_table=11
                     /note="Evidence 2b : Function of strongly homologous gene;
                     Product type f : factor"
                     /gene="phaP"
     gene            139989..140963
                     /locus_tag="RALCIv1_410004"
     CDS             139989..140963
                     /function="5.2 : Cell cycle physiology"
                     /function="2.2.2 : Transcription related"
                     /product="Histone deacetylase"
                     /inference="ab initio prediction:AMIGene:2.0"
                     /locus_tag="RALCIv1_410004"
                     /EC_number="3.5.1.98"
                     /note="Evidence 2b : Function of strongly homologous gene;
                     Product type e : enzyme"
                     /transl_table=11
     gene            140960..141877
                     /locus_tag="RALCIv1_410005"
     CDS             140960..141877
                     /note="Evidence 4 : Homologs of previously reported genes
                     of unknown function"
                     /locus_tag="RALCIv1_410005"
                     /inference="ab initio prediction:AMIGene:2.0"
                     /product="conserved membrane protein of unknown function,
                     putative drug/metabolite transporter (DMT) superfamily"
                     /transl_table=11
     gene            141933..142379
                     /locus_tag="RALCIv1_410006"
     CDS             141933..142379
                     /function="1 : Metabolism"
                     /product="putative Thioesterase/thiol ester
                     dehydrase-isomerase"
                     /inference="ab initio prediction:AMIGene:2.0"
                     /locus_tag="RALCIv1_410006"
                     /EC_number="3.1.2.-"
                     /note="Evidence 3 : Function proposed based on presence of
                     conserved amino acid motif, structural feature or limited
                     homology; Product type pe : putative enzyme"
                     /transl_table=11
     gene            142390..143097
                     /locus_tag="RALCIv1_410007"
     CDS             142390..143097
                     /function="1.4 : Energy production/transport"
                     /locus_tag="RALCIv1_410007"
                     /inference="ab initio prediction:AMIGene:2.0"
                     /product="putative Nitroreductase"
                     /transl_table=11
                     /note="Evidence 3 : Function proposed based on presence of
                     conserved amino acid motif, structural feature or limited
                     homology; Product type pe : putative enzyme"
     gene            143527..144705
                     /locus_tag="RALCIv1_410008"
                     /gene="pbgP"
     CDS             143527..144705
                     /function="1.2.3 : Proteins/peptides/glycopeptides"
                     /product="D-Alanyl-D-alanine carboxypeptidase"
                     /gene="pbgP"
                     /inference="ab initio prediction:AMIGene:2.0"
                     /locus_tag="RALCIv1_410008"
                     /EC_number="3.4.-.-"
                     /note="Evidence 2b : Function of strongly homologous gene;
                     Product type e : enzyme"
                     /transl_table=11
     gene            complement(144787..145584)
                     /locus_tag="RALCIv1_410009"
     CDS             complement(144787..145584)
                     /function="3.1.2 : Transcriptional level"
                     /locus_tag="RALCIv1_410009"
                     /inference="ab initio prediction:AMIGene:2.0"
                     /product="Transcriptional regulator, IclR family"
                     /transl_table=11
                     /note="Evidence 2b : Function of strongly homologous gene;
                     Product type r : regulator"
     gene            145822..146547
                     /locus_tag="RALCIv1_410010"
     CDS             145822..146547
                     /function="1.4 : Energy production/transport"
                     /locus_tag="RALCIv1_410010"
                     /inference="ab initio prediction:AMIGene:2.0"
                     /product="putative oxidoreductase"
                     /transl_table=11
                     /note="Evidence 3 : Function proposed based on presence of
                     conserved amino acid motif, structural feature or limited
                     homology; Product type pe : putative enzyme"
     gene            146587..147996
                     /locus_tag="RALCIv1_410011"
     CDS             146587..147996
                     /function="1.4 : Energy production/transport"
                     /locus_tag="RALCIv1_410011"
                     /inference="ab initio prediction:AMIGene:2.0"
                     /product="putative oxido reductase, 4Fe-4S ferredoxin,
                     iron-sulfur binding"
                     /transl_table=11
                     /note="Evidence 3 : Function proposed based on presence of
                     conserved amino acid motif, structural feature or limited
                     homology; Product type pe : putative enzyme"
     gene            147993..148283
                     /locus_tag="RALCIv1_410012"
     CDS             147993..148283
                     /note="Evidence 4 : Homologs of previously reported genes
                     of unknown function"
                     /locus_tag="RALCIv1_410012"
                     /inference="ab initio prediction:AMIGene:2.0"
                     /product="conserved protein of unknown function"
                     /transl_table=11
     gene            148342..148656
                     /locus_tag="RALCIv1_410013"
     CDS             148342..148656
                     /note="Evidence 3 : Function proposed based on presence of
                     conserved amino acid motif, structural feature or limited
                     homology; Product type pm : putative membrane component"
                     /locus_tag="RALCIv1_410013"
                     /inference="ab initio prediction:AMIGene:2.0"
                     /product="putative transmembrane protein"
                     /transl_table=11
     gene            148678..148845
                     /locus_tag="RALCIv1_410014"
     CDS             148678..148845
                     /note="Evidence 4 : Homologs of previously reported genes
                     of unknown function"
                     /locus_tag="RALCIv1_410014"
                     /inference="ab initio prediction:AMIGene:2.0"
                     /product="conserved exported protein of unknown function"
                     /transl_table=11
     gene            complement(148861..149634)
                     /locus_tag="RALCIv1_410015"
     CDS             complement(148861..149634)
                     /function="2.3.6 : Turnover, degradation"
                     /product="Arginyl-tRNA--protein transferase"
                     /inference="ab initio prediction:AMIGene:2.0"
                     /locus_tag="RALCIv1_410015"
                     /EC_number="2.3.2.8"
                     /note="Evidence 2b : Function of strongly homologous gene;
                     Product type e : enzyme"
                     /transl_table=11
     gene            complement(149621..150367)
                     /locus_tag="RALCIv1_410016"
                     /gene="aat"
     CDS             complement(149621..150367)
                     /function="2.3.6 : Turnover, degradation"
                     /function="7.1 : Cytoplasm"
                     /product="leucyl, phenylalanyl-tRNA-protein transferase"
                     /gene="aat"
                     /inference="ab initio prediction:AMIGene:2.0"
                     /locus_tag="RALCIv1_410016"
                     /EC_number="2.3.2.6"
                     /note="Evidence 2a : Function of homologous gene
                     experimentally demonstrated in an other organism; PubMedId
                     : 7657641; Product type e : enzyme"
                     /transl_table=11
     gene            complement(150402..150989)
                     /locus_tag="RALCIv1_410017"
     CDS             complement(150402..150989)
                     /function="1 : Metabolism"
                     /locus_tag="RALCIv1_410017"
                     /inference="ab initio prediction:AMIGene:2.0"
                     /product="putative nucleoside diphosphate hydrolase
                     (NUDIX)"
                     /transl_table=11
                     /note="Evidence 3 : Function proposed based on presence of
                     conserved amino acid motif, structural feature or limited
                     homology; Product type pe : putative enzyme"
     gene            complement(151151..151227)
                     /locus_tag="RALCIv1_tRNA47"
     tRNA            complement(151151..151227)
                     /locus_tag="RALCIv1_tRNA47"
                     /inference="profile:tRNAscan:1.23"
                     /product="Met tRNA"
     gene            151466..152500
                     /locus_tag="RALCIv1_410018"
                     /gene="pyrD"
     CDS             151466..152500
                     /function="1.5.2.2 : Pyrimidine biosynthesis"
                     /function="7.1 : Cytoplasm"
                     /product="Dihydroorotate dehydrogenase"
                     /gene="pyrD"
                     /inference="ab initio prediction:AMIGene:2.0"
                     /locus_tag="RALCIv1_410018"
                     /EC_number="1.3.3.1"
                     /note="Evidence 2a : Function of homologous gene
                     experimentally demonstrated in an other organism; PubMedId
                     : 12220493, 2992959; Product type e : enzyme"
                     /transl_table=11
     gene            complement(152511..152753)
                     /locus_tag="RALCIv1_410019"
     CDS             complement(152511..152753)
                     /note="Evidence 4 : Homologs of previously reported genes
                     of unknown function"
                     /locus_tag="RALCIv1_410019"
                     /inference="ab initio prediction:AMIGene:2.0"
                     /product="conserved exported protein of unknown function"
                     /transl_table=11
     gene            153147..155048
                     /locus_tag="RALCIv1_410020"
                     /gene="trkD"
     CDS             153147..155048
                     /function="4.2.A.72 : The K+ uptake permease (KUP) family"
                     /locus_tag="RALCIv1_410020"
                     /inference="ab initio prediction:AMIGene:2.0"
                     /product="potassium transporter"
                     /transl_table=11
                     /note="Evidence 2a : Function of homologous gene
                     experimentally demonstrated in an other organism; PubMedId
                     : 10214935, 11682179; Product type t : transporter"
                     /gene="trkD"
     gene            155227..156501
                     /locus_tag="RALCIv1_410021"
     CDS             155227..156501
                     /note="Evidence 4 : Homologs of previously reported genes
                     of unknown function"
                     /locus_tag="RALCIv1_410021"
                     /inference="ab initio prediction:AMIGene:2.0"
                     /product="conserved exported protein of unknown function"
                     /transl_table=11
     gene            complement(156708..157211)
                     /locus_tag="RALCIv1_410022"
     CDS             complement(156708..157211)
                     /note="Evidence 4 : Homologs of previously reported genes
                     of unknown function"
                     /locus_tag="RALCIv1_410022"
                     /inference="ab initio prediction:AMIGene:2.0"
                     /product="conserved exported protein of unknown function"
                     /transl_table=11
     gene            complement(157401..159938)
                     /locus_tag="RALCIv1_410023"
                     /gene="tex"
     CDS             complement(157401..159938)
                     /function="2.2.2 : Transcription related"
                     /function="3.1.2 : Transcriptional level"
                     /locus_tag="RALCIv1_410023"
                     /inference="ab initio prediction:AMIGene:2.0"
                     /product="transcriptional accessory protein"
                     /transl_table=11
                     /note="Evidence 2b : Function of strongly homologous gene;
                     PubMedId : 8755871; Product type f : factor"
                     /gene="tex"
     gene            159990..160646
                     /locus_tag="RALCIv1_410024"
     CDS             159990..160646
                     /note="Evidence 4 : Homologs of previously reported genes
                     of unknown function"
                     /locus_tag="RALCIv1_410024"
                     /inference="ab initio prediction:AMIGene:2.0"
                     /product="conserved exported protein of unknown function"
                     /transl_table=11
     gene            160687..160890
                     /locus_tag="RALCIv1_410025"
     CDS             160687..160890
                     /note="Evidence 4 : Homologs of previously reported genes
                     of unknown function"
                     /locus_tag="RALCIv1_410025"
                     /inference="ab initio prediction:AMIGene:2.0"
                     /product="conserved protein of unknown function"
                     /transl_table=11
     gene            160969..163107
                     /locus_tag="RALCIv1_410026"
     CDS             160969..163107
                     /function="7.1 : Cytoplasm"
                     /function="2.1 : DNA related"
                     /product="putative ATP-dependent helicase"
                     /inference="ab initio prediction:AMIGene:2.0"
                     /locus_tag="RALCIv1_410026"
                     /EC_number="3.6.1.-"
                     /note="Evidence 3 : Function proposed based on presence of
                     conserved amino acid motif, structural feature or limited
                     homology; Product type pe : putative enzyme"
                     /transl_table=11
     gene            complement(163177..163956)
                     /locus_tag="RALCIv1_410027"
     CDS             complement(163177..163956)
                     /function="6.1 : Membrane"
                     /locus_tag="RALCIv1_410027"
                     /inference="ab initio prediction:AMIGene:2.0"
                     /product="putative lipoprotein, ComL family,
                     tetratricopeptide repeats (TPR) domain"
                     /transl_table=11
                     /note="Evidence 3 : Function proposed based on presence of
                     conserved amino acid motif, structural feature or limited
                     homology; Product type pm : putative membrane component"
     gene            164026..165138
                     /locus_tag="RALCIv1_410028"
                     /gene="rluD"
     CDS             164026..165138
                     /function="2.2.3 : RNA modification"
                     /product="Ribosomal large subunit pseudouridine synthase D
                     (rRNA- uridine isomerase D) (rRNA pseudouridylate synthase
                     D)"
                     /gene="rluD"
                     /inference="ab initio prediction:AMIGene:2.0"
                     /locus_tag="RALCIv1_410028"
                     /EC_number="5.4.99.-"
                     /note="Evidence 2a : Function of homologous gene
                     experimentally demonstrated in an other organism; PubMedId
                     : 9660827; Product type e : enzyme"
                     /transl_table=11
     gene            165122..165412
                     /locus_tag="RALCIv1_410029"
     CDS             165122..165412
                     /note="Evidence 4 : Homologs of previously reported genes
                     of unknown function"
                     /locus_tag="RALCIv1_410029"
                     /inference="ab initio prediction:AMIGene:2.0"
                     /product="conserved protein of unknown function"
                     /transl_table=11
     gene            165871..166725
                     /locus_tag="RALCIv1_420001"
     CDS             165871..166725
                     /function="6.5 : Pilus"
                     /function="4.3.A.7 : The Type IV (Conjugal DNA-Protein
                     Transfer) Secretory Pathway (IVSP) Family"
                     /function="5.12 : Biofilm production"
                     /function="5.13 : Virulence associated"
                     /locus_tag="RALCIv1_420001"
                     /inference="ab initio prediction:AMIGene:2.0"
                     /product="Putative pilus assembly (cpaB), transmembrane
                     protein"
                     /transl_table=11
                     /note="Evidence 3 : Function proposed based on presence of
                     conserved amino acid motif, structural feature or limited
                     homology; Product type ps : putative structure"
     gene            166833..168713
                     /locus_tag="RALCIv1_420002"
                     /gene="cpaC"
     CDS             166833..168713
                     /function="4.3.A.5 : The Type II (General) Secretory
                     Pathway (IISP) Family"
                     /function="6.5 : Pilus"
                     /locus_tag="RALCIv1_420002"
                     /inference="ab initio prediction:AMIGene:2.0"
                     /product="pilus assembly secretion protein"
                     /transl_table=11
                     /note="Evidence 2b : Function of strongly homologous gene;
                     Product type t : transporter"
                     /gene="cpaC"
     gene            168751..169059
                     /locus_tag="RALCIv1_420003"
     CDS             168751..169059
                     /note="Evidence 3 : Function proposed based on presence of
                     conserved amino acid motif, structural feature or limited
                     homology; Product type lp : lipoprotein"
                     /locus_tag="RALCIv1_420003"
                     /inference="ab initio prediction:AMIGene:2.0"
                     /product="putative lipoprotein"
                     /transl_table=11
     gene            169121..170314
                     /locus_tag="RALCIv1_420004"
                     /gene="tadZ"
     CDS             169121..170314
                     /locus_tag="RALCIv1_420004"
                     /inference="ab initio prediction:AMIGene:2.0"
                     /product="Flp pilus assembly protein, ATPase"
                     /transl_table=11
                     /note="Evidence 2b : Function of strongly homologous gene;
                     Product type s : structure"
                     /gene="tadZ"
     gene            170339..171703
                     /locus_tag="RALCIv1_420005"
                     /gene="tadA"
     CDS             170339..171703
                     /function="4.3.A.7 : The Type IV (Conjugal DNA-Protein
                     Transfer) Secretory Pathway (IVSP) Family"
                     /function="5.12 : Biofilm production"
                     /function="5.13 : Virulence associated"
                     /function="6.5 : Pilus"
                     /locus_tag="RALCIv1_420005"
                     /inference="ab initio prediction:AMIGene:2.0"
                     /product="Tad secretion sytem protein, secretion ATPase"
                     /transl_table=11
                     /note="Evidence 2a : Function of homologous gene
                     experimentally demonstrated in an other organism; PubMedId
                     : 11566992, 16980493; Product type t : transporter"
                     /gene="tadA"
     gene            171715..172692
                     /locus_tag="RALCIv1_420006"
                     /gene="tadB"
     CDS             171715..172692
                     /locus_tag="RALCIv1_420006"
                     /inference="ab initio prediction:AMIGene:2.0"
                     /product="Tad secretion system, pilus assembly protein"
                     /transl_table=11
                     /note="Evidence 2b : Function of strongly homologous gene;
                     Product type s : structure"
                     /gene="tadB"
     gene            172742..173686
                     /locus_tag="RALCIv1_420007"
                     /gene="tadC"
     CDS             172742..173686
                     /function="4.3.A.7 : The Type IV (Conjugal DNA-Protein
                     Transfer) Secretory Pathway (IVSP) Family"
                     /function="5.12 : Biofilm production"
                     /function="5.13 : Virulence associated"
                     /function="6.5 : Pilus"
                     /locus_tag="RALCIv1_420007"
                     /inference="ab initio prediction:AMIGene:2.0"
                     /product="Tad secretion system, secretion accessory
                     protein"
                     /transl_table=11
                     /note="Evidence 2b : Function of strongly homologous gene;
                     Product type m : membrane component"
                     /gene="tadC"
     gene            173713..174168
                     /locus_tag="RALCIv1_420008"
     CDS             173713..174168
                     /note="Evidence 3 : Function proposed based on presence of
                     conserved amino acid motif, structural feature or limited
                     homology; Product type ps : putative structure"
                     /locus_tag="RALCIv1_420008"
                     /inference="ab initio prediction:AMIGene:2.0"
                     /product="putative pilus related protein, TadE-like"
                     /transl_table=11
     gene            174210..175247
                     /locus_tag="RALCIv1_420009"
     CDS             174210..175247
                     /note="Evidence 4 : Homologs of previously reported genes
                     of unknown function"
                     /locus_tag="RALCIv1_420009"
                     /inference="ab initio prediction:AMIGene:2.0"
                     /product="conserved exported protein of unknown function"
                     /transl_table=11
     gene            175276..176598
                     /locus_tag="RALCIv1_420010"
     CDS             175276..176598
                     /note="Evidence 4 : Homologs of previously reported genes
                     of unknown function"
                     /locus_tag="RALCIv1_420010"
                     /inference="ab initio prediction:AMIGene:2.0"
                     /product="conserved membrane protein of unknown function"
                     /transl_table=11
     gene            176666..177724
                     /locus_tag="RALCIv1_420011"
                     /gene="gtrB"
     CDS             176666..177724
                     /function="8.1 : Prophage genes and phage related
                     functions"
                     /function="1.6.4 : Enterobacterial common antigen (surface
                     glycolipid)"
                     /product="bactoprenol glucosyl transferase; CPS-53 (KpLE1)
                     prophage"
                     /gene="gtrB"
                     /inference="ab initio prediction:AMIGene:2.0"
                     /locus_tag="RALCIv1_420011"
                     /EC_number="2.4.1.-"
                     /note="Evidence 2b : Function of strongly homologous gene;
                     Product type e : enzyme"
                     /transl_table=11
     gene            complement(177990..178166)
                     /locus_tag="RALCIv1_420012"
     CDS             complement(177990..178166)
                     /note="Evidence 5 : No homology to any previously reported
                     sequences"
                     /locus_tag="RALCIv1_420012"
                     /inference="ab initio prediction:AMIGene:2.0"
                     /product="protein of unknown function"
                     /transl_table=11
     gene            complement(178236..179474)
                     /locus_tag="RALCIv1_420013"
     CDS             complement(178236..179474)
                     /note="Evidence 3 : Function proposed based on presence of
                     conserved amino acid motif, structural feature or limited
                     homology; Product type pt : putative transporter"
                     /locus_tag="RALCIv1_420013"
                     /inference="ab initio prediction:AMIGene:2.0"
                     /product="putative transporter, MFS family"
                     /transl_table=11
     gene            complement(179471..181075)
                     /locus_tag="RALCIv1_420014"
     CDS             complement(179471..181075)
                     /product="3'-hydroxymethylcephem-O-carbamoyltransferase
                     (3'- hydroxymethylcephem-O-CASE) (CCT)"
                     /inference="ab initio prediction:AMIGene:2.0"
                     /locus_tag="RALCIv1_420014"
                     /transl_table=11
                     /note="Evidence 2a : Function of homologous gene
                     experimentally demonstrated in an other organism; PubMedId
                     : 7557411; Product type e : enzyme"
                     /EC_number="2.1.3.-"
     gene            complement(181072..182136)
                     /locus_tag="RALCIv1_420015"
     CDS             complement(181072..182136)
                     /note="Evidence 4 : Homologs of previously reported genes
                     of unknown function"
                     /locus_tag="RALCIv1_420015"
                     /inference="ab initio prediction:AMIGene:2.0"
                     /product="conserved protein of unknown function,
                     FMN-dependent nitroreductase-like"
                     /transl_table=11
     gene            complement(182215..182310)
                     /locus_tag="RALCIv1_420016"
     CDS             complement(182215..182310)
                     /note="Evidence 4 : Homologs of previously reported genes
                     of unknown function"
                     /locus_tag="RALCIv1_420016"
                     /inference="ab initio prediction:AMIGene:2.0"
                     /product="conserved protein of unknown function"
                     /transl_table=11
     gene            complement(182749..183198)
                     /locus_tag="RALCIv1_420017"
     CDS             complement(182749..183198)
                     /note="Evidence 3 : Function proposed based on presence of
                     conserved amino acid motif, structural feature or limited
                     homology; Product type pe : putative enzyme"
                     /locus_tag="RALCIv1_420017"
                     /inference="ab initio prediction:AMIGene:2.0"
                     /product="putative bactoprenol-linked glucose translocase
                     (gtrA)"
                     /transl_table=11
     gene            complement(183449..184525)
                     /locus_tag="RALCIv1_420018"
     CDS             complement(183449..184525)
                     /note="Evidence 3 : Function proposed based on presence of
                     conserved amino acid motif, structural feature or limited
                     homology; Product type pe : putative enzyme"
                     /locus_tag="RALCIv1_420018"
                     /inference="ab initio prediction:AMIGene:2.0"
                     /product="putative Peptidase, M48 Ste24p family"
                     /transl_table=11
     gene            complement(184550..185626)
                     /locus_tag="RALCIv1_420019"
     CDS             complement(184550..185626)
                     /note="Evidence 4 : Homologs of previously reported genes
                     of unknown function"
                     /locus_tag="RALCIv1_420019"
                     /inference="ab initio prediction:AMIGene:2.0"
                     /product="conserved membrane protein of unknown function"
                     /transl_table=11
     gene            complement(185848..187500)
                     /locus_tag="RALCIv1_420020"
                     /gene="groL"
     CDS             complement(185848..187500)
                     /function="2.3.4 : Chaperoning, folding"
                     /function="5.1 : Cell division"
                     /function="7.1 : Cytoplasm"
                     /locus_tag="RALCIv1_420020"
                     /inference="ab initio prediction:AMIGene:2.0"
                     /product="chaperone Hsp60 (GroEL), part of GroE chaperone
                     system"
                     /transl_table=11
                     /note="Evidence 2a : Function of homologous gene
                     experimentally demonstrated in an other organism; PubMedId
                     : 9285585; Product type f : factor"
                     /gene="groL"
     gene            complement(187596..187886)
                     /locus_tag="RALCIv1_420021"
                     /gene="groS"
     CDS             complement(187596..187886)
                     /function="2.3.4 : Chaperoning, folding"
                     /function="5.1 : Cell division"
                     /function="7.1 : Cytoplasm"
                     /locus_tag="RALCIv1_420021"
                     /inference="ab initio prediction:AMIGene:2.0"
                     /product="chaperone Hsp10 (GroES), part of GroE chaperone
                     system"
                     /transl_table=11
                     /note="Evidence 2a : Function of homologous gene
                     experimentally demonstrated in an other organism; PubMedId
                     : 9285585; Product type f : factor"
                     /gene="groS"
     gene            188018..188368
                     /locus_tag="RALCIv1_420022"
     CDS             188018..188368
                     /note="Evidence 4 : Homologs of previously reported genes
                     of unknown function"
                     /locus_tag="RALCIv1_420022"
                     /inference="ab initio prediction:AMIGene:2.0"
                     /product="conserved protein of unknown function"
                     /transl_table=11
     gene            complement(188383..188736)
                     /locus_tag="RALCIv1_420023"
     CDS             complement(188383..188736)
                     /note="Evidence 4 : Homologs of previously reported genes
                     of unknown function"
                     /locus_tag="RALCIv1_420023"
                     /inference="ab initio prediction:AMIGene:2.0"
                     /product="conserved protein of unknown function"
                     /transl_table=11
     gene            189076..190329
                     /locus_tag="RALCIv1_420024"
     CDS             189076..190329
                     /function="2.3.4 : Chaperoning, folding"
                     /locus_tag="RALCIv1_420024"
                     /inference="ab initio prediction:AMIGene:2.0"
                     /product="Putative heat shock protein Hsp70"
                     /transl_table=11
                     /note="Evidence 3 : Function proposed based on presence of
                     conserved amino acid motif, structural feature or limited
                     homology; Product type pf : putative factor"
     gene            complement(190965..191888)
                     /locus_tag="RALCIv1_420025"
                     /gene="rdgC"
     CDS             complement(190965..191888)
                     /function="2.1.3 : DNA recombination"
                     /locus_tag="RALCIv1_420025"
                     /inference="ab initio prediction:AMIGene:2.0"
                     /product="Recombination associated protein"
                     /transl_table=11
                     /note="Evidence 2a : Function of homologous gene
                     experimentally demonstrated in an other organism; PubMedId
                     : 10368163, 8807285; Product type f : factor"
                     /gene="rdgC"
     gene            complement(192020..192277)
                     /locus_tag="RALCIv1_420026"
                     /pseudo
     CDS             complement(192020..192277)
                     /locus_tag="RALCIv1_420026"
                     /inference="ab initio prediction:AMIGene:2.0"
                     /pseudo
                     /product="fragment of protein of unknown function (part 2)"
                     /transl_table=11
                     /note="Evidence 5 : No homology to any previously reported
                     sequences"
     gene            complement(192281..192433)
                     /locus_tag="RALCIv1_420027"
                     /pseudo
     CDS             complement(192281..192433)
                     /locus_tag="RALCIv1_420027"
                     /inference="ab initio prediction:AMIGene:2.0"
                     /pseudo
                     /product="fragment of protein of unknown function (part 1)"
                     /transl_table=11
                     /note="Evidence 5 : No homology to any previously reported
                     sequences"
     gene            complement(192360..193094)
                     /locus_tag="RALCIv1_420028"
     CDS             complement(192360..193094)
                     /note="Evidence 4 : Homologs of previously reported genes
                     of unknown function"
                     /locus_tag="RALCIv1_420028"
                     /inference="ab initio prediction:AMIGene:2.0"
                     /product="conserved protein of unknown function"
                     /transl_table=11
     gene            complement(193091..193525)
                     /locus_tag="RALCIv1_420029"
     CDS             complement(193091..193525)
                     /locus_tag="RALCIv1_420029"
                     /inference="ab initio prediction:AMIGene:2.0"
                     /product="N terminal part of guanosine-3',
                     5'-bisdiphosphate 3'-pyrophosphohydrolase protein"
                     /transl_table=11
     gene            complement(193542..193778)
                     /locus_tag="RALCIv1_420030"
     CDS             complement(193542..193778)
                     /note="Evidence 5 : No homology to any previously reported
                     sequences"
                     /locus_tag="RALCIv1_420030"
                     /inference="ab initio prediction:AMIGene:2.0"
                     /product="exported protein of unknown function"
                     /transl_table=11
     gene            194022..194441
                     /locus_tag="RALCIv1_420031"
     CDS             194022..194441
                     /note="Evidence 4 : Homologs of previously reported genes
                     of unknown function"
                     /locus_tag="RALCIv1_420031"
                     /inference="ab initio prediction:AMIGene:2.0"
                     /product="conserved protein of unknown function"
                     /transl_table=11
     gene            195355..195924
                     /locus_tag="RALCIv1_420032"
     CDS             195355..195924
                     /note="Evidence 4 : Homologs of previously reported genes
                     of unknown function"
                     /locus_tag="RALCIv1_420032"
                     /inference="ab initio prediction:AMIGene:2.0"
                     /product="conserved protein of unknown function"
                     /transl_table=11
     gene            complement(196010..196585)
                     /locus_tag="RALCIv1_420033"
     CDS             complement(196010..196585)
                     /note="Evidence 4 : Homologs of previously reported genes
                     of unknown function"
                     /locus_tag="RALCIv1_420033"
                     /inference="ab initio prediction:AMIGene:2.0"
                     /product="conserved membrane protein of unknown function"
                     /transl_table=11
     gene            complement(196582..197469)
                     /locus_tag="RALCIv1_420034"
     CDS             complement(196582..197469)
                     /note="Evidence 3 : Function proposed based on presence of
                     conserved amino acid motif, structural feature or limited
                     homology; Product type lp : lipoprotein"
                     /locus_tag="RALCIv1_420034"
                     /inference="ab initio prediction:AMIGene:2.0"
                     /product="putative ApbE-like lipoprotein"
                     /transl_table=11
     gene            complement(197450..197965)
                     /locus_tag="RALCIv1_420035"
     CDS             complement(197450..197965)
                     /note="Evidence 4 : Homologs of previously reported genes
                     of unknown function"
                     /locus_tag="RALCIv1_420035"
                     /inference="ab initio prediction:AMIGene:2.0"
                     /product="conserved protein of unknown function, putative
                     FMN binding domain"
                     /transl_table=11
     gene            complement(197981..198898)
                     /locus_tag="RALCIv1_420036"
     CDS             complement(197981..198898)
                     /note="Evidence 3 : Function proposed based on presence of
                     conserved amino acid motif, structural feature or limited
                     homology; Product type lp : lipoprotein"
                     /locus_tag="RALCIv1_420036"
                     /inference="ab initio prediction:AMIGene:2.0"
                     /product="putative lipoprotein"
                     /transl_table=11
     gene            complement(199106..200008)
                     /locus_tag="RALCIv1_420037"
                     /gene="ripAA"
     CDS             complement(199106..200008)
                     /locus_tag="RALCIv1_420037"
                     /inference="ab initio prediction:AMIGene:2.0"
                     /product="type III effector AvrA-related protein"
                     /transl_table=11
                     /note="Evidence 2b : Function of strongly homologous gene;
                     Product type ph : phenotype"
                     /gene="ripAA"
     gene            199425..199742
                     /locus_tag="RALCIv1_420038"
     CDS             199425..199742
                     /note="Evidence 4 : Homologs of previously reported genes
                     of unknown function"
                     /locus_tag="RALCIv1_420038"
                     /inference="ab initio prediction:AMIGene:2.0"
                     /product="conserved protein of unknown function"
                     /transl_table=11
     gene            complement(200350..203481)
                     /locus_tag="RALCIv1_430001"
     CDS             complement(200350..203481)
                     /note="Evidence 3 : Function proposed based on presence of
                     conserved amino acid motif, structural feature or limited
                     homology"
                     /locus_tag="RALCIv1_430001"
                     /inference="ab initio prediction:AMIGene:2.0"
                     /product="putative DNA helicase (fragment)"
                     /transl_table=11
     gene            complement(203016..204209)
                     /locus_tag="RALCIv1_430002"
     CDS             complement(203016..204209)
                     /note="Evidence 3 : Function proposed based on presence of
                     conserved amino acid motif, structural feature or limited
                     homology; Product type pe : putative enzyme"
                     /locus_tag="RALCIv1_430002"
                     /inference="ab initio prediction:AMIGene:2.0"
                     /product="putative peptidase"
                     /transl_table=11
     gene            complement(204167..204514)
                     /locus_tag="RALCIv1_430003"
     CDS             complement(204167..204514)
                     /note="Evidence 4 : Homologs of previously reported genes
                     of unknown function"
                     /locus_tag="RALCIv1_430003"
                     /inference="ab initio prediction:AMIGene:2.0"
                     /product="conserved protein of unknown function"
                     /transl_table=11
     gene            205021..205380
                     /locus_tag="RALCIv1_430004"
     CDS             205021..205380
                     /note="Evidence 4 : Homologs of previously reported genes
                     of unknown function"
                     /locus_tag="RALCIv1_430004"
                     /inference="ab initio prediction:AMIGene:2.0"
                     /product="conserved exported protein of unknown function"
                     /transl_table=11
     gene            205549..206718
                     /locus_tag="RALCIv1_430005"
                     /gene="moeB"
     CDS             205549..206718
                     /locus_tag="RALCIv1_430005"
                     /inference="ab initio prediction:AMIGene:2.0"
                     /product="Molybdopterin biosynthesis protein"
                     /transl_table=11
                     /note="Evidence 2b : Function of strongly homologous gene;
                     Product type e : enzyme"
                     /gene="moeB"
     gene            206737..207192
                     /locus_tag="RALCIv1_430006"
     CDS             206737..207192
                     /note="Evidence 4 : Homologs of previously reported genes
                     of unknown function"
                     /locus_tag="RALCIv1_430006"
                     /inference="ab initio prediction:AMIGene:2.0"
                     /product="conserved protein of unknown function"
                     /transl_table=11
     gene            207189..207503
                     /locus_tag="RALCIv1_430007"
                     /gene="cfp10A"
     CDS             207189..207503
                     /locus_tag="RALCIv1_430007"
                     /inference="ab initio prediction:AMIGene:2.0"
                     /product="thiamineS protein"
                     /transl_table=11
                     /note="Evidence 2b : Function of strongly homologous gene;
                     Product type c : carrier"
                     /gene="cfp10A"
     gene            207482..209380
                     /locus_tag="RALCIv1_430008"
     CDS             207482..209380
                     /note="Evidence 2b : Function of strongly homologous gene;
                     Product type e : enzyme"
                     /locus_tag="RALCIv1_430008"
                     /inference="ab initio prediction:AMIGene:2.0"
                     /product="acyl-CoA transferase/carnitine dehydratase"
                     /transl_table=11
     gene            209377..211023
                     /locus_tag="RALCIv1_430009"
     CDS             209377..211023
                     /product="o-succinylbenzoate--CoA ligase"
                     /inference="ab initio prediction:AMIGene:2.0"
                     /locus_tag="RALCIv1_430009"
                     /transl_table=11
                     /note="Evidence 2b : Function of strongly homologous gene;
                     Product type e : enzyme"
                     /EC_number="6.2.1.26"
     gene            211042..212223
                     /locus_tag="RALCIv1_430010"
     CDS             211042..212223
                     /product="Acyl-CoA dehydrogenase"
                     /inference="ab initio prediction:AMIGene:2.0"
                     /locus_tag="RALCIv1_430010"
                     /transl_table=11
                     /note="Evidence 2b : Function of strongly homologous gene;
                     Product type e : enzyme"
                     /EC_number="1.3.99.-"
     gene            212220..213410
                     /locus_tag="RALCIv1_430011"
     CDS             212220..213410
                     /note="Evidence 2b : Function of strongly homologous gene;
                     Product type t : transporter"
                     /locus_tag="RALCIv1_430011"
                     /inference="ab initio prediction:AMIGene:2.0"
                     /product="major facilitator superfamily transporter"
                     /transl_table=11
     gene            213374..214570
                     /locus_tag="RALCIv1_430012"
     CDS             213374..214570
                     /product="Unsaturated glucuronyl hydrolase"
                     /inference="ab initio prediction:AMIGene:2.0"
                     /locus_tag="RALCIv1_430012"
                     /transl_table=11
                     /note="Evidence 2a : Function of homologous gene
                     experimentally demonstrated in an other organism; PubMedId
                     : 10441389, 15148314, 16630576; Product type e : enzyme"
                     /EC_number="3.2.1.-"
     gene            214567..215028
                     /locus_tag="RALCIv1_430013"
     CDS             214567..215028
                     /note="Evidence 4 : Homologs of previously reported genes
                     of unknown function"
                     /locus_tag="RALCIv1_430013"
                     /inference="ab initio prediction:AMIGene:2.0"
                     /product="conserved exported protein of unknown function"
                     /transl_table=11
     gene            215056..216972
                     /locus_tag="RALCIv1_430014"
     CDS             215056..216972
                     /note="Evidence 2b : Function of strongly homologous gene;
                     Product type prc : putative receptor"
                     /locus_tag="RALCIv1_430014"
                     /inference="ab initio prediction:AMIGene:2.0"
                     /product="Tonb-dependent receptor protein"
                     /transl_table=11
     gene            217318..217704
                     /locus_tag="RALCIv1_430015"
     CDS             217318..217704
                     /note="Evidence 4 : Homologs of previously reported genes
                     of unknown function"
                     /locus_tag="RALCIv1_430015"
                     /inference="ab initio prediction:AMIGene:2.0"
                     /product="conserved exported protein of unknown function"
                     /transl_table=11
     gene            217843..218904
                     /locus_tag="RALCIv1_430016"
     CDS             217843..218904
                     /note="Evidence 4 : Homologs of previously reported genes
                     of unknown function"
                     /locus_tag="RALCIv1_430016"
                     /inference="ab initio prediction:AMIGene:2.0"
                     /product="conserved exported protein of unknown function"
                     /transl_table=11
     gene            218894..219460
                     /locus_tag="RALCIv1_430017"
     CDS             218894..219460
                     /note="Evidence 2b : Function of strongly homologous gene;
                     Product type pe : putative enzyme"
                     /locus_tag="RALCIv1_430017"
                     /inference="ab initio prediction:AMIGene:2.0"
                     /product="Alkyl hydroperoxide reductase/ Thiol specific
                     antioxidant"
                     /transl_table=11
     gene            complement(219686..220984)
                     /locus_tag="RALCIv1_430018"
     CDS             complement(219686..220984)
                     /note="Evidence 2b : Function of strongly homologous gene;
                     Product type t : transporter"
                     /locus_tag="RALCIv1_430018"
                     /inference="ab initio prediction:AMIGene:2.0"
                     /product="Chloride channel, voltage gated protein"
                     /transl_table=11
     gene            complement(221340..222191)
                     /locus_tag="RALCIv1_430019"
     CDS             complement(221340..222191)
                     /note="Evidence 4 : Homologs of previously reported genes
                     of unknown function"
                     /locus_tag="RALCIv1_430019"
                     /inference="ab initio prediction:AMIGene:2.0"
                     /product="conserved hypothethical protein"
                     /transl_table=11
     gene            222812..222955
                     /locus_tag="RALCIv1_430020"
     CDS             222812..222955
                     /note="Evidence 5 : No homology to any previously reported
                     sequences"
                     /locus_tag="RALCIv1_430020"
                     /inference="ab initio prediction:AMIGene:2.0"
                     /product="protein of unknown function"
                     /transl_table=11
     gene            complement(222929..223510)
                     /locus_tag="RALCIv1_430021"
     CDS             complement(222929..223510)
                     /note="Evidence 3 : Function proposed based on presence of
                     conserved amino acid motif, structural feature or limited
                     homology; Product type pe : putative enzyme"
                     /locus_tag="RALCIv1_430021"
                     /inference="ab initio prediction:AMIGene:2.0"
                     /product="putative kinase"
                     /transl_table=11
     gene            complement(223602..225479)
                     /locus_tag="RALCIv1_430022"
     CDS             complement(223602..225479)
                     /note="Evidence 4 : Homologs of previously reported genes
                     of unknown function"
                     /locus_tag="RALCIv1_430022"
                     /inference="ab initio prediction:AMIGene:2.0"
                     /product="conserved membrane protein of unknown function"
                     /transl_table=11
     gene            complement(225739..232638)
                     /locus_tag="RALCIv1_430023"
                     /gene="ripS3"
     CDS             complement(225739..232638)
                     /locus_tag="RALCIv1_430023"
                     /inference="ab initio prediction:AMIGene:2.0"
                     /product="putative type III effector protein (Skwp3 )"
                     /transl_table=11
                     /note="Evidence 3 : Function proposed based on presence of
                     conserved amino acid motif, structural feature or limited
                     homology; Product type ph : phenotype"
                     /gene="ripS3"
     gene            complement(232854..233072)
                     /locus_tag="RALCIv1_430024"
     CDS             complement(232854..233072)
                     /note="Evidence 4 : Homologs of previously reported genes
                     of unknown function"
                     /locus_tag="RALCIv1_430024"
                     /inference="ab initio prediction:AMIGene:2.0"
                     /product="conserved protein of unknown function"
                     /transl_table=11
     gene            complement(233391..233555)
                     /locus_tag="RALCIv1_440001"
                     /gene="insD"
                     /pseudo
     CDS             complement(233391..233555)
                     /locus_tag="RALCIv1_440001"
                     /inference="ab initio prediction:AMIGene:2.0"
                     /pseudo
                     /product="fragment of transposase (part 2)"
                     /transl_table=11
                     /note="Evidence 2b : Function of strongly homologous gene;
                     Product type e : enzyme"
                     /gene="insD"
     gene            complement(233567..234184)
                     /locus_tag="RALCIv1_440002"
                     /gene="insD"
                     /pseudo
     CDS             complement(233567..234184)
                     /locus_tag="RALCIv1_440002"
                     /inference="ab initio prediction:AMIGene:2.0"
                     /pseudo
                     /product="fragment of transposase (part 1)"
                     /transl_table=11
                     /note="Evidence 2b : Function of strongly homologous gene;
                     Product type e : enzyme"
                     /gene="insD"
     gene            complement(234181..234345)
                     /locus_tag="RALCIv1_440003"
     CDS             complement(234181..234345)
                     /locus_tag="RALCIv1_440003"
                     /inference="ab initio prediction:AMIGene:2.0"
                     /product="transposase (fragment)"
                     /transl_table=11
     gene            complement(234410..234667)
                     /locus_tag="RALCIv1_440004"
     CDS             complement(234410..234667)
                     /note="Evidence 4 : Homologs of previously reported genes
                     of unknown function"
                     /locus_tag="RALCIv1_440004"
                     /inference="ab initio prediction:AMIGene:2.0"
                     /product="conserved protein of unknown function"
                     /transl_table=11
     gene            complement(234784..235239)
                     /locus_tag="RALCIv1_440005"
     CDS             complement(234784..235239)
                     /note="Evidence 4 : Homologs of previously reported genes
                     of unknown function"
                     /locus_tag="RALCIv1_440005"
                     /inference="ab initio prediction:AMIGene:2.0"
                     /product="conserved exported protein of unknown function"
                     /transl_table=11
     gene            complement(235781..235969)
                     /locus_tag="RALCIv1_440006"
     CDS             complement(235781..235969)
                     /note="Evidence 5 : No homology to any previously reported
                     sequences"
                     /locus_tag="RALCIv1_440006"
                     /inference="ab initio prediction:AMIGene:2.0"
                     /product="protein of unknown function"
                     /transl_table=11
     gene            235881..236462
                     /locus_tag="RALCIv1_440007"
     CDS             235881..236462
                     /note="Evidence 4 : Homologs of previously reported genes
                     of unknown function"
                     /locus_tag="RALCIv1_440007"
                     /inference="ab initio prediction:AMIGene:2.0"
                     /product="conserved protein of unknown function"
                     /transl_table=11
     gene            237029..238801
                     /locus_tag="RALCIv1_440008"
     CDS             237029..238801
                     /note="Evidence 4 : Homologs of previously reported genes
                     of unknown function"
                     /locus_tag="RALCIv1_440008"
                     /inference="ab initio prediction:AMIGene:2.0"
                     /product="conserved exported protein of unknown function"
                     /transl_table=11
     gene            complement(238921..239265)
                     /locus_tag="RALCIv1_440009"
     CDS             complement(238921..239265)
                     /note="Evidence 5 : No homology to any previously reported
                     sequences"
                     /locus_tag="RALCIv1_440009"
                     /inference="ab initio prediction:AMIGene:2.0"
                     /product="protein of unknown function"
                     /transl_table=11
     gene            239346..240584
                     /locus_tag="RALCIv1_440010"
     CDS             239346..240584
                     /note="Evidence 3 : Function proposed based on presence of
                     conserved amino acid motif, structural feature or limited
                     homology; Product type pe : putative enzyme"
                     /locus_tag="RALCIv1_440010"
                     /inference="ab initio prediction:AMIGene:2.0"
                     /product="Putative polyphenol oxidase oxidoreductase
                     protein"
                     /transl_table=11
     gene            240612..241553
                     /locus_tag="RALCIv1_440011"
     CDS             240612..241553
                     /note="Evidence 4 : Homologs of previously reported genes
                     of unknown function"
                     /locus_tag="RALCIv1_440011"
                     /inference="ab initio prediction:AMIGene:2.0"
                     /product="conserved protein of unknown function"
                     /transl_table=11
     gene            241563..243209
                     /locus_tag="RALCIv1_440012"
     CDS             241563..243209
                     /note="Evidence 3 : Function proposed based on presence of
                     conserved amino acid motif, structural feature or limited
                     homology; Product type pm : putative membrane component"
                     /locus_tag="RALCIv1_440012"
                     /inference="ab initio prediction:AMIGene:2.0"
                     /product="putative transmembrane protein"
                     /transl_table=11
     gene            complement(243689..244144)
                     /locus_tag="RALCIv1_440013"
     CDS             complement(243689..244144)
                     /function="5.5 : Adaptation to stress"
                     /locus_tag="RALCIv1_440013"
                     /inference="ab initio prediction:AMIGene:2.0"
                     /product="putative universal stress protein (Usp)"
                     /transl_table=11
                     /note="Evidence 3 : Function proposed based on presence of
                     conserved amino acid motif, structural feature or limited
                     homology; PubMedId : 12071968, 12732303; Product type pf :
                     putative factor"
     gene            complement(244233..245249)
                     /locus_tag="RALCIv1_440014"
     CDS             complement(244233..245249)
                     /product="putative alcohol dehydrogenase superfamily,
                     zinc-containing oxidoreductase protein"
                     /inference="ab initio prediction:AMIGene:2.0"
                     /locus_tag="RALCIv1_440014"
                     /transl_table=11
                     /note="Evidence 3 : Function proposed based on presence of
                     conserved amino acid motif, structural feature or limited
                     homology; Product type pe : putative enzyme"
                     /EC_number="1.1.1.-"
     gene            complement(245294..245485)
                     /locus_tag="RALCIv1_440015"
     CDS             complement(245294..245485)
                     /note="Evidence 4 : Homologs of previously reported genes
                     of unknown function"
                     /locus_tag="RALCIv1_440015"
                     /inference="ab initio prediction:AMIGene:2.0"
                     /product="conserved protein of unknown function"
                     /transl_table=11
     gene            complement(245621..245758)
                     /locus_tag="RALCIv1_440016"
     CDS             complement(245621..245758)
                     /note="Evidence 5 : No homology to any previously reported
                     sequences"
                     /locus_tag="RALCIv1_440016"
                     /inference="ab initio prediction:AMIGene:2.0"
                     /product="protein of unknown function"
                     /transl_table=11
     gene            complement(245798..246268)
                     /locus_tag="RALCIv1_440017"
     CDS             complement(245798..246268)
                     /note="Evidence 4 : Homologs of previously reported genes
                     of unknown function"
                     /locus_tag="RALCIv1_440017"
                     /inference="ab initio prediction:AMIGene:2.0"
                     /product="conserved protein of unknown function"
                     /transl_table=11
     gene            246420..246740
                     /locus_tag="RALCIv1_440018"
     CDS             246420..246740
                     /note="Evidence 4 : Homologs of previously reported genes
                     of unknown function"
                     /locus_tag="RALCIv1_440018"
                     /inference="ab initio prediction:AMIGene:2.0"
                     /product="conserved protein of unknown function"
                     /transl_table=11
     gene            246907..247269
                     /locus_tag="RALCIv1_440019"
     CDS             246907..247269
                     /note="Evidence 3 : Function proposed based on presence of
                     conserved amino acid motif, structural feature or limited
                     homology; Product type pr : putative regulator"
                     /locus_tag="RALCIv1_440019"
                     /inference="ab initio prediction:AMIGene:2.0"
                     /product="putative dnak suppressor protein"
                     /transl_table=11
     gene            complement(247330..247608)
                     /locus_tag="RALCIv1_440020"
     CDS             complement(247330..247608)
                     /note="Evidence 4 : Homologs of previously reported genes
                     of unknown function"
                     /locus_tag="RALCIv1_440020"
                     /inference="ab initio prediction:AMIGene:2.0"
                     /product="conserved protein of unknown function"
                     /transl_table=11
     gene            247657..247878
                     /locus_tag="RALCIv1_440021"
     CDS             247657..247878
                     /note="Evidence 5 : No homology to any previously reported
                     sequences"
                     /locus_tag="RALCIv1_440021"
                     /inference="ab initio prediction:AMIGene:2.0"
                     /product="protein of unknown function"
                     /transl_table=11
     gene            complement(248009..248464)
                     /locus_tag="RALCIv1_440022"
                     /gene="rnhA"
     CDS             complement(248009..248464)
                     /function="1.2.1 : RNA"
                     /function="2.1.1 : DNA replication"
                     /function="2.3.6 : Turnover, degradation"
                     /function="7.1 : Cytoplasm"
                     /product="Ribonuclease H (RNase H)"
                     /gene="rnhA"
                     /inference="ab initio prediction:AMIGene:2.0"
                     /locus_tag="RALCIv1_440022"
                     /EC_number="3.1.26.4"
                     /note="Evidence 2a : Function of homologous gene
                     experimentally demonstrated in an other organism; PubMedId
                     : 1311386; Product type e : enzyme"
                     /transl_table=11
     gene            complement(248510..249286)
                     /locus_tag="RALCIv1_440023"
     CDS             complement(248510..249286)
                     /note="Evidence 3 : Function proposed based on presence of
                     conserved amino acid motif, structural feature or limited
                     homology; Product type pe : putative enzyme"
                     /locus_tag="RALCIv1_440023"
                     /inference="ab initio prediction:AMIGene:2.0"
                     /product="putative S-adenosyl-L-methionine-dependent
                     methyltransferase"
                     /transl_table=11
     gene            249402..250229
                     /locus_tag="RALCIv1_440024"
                     /gene="gloB"
     CDS             249402..250229
                     /function="1.7.23 : Methylglyoxal metabolism"
                     /product="Hydroxyacylglutathione hydrolase"
                     /gene="gloB"
                     /inference="ab initio prediction:AMIGene:2.0"
                     /locus_tag="RALCIv1_440024"
                     /EC_number="3.1.2.6"
                     /note="Evidence 2a : Function of homologous gene
                     experimentally demonstrated in an other organism; PubMedId
                     : 8550579; Product type pe : putative enzyme"
                     /transl_table=11
     gene            250369..251907
                     /locus_tag="RALCIv1_440025"
                     /gene="mltD"
     CDS             250369..251907
                     /function="1.6.7 : Peptidoglycan (murein)"
                     /function="2.2.2 : Transcription related"
                     /function="7.1 : Cytoplasm"
                     /product="Membrane-bound lytic murein transglycosylase D"
                     /gene="mltD"
                     /inference="ab initio prediction:AMIGene:2.0"
                     /locus_tag="RALCIv1_440025"
                     /EC_number="3.2.1.-"
                     /note="Evidence 2a : Function of homologous gene
                     experimentally demonstrated in an other organism; PubMedId
                     : 10843862; Product type e : enzyme"
                     /transl_table=11
     gene            252059..253957
                     /locus_tag="RALCIv1_440026"
                     /gene="prpE"
     CDS             252059..253957
                     /function="1.1.2.3 : Propionate degradation"
                     /function="7.1 : Cytoplasm"
                     /product="Propionate--CoA ligase"
                     /gene="prpE"
                     /inference="ab initio prediction:AMIGene:2.0"
                     /locus_tag="RALCIv1_440026"
                     /EC_number="6.2.1.17"
                     /note="Evidence 2a : Function of homologous gene
                     experimentally demonstrated in an other organism; PubMedId
                     : 10411265; Product type pe : putative enzyme"
                     /transl_table=11
     gene            254270..255406
                     /locus_tag="RALCIv1_440027"
                     /gene="carA"
     CDS             254270..255406
                     /function="1.5.1.3 : Arginine"
                     /function="1.5.2.2 : Pyrimidine biosynthesis"
                     /function="7.1 : Cytoplasm"
                     /product="Carbamoyl-phosphate synthase small chain
                     (Carbamoyl- phosphate synthetase glutamine chain)"
                     /gene="carA"
                     /inference="ab initio prediction:AMIGene:2.0"
                     /locus_tag="RALCIv1_440027"
                     /EC_number="6.3.5.5"
                     /note="Evidence 2a : Function of homologous gene
                     experimentally demonstrated in an other organism; PubMedId
                     : 10029528; Product type e : enzyme"
                     /transl_table=11
     gene            255429..256106
                     /locus_tag="RALCIv1_440028"
     CDS             255429..256106
                     /function="4.2.A.76 : The Resistance to
                     Homoserine/Threonine (RhtB) Family"
                     /function="6.1 : Membrane"
                     /locus_tag="RALCIv1_440028"
                     /inference="ab initio prediction:AMIGene:2.0"
                     /product="putative amino acid efflux protein, RhtB family"
                     /transl_table=11
                     /note="Evidence 3 : Function proposed based on presence of
                     conserved amino acid motif, structural feature or limited
                     homology; Product type pt : putative transporter"
     gene            256123..259368
                     /locus_tag="RALCIv1_440029"
                     /gene="carB"
     CDS             256123..259368
                     /function="1.5.1.3 : Arginine"
                     /function="1.5.2.2 : Pyrimidine biosynthesis"
                     /function="7.1 : Cytoplasm"
                     /product="Carbamoyl-phosphate synthase large chain
                     (Carbamoyl- phosphate synthetase ammonia chain)"
                     /gene="carB"
                     /inference="ab initio prediction:AMIGene:2.0"
                     /locus_tag="RALCIv1_440029"
                     /EC_number="6.3.5.5"
                     /note="Evidence 2b : Function of strongly homologous gene;
                     Product type e : enzyme"
                     /transl_table=11
     gene            259568..260044
                     /locus_tag="RALCIv1_440030"
                     /gene="greA"
     CDS             259568..260044
                     /function="2.2.2 : Transcription related"
                     /function="3.1.2 : Transcriptional level"
                     /function="7.1 : Cytoplasm"
                     /locus_tag="RALCIv1_440030"
                     /inference="ab initio prediction:AMIGene:2.0"
                     /product="transcription elongation factor"
                     /transl_table=11
                     /note="Evidence 2a : Function of homologous gene
                     experimentally demonstrated in an other organism; PubMedId
                     : 14633991, 2243801, 7854424, 9054416, 91057148, 93028374,
                     93161419, 9512710, 99367469; Product type f : factor"
                     /gene="greA"
     gene            260065..260532
                     /locus_tag="RALCIv1_440031"
     CDS             260065..260532
                     /note="Evidence 4 : Homologs of previously reported genes
                     of unknown function"
                     /locus_tag="RALCIv1_440031"
                     /inference="ab initio prediction:AMIGene:2.0"
                     /product="conserved membrane protein of unknown function"
                     /transl_table=11
     gene            complement(260588..261085)
                     /locus_tag="RALCIv1_440032"
     CDS             complement(260588..261085)
                     /note="Evidence 3 : Function proposed based on presence of
                     conserved amino acid motif, structural feature or limited
                     homology; PubMedId : 18705885; Product type pf : putative
                     factor"
                     /locus_tag="RALCIv1_440032"
                     /inference="ab initio prediction:AMIGene:2.0"
                     /product="putative RNA_binding protein"
                     /transl_table=11
     gene            261153..261845
                     /locus_tag="RALCIv1_440033"
                     /gene="rrmJ"
     CDS             261153..261845
                     /function="5.1 : Cell division"
                     /product="23S rRNA methyltransferase"
                     /gene="rrmJ"
                     /inference="ab initio prediction:AMIGene:2.0"
                     /locus_tag="RALCIv1_440033"
                     /EC_number="2.1.1.-"
                     /note="Evidence 2a : Function of homologous gene
                     experimentally demonstrated in an other organism; PubMedId
                     : 10748051; Product type e : enzyme"
                     /transl_table=11
     gene            261980..263866
                     /locus_tag="RALCIv1_440034"
                     /gene="ftsH"
     CDS             261980..263866
                     /function="1.2.3 : Proteins/peptides/glycopeptides"
                     /function="6.1 : Membrane"
                     /function="7.3 : Inner membrane"
                     /product="Cell division protein, ATP-dependent zinc-metallo
                     protease; AAA ATPase and peptidase M41 families"
                     /gene="ftsH"
                     /inference="ab initio prediction:AMIGene:2.0"
                     /locus_tag="RALCIv1_440034"
                     /EC_number="3.4.24.-"
                     /note="Evidence 2a : Function of homologous gene
                     experimentally demonstrated in an other organism; PubMedId
                     : 12037319, 1925026, 6389496, 7781608, 8106505, 8248182,
                     8444796, 8444797, 92065796, 93186701, 94068502, 94148987,
                     9573051, 9636708, 9643547, 9712851, 99444093; Product type
                     e : enzyme"
                     /transl_table=11
     gene            263997..264860
                     /locus_tag="RALCIv1_440035"
                     /gene="folP"
     CDS             263997..264860
                     /function="1.5.3.2 : Folic acid"
                     /product="Dihydropteroate synthase"
                     /gene="folP"
                     /inference="ab initio prediction:AMIGene:2.0"
                     /locus_tag="RALCIv1_440035"
                     /EC_number="2.5.1.15"
                     /note="Evidence 2a : Function of homologous gene
                     experimentally demonstrated in an other organism; PubMedId
                     : 8304179; Product type e : enzyme"
                     /transl_table=11
     gene            264965..266308
                     /locus_tag="RALCIv1_440036"
                     /gene="glmM"
     CDS             264965..266308
                     /function="1.6.3.1 : O antigen"
                     /function="1.6.4 : Enterobacterial common antigen (surface
                     glycolipid)"
                     /function="1.6.7 : Peptidoglycan (murein)"
                     /function="1.7.10 : Sugar nucleotide biosynthesis,
                     conversions"
                     /function="1.7.12 : Amino sugar conversions"
                     /function="1.7.9 : Misc. glucose metabolism"
                     /function="6.1 : Membrane"
                     /function="6.2 : Peptidoglycan (murein)"
                     /function="6.3 : Surface antigens (ECA, O antigen of LPS)"
                     /function="7.1 : Cytoplasm"
                     /product="phosphoglucosamine mutase"
                     /gene="glmM"
                     /inference="ab initio prediction:AMIGene:2.0"
                     /locus_tag="RALCIv1_440036"
                     /EC_number="5.4.2.10"
                     /note="Evidence 2a : Function of homologous gene
                     experimentally demonstrated in an other organism; PubMedId
                     : 8550580; Product type e : enzyme"
                     /transl_table=11
     gene            266493..267524
                     /locus_tag="RALCIv1_440037"
                     /gene="pstS"
     CDS             266493..267524
                     /function="1.8.1 : Phosphorous metabolism"
                     /function="4.3.A.1.p : periplasmic binding component"
                     /function="7.2 : Periplasmic space"
                     /locus_tag="RALCIv1_440037"
                     /inference="ab initio prediction:AMIGene:2.0"
                     /product="Phosphate-binding protein pstS precursor (PBP),
                     ABC transporter"
                     /transl_table=11
                     /note="Evidence 2b : Function of strongly homologous gene;
                     PubMedId : 8226621; Product type t : transporter"
                     /gene="pstS"
     gene            267606..268571
                     /locus_tag="RALCIv1_440038"
                     /gene="pstC"
     CDS             267606..268571
                     /function="1.8.1 : Phosphorous metabolism"
                     /function="4.3.A.1.m : membrane component"
                     /function="6.1 : Membrane"
                     /function="7.3 : Inner membrane"
                     /locus_tag="RALCIv1_440038"
                     /inference="ab initio prediction:AMIGene:2.0"
                     /product="Phosphate transport system permease, ABC
                     transporter"
                     /transl_table=11
                     /note="Evidence 2a : Function of homologous gene
                     experimentally demonstrated in an other organism; PubMedId
                     : 2993631, 8226621; Product type t : transporter"
                     /gene="pstC"
     gene            268568..269494
                     /locus_tag="RALCIv1_440039"
                     /gene="pstA"
     CDS             268568..269494
                     /function="1.8.1 : Phosphorous metabolism"
                     /function="4.3.A.1.m : membrane component"
                     /function="6.1 : Membrane"
                     /function="7.3 : Inner membrane"
                     /locus_tag="RALCIv1_440039"
                     /inference="ab initio prediction:AMIGene:2.0"
                     /product="Phosphate transport system permease, ABC
                     transporter"
                     /transl_table=11
                     /note="Evidence 2a : Function of homologous gene
                     experimentally demonstrated in an other organism; PubMedId
                     : 2993631, 3881386; Product type t : transporter"
                     /gene="pstA"
     gene            269491..270282
                     /locus_tag="RALCIv1_440040"
                     /gene="pstB"
     CDS             269491..270282
                     /function="1.8.1 : Phosphorous metabolism"
                     /function="4.3.A.1.a : ATP binding component"
                     /function="7.1 : Cytoplasm"
                     /product="Phosphate import ATP-binding protein, ABC
                     transporter"
                     /gene="pstB"
                     /inference="ab initio prediction:AMIGene:2.0"
                     /locus_tag="RALCIv1_440040"
                     /EC_number="3.6.3.27"
                     /note="Evidence 2a : Function of homologous gene
                     experimentally demonstrated in an other organism; PubMedId
                     : 2993631, 3881386; Product type t : transporter"
                     /transl_table=11
     gene            270313..271020
                     /locus_tag="RALCIv1_440041"
                     /gene="phoU"
     CDS             270313..271020
                     /function="1.8.1 : Phosphorous metabolism"
                     /function="3.1.4 : Regulation level unknown"
                     /locus_tag="RALCIv1_440041"
                     /inference="ab initio prediction:AMIGene:2.0"
                     /product="negative regulator of PhoR/PhoB two-component
                     regulator"
                     /transl_table=11
                     /note="Evidence 2a : Function of homologous gene
                     experimentally demonstrated in an other organism; PubMedId
                     : 2993631, 3536855; Product type r : regulator"
                     /gene="phoU"
     gene            271044..271757
                     /locus_tag="RALCIv1_440042"
                     /gene="phoB"
     CDS             271044..271757
                     /function="1.8.1 : Phosphorous metabolism"
                     /function="2.2.2 : Transcription related"
                     /function="3.1.2.2 : Activator"
                     /function="3.1.2.4.3 : Two-component regulatory systems
                     (external signal)"
                     /function="3.3.2 : Regulon (a network of operons encoding
                     related functions)"
                     /function="7.1 : Cytoplasm"
                     /locus_tag="RALCIv1_440042"
                     /inference="ab initio prediction:AMIGene:2.0"
                     /product="DNA-binding response regulator in two-component
                     regulatory system with phoR"
                     /transl_table=11
                     /note="Evidence 2a : Function of homologous gene
                     experimentally demonstrated in an other organism; PubMedId
                     : 10653699, 2115874, 3537313; Product type r : regulator"
                     /gene="phoB"
     gene            271843..273174
                     /locus_tag="RALCIv1_440043"
                     /gene="phoR"
     CDS             271843..273174
                     /function="1.8.1 : Phosphorous metabolism"
                     /function="2.3.3 : Posttranslational modification"
                     /function="3.1.2.4.3 : Two-component regulatory systems
                     (external signal)"
                     /function="3.1.3.2 : Covalent modification, demodification,
                     maturation"
                     /function="6.1 : Membrane"
                     /function="7.3 : Inner membrane"
                     /product="sensor histidine kinase in two-component
                     regulatory system with phoB"
                     /gene="phoR"
                     /inference="ab initio prediction:AMIGene:2.0"
                     /locus_tag="RALCIv1_440043"
                     /EC_number="2.7.13.3"
                     /note="Evidence 2a : Function of homologous gene
                     experimentally demonstrated in an other organism; PubMedId
                     : 2187152, 3550103, 8391104; Product type r : regulator"
                     /transl_table=11
     gene            complement(273252..275429)
                     /locus_tag="RALCIv1_440044"
                     /gene="ppk"
     CDS             complement(273252..275429)
                     /function="1.8.1 : Phosphorous metabolism"
                     /product="Polyphosphate kinase"
                     /gene="ppk"
                     /inference="ab initio prediction:AMIGene:2.0"
                     /locus_tag="RALCIv1_440044"
                     /EC_number="2.7.4.1"
                     /note="Evidence 2a : Function of homologous gene
                     experimentally demonstrated in an other organism; PubMedId
                     : 7729865; Product type e : enzyme"
                     /transl_table=11
     gene            275589..277127
                     /locus_tag="RALCIv1_440045"
                     /gene="ppx"
     CDS             275589..277127
                     /function="1.8.1 : Phosphorous metabolism"
                     /product="exopolyphosphatase"
                     /gene="ppx"
                     /inference="ab initio prediction:AMIGene:2.0"
                     /locus_tag="RALCIv1_440045"
                     /EC_number="3.6.1.11"
                     /note="Evidence 2a : Function of homologous gene
                     experimentally demonstrated in an other organism; PubMedId
                     : 8380170; Product type e : enzyme"
                     /transl_table=11
     gene            complement(277214..278050)
                     /locus_tag="RALCIv1_440046"
     CDS             complement(277214..278050)
                     /note="Evidence 4 : Homologs of previously reported genes
                     of unknown function"
                     /locus_tag="RALCIv1_440046"
                     /inference="ab initio prediction:AMIGene:2.0"
                     /product="conserved protein of unknown function, hemolysin
                     and Acyl-CoA N-acyltransferase domains"
                     /transl_table=11
     gene            complement(278204..278677)
                     /locus_tag="RALCIv1_440047"
     CDS             complement(278204..278677)
                     /function="1.8.1 : Phosphorous metabolism"
                     /product="putative phosphohistidine phosphatase (sixA)"
                     /inference="ab initio prediction:AMIGene:2.0"
                     /locus_tag="RALCIv1_440047"
                     /EC_number="3.1.3.-"
                     /note="Evidence 3 : Function proposed based on presence of
                     conserved amino acid motif, structural feature or limited
                     homology; Product type pe : putative enzyme"
                     /transl_table=11
     gene            278817..278893
                     /locus_tag="RALCIv1_tRNA1"
     tRNA            278817..278893
                     /locus_tag="RALCIv1_tRNA1"
                     /inference="profile:tRNAscan:1.23"
                     /product="Pro tRNA"
     gene            complement(279367..280536)
                     /locus_tag="RALCIv1_440048"
     CDS             complement(279367..280536)
                     /product="putative acyltransferase"
                     /inference="ab initio prediction:AMIGene:2.0"
                     /locus_tag="RALCIv1_440048"
                     /transl_table=11
                     /note="Evidence 3 : Function proposed based on presence of
                     conserved amino acid motif, structural feature or limited
                     homology; Product type pe : putative enzyme"
                     /EC_number="2.3.1.-"
     gene            complement(280583..281917)
                     /locus_tag="RALCIv1_440049"
     CDS             complement(280583..281917)
                     /note="Evidence 5 : No homology to any previously reported
                     sequences"
                     /locus_tag="RALCIv1_440049"
                     /inference="ab initio prediction:AMIGene:2.0"
                     /product="protein of unknown function"
                     /transl_table=11
     gene            complement(280687..280920)
                     /locus_tag="RALCIv1_440050"
     CDS             complement(280687..280920)
                     /note="Evidence 4 : Homologs of previously reported genes
                     of unknown function"
                     /locus_tag="RALCIv1_440050"
                     /inference="ab initio prediction:AMIGene:2.0"
                     /product="conserved protein of unknown function"
                     /transl_table=11
     gene            complement(280993..281814)
                     /locus_tag="RALCIv1_440051"
     CDS             complement(280993..281814)
                     /note="Evidence 4 : Homologs of previously reported genes
                     of unknown function"
                     /locus_tag="RALCIv1_440051"
                     /inference="ab initio prediction:AMIGene:2.0"
                     /product="conserved membrane protein of unknown function,
                     DUF81"
                     /transl_table=11
     gene            complement(281818..281934)
                     /locus_tag="RALCIv1_440052"
     CDS             complement(281818..281934)
                     /note="Evidence 5 : No homology to any previously reported
                     sequences"
                     /locus_tag="RALCIv1_440052"
                     /inference="ab initio prediction:AMIGene:2.0"
                     /product="protein of unknown function"
                     /transl_table=11
     gene            282208..283413
                     /locus_tag="RALCIv1_450001"
                     /gene="RS_T3E_Hyp9"
     CDS             282208..283413
                     /locus_tag="RALCIv1_450001"
                     /inference="ab initio prediction:AMIGene:2.0"
                     /product="putative type III effector"
                     /transl_table=11
                     /note="Evidence 3 : Function proposed based on presence of
                     conserved amino acid motif, structural feature or limited
                     homology; Product type ph : phenotype"
                     /gene="RS_T3E_Hyp9"
     gene            complement(283517..284608)
                     /locus_tag="RALCIv1_450002"
                     /gene="paaE"
     CDS             complement(283517..284608)
                     /function="1.1.5.1 : Phenylacetic acid degradation"
                     /function="1.4 : Energy production/transport"
                     /locus_tag="RALCIv1_450002"
                     /inference="ab initio prediction:AMIGene:2.0"
                     /product="phenylacetic acid degradation protein with
                     NADP-linked, 2Fe-2S ferredoxin-like and riboflavin
                     synthase-like domains"
                     /transl_table=11
                     /note="Evidence 2a : Function of homologous gene
                     experimentally demonstrated in an other organism; PubMedId
                     : 10766858, 11260461, 9748275; Product type e : enzyme"
                     /gene="paaE"
     gene            complement(284623..285177)
                     /locus_tag="RALCIv1_450003"
                     /gene="paaD"
     CDS             complement(284623..285177)
                     /function="1.1.5.1 : Phenylacetic acid degradation"
                     /locus_tag="RALCIv1_450003"
                     /inference="ab initio prediction:AMIGene:2.0"
                     /product="Phenylacetic acid degradation protein paaD"
                     /transl_table=11
                     /note="Evidence 2a : Function of homologous gene
                     experimentally demonstrated in an other organism; PubMedId
                     : 10766858, 11260461, 9748275; Product type e : enzyme"
                     /gene="paaD"
     gene            complement(285171..285983)
                     /locus_tag="RALCIv1_450004"
                     /gene="paaC"
     CDS             complement(285171..285983)
                     /locus_tag="RALCIv1_450004"
                     /inference="ab initio prediction:AMIGene:2.0"
                     /product="Phenylacetic acid degradation protein paaC"
                     /transl_table=11
                     /note="Evidence 2b : Function of strongly homologous gene;
                     PubMedId : 10766858, 9748275; Product type e : enzyme"
                     /gene="paaC"
     gene            complement(285993..286280)
                     /locus_tag="RALCIv1_450005"
                     /gene="paaB"
     CDS             complement(285993..286280)
                     /function="1.1.5.1 : Phenylacetic acid degradation"
                     /locus_tag="RALCIv1_450005"
                     /inference="ab initio prediction:AMIGene:2.0"
                     /product="subunit of multicomponent oxygenase, phenylacetic
                     acid degradation"
                     /transl_table=11
                     /note="Evidence 2a : Function of homologous gene
                     experimentally demonstrated in an other organism; PubMedId
                     : 10766858, 11260461, 9748275; Product type pe : putative
                     enzyme"
                     /gene="paaB"
     gene            complement(286292..287341)
                     /locus_tag="RALCIv1_450006"
                     /gene="paaA"
     CDS             complement(286292..287341)
                     /function="1.1.5.1 : Phenylacetic acid degradation"
                     /locus_tag="RALCIv1_450006"
                     /inference="ab initio prediction:AMIGene:2.0"
                     /product="subunit of multicomponent oxygenase, phenylacetic
                     acid degradation"
                     /transl_table=11
                     /note="Evidence 2a : Function of homologous gene
                     experimentally demonstrated in an other organism; PubMedId
                     : 10766858, 11260461, 9748275; Product type e : enzyme"
                     /gene="paaA"
     gene            286301..287665
                     /locus_tag="RALCIv1_450007"
     CDS             286301..287665
                     /note="Evidence 4 : Homologs of previously reported genes
                     of unknown function"
                     /locus_tag="RALCIv1_450007"
                     /inference="ab initio prediction:AMIGene:2.0"
                     /product="conserved protein of unknown function"
                     /transl_table=11
     gene            287800..289308
                     /locus_tag="RALCIv1_450008"
     CDS             287800..289308
                     /product="putative serine protease protein"
                     /inference="ab initio prediction:AMIGene:2.0"
                     /locus_tag="RALCIv1_450008"
                     /transl_table=11
                     /note="Evidence 3 : Function proposed based on presence of
                     conserved amino acid motif, structural feature or limited
                     homology"
                     /EC_number="3.4.21.-"
     gene            289188..289436
                     /locus_tag="RALCIv1_450009"
     CDS             289188..289436
                     /note="Evidence 5 : No homology to any previously reported
                     sequences"
                     /locus_tag="RALCIv1_450009"
                     /inference="ab initio prediction:AMIGene:2.0"
                     /product="protein of unknown function"
                     /transl_table=11
     gene            289390..289626
                     /locus_tag="RALCIv1_450010"
     CDS             289390..289626
                     /note="Evidence 4 : Homologs of previously reported genes
                     of unknown function"
                     /locus_tag="RALCIv1_450010"
                     /inference="ab initio prediction:AMIGene:2.0"
                     /product="conserved protein of unknown function"
                     /transl_table=11
     gene            complement(289599..290543)
                     /locus_tag="RALCIv1_450011"
     CDS             complement(289599..290543)
                     /function="5.3 : Motility (incl. chemotaxis, energytaxis,
                     aerotaxis, redoxtaxis)"
                     /function="3.1.2.4.3 : Two-component regulatory systems
                     (external signal)"
                     /locus_tag="RALCIv1_450011"
                     /inference="ab initio prediction:AMIGene:2.0"
                     /product="putative response regulator receiver, CheW-like
                     domain"
                     /transl_table=11
                     /note="Evidence 3 : Function proposed based on presence of
                     conserved amino acid motif, structural feature or limited
                     homology; Product type pr : putative regulator"
     gene            290831..290908
                     /locus_tag="RALCIv1_tRNA2"
     tRNA            290831..290908
                     /locus_tag="RALCIv1_tRNA2"
                     /inference="profile:tRNAscan:1.23"
                     /product="Lys tRNA"
     gene            complement(290865..291221)
                     /locus_tag="RALCIv1_450012"
     CDS             complement(290865..291221)
                     /note="Evidence 3 : Function proposed based on presence of
                     conserved amino acid motif, structural feature or limited
                     homology"
                     /locus_tag="RALCIv1_450012"
                     /inference="ab initio prediction:AMIGene:2.0"
                     /product="putative site-specific integrase/recombinase
                     protein"
                     /transl_table=11
     gene            complement(291218..291514)
                     /locus_tag="RALCIv1_450013"
     CDS             complement(291218..291514)
                     /note="Evidence 3 : Function proposed based on presence of
                     conserved amino acid motif, structural feature or limited
                     homology"
                     /locus_tag="RALCIv1_450013"
                     /inference="ab initio prediction:AMIGene:2.0"
                     /product="putative bacteriophage related protein"
                     /transl_table=11
     gene            complement(291303..291716)
                     /locus_tag="RALCIv1_450014"
     CDS             complement(291303..291716)
                     /note="Evidence 5 : No homology to any previously reported
                     sequences"
                     /locus_tag="RALCIv1_450014"
                     /inference="ab initio prediction:AMIGene:2.0"
                     /product="protein of unknown function"
                     /transl_table=11
     gene            complement(291717..291923)
                     /locus_tag="RALCIv1_450015"
     CDS             complement(291717..291923)
                     /note="Evidence 4 : Homologs of previously reported genes
                     of unknown function"
                     /locus_tag="RALCIv1_450015"
                     /inference="ab initio prediction:AMIGene:2.0"
                     /product="conserved protein of unknown function"
                     /transl_table=11
     gene            complement(292069..292875)
                     /locus_tag="RALCIv1_450016"
     CDS             complement(292069..292875)
                     /product="short chain dehydrogenase"
                     /inference="ab initio prediction:AMIGene:2.0"
                     /locus_tag="RALCIv1_450016"
                     /transl_table=11
                     /note="Evidence 2b : Function of strongly homologous gene;
                     Product type e : enzyme"
                     /EC_number="1.1.1.62"
     gene            complement(292968..294428)
                     /locus_tag="RALCIv1_450017"
     CDS             complement(292968..294428)
                     /note="Evidence 2b : Function of strongly homologous gene;
                     Product type s : structure"
                     /locus_tag="RALCIv1_450017"
                     /inference="ab initio prediction:AMIGene:2.0"
                     /product="outer membrane lipoprotein, efflux system"
                     /transl_table=11
     gene            complement(295020..295199)
                     /locus_tag="RALCIv1_450018"
     CDS             complement(295020..295199)
                     /note="Evidence 5 : No homology to any previously reported
                     sequences"
                     /locus_tag="RALCIv1_450018"
                     /inference="ab initio prediction:AMIGene:2.0"
                     /product="protein of unknown function"
                     /transl_table=11
     gene            295218..296330
                     /locus_tag="RALCIv1_450019"
     CDS             295218..296330
                     /note="Evidence 3 : Function proposed based on presence of
                     conserved amino acid motif, structural feature or limited
                     homology; Product type pt : putative transporter"
                     /locus_tag="RALCIv1_450019"
                     /inference="ab initio prediction:AMIGene:2.0"
                     /product="putative multidrug efflux protein"
                     /transl_table=11
     gene            296327..299449
                     /locus_tag="RALCIv1_450020"
     CDS             296327..299449
                     /note="Evidence 3 : Function proposed based on presence of
                     conserved amino acid motif, structural feature or limited
                     homology; Product type pt : putative transporter"
                     /locus_tag="RALCIv1_450020"
                     /inference="ab initio prediction:AMIGene:2.0"
                     /product="putative cation efflux system protein precursor,
                     acriflavin resistance protein domain"
                     /transl_table=11
     gene            299982..304034
                     /locus_tag="RALCIv1_460001"
                     /gene="ripR"
                     /pseudo
     CDS             299982..304034
                     /locus_tag="RALCIv1_460001"
                     /inference="ab initio prediction:AMIGene:2.0"
                     /pseudo
                     /product="putative type III effector protein, HopR1 family
                     (fragment)"
                     /transl_table=11
                     /note="Evidence 3 : Function proposed based on presence of
                     conserved amino acid motif, structural feature or limited
                     homology; Product type ph : phenotype"
                     /gene="ripR"
     gene            304345..305256
                     /locus_tag="RALCIv1_460002"
                     /gene="frcK"
     CDS             304345..305256
                     /product="Fructokinase"
                     /inference="ab initio prediction:AMIGene:2.0"
                     /locus_tag="RALCIv1_460002"
                     /transl_table=11
                     /note="Evidence 2b : Function of strongly homologous gene;
                     Product type e : enzyme"
                     /EC_number="2.7.1.4"
                     /gene="frcK"
     gene            complement(305360..307489)
                     /locus_tag="RALCIv1_460003"
     CDS             complement(305360..307489)
                     /note="Evidence 3 : Function proposed based on presence of
                     conserved amino acid motif, structural feature or limited
                     homology; Product type prc : putative receptor"
                     /locus_tag="RALCIv1_460003"
                     /inference="ab initio prediction:AMIGene:2.0"
                     /product="putative TonB-dependent siderophore receptor
                     precursor"
                     /transl_table=11
     gene            307652..308866
                     /locus_tag="RALCIv1_460004"
     CDS             307652..308866
                     /note="Evidence 3 : Function proposed based on presence of
                     conserved amino acid motif, structural feature or limited
                     homology; Product type pe : putative enzyme"
                     /locus_tag="RALCIv1_460004"
                     /inference="ab initio prediction:AMIGene:2.0"
                     /product="putative oxidoreductase"
                     /transl_table=11
     gene            complement(309112..311913)
                     /locus_tag="RALCIv1_460005"
                     /gene="ripC1"
     CDS             complement(309112..311913)
                     /locus_tag="RALCIv1_460005"
                     /inference="ab initio prediction:AMIGene:2.0"
                     /product="putative type III effector protein"
                     /transl_table=11
                     /note="Evidence 3 : Function proposed based on presence of
                     conserved amino acid motif, structural feature or limited
                     homology; Product type ph : phenotype"
                     /gene="ripC1"
     gene            complement(311915..312097)
                     /locus_tag="RALCIv1_460006"
     CDS             complement(311915..312097)
                     /note="Evidence 5 : No homology to any previously reported
                     sequences"
                     /locus_tag="RALCIv1_460006"
                     /inference="ab initio prediction:AMIGene:2.0"
                     /product="protein of unknown function"
                     /transl_table=11
     gene            complement(312386..313654)
                     /locus_tag="RALCIv1_460007"
     CDS             complement(312386..313654)
                     /note="Evidence 3 : Function proposed based on presence of
                     conserved amino acid motif, structural feature or limited
                     homology; Product type pc : putative carrier"
                     /locus_tag="RALCIv1_460007"
                     /inference="ab initio prediction:AMIGene:2.0"
                     /product="putative Patatin-like phospholipase"
                     /transl_table=11
     gene            complement(313692..314477)
                     /locus_tag="RALCIv1_460008"
     CDS             complement(313692..314477)
                     /product="putative dehydrogenase/reductase oxidoreductase
                     protein"
                     /inference="ab initio prediction:AMIGene:2.0"
                     /locus_tag="RALCIv1_460008"
                     /transl_table=11
                     /note="Evidence 3 : Function proposed based on presence of
                     conserved amino acid motif, structural feature or limited
                     homology; Product type pe : putative enzyme"
                     /EC_number="1.-.-.-"
     gene            complement(314533..315276)
                     /locus_tag="RALCIv1_460009"
                     /gene="adc"
     CDS             complement(314533..315276)
                     /product="probable acetoacetate decarboxylase (ADC) (AAD)"
                     /inference="ab initio prediction:AMIGene:2.0"
                     /locus_tag="RALCIv1_460009"
                     /transl_table=11
                     /note="Evidence 2b : Function of strongly homologous gene;
                     Product type e : enzyme"
                     /EC_number="4.1.1.4"
                     /gene="adc"
     gene            complement(315715..317190)
                     /locus_tag="RALCIv1_460010"
     CDS             complement(315715..317190)
                     /note="Evidence 3 : Function proposed based on presence of
                     conserved amino acid motif, structural feature or limited
                     homology; Product type pr : putative regulator"
                     /locus_tag="RALCIv1_460010"
                     /inference="ab initio prediction:AMIGene:2.0"
                     /product="putative transcription regulator protein, GntR
                     family"
                     /transl_table=11
     gene            317276..318613
                     /locus_tag="RALCIv1_460011"
     CDS             317276..318613
                     /product="beta-alanine--pyruvate aminotransferase
                     (Omega-amino acid-- pyruvate aminotransferase) protein"
                     /inference="ab initio prediction:AMIGene:2.0"
                     /locus_tag="RALCIv1_460011"
                     /transl_table=11
                     /note="Evidence 2a : Function of homologous gene
                     experimentally demonstrated in an other organism; PubMedId
                     : 6822556; Product type e : enzyme"
                     /EC_number="2.6.1.18"
     gene            318615..320138
                     /locus_tag="RALCIv1_460012"
                     /gene="mmsA"
     CDS             318615..320138
                     /product="Methylmalonate-semialdehyde dehydrogenase"
                     /inference="ab initio prediction:AMIGene:2.0"
                     /locus_tag="RALCIv1_460012"
                     /transl_table=11
                     /note="Evidence 2b : Function of strongly homologous gene;
                     Product type e : enzyme"
                     /EC_number="1.2.1.27"
                     /gene="mmsA"
     gene            complement(320214..320420)
                     /locus_tag="RALCIv1_460013"
     CDS             complement(320214..320420)
                     /note="Evidence 3 : Function proposed based on presence of
                     conserved amino acid motif, structural feature or limited
                     homology; Product type pr : putative regulator"
                     /locus_tag="RALCIv1_460013"
                     /inference="ab initio prediction:AMIGene:2.0"
                     /product="putative cold shock activator transcription
                     regulator protein"
                     /transl_table=11
     gene            complement(320630..320833)
                     /locus_tag="RALCIv1_460014"
                     /gene="cspD"
     CDS             complement(320630..320833)
                     /function="2.2.2 : Transcription related"
                     /function="3.1.2.2 : Activator"
                     /function="3.3.1 : Operon (regulation of one operon)"
                     /function="5.5.2 : Temperature extremes"
                     /function="5.6.1 : Radiation"
                     /function="7.1 : Cytoplasm"
                     /locus_tag="RALCIv1_460014"
                     /inference="ab initio prediction:AMIGene:2.0"
                     /product="Cold shock-like protein CspD (CSP-D)"
                     /transl_table=11
                     /note="Evidence 2b : Function of strongly homologous gene;
                     Product type r : regulator"
                     /gene="cspD"
     gene            321233..323083
                     /locus_tag="RALCIv1_460015"
     CDS             321233..323083
                     /note="Evidence 3 : Function proposed based on presence of
                     conserved amino acid motif, structural feature or limited
                     homology; Product type pt : putative transporter"
                     /locus_tag="RALCIv1_460015"
                     /inference="ab initio prediction:AMIGene:2.0"
                     /product="putative potassium transport system protein kup"
                     /transl_table=11
     gene            323224..324828
                     /locus_tag="RALCIv1_460016"
     CDS             323224..324828
                     /note="Evidence 4 : Homologs of previously reported genes
                     of unknown function"
                     /locus_tag="RALCIv1_460016"
                     /inference="ab initio prediction:AMIGene:2.0"
                     /product="conserved hypothethical protein, putative signal
                     transduction protein eal domain"
                     /transl_table=11
     gene            complement(324825..325643)
                     /locus_tag="RALCIv1_460017"
                     /gene="fdhD"
     CDS             complement(324825..325643)
                     /function="1.3.7 : Anaerobic respiration"
                     /function="2.3.4 : Chaperoning, folding"
                     /function="7.1 : Cytoplasm"
                     /locus_tag="RALCIv1_460017"
                     /inference="ab initio prediction:AMIGene:2.0"
                     /product="Protein fdhD homolog"
                     /transl_table=11
                     /note="Evidence 2b : Function of strongly homologous gene;
                     Product type f : factor"
                     /gene="fdhD"
     gene            complement(325640..325888)
                     /locus_tag="RALCIv1_460018"
     CDS             complement(325640..325888)
                     /note="Evidence 4 : Homologs of previously reported genes
                     of unknown function"
                     /locus_tag="RALCIv1_460018"
                     /inference="ab initio prediction:AMIGene:2.0"
                     /product="conserved hypothethical protein"
                     /transl_table=11
     gene            complement(325888..328239)
                     /locus_tag="RALCIv1_460019"
                     /gene="fdhA"
     CDS             complement(325888..328239)
                     /function="1.7.1 : Unassigned reversible reactions"
                     /function="5.5.4 : pH response"
                     /function="1.8.3 : Nitrogen metabolism"
                     /product="formate dehydrogenase similar to ydeP, related to
                     acid resistance with formate dehydrogenase/DMSO reductase"
                     /gene="fdhA"
                     /inference="ab initio prediction:AMIGene:2.0"
                     /locus_tag="RALCIv1_460019"
                     /EC_number="1.2.1.2"
                     /note="Evidence 2b : Function of strongly homologous gene;
                     Product type e : enzyme"
                     /transl_table=11
     gene            complement(328274..329923)
                     /locus_tag="RALCIv1_460020"
     CDS             complement(328274..329923)
                     /function="4.2.A.1 : The Major Facilitator Superfamily
                     (MFS)"
                     /function="5.6.4 : Drug resistance/sensitivity"
                     /locus_tag="RALCIv1_460020"
                     /inference="ab initio prediction:AMIGene:2.0"
                     /product="putative transporter, Major facilitator
                     superfamily"
                     /transl_table=11
                     /note="Evidence 3 : Function proposed based on presence of
                     conserved amino acid motif, structural feature or limited
                     homology; Product type pt : putative transporter"
     gene            complement(330009..330128)
                     /locus_tag="RALCIv1_460021"
     CDS             complement(330009..330128)
                     /note="Evidence 5 : No homology to any previously reported
                     sequences"
                     /locus_tag="RALCIv1_460021"
                     /inference="ab initio prediction:AMIGene:2.0"
                     /product="protein of unknown function"
                     /transl_table=11
     gene            330361..331737
                     /locus_tag="RALCIv1_460022"
     CDS             330361..331737
                     /function="4.2.A.3 : The Amino Acid-Polyamine-Choline (APC)
                     Family"
                     /function="6.1 : Membrane"
                     /function="7.3 : Inner membrane"
                     /locus_tag="RALCIv1_460022"
                     /inference="ab initio prediction:AMIGene:2.0"
                     /product="putative amino acid transporter transmembrane
                     protein"
                     /transl_table=11
                     /note="Evidence 3 : Function proposed based on presence of
                     conserved amino acid motif, structural feature or limited
                     homology; Product type pt : putative transporter"
     gene            complement(331734..332186)
                     /locus_tag="RALCIv1_460023"
     CDS             complement(331734..332186)
                     /note="Evidence 4 : Homologs of previously reported genes
                     of unknown function"
                     /locus_tag="RALCIv1_460023"
                     /inference="ab initio prediction:AMIGene:2.0"
                     /product="conserved protein of unknown function,
                     Histidine-containing phosphotransfer domain, HPT domain"
                     /transl_table=11
     gene            complement(332387..335482)
                     /locus_tag="RALCIv1_460024"
                     /gene="czcA"
     CDS             complement(332387..335482)
                     /locus_tag="RALCIv1_460024"
                     /inference="ab initio prediction:AMIGene:2.0"
                     /product="Heavy metal efflux pump CzcA (cobalt-zinc-cadmium
                     resistance protein)"
                     /transl_table=11
                     /note="Evidence 2b : Function of strongly homologous gene;
                     Product type t : transporter"
                     /gene="czcA"
     gene            complement(335485..336651)
                     /locus_tag="RALCIv1_460025"
     CDS             complement(335485..336651)
                     /note="Evidence 3 : Function proposed based on presence of
                     conserved amino acid motif, structural feature or limited
                     homology; Product type pt : putative transporter"
                     /locus_tag="RALCIv1_460025"
                     /inference="ab initio prediction:AMIGene:2.0"
                     /product="putative cation efflux system protein, CzcB or
                     CusB protein"
                     /transl_table=11
     gene            complement(336656..338101)
                     /locus_tag="RALCIv1_460026"
     CDS             complement(336656..338101)
                     /note="Evidence 3 : Function proposed based on presence of
                     conserved amino acid motif, structural feature or limited
                     homology; Product type pt : putative transporter"
                     /locus_tag="RALCIv1_460026"
                     /inference="ab initio prediction:AMIGene:2.0"
                     /product="putative outer Membrane Efflux Pump, similar to
                     cation efflux system protein czcC"
                     /transl_table=11
     gene            complement(338716..339150)
                     /locus_tag="RALCIv1_460027"
     CDS             complement(338716..339150)
                     /note="Evidence 3 : Function proposed based on presence of
                     conserved amino acid motif, structural feature or limited
                     homology; Product type lp : lipoprotein"
                     /locus_tag="RALCIv1_460027"
                     /inference="ab initio prediction:AMIGene:2.0"
                     /product="putative lipoprotein transmembrane"
                     /transl_table=11
     gene            complement(339316..339804)
                     /locus_tag="RALCIv1_460028"
     CDS             complement(339316..339804)
                     /note="Evidence 4 : Homologs of previously reported genes
                     of unknown function"
                     /locus_tag="RALCIv1_460028"
                     /inference="ab initio prediction:AMIGene:2.0"
                     /product="conserved membrane protein of unknown function,
                     DoxX domain"
                     /transl_table=11
     gene            complement(339801..340571)
                     /locus_tag="RALCIv1_460029"
     CDS             complement(339801..340571)
                     /note="Evidence 4 : Homologs of previously reported genes
                     of unknown function"
                     /locus_tag="RALCIv1_460029"
                     /inference="ab initio prediction:AMIGene:2.0"
                     /product="conserved hypothethical protein"
                     /transl_table=11
     gene            complement(340558..341436)
                     /locus_tag="RALCIv1_460030"
     CDS             complement(340558..341436)
                     /note="Evidence 4 : Homologs of previously reported genes
                     of unknown function"
                     /locus_tag="RALCIv1_460030"
                     /inference="ab initio prediction:AMIGene:2.0"
                     /product="conserved hypothethical protein, belongs to the
                     UPF0276 family"
                     /transl_table=11
     gene            complement(341458..341727)
                     /locus_tag="RALCIv1_460031"
     CDS             complement(341458..341727)
                     /note="Evidence 4 : Homologs of previously reported genes
                     of unknown function"
                     /locus_tag="RALCIv1_460031"
                     /inference="ab initio prediction:AMIGene:2.0"
                     /product="conserved exported protein of unknown function"
                     /transl_table=11
     gene            complement(342229..342480)
                     /locus_tag="RALCIv1_460032"
     CDS             complement(342229..342480)
                     /note="Evidence 4 : Homologs of previously reported genes
                     of unknown function"
                     /locus_tag="RALCIv1_460032"
                     /inference="ab initio prediction:AMIGene:2.0"
                     /product="conserved hypothethical protein"
                     /transl_table=11
     gene            complement(342784..343644)
                     /locus_tag="RALCIv1_460033"
     CDS             complement(342784..343644)
                     /note="Evidence 3 : Function proposed based on presence of
                     conserved amino acid motif, structural feature or limited
                     homology; Product type pr : putative regulator"
                     /locus_tag="RALCIv1_460033"
                     /inference="ab initio prediction:AMIGene:2.0"
                     /product="putative transcriptional regulator, LysR family"
                     /transl_table=11
     gene            343750..343935
                     /locus_tag="RALCIv1_460034"
     CDS             343750..343935
                     /note="Evidence 4 : Homologs of previously reported genes
                     of unknown function"
                     /locus_tag="RALCIv1_460034"
                     /inference="ab initio prediction:AMIGene:2.0"
                     /product="conserved protein of unknown function"
                     /transl_table=11
     gene            343932..344498
                     /locus_tag="RALCIv1_460035"
     CDS             343932..344498
                     /note="Evidence 4 : Homologs of previously reported genes
                     of unknown function"
                     /locus_tag="RALCIv1_460035"
                     /inference="ab initio prediction:AMIGene:2.0"
                     /product="conserved protein of unknown function"
                     /transl_table=11
     gene            344495..344647
                     /locus_tag="RALCIv1_460036"
     CDS             344495..344647
                     /note="Evidence 4 : Homologs of previously reported genes
                     of unknown function"
                     /locus_tag="RALCIv1_460036"
                     /inference="ab initio prediction:AMIGene:2.0"
                     /product="conserved protein of unknown function"
                     /transl_table=11
     gene            complement(344772..345839)
                     /locus_tag="RALCIv1_460037"
     CDS             complement(344772..345839)
                     /note="Evidence 4 : Homologs of previously reported genes
                     of unknown function"
                     /locus_tag="RALCIv1_460037"
                     /inference="ab initio prediction:AMIGene:2.0"
                     /product="conserved hypothethical protein, UCP012641"
                     /transl_table=11
     gene            346084..349518
                     /locus_tag="RALCIv1_460038"
     CDS             346084..349518
                     /note="Evidence 4 : Homologs of previously reported genes
                     of unknown function"
                     /locus_tag="RALCIv1_460038"
                     /inference="ab initio prediction:AMIGene:2.0"
                     /product="conserved protein of unknown function with
                     transglutaminase-like domain"
                     /transl_table=11
     gene            349549..352164
                     /locus_tag="RALCIv1_460039"
     CDS             349549..352164
                     /note="Evidence 4 : Homologs of previously reported genes
                     of unknown function"
                     /locus_tag="RALCIv1_460039"
                     /inference="ab initio prediction:AMIGene:2.0"
                     /product="conserved protein of unknown function"
                     /transl_table=11
     gene            352164..353063
                     /locus_tag="RALCIv1_460040"
     CDS             352164..353063
                     /note="Evidence 3 : Function proposed based on presence of
                     conserved amino acid motif, structural feature or limited
                     homology; Product type pe : putative enzyme"
                     /locus_tag="RALCIv1_460040"
                     /inference="ab initio prediction:AMIGene:2.0"
                     /product="putative Cysteine proteinase,
                     Transglutaminase-like superfamily"
                     /transl_table=11
     gene            353368..354066
                     /locus_tag="RALCIv1_460041"
                     /gene="hadL"
     CDS             353368..354066
                     /locus_tag="RALCIv1_460041"
                     /inference="ab initio prediction:AMIGene:2.0"
                     /product="2-haloalkanoic acid dehalogenase"
                     /transl_table=11
                     /note="Evidence 2b : Function of strongly homologous gene;
                     Product type e : enzyme"
                     /gene="hadL"
     gene            354063..355244
                     /locus_tag="RALCIv1_460042"
     CDS             354063..355244
                     /product="putative hippurate hydrolase"
                     /inference="ab initio prediction:AMIGene:2.0"
                     /locus_tag="RALCIv1_460042"
                     /transl_table=11
                     /note="Evidence 3 : Function proposed based on presence of
                     conserved amino acid motif, structural feature or limited
                     homology; Product type pe : putative enzyme"
                     /EC_number="3.5.1.32"
     gene            355300..355653
                     /locus_tag="RALCIv1_460043"
     CDS             355300..355653
                     /note="Evidence 4 : Homologs of previously reported genes
                     of unknown function"
                     /locus_tag="RALCIv1_460043"
                     /inference="ab initio prediction:AMIGene:2.0"
                     /product="conserved hypothethical protein DUF861"
                     /transl_table=11
     gene            355811..356260
                     /locus_tag="RALCIv1_460044"
                     /gene="RS_T3E_Hyp4"
     CDS             355811..356260
                     /locus_tag="RALCIv1_460044"
                     /inference="ab initio prediction:AMIGene:2.0"
                     /product="hypothethical protein"
                     /transl_table=11
                     /note="Evidence 5 : No homology to any previously reported
                     sequences"
                     /gene="RS_T3E_Hyp4"
     gene            complement(356454..357635)
                     /locus_tag="RALCIv1_460045"
                     /gene="soxB"
     CDS             complement(356454..357635)
                     /product="putative sarcosine oxidase beta subunit, FAD
                     dependent oxidoreductase"
                     /inference="ab initio prediction:AMIGene:2.0"
                     /locus_tag="RALCIv1_460045"
                     /transl_table=11
                     /note="Evidence 3 : Function proposed based on presence of
                     conserved amino acid motif, structural feature or limited
                     homology; PubMedId : 1368326; Product type e : enzyme"
                     /EC_number="1.5.3.1"
                     /gene="soxB"
     gene            complement(357632..359032)
                     /locus_tag="RALCIv1_460046"
     CDS             complement(357632..359032)
                     /product="oxidoreductase; Pyridine nucleotide-disulphide
                     subunit (ooxA)"
                     /inference="ab initio prediction:AMIGene:2.0"
                     /locus_tag="RALCIv1_460046"
                     /transl_table=11
                     /note="Evidence 2b : Function of strongly homologous gene;
                     Product type e : enzyme"
                     /EC_number="1.-.-.-"
     gene            complement(359029..359403)
                     /locus_tag="RALCIv1_460047"
     CDS             complement(359029..359403)
                     /note="Evidence 2b : Function of strongly homologous gene;
                     Product type e : enzyme"
                     /locus_tag="RALCIv1_460047"
                     /inference="ab initio prediction:AMIGene:2.0"
                     /product="oxydoreductase (2Fe-2S ferredoxin like subunit)"
                     /transl_table=11
     gene            complement(359414..359908)
                     /locus_tag="RALCIv1_460048"
     CDS             complement(359414..359908)
                     /note="Evidence 2b : Function of strongly homologous gene;
                     Product type r : regulator"
                     /locus_tag="RALCIv1_460048"
                     /inference="ab initio prediction:AMIGene:2.0"
                     /product="Transcriptional regulator of lrp regulon and for
                     high-affinity branched-chain amino acid transport system
                     (AsnC family)"
                     /transl_table=11
     gene            complement(360007..361410)
                     /locus_tag="RALCIv1_460049"
     CDS             complement(360007..361410)
                     /product="putative uncharacterised aminotransferase y4uB"
                     /inference="ab initio prediction:AMIGene:2.0"
                     /locus_tag="RALCIv1_460049"
                     /transl_table=11
                     /note="Evidence 3 : Function proposed based on presence of
                     conserved amino acid motif, structural feature or limited
                     homology; Product type pe : putative enzyme"
                     /EC_number="2.6.1.-"
     gene            complement(361559..362491)
                     /locus_tag="RALCIv1_460050"
     CDS             complement(361559..362491)
                     /product="putative D-3-phosphoglycerate dehydrogenase,
                     NAD(P)-binding domain"
                     /inference="ab initio prediction:AMIGene:2.0"
                     /locus_tag="RALCIv1_460050"
                     /transl_table=11
                     /note="Evidence 3 : Function proposed based on presence of
                     conserved amino acid motif, structural feature or limited
                     homology; Product type pe : putative enzyme"
                     /EC_number="1.1.1.95"
     gene            complement(362543..363430)
                     /locus_tag="RALCIv1_460051"
     CDS             complement(362543..363430)
                     /note="Evidence 2b : Function of strongly homologous gene;
                     Product type e : enzyme"
                     /locus_tag="RALCIv1_460051"
                     /inference="ab initio prediction:AMIGene:2.0"
                     /product="histone GCN5-related N-acetyltransferase"
                     /transl_table=11
     gene            363697..365172
                     /locus_tag="RALCIv1_460052"
                     /gene="betB"
     CDS             363697..365172
                     /product="Betaine aldehyde dehydrogenase (BADH)"
                     /inference="ab initio prediction:AMIGene:2.0"
                     /locus_tag="RALCIv1_460052"
                     /transl_table=11
                     /note="Evidence 2b : Function of strongly homologous gene;
                     Product type e : enzyme"
                     /EC_number="1.2.1.8"
                     /gene="betB"
     gene            365384..366049
                     /locus_tag="RALCIv1_460053"
                     /gene="dehII"
     CDS             365384..366049
                     /product="2-haloacid halidohydrolase type II"
                     /inference="ab initio prediction:AMIGene:2.0"
                     /locus_tag="RALCIv1_460053"
                     /transl_table=11
                     /note="Evidence 2b : Function of strongly homologous gene;
                     Product type e : enzyme"
                     /EC_number="3.8.1.2"
                     /gene="dehII"
     gene            366102..367394
                     /locus_tag="RALCIv1_460054"
     CDS             366102..367394
                     /product="putative oxidoreductase with FAD/NAD(P)-binding
                     domain"
                     /inference="ab initio prediction:AMIGene:2.0"
                     /locus_tag="RALCIv1_460054"
                     /transl_table=11
                     /note="Evidence 3 : Function proposed based on presence of
                     conserved amino acid motif, structural feature or limited
                     homology; Product type pe : putative enzyme"
                     /EC_number="1.-.-.-"
     gene            367471..369090
                     /locus_tag="RALCIv1_460055"
     CDS             367471..369090
                     /note="Evidence 3 : Function proposed based on presence of
                     conserved amino acid motif, structural feature or limited
                     homology; Product type pt : putative transporter"
                     /locus_tag="RALCIv1_460055"
                     /inference="ab initio prediction:AMIGene:2.0"
                     /product="putative ABC transporter, periplasmic
                     solute-binding protein; dipeptide-binding protein"
                     /transl_table=11
     gene            369128..370084
                     /locus_tag="RALCIv1_460056"
     CDS             369128..370084
                     /note="Evidence 3 : Function proposed based on presence of
                     conserved amino acid motif, structural feature or limited
                     homology; Product type pt : putative transporter"
                     /locus_tag="RALCIv1_460056"
                     /inference="ab initio prediction:AMIGene:2.0"
                     /product="Putative dipeptide transport system permease
                     protein dppB"
                     /transl_table=11
     gene            370108..371031
                     /locus_tag="RALCIv1_460057"
     CDS             370108..371031
                     /note="Evidence 3 : Function proposed based on presence of
                     conserved amino acid motif, structural feature or limited
                     homology; Product type pt : putative transporter"
                     /locus_tag="RALCIv1_460057"
                     /inference="ab initio prediction:AMIGene:2.0"
                     /product="putative dipeptide transport system permease
                     protein dppC"
                     /transl_table=11
     gene            371028..372659
                     /locus_tag="RALCIv1_460058"
     CDS             371028..372659
                     /note="Evidence 3 : Function proposed based on presence of
                     conserved amino acid motif, structural feature or limited
                     homology; Product type pt : putative transporter"
                     /locus_tag="RALCIv1_460058"
                     /inference="ab initio prediction:AMIGene:2.0"
                     /product="putative dipeptide transport ATP-binding protein
                     dppD"
                     /transl_table=11
     gene            complement(372889..374358)
                     /locus_tag="RALCIv1_470001"
     CDS             complement(372889..374358)
                     /product="DNA polymerase III subunits gamma and tau
                     (fragment)"
                     /transl_table=11
                     /inference="ab initio prediction:AMIGene:2.0"
                     /locus_tag="RALCIv1_470001"
                     /EC_number="2.7.7.7"
     gene            374359..374417
                     /locus_tag="RALCIv1_misc_RNA_43"
     misc_RNA        374359..374417
                     /locus_tag="RALCIv1_misc_RNA_43"
                     /inference="profile:Rfam:8.0"
                     /product="SRP_bact"
     gene            complement(374506..378039)
                     /locus_tag="RALCIv1_470002"
     CDS             complement(374506..378039)
                     /function="2.1 : DNA related"
                     /locus_tag="RALCIv1_470002"
                     /inference="ab initio prediction:AMIGene:2.0"
                     /product="putative helicase, uvrD subfamily"
                     /transl_table=11
                     /note="Evidence 3 : Function proposed based on presence of
                     conserved amino acid motif, structural feature or limited
                     homology; Product type pe : putative enzyme"
     gene            complement(378036..380906)
                     /locus_tag="RALCIv1_470003"
     CDS             complement(378036..380906)
                     /function="2.1 : DNA related"
                     /locus_tag="RALCIv1_470003"
                     /inference="ab initio prediction:AMIGene:2.0"
                     /product="putative helicase, C_term RecB family
                     exonuclease"
                     /transl_table=11
                     /note="Evidence 3 : Function proposed based on presence of
                     conserved amino acid motif, structural feature or limited
                     homology; Product type pe : putative enzyme"
     gene            381106..381432
                     /locus_tag="RALCIv1_470004"
                     /gene="trxA"
     CDS             381106..381432
                     /function="1.6.15.2 : Thioredoxin, glutaredoxin"
                     /locus_tag="RALCIv1_470004"
                     /inference="ab initio prediction:AMIGene:2.0"
                     /product="thioredoxin"
                     /transl_table=11
                     /note="Evidence 2a : Function of homologous gene
                     experimentally demonstrated in an other organism; PubMedId
                     : 7496529; Product type c : carrier"
                     /gene="trxA"
     gene            381628..382890
                     /locus_tag="RALCIv1_470005"
                     /gene="rho"
     CDS             381628..382890
                     /function="2.2.2 : Transcription related"
                     /function="7.1 : Cytoplasm"
                     /product="transcription termination factor Rho"
                     /gene="rho"
                     /inference="ab initio prediction:AMIGene:2.0"
                     /locus_tag="RALCIv1_470005"
                     /EC_number="3.6.1.-"
                     /note="Evidence 2a : Function of homologous gene
                     experimentally demonstrated in an other organism; PubMedId
                     : 16554712, 16946247, 17081977; Product type f : factor"
                     /transl_table=11
     gene            383148..384524
                     /locus_tag="RALCIv1_470006"
     CDS             383148..384524
                     /note="Evidence 3 : Function proposed based on presence of
                     conserved amino acid motif, structural feature or limited
                     homology; PubMedId : 11243806; Product type pr : putative
                     regulator"
                     /locus_tag="RALCIv1_470006"
                     /inference="ab initio prediction:AMIGene:2.0"
                     /product="putative sigma-54 interacting transcription
                     regulator protein (zraR)"
                     /transl_table=11
     gene            385535..386203
                     /locus_tag="RALCIv1_470007"
     CDS             385535..386203
                     /note="Evidence 3 : Function proposed based on presence of
                     conserved amino acid motif, structural feature or limited
                     homology; Product type pr : putative regulator"
                     /locus_tag="RALCIv1_470007"
                     /inference="ab initio prediction:AMIGene:2.0"
                     /product="putative transcription regulator protein"
                     /transl_table=11
     gene            386250..387098
                     /locus_tag="RALCIv1_470008"
     CDS             386250..387098
                     /note="Evidence 4 : Homologs of previously reported genes
                     of unknown function"
                     /locus_tag="RALCIv1_470008"
                     /inference="ab initio prediction:AMIGene:2.0"
                     /product="conserved protein of unknown function"
                     /transl_table=11
     gene            387493..387756
                     /locus_tag="RALCIv1_470009"
                     /gene="rpmE"
     CDS             387493..387756
                     /function="6.6 : Ribosome"
                     /locus_tag="RALCIv1_470009"
                     /inference="ab initio prediction:AMIGene:2.0"
                     /product="50S ribosomal protein L31, type B subfamily"
                     /transl_table=11
                     /note="Evidence 2b : Function of strongly homologous gene;
                     PubMedId : 15049826; Product type s : structure"
                     /gene="rpmE"
     gene            387912..389708
                     /locus_tag="RALCIv1_470010"
     CDS             387912..389708
                     /note="Evidence 3 : Function proposed based on presence of
                     conserved amino acid motif, structural feature or limited
                     homology; Product type pe : putative enzyme"
                     /locus_tag="RALCIv1_470010"
                     /inference="ab initio prediction:AMIGene:2.0"
                     /product="putative glycosyltransferase pmt family"
                     /transl_table=11
     gene            389695..391041
                     /locus_tag="RALCIv1_470011"
     CDS             389695..391041
                     /function="4.2.A.66 : The Multi Antimicrobial Extrusion
                     (MATE) Family"
                     /function="5.6.4 : Drug resistance/sensitivity"
                     /locus_tag="RALCIv1_470011"
                     /inference="ab initio prediction:AMIGene:2.0"
                     /product="multidrug efflux system transporter"
                     /transl_table=11
                     /note="Evidence 2b : Function of strongly homologous gene;
                     Product type t : transporter"
     gene            391295..392293
                     /locus_tag="RALCIv1_480001"
     CDS             391295..392293
                     /locus_tag="RALCIv1_480001"
                     /inference="ab initio prediction:AMIGene:2.0"
                     /product="Glutathione-regulated potassium-efflux system
                     antiporter (fragment)"
                     /transl_table=11
     gene            complement(392315..393127)
                     /locus_tag="RALCIv1_480002"
     CDS             complement(392315..393127)
                     /note="Evidence 4 : Homologs of previously reported genes
                     of unknown function"
                     /locus_tag="RALCIv1_480002"
                     /inference="ab initio prediction:AMIGene:2.0"
                     /product="conserved exported protein of unknown function"
                     /transl_table=11
     gene            392640..393005
                     /locus_tag="RALCIv1_480003"
     CDS             392640..393005
                     /note="Evidence 4 : Homologs of previously reported genes
                     of unknown function"
                     /locus_tag="RALCIv1_480003"
                     /inference="ab initio prediction:AMIGene:2.0"
                     /product="conserved protein of unknown function"
                     /transl_table=11
     gene            393024..393092
                     /locus_tag="RALCIv1_480004"
     CDS             393024..393092
                     /note="Evidence 4 : Homologs of previously reported genes
                     of unknown function"
                     /locus_tag="RALCIv1_480004"
                     /inference="ab initio prediction:AMIGene:2.0"
                     /product="conserved protein of unknown function"
                     /transl_table=11
     gene            complement(393313..394188)
                     /locus_tag="RALCIv1_480005"
     CDS             complement(393313..394188)
                     /note="Evidence 4 : Homologs of previously reported genes
                     of unknown function"
                     /locus_tag="RALCIv1_480005"
                     /inference="ab initio prediction:AMIGene:2.0"
                     /product="conserved protein of unknown function"
                     /transl_table=11
     gene            394306..395616
                     /locus_tag="RALCIv1_480006"
                     /gene="cgp"
     CDS             394306..395616
                     /product="Carboxypeptidase G2 precursor"
                     /inference="ab initio prediction:AMIGene:2.0"
                     /locus_tag="RALCIv1_480006"
                     /transl_table=11
                     /note="Evidence 2a : Function of homologous gene
                     experimentally demonstrated in an other organism; PubMedId
                     : 3838935, 6396165, 9083113; Product type e : enzyme"
                     /EC_number="3.4.17.11"
                     /gene="cgp"
     gene            complement(395821..396102)
                     /locus_tag="RALCIv1_480007"
     CDS             complement(395821..396102)
                     /note="Evidence 4 : Homologs of previously reported genes
                     of unknown function"
                     /locus_tag="RALCIv1_480007"
                     /inference="ab initio prediction:AMIGene:2.0"
                     /product="conserved exported protein of unknown function"
                     /transl_table=11
     gene            396592..397722
                     /locus_tag="RALCIv1_480008"
     CDS             396592..397722
                     /function="4.1.B : Beta barrel porins (The Outer Membrane
                     Porin (OMP) Functional Superfamily)"
                     /locus_tag="RALCIv1_480008"
                     /inference="ab initio prediction:AMIGene:2.0"
                     /product="Outer membrane porin protein"
                     /transl_table=11
                     /note="Evidence 2b : Function of strongly homologous gene;
                     Product type t : transporter"
     gene            397853..398878
                     /locus_tag="RALCIv1_480009"
     CDS             397853..398878
                     /note="Evidence 4 : Homologs of previously reported genes
                     of unknown function"
                     /locus_tag="RALCIv1_480009"
                     /inference="ab initio prediction:AMIGene:2.0"
                     /product="conserved protein of unknown function, Bug
                     domain"
                     /transl_table=11
     gene            complement(398882..399586)
                     /locus_tag="RALCIv1_480010"
                     /gene="kdpE"
     CDS             complement(398882..399586)
                     /function="2.2.2 : Transcription related"
                     /function="3.1.2.2 : Activator"
                     /function="3.1.2.4.3 : Two-component regulatory systems
                     (external signal)"
                     /function="3.3.1 : Operon (regulation of one operon)"
                     /function="7.1 : Cytoplasm"
                     /locus_tag="RALCIv1_480010"
                     /inference="ab initio prediction:AMIGene:2.0"
                     /product="response regulator (OmpR family) in two-component
                     regulatory system with KdpD, regulation of potassium
                     translocation"
                     /transl_table=11
                     /note="Evidence 2a : Function of homologous gene
                     experimentally demonstrated in an other organism; PubMedId
                     : 1532388, 9858692; Product type r : regulator"
                     /gene="kdpE"
     gene            complement(399666..399977)
                     /locus_tag="RALCIv1_480011"
                     /gene="hip"
     CDS             complement(399666..399977)
                     /locus_tag="RALCIv1_480011"
                     /inference="ab initio prediction:AMIGene:2.0"
                     /product="High-potential iron-sulfur protein precursor"
                     /transl_table=11
                     /note="Evidence 2a : Function of homologous gene
                     experimentally demonstrated in an other organism; PubMedId
                     : 9119002; Product type cp : cell process"
                     /gene="hip"
     gene            400259..400846
                     /locus_tag="RALCIv1_480012"
     CDS             400259..400846
                     /note="Evidence 4 : Homologs of previously reported genes
                     of unknown function"
                     /locus_tag="RALCIv1_480012"
                     /inference="ab initio prediction:AMIGene:2.0"
                     /product="conserved protein of unknown function"
                     /transl_table=11
     gene            401372..401710
                     /locus_tag="RALCIv1_480013"
     CDS             401372..401710
                     /note="Evidence 4 : Homologs of previously reported genes
                     of unknown function"
                     /locus_tag="RALCIv1_480013"
                     /inference="ab initio prediction:AMIGene:2.0"
                     /product="conserved protein of unknown function"
                     /transl_table=11
     gene            complement(402042..402473)
                     /locus_tag="RALCIv1_480014"
     CDS             complement(402042..402473)
                     /note="Evidence 4 : Homologs of previously reported genes
                     of unknown function"
                     /locus_tag="RALCIv1_480014"
                     /inference="ab initio prediction:AMIGene:2.0"
                     /product="conserved protein of unknown function"
                     /transl_table=11
     gene            402207..402545
                     /locus_tag="RALCIv1_480015"
     CDS             402207..402545
                     /note="Evidence 4 : Homologs of previously reported genes
                     of unknown function"
                     /locus_tag="RALCIv1_480015"
                     /inference="ab initio prediction:AMIGene:2.0"
                     /product="conserved protein of unknown function"
                     /transl_table=11
     gene            complement(402597..402782)
                     /locus_tag="RALCIv1_480016"
     CDS             complement(402597..402782)
                     /note="Evidence 4 : Homologs of previously reported genes
                     of unknown function"
                     /locus_tag="RALCIv1_480016"
                     /inference="ab initio prediction:AMIGene:2.0"
                     /product="conserved protein of unknown function"
                     /transl_table=11
     gene            402811..402984
                     /locus_tag="RALCIv1_480017"
     CDS             402811..402984
                     /note="Evidence 4 : Homologs of previously reported genes
                     of unknown function"
                     /locus_tag="RALCIv1_480017"
                     /inference="ab initio prediction:AMIGene:2.0"
                     /product="conserved protein of unknown function"
                     /transl_table=11
     gene            403328..404272
                     /locus_tag="RALCIv1_480018"
     CDS             403328..404272
                     /note="Evidence 4 : Homologs of previously reported genes
                     of unknown function"
                     /locus_tag="RALCIv1_480018"
                     /inference="ab initio prediction:AMIGene:2.0"
                     /product="conserved protein of unknown function"
                     /transl_table=11
     gene            404259..404606
                     /locus_tag="RALCIv1_480019"
     CDS             404259..404606
                     /note="Evidence 4 : Homologs of previously reported genes
                     of unknown function"
                     /locus_tag="RALCIv1_480019"
                     /inference="ab initio prediction:AMIGene:2.0"
                     /product="conserved protein of unknown function"
                     /transl_table=11
     gene            complement(404676..404751)
                     /locus_tag="RALCIv1_tRNA46"
     tRNA            complement(404676..404751)
                     /locus_tag="RALCIv1_tRNA46"
                     /inference="profile:tRNAscan:1.23"
                     /product="Arg tRNA"
     gene            complement(404916..405083)
                     /locus_tag="RALCIv1_480020"
     CDS             complement(404916..405083)
                     /note="Evidence 4 : Homologs of previously reported genes
                     of unknown function"
                     /locus_tag="RALCIv1_480020"
                     /inference="ab initio prediction:AMIGene:2.0"
                     /product="conserved exported protein of unknown function"
                     /transl_table=11
     gene            405098..405985
                     /locus_tag="RALCIv1_480021"
     CDS             405098..405985
                     /function="1.4 : Energy production/transport"
                     /locus_tag="RALCIv1_480021"
                     /inference="ab initio prediction:AMIGene:2.0"
                     /product="putative membrane bound protein, weak cytochrome
                     c domains"
                     /transl_table=11
                     /note="Evidence 3 : Function proposed based on presence of
                     conserved amino acid motif, structural feature or limited
                     homology; Product type pc : putative carrier"
     gene            406159..406572
                     /locus_tag="RALCIv1_480022"
     CDS             406159..406572
                     /note="Evidence 4 : Homologs of previously reported genes
                     of unknown function"
                     /locus_tag="RALCIv1_480022"
                     /inference="ab initio prediction:AMIGene:2.0"
                     /product="conserved exported protein of unknown function"
                     /transl_table=11
     gene            complement(406594..407661)
                     /locus_tag="RALCIv1_480023"
     CDS             complement(406594..407661)
                     /note="Evidence 4 : Homologs of previously reported genes
                     of unknown function"
                     /locus_tag="RALCIv1_480023"
                     /inference="ab initio prediction:AMIGene:2.0"
                     /product="conserved exported protein of unknown function"
                     /transl_table=11
     gene            complement(407658..408797)
                     /locus_tag="RALCIv1_480024"
     CDS             complement(407658..408797)
                     /note="Evidence 4 : Homologs of previously reported genes
                     of unknown function"
                     /locus_tag="RALCIv1_480024"
                     /inference="ab initio prediction:AMIGene:2.0"
                     /product="conserved exported protein of unknown function"
                     /transl_table=11
     gene            408880..409707
                     /locus_tag="RALCIv1_480025"
     CDS             408880..409707
                     /function="3.1.2 : Transcriptional level"
                     /locus_tag="RALCIv1_480025"
                     /inference="ab initio prediction:AMIGene:2.0"
                     /product="putative transcriptional regulator, MerR family"
                     /transl_table=11
                     /note="Evidence 3 : Function proposed based on presence of
                     conserved amino acid motif, structural feature or limited
                     homology; Product type pr : putative regulator"
     gene            complement(409790..410686)
                     /locus_tag="RALCIv1_480026"
     CDS             complement(409790..410686)
                     /note="Evidence 4 : Homologs of previously reported genes
                     of unknown function"
                     /locus_tag="RALCIv1_480026"
                     /inference="ab initio prediction:AMIGene:2.0"
                     /product="conserved protein of unknown function"
                     /transl_table=11
     gene            complement(410683..411939)
                     /locus_tag="RALCIv1_480027"
     CDS             complement(410683..411939)
                     /product="Hydrolase /ayltransferase (Alpha/beta hydrolase
                     superfamily) protein"
                     /transl_table=11
                     /inference="ab initio prediction:AMIGene:2.0"
                     /locus_tag="RALCIv1_480027"
                     /EC_number="3.-.-.-"
     gene            complement(411936..412631)
                     /locus_tag="RALCIv1_480028"
     CDS             complement(411936..412631)
                     /product="Short-chain dehydrogenase/reductase sdr; protein"
                     /transl_table=11
                     /inference="ab initio prediction:AMIGene:2.0"
                     /locus_tag="RALCIv1_480028"
                     /EC_number="1.-.-.-"
     gene            complement(412699..414309)
                     /locus_tag="RALCIv1_480029"
                     /gene="adhF"
     CDS             complement(412699..414309)
                     /function="1 : Metabolism"
                     /product="Cyclohexanone monooxygenase, Flavin-containing
                     monooxygenase (FMO)"
                     /gene="adhF"
                     /inference="ab initio prediction:AMIGene:2.0"
                     /locus_tag="RALCIv1_480029"
                     /EC_number="1.14.13.22"
                     /note="Evidence 2b : Function of strongly homologous gene;
                     PubMedId : 12172614; Product type e : enzyme"
                     /transl_table=11
     gene            complement(414466..414897)
                     /locus_tag="RALCIv1_480030"
     CDS             complement(414466..414897)
                     /note="Evidence 5 : No homology to any previously reported
                     sequences"
                     /locus_tag="RALCIv1_480030"
                     /inference="ab initio prediction:AMIGene:2.0"
                     /product="protein of unknown function"
                     /transl_table=11
     gene            complement(414950..415987)
                     /locus_tag="RALCIv1_480031"
     CDS             complement(414950..415987)
                     /note="Evidence 3 : Function proposed based on presence of
                     conserved amino acid motif, structural feature or limited
                     homology"
                     /locus_tag="RALCIv1_480031"
                     /inference="ab initio prediction:AMIGene:2.0"
                     /product="putative KfrA protein"
                     /transl_table=11
     gene            416132..417325
                     /locus_tag="RALCIv1_480032"
     CDS             416132..417325
                     /locus_tag="RALCIv1_480032"
                     /inference="ab initio prediction:AMIGene:2.0"
                     /product="Integrase / recombinase protein"
                     /transl_table=11
     gene            417546..417629
                     /locus_tag="RALCIv1_480033"
     CDS             417546..417629
                     /locus_tag="RALCIv1_480033"
                     /inference="ab initio prediction:AMIGene:2.0"
                     /product="transposase (fragment)"
                     /transl_table=11
     gene            418657..420138
                     /locus_tag="RALCIv1_490001"
                     /gene="gabD"
     CDS             418657..420138
                     /function="1.7.31 : Aminobutyrate catabolism"
                     /function="1.7.32 : Putrescine catabolism"
                     /product="succinate-semialdehyde dehydrogenase I,
                     NADP-dependent"
                     /gene="gabD"
                     /inference="ab initio prediction:AMIGene:2.0"
                     /locus_tag="RALCIv1_490001"
                     /EC_number="1.2.1.16"
                     /note="Evidence 2b : Function of strongly homologous gene;
                     PubMedId : 2254272, 8297211; Product type e : enzyme"
                     /transl_table=11
     gene            420628..422799
                     /locus_tag="RALCIv1_490002"
                     /gene="ripBH"
     CDS             420628..422799
                     /locus_tag="RALCIv1_490002"
                     /inference="ab initio prediction:AMIGene:2.0"
                     /product="type III effector, OspD family"
                     /transl_table=11
                     /note="Evidence 2b : Function of strongly homologous gene;
                     Product type ph : phenotype"
                     /gene="ripBH"
     gene            complement(422998..424431)
                     /locus_tag="RALCIv1_490003"
     CDS             complement(422998..424431)
                     /product="putative acid sphingomyelinase-like
                     phosphodiesterase"
                     /inference="ab initio prediction:AMIGene:2.0"
                     /locus_tag="RALCIv1_490003"
                     /transl_table=11
                     /note="Evidence 3 : Function proposed based on presence of
                     conserved amino acid motif, structural feature or limited
                     homology; Product type pe : putative enzyme"
                     /EC_number="3.1.4.12"
     gene            complement(424456..424827)
                     /locus_tag="RALCIv1_490004"
     CDS             complement(424456..424827)
                     /note="Evidence 4 : Homologs of previously reported genes
                     of unknown function"
                     /locus_tag="RALCIv1_490004"
                     /inference="ab initio prediction:AMIGene:2.0"
                     /product="conserved hypothethical protein"
                     /transl_table=11
     gene            complement(424843..426033)
                     /locus_tag="RALCIv1_490005"
     CDS             complement(424843..426033)
                     /note="Evidence 4 : Homologs of previously reported genes
                     of unknown function"
                     /locus_tag="RALCIv1_490005"
                     /inference="ab initio prediction:AMIGene:2.0"
                     /product="conserved hypothethical protein"
                     /transl_table=11
     gene            complement(426071..426970)
                     /locus_tag="RALCIv1_490006"
     CDS             complement(426071..426970)
                     /note="Evidence 4 : Homologs of previously reported genes
                     of unknown function"
                     /locus_tag="RALCIv1_490006"
                     /inference="ab initio prediction:AMIGene:2.0"
                     /product="conserved hypothethical protein"
                     /transl_table=11
     gene            complement(427011..434978)
                     /locus_tag="RALCIv1_490007"
     CDS             complement(427011..434978)
                     /note="Evidence 4 : Homologs of previously reported genes
                     of unknown function"
                     /locus_tag="RALCIv1_490007"
                     /inference="ab initio prediction:AMIGene:2.0"
                     /product="conserved hypothethical protein"
                     /transl_table=11
     gene            complement(435022..435912)
                     /locus_tag="RALCIv1_490008"
     CDS             complement(435022..435912)
                     /note="Evidence 4 : Homologs of previously reported genes
                     of unknown function"
                     /locus_tag="RALCIv1_490008"
                     /inference="ab initio prediction:AMIGene:2.0"
                     /product="conserved hypothethical protein"
                     /transl_table=11
     gene            complement(435926..437038)
                     /locus_tag="RALCIv1_490009"
     CDS             complement(435926..437038)
                     /note="Evidence 4 : Homologs of previously reported genes
                     of unknown function"
                     /locus_tag="RALCIv1_490009"
                     /inference="ab initio prediction:AMIGene:2.0"
                     /product="conserved hypothethical protein"
                     /transl_table=11
     gene            437092..437298
                     /locus_tag="RALCIv1_490010"
     CDS             437092..437298
                     /note="Evidence 4 : Homologs of previously reported genes
                     of unknown function"
                     /locus_tag="RALCIv1_490010"
                     /inference="ab initio prediction:AMIGene:2.0"
                     /product="conserved exported protein of unknown function"
                     /transl_table=11
     gene            437929..438927
                     /locus_tag="RALCIv1_490011"
                     /gene="ripAD"
     CDS             437929..438927
                     /locus_tag="RALCIv1_490011"
                     /inference="ab initio prediction:AMIGene:2.0"
                     /product="putative type III effector protein"
                     /transl_table=11
                     /note="Evidence 3 : Function proposed based on presence of
                     conserved amino acid motif, structural feature or limited
                     homology; Product type ph : phenotype"
                     /gene="ripAD"
     gene            439287..440216
                     /locus_tag="RALCIv1_490012"
     CDS             439287..440216
                     /note="Evidence 4 : Homologs of previously reported genes
                     of unknown function"
                     /locus_tag="RALCIv1_490012"
                     /inference="ab initio prediction:AMIGene:2.0"
                     /product="conserved membrane protein of unknown function"
                     /transl_table=11
     gene            complement(440220..441671)
                     /locus_tag="RALCIv1_490013"
     CDS             complement(440220..441671)
                     /note="Evidence 3 : Function proposed based on presence of
                     conserved amino acid motif, structural feature or limited
                     homology; Product type pt : putative transporter"
                     /locus_tag="RALCIv1_490013"
                     /inference="ab initio prediction:AMIGene:2.0"
                     /product="Putative outer membrane drug efflux lipoprotein"
                     /transl_table=11
     gene            complement(441668..443005)
                     /locus_tag="RALCIv1_490014"
     CDS             complement(441668..443005)
                     /note="Evidence 3 : Function proposed based on presence of
                     conserved amino acid motif, structural feature or limited
                     homology; Product type pt : putative transporter"
                     /locus_tag="RALCIv1_490014"
                     /inference="ab initio prediction:AMIGene:2.0"
                     /product="putative multidrug resistance protein mdtA
                     precursor (Multidrug transporter mdtA)"
                     /transl_table=11
     gene            complement(442926..446132)
                     /locus_tag="RALCIv1_490015"
     CDS             complement(442926..446132)
                     /function="5.6.4 : Drug resistance/sensitivity"
                     /locus_tag="RALCIv1_490015"
                     /inference="ab initio prediction:AMIGene:2.0"
                     /product="putative transport transmembrane protein"
                     /transl_table=11
                     /note="Evidence 3 : Function proposed based on presence of
                     conserved amino acid motif, structural feature or limited
                     homology; Product type pt : putative transporter"
     gene            446932..448155
                     /locus_tag="RALCIv1_490016"
     CDS             446932..448155
                     /note="Evidence 3 : Function proposed based on presence of
                     conserved amino acid motif, structural feature or limited
                     homology; Product type pt : putative transporter"
                     /locus_tag="RALCIv1_490016"
                     /inference="ab initio prediction:AMIGene:2.0"
                     /product="putative hydroxy-aromatic acid transporter
                     (mhpT)"
                     /transl_table=11
     gene            448216..449706
                     /locus_tag="RALCIv1_490017"
     CDS             448216..449706
                     /note="Evidence 4 : Homologs of previously reported genes
                     of unknown function"
                     /locus_tag="RALCIv1_490017"
                     /inference="ab initio prediction:AMIGene:2.0"
                     /product="conserved protein of unknown function"
                     /transl_table=11
     gene            448274..449401
                     /locus_tag="RALCIv1_490018"
     CDS             448274..449401
                     /note="Evidence 3 : Function proposed based on presence of
                     conserved amino acid motif, structural feature or limited
                     homology; Product type pm : putative membrane component"
                     /locus_tag="RALCIv1_490018"
                     /inference="ab initio prediction:AMIGene:2.0"
                     /product="putative outer membrane porin protein"
                     /transl_table=11
     gene            complement(449922..450812)
                     /locus_tag="RALCIv1_490019"
     CDS             complement(449922..450812)
                     /note="Evidence 3 : Function proposed based on presence of
                     conserved amino acid motif, structural feature or limited
                     homology; Product type pr : putative regulator"
                     /locus_tag="RALCIv1_490019"
                     /inference="ab initio prediction:AMIGene:2.0"
                     /product="Putative glycine cleavage system transcriptional
                     activator (Gcv operon activator)(gcvA)"
                     /transl_table=11
     gene            451292..452434
                     /locus_tag="RALCIv1_490020"
     CDS             451292..452434
                     /note="Evidence 3 : Function proposed based on presence of
                     conserved amino acid motif, structural feature or limited
                     homology; Product type pt : putative transporter"
                     /locus_tag="RALCIv1_490020"
                     /inference="ab initio prediction:AMIGene:2.0"
                     /product="putative leucine transporter subunit ;
                     periplasmic-binding component of ABC superfamily"
                     /transl_table=11
     gene            452503..454017
                     /locus_tag="RALCIv1_490021"
     CDS             452503..454017
                     /product="probable Aldehyde dehydrogenase family 7 member
                     A1, similar to eukaryote aldehyde dehydrogenase"
                     /inference="ab initio prediction:AMIGene:2.0"
                     /locus_tag="RALCIv1_490021"
                     /transl_table=11
                     /note="Evidence 2b : Function of strongly homologous gene;
                     Product type e : enzyme"
                     /EC_number="1.2.1.3"
     gene            454010..455233
                     /locus_tag="RALCIv1_490022"
     CDS             454010..455233
                     /note="Evidence 3 : Function proposed based on presence of
                     conserved amino acid motif, structural feature or limited
                     homology; Product type pe : putative enzyme"
                     /locus_tag="RALCIv1_490022"
                     /inference="ab initio prediction:AMIGene:2.0"
                     /product="putative oxidoreductase"
                     /transl_table=11
     gene            455314..456585
                     /locus_tag="RALCIv1_490023"
     CDS             455314..456585
                     /product="putative o-acetylhomoserine sulfhydrylase
                     transmembrane protein"
                     /inference="ab initio prediction:AMIGene:2.0"
                     /locus_tag="RALCIv1_490023"
                     /transl_table=11
                     /note="Evidence 3 : Function proposed based on presence of
                     conserved amino acid motif, structural feature or limited
                     homology; Product type pe : putative enzyme"
                     /EC_number="2.5.1.-"
     gene            457306..458835
                     /locus_tag="RALCIv1_490024"
                     /gene="katB"
     CDS             457306..458835
                     /product="Catalase precursor (Paraquat-inducible catalase
                     isozyme B)"
                     /inference="ab initio prediction:AMIGene:2.0"
                     /locus_tag="RALCIv1_490024"
                     /transl_table=11
                     /note="Evidence 2a : Function of homologous gene
                     experimentally demonstrated in an other organism; PubMedId
                     : 10913088, 7592431; Product type e : enzyme"
                     /EC_number="1.11.1.6"
                     /gene="katB"
     gene            complement(459264..459674)
                     /locus_tag="RALCIv1_490025"
     CDS             complement(459264..459674)
                     /note="Evidence 4 : Homologs of previously reported genes
                     of unknown function"
                     /locus_tag="RALCIv1_490025"
                     /inference="ab initio prediction:AMIGene:2.0"
                     /product="conserved hypothethical protein"
                     /transl_table=11
     gene            complement(459671..459973)
                     /locus_tag="RALCIv1_490026"
     CDS             complement(459671..459973)
                     /note="Evidence 4 : Homologs of previously reported genes
                     of unknown function"
                     /locus_tag="RALCIv1_490026"
                     /inference="ab initio prediction:AMIGene:2.0"
                     /product="conserved protein of unknown function"
                     /transl_table=11
     gene            complement(460170..460928)
                     /locus_tag="RALCIv1_490027"
     CDS             complement(460170..460928)
                     /note="Evidence 3 : Function proposed based on presence of
                     conserved amino acid motif, structural feature or limited
                     homology; Product type pr : putative regulator"
                     /locus_tag="RALCIv1_490027"
                     /inference="ab initio prediction:AMIGene:2.0"
                     /product="putative transcription regulator protein, LuxR
                     family"
                     /transl_table=11
     gene            complement(460936..461892)
                     /locus_tag="RALCIv1_490028"
     CDS             complement(460936..461892)
                     /product="putative agmatinase (speB)"
                     /inference="ab initio prediction:AMIGene:2.0"
                     /locus_tag="RALCIv1_490028"
                     /transl_table=11
                     /note="Evidence 3 : Function proposed based on presence of
                     conserved amino acid motif, structural feature or limited
                     homology; Product type pe : putative enzyme"
                     /EC_number="3.5.3.11"
     gene            complement(461915..462586)
                     /locus_tag="RALCIv1_490029"
     CDS             complement(461915..462586)
                     /note="Evidence 3 : Function proposed based on presence of
                     conserved amino acid motif, structural feature or limited
                     homology; Product type pt : putative transporter"
                     /locus_tag="RALCIv1_490029"
                     /inference="ab initio prediction:AMIGene:2.0"
                     /product="putative amino-acid ABC transporter protein"
                     /transl_table=11
     gene            complement(462576..463268)
                     /locus_tag="RALCIv1_490030"
     CDS             complement(462576..463268)
                     /note="Evidence 3 : Function proposed based on presence of
                     conserved amino acid motif, structural feature or limited
                     homology; Product type pt : putative transporter"
                     /locus_tag="RALCIv1_490030"
                     /inference="ab initio prediction:AMIGene:2.0"
                     /product="putative amino-acid ABC transporter protein"
                     /transl_table=11
     gene            complement(463272..464123)
                     /locus_tag="RALCIv1_490031"
     CDS             complement(463272..464123)
                     /note="Evidence 3 : Function proposed based on presence of
                     conserved amino acid motif, structural feature or limited
                     homology; Product type pt : putative transporter"
                     /locus_tag="RALCIv1_490031"
                     /inference="ab initio prediction:AMIGene:2.0"
                     /product="putative amino-acid-binding ABC transporter
                     protein"
                     /transl_table=11
     gene            complement(464274..465254)
                     /locus_tag="RALCIv1_490032"
     CDS             complement(464274..465254)
                     /note="Evidence 5 : No homology to any previously reported
                     sequences"
                     /locus_tag="RALCIv1_490032"
                     /inference="ab initio prediction:AMIGene:2.0"
                     /product="protein of unknown function"
                     /transl_table=11
     gene            464286..465194
                     /locus_tag="RALCIv1_490033"
     CDS             464286..465194
                     /note="Evidence 3 : Function proposed based on presence of
                     conserved amino acid motif, structural feature or limited
                     homology; Product type pr : putative regulator"
                     /locus_tag="RALCIv1_490033"
                     /inference="ab initio prediction:AMIGene:2.0"
                     /product="putative transcriptional regulator, LysR family"
                     /transl_table=11
     gene            complement(465264..466748)
                     /locus_tag="RALCIv1_490034"
     CDS             complement(465264..466748)
                     /note="Evidence 4 : Homologs of previously reported genes
                     of unknown function"
                     /locus_tag="RALCIv1_490034"
                     /inference="ab initio prediction:AMIGene:2.0"
                     /product="conserved hypothethical protein, Microcystin LR
                     degradation domain"
                     /transl_table=11
     gene            complement(466753..468054)
                     /locus_tag="RALCIv1_490035"
     CDS             complement(466753..468054)
                     /function="4.2.A.1 : The Major Facilitator Superfamily
                     (MFS)"
                     /locus_tag="RALCIv1_490035"
                     /inference="ab initio prediction:AMIGene:2.0"
                     /product="Putative major facilitator family transporter"
                     /transl_table=11
                     /note="Evidence 3 : Function proposed based on presence of
                     conserved amino acid motif, structural feature or limited
                     homology; Product type pt : putative transporter"
     gene            468334..469308
                     /locus_tag="RALCIv1_490036"
     CDS             468334..469308
                     /note="Evidence 3 : Function proposed based on presence of
                     conserved amino acid motif, structural feature or limited
                     homology; Product type pr : putative regulator"
                     /locus_tag="RALCIv1_490036"
                     /inference="ab initio prediction:AMIGene:2.0"
                     /product="putative transcriptional regulator, LysR family"
                     /transl_table=11
     gene            complement(469346..470617)
                     /locus_tag="RALCIv1_490037"
     CDS             complement(469346..470617)
                     /note="Evidence 4 : Homologs of previously reported genes
                     of unknown function"
                     /locus_tag="RALCIv1_490037"
                     /inference="ab initio prediction:AMIGene:2.0"
                     /product="conserved hypothethical protein"
                     /transl_table=11
     gene            470682..471695
                     /locus_tag="RALCIv1_490038"
     CDS             470682..471695
                     /note="Evidence 4 : Homologs of previously reported genes
                     of unknown function"
                     /locus_tag="RALCIv1_490038"
                     /inference="ab initio prediction:AMIGene:2.0"
                     /product="conserved membrane protein of unknown function,
                     OmpA-like"
                     /transl_table=11
     gene            472183..473964
                     /locus_tag="RALCIv1_490039"
                     /gene="ripF2"
     CDS             472183..473964
                     /locus_tag="RALCIv1_490039"
                     /inference="ab initio prediction:AMIGene:2.0"
                     /product="putative secreted protein popF1"
                     /transl_table=11
                     /note="Evidence 3 : Function proposed based on presence of
                     conserved amino acid motif, structural feature or limited
                     homology; Product type ph : phenotype"
                     /gene="ripF2"
     gene            complement(474040..474393)
                     /locus_tag="RALCIv1_490040"
     CDS             complement(474040..474393)
                     /function="1.4 : Energy production/transport"
                     /function="1.6.15.1 : Cytochromes"
                     /locus_tag="RALCIv1_490040"
                     /inference="ab initio prediction:AMIGene:2.0"
                     /product="putative cytochrome oxidase subunit IV (coxQ)"
                     /transl_table=11
                     /note="Evidence 3 : Function proposed based on presence of
                     conserved amino acid motif, structural feature or limited
                     homology; Product type pc : putative carrier"
     gene            complement(474390..475097)
                     /locus_tag="RALCIv1_490041"
     CDS             complement(474390..475097)
                     /function="1.4 : Energy production/transport"
                     /function="1.3.6 : Aerobic respiration"
                     /function="1.3.7 : Anaerobic respiration"
                     /function="1.6.15.1 : Cytochromes"
                     /product="putative cytochrome-C oxidase subunit III (coxP)"
                     /inference="ab initio prediction:AMIGene:2.0"
                     /locus_tag="RALCIv1_490041"
                     /EC_number="1.9.3.-"
                     /note="Evidence 3 : Function proposed based on presence of
                     conserved amino acid motif, structural feature or limited
                     homology; Product type pc : putative carrier"
                     /transl_table=11
     gene            complement(475094..475705)
                     /locus_tag="RALCIv1_490042"
     CDS             complement(475094..475705)
                     /product="putative cytochrome-c oxidase oxidoreductase
                     protein (coxO)"
                     /inference="ab initio prediction:AMIGene:2.0"
                     /locus_tag="RALCIv1_490042"
                     /transl_table=11
                     /note="Evidence 3 : Function proposed based on presence of
                     conserved amino acid motif, structural feature or limited
                     homology; Product type pe : putative enzyme"
                     /EC_number="1.9.3.-"
     gene            complement(475702..477462)
                     /locus_tag="RALCIv1_490043"
                     /gene="coxN"
     CDS             complement(475702..477462)
                     /function="1.4 : Energy production/transport"
                     /function="1.3.6 : Aerobic respiration"
                     /function="1.3.7 : Anaerobic respiration"
                     /function="1.6.15.1 : Cytochromes"
                     /product="cytochrome c oxidase subunit 1"
                     /gene="coxN"
                     /inference="ab initio prediction:AMIGene:2.0"
                     /locus_tag="RALCIv1_490043"
                     /EC_number="1.9.3.1"
                     /note="Evidence 2a : Function of homologous gene
                     experimentally demonstrated in an other organism; PubMedId
                     : 1444719, 8117073; Product type e : enzyme"
                     /transl_table=11
     gene            complement(477475..478368)
                     /locus_tag="RALCIv1_490044"
     CDS             complement(477475..478368)
                     /product="Putative cytochrome c oxidase, subunit II (coxM)
                     (fragment)"
                     /inference="ab initio prediction:AMIGene:2.0"
                     /locus_tag="RALCIv1_490044"
                     /transl_table=11
                     /note="Evidence 3 : Function proposed based on presence of
                     conserved amino acid motif, structural feature or limited
                     homology"
                     /EC_number="1.9.3.1"
     gene            478542..478748
                     /locus_tag="RALCIv1_500001"
     CDS             478542..478748
                     /note="Evidence 3 : Function proposed based on presence of
                     conserved amino acid motif, structural feature or limited
                     homology"
                     /locus_tag="RALCIv1_500001"
                     /inference="ab initio prediction:AMIGene:2.0"
                     /product="putative transcription regulator protein LuxR
                     (fragment)"
                     /transl_table=11
     gene            478828..478992
                     /locus_tag="RALCIv1_500002"
     CDS             478828..478992
                     /note="Evidence 4 : Homologs of previously reported genes
                     of unknown function"
                     /locus_tag="RALCIv1_500002"
                     /inference="ab initio prediction:AMIGene:2.0"
                     /product="conserved protein of unknown function"
                     /transl_table=11
     gene            complement(479020..479238)
                     /locus_tag="RALCIv1_500003"
     CDS             complement(479020..479238)
                     /note="Evidence 4 : Homologs of previously reported genes
                     of unknown function"
                     /locus_tag="RALCIv1_500003"
                     /inference="ab initio prediction:AMIGene:2.0"
                     /product="conserved hypothethical protein"
                     /transl_table=11
     gene            complement(479593..480996)
                     /locus_tag="RALCIv1_500004"
     CDS             complement(479593..480996)
                     /note="Evidence 2b : Function of strongly homologous gene;
                     Product type e : enzyme"
                     /locus_tag="RALCIv1_500004"
                     /inference="ab initio prediction:AMIGene:2.0"
                     /product="Diguanylate cyclase (GGDEF domain) fused with
                     response regulator pleD (Stalked cell
                     differentiation-controlling protein)"
                     /transl_table=11
     gene            complement(481202..481600)
                     /locus_tag="RALCIv1_500005"
     CDS             complement(481202..481600)
                     /note="Evidence 4 : Homologs of previously reported genes
                     of unknown function"
                     /locus_tag="RALCIv1_500005"
                     /inference="ab initio prediction:AMIGene:2.0"
                     /product="conserved hypothethical protein"
                     /transl_table=11
     gene            complement(481645..482697)
                     /locus_tag="RALCIv1_500006"
     CDS             complement(481645..482697)
                     /note="Evidence 3 : Function proposed based on presence of
                     conserved amino acid motif, structural feature or limited
                     homology; Product type pt : putative transporter"
                     /locus_tag="RALCIv1_500006"
                     /inference="ab initio prediction:AMIGene:2.0"
                     /product="putative ABC-type nitrate/sulfonate/bicarbonate
                     transport systems, periplasmic components (tauA)"
                     /transl_table=11
     gene            complement(482769..483665)
                     /locus_tag="RALCIv1_500007"
     CDS             complement(482769..483665)
                     /function="4 : Transport"
                     /function="4.3.A.1 : The ATP-binding Cassette (ABC)
                     Superfamily + ABC-type Uptake Permeases"
                     /function="4.3.A.1.m : membrane component"
                     /locus_tag="RALCIv1_500007"
                     /inference="ab initio prediction:AMIGene:2.0"
                     /product="Binding-protein-dependent transport systems
                     (glycine betaine and nitrate/sulfonate/bicarbonate) inner
                     membrane component, ABC transporter, permease protein"
                     /transl_table=11
                     /note="Evidence 2b : Function of strongly homologous gene;
                     Product type t : transporter"
     gene            complement(483655..484440)
                     /locus_tag="RALCIv1_500008"
                     /gene="tauB"
     CDS             complement(483655..484440)
                     /function="1.1.4 : Amines"
                     /function="1.8.2 : Sulfur metabolism"
                     /function="4.3.A.1.a : ATP binding component"
                     /function="7.1 : Cytoplasm"
                     /product="Taurine-transporting ATPase, ABC transporter,
                     atp_binding component"
                     /gene="tauB"
                     /inference="ab initio prediction:AMIGene:2.0"
                     /locus_tag="RALCIv1_500008"
                     /EC_number="3.6.3.36"
                     /note="Evidence 2a : Function of homologous gene
                     experimentally demonstrated in an other organism; PubMedId
                     : 9401024; Product type t : transporter"
                     /transl_table=11
     gene            complement(484498..485220)
                     /locus_tag="RALCIv1_500009"
     CDS             complement(484498..485220)
                     /note="Evidence 3 : Function proposed based on presence of
                     conserved amino acid motif, structural feature or limited
                     homology; Product type pr : putative regulator"
                     /locus_tag="RALCIv1_500009"
                     /inference="ab initio prediction:AMIGene:2.0"
                     /product="putative transcriptional regulator, GntR, HTH,
                     UbiC domains"
                     /transl_table=11
     gene            485479..486495
                     /locus_tag="RALCIv1_500010"
     CDS             485479..486495
                     /function="1.2.3 : Proteins/peptides/glycopeptides"
                     /product="putative protease"
                     /inference="ab initio prediction:AMIGene:2.0"
                     /locus_tag="RALCIv1_500010"
                     /EC_number="3.4.-.-"
                     /note="Evidence 3 : Function proposed based on presence of
                     conserved amino acid motif, structural feature or limited
                     homology; Product type pe : putative enzyme"
                     /transl_table=11
     gene            486523..487407
                     /locus_tag="RALCIv1_500011"
     CDS             486523..487407
                     /function="1.2.3 : Proteins/peptides/glycopeptides"
                     /product="putative protease"
                     /inference="ab initio prediction:AMIGene:2.0"
                     /locus_tag="RALCIv1_500011"
                     /EC_number="3.4.-.-"
                     /note="Evidence 3 : Function proposed based on presence of
                     conserved amino acid motif, structural feature or limited
                     homology; Product type pe : putative enzyme"
                     /transl_table=11
     gene            487404..487832
                     /locus_tag="RALCIv1_500012"
     CDS             487404..487832
                     /note="Evidence 4 : Homologs of previously reported genes
                     of unknown function"
                     /locus_tag="RALCIv1_500012"
                     /inference="ab initio prediction:AMIGene:2.0"
                     /product="conserved hypothethical protein"
                     /transl_table=11
     gene            487861..488271
                     /locus_tag="RALCIv1_500013"
     CDS             487861..488271
                     /note="Evidence 4 : Homologs of previously reported genes
                     of unknown function"
                     /locus_tag="RALCIv1_500013"
                     /inference="ab initio prediction:AMIGene:2.0"
                     /product="conserved exported protein of unknown function"
                     /transl_table=11
     gene            488547..488786
                     /locus_tag="RALCIv1_510001"
     CDS             488547..488786
                     /note="Evidence 4 : Homologs of previously reported genes
                     of unknown function"
                     /locus_tag="RALCIv1_510001"
                     /inference="ab initio prediction:AMIGene:2.0"
                     /product="conserved hypothethical protein"
                     /transl_table=11
     gene            complement(488815..489096)
                     /locus_tag="RALCIv1_510002"
     CDS             complement(488815..489096)
                     /note="Evidence 4 : Homologs of previously reported genes
                     of unknown function"
                     /locus_tag="RALCIv1_510002"
                     /inference="ab initio prediction:AMIGene:2.0"
                     /product="conserved protein of unknown function"
                     /transl_table=11
     gene            complement(489035..489334)
                     /locus_tag="RALCIv1_510003"
     CDS             complement(489035..489334)
                     /note="Evidence 4 : Homologs of previously reported genes
                     of unknown function"
                     /locus_tag="RALCIv1_510003"
                     /inference="ab initio prediction:AMIGene:2.0"
                     /product="conserved protein of unknown function"
                     /transl_table=11
     gene            489375..490649
                     /locus_tag="RALCIv1_510004"
     CDS             489375..490649
                     /function="4.2.A.1 : The Major Facilitator Superfamily
                     (MFS)"
                     /locus_tag="RALCIv1_510004"
                     /inference="ab initio prediction:AMIGene:2.0"
                     /product="putative permease, Major facilitator Superfamily"
                     /transl_table=11
                     /note="Evidence 3 : Function proposed based on presence of
                     conserved amino acid motif, structural feature or limited
                     homology; Product type pt : putative transporter"
     gene            490774..492801
                     /locus_tag="RALCIv1_510005"
     CDS             490774..492801
                     /product="sensory histidine kinase in two-component
                     regulatory system"
                     /inference="ab initio prediction:AMIGene:2.0"
                     /locus_tag="RALCIv1_510005"
                     /transl_table=11
                     /note="Evidence 2b : Function of strongly homologous gene;
                     Product type r : regulator"
                     /EC_number="2.7.13.3"
     gene            complement(493001..493936)
                     /locus_tag="RALCIv1_510006"
     CDS             complement(493001..493936)
                     /product="putative 2-Keto-3-deoxygluconate kinase (kdgK)"
                     /inference="ab initio prediction:AMIGene:2.0"
                     /locus_tag="RALCIv1_510006"
                     /transl_table=11
                     /note="Evidence 3 : Function proposed based on presence of
                     conserved amino acid motif, structural feature or limited
                     homology; Product type e : enzyme"
                     /EC_number="2.7.1.45"
     gene            complement(493947..495221)
                     /locus_tag="RALCIv1_510007"
     CDS             complement(493947..495221)
                     /note="Evidence 3 : Function proposed based on presence of
                     conserved amino acid motif, structural feature or limited
                     homology; Product type pe : putative enzyme"
                     /locus_tag="RALCIv1_510007"
                     /inference="ab initio prediction:AMIGene:2.0"
                     /product="putative enzyme, amino acid aldolase or racemase
                     domain"
                     /transl_table=11
     gene            495351..496220
                     /locus_tag="RALCIv1_510008"
     CDS             495351..496220
                     /function="3.1.2 : Transcriptional level"
                     /function="1.1.1 : Carbohydrates/Carbon compounds"
                     /locus_tag="RALCIv1_510008"
                     /inference="ab initio prediction:AMIGene:2.0"
                     /product="putative transcriptional regulator, RpiR family,
                     phosphosugar-binding domain"
                     /transl_table=11
                     /note="Evidence 3 : Function proposed based on presence of
                     conserved amino acid motif, structural feature or limited
                     homology; Product type pr : putative regulator"
     gene            496222..497712
                     /locus_tag="RALCIv1_510009"
     CDS             496222..497712
                     /function="1.5.1 : Amino acids"
                     /product="D-aminoacylase (N-acyl-D-amino-acid deacylase),
                     metallo-dependent hydrolases domain"
                     /inference="ab initio prediction:AMIGene:2.0"
                     /locus_tag="RALCIv1_510009"
                     /EC_number="3.5.1.81"
                     /note="Evidence 2b : Function of strongly homologous gene;
                     PubMedId : 7763985, 8541651; Product type e : enzyme"
                     /transl_table=11
     gene            497752..498138
                     /locus_tag="RALCIv1_510010"
     CDS             497752..498138
                     /note="Evidence 4 : Homologs of previously reported genes
                     of unknown function"
                     /locus_tag="RALCIv1_510010"
                     /inference="ab initio prediction:AMIGene:2.0"
                     /product="conserved hypothethical protein, endoribonuclease
                     L-PSP"
                     /transl_table=11
     gene            498244..499596
                     /locus_tag="RALCIv1_510011"
                     /gene="gntP"
     CDS             498244..499596
                     /function="4.2.A.8 : The Gluconate:H+ Symporter (GntP)
                     Family"
                     /function="6.1 : Membrane"
                     /function="7.3 : Inner membrane"
                     /locus_tag="RALCIv1_510011"
                     /inference="ab initio prediction:AMIGene:2.0"
                     /product="high-affinity gluconate permease in GNT I system
                     (GntP family)"
                     /transl_table=11
                     /note="Evidence 2a : Function of homologous gene
                     experimentally demonstrated in an other organism; PubMedId
                     : 8987614, 9045817; Product type t : transporter"
                     /gene="gntP"
     gene            499623..500249
                     /locus_tag="RALCIv1_510012"
     CDS             499623..500249
                     /function="1.1.1.20 : Glycol degradation"
                     /function="1.1.1.5 : D-galacturonate catabolism"
                     /function="1.1.1.7 : D-glucuronate catabolism"
                     /function="1.3.9 : Entner-Doudoroff pathway"
                     /function="1.7.21 : Glyoxylate degradation"
                     /function="7.1 : Cytoplasm"
                     /product="putative bifunctional protein:
                     2-keto-3-deoxygluconate 6-phosphate aldolase;
                     2-keto-4-hydroxyglutarate aldolase; oxaloacetate
                     decarboxylase (eda)"
                     /inference="ab initio prediction:AMIGene:2.0"
                     /locus_tag="RALCIv1_510012"
                     /EC_number="4.1.2.14"
                     /note="Evidence 3 : Function proposed based on presence of
                     conserved amino acid motif, structural feature or limited
                     homology; PubMedId : 1978721, 8344525; Product type pe :
                     putative enzyme"
                     /transl_table=11
     gene            complement(500281..501015)
                     /locus_tag="RALCIv1_510013"
                     /gene="ribB"
     CDS             complement(500281..501015)
                     /product="3,4-dihydroxy-2-butanone 4-phosphate synthase
                     (DHBP synthase)"
                     /inference="ab initio prediction:AMIGene:2.0"
                     /locus_tag="RALCIv1_510013"
                     /transl_table=11
                     /note="Evidence 2b : Function of strongly homologous gene;
                     Product type e : enzyme"
                     /EC_number="4.1.99.12"
                     /gene="ribB"
     gene            complement(501142..501297)
                     /locus_tag="RALCIv1_misc_RNA_17"
     misc_RNA        complement(501142..501297)
                     /locus_tag="RALCIv1_misc_RNA_17"
                     /inference="profile:Rfam:8.0"
                     /product="FMN"
     gene            501673..501942
                     /locus_tag="RALCIv1_510014"
     CDS             501673..501942
                     /note="Evidence 3 : Function proposed based on presence of
                     conserved amino acid motif, structural feature or limited
                     homology; Product type pr : putative regulator"
                     /locus_tag="RALCIv1_510014"
                     /inference="ab initio prediction:AMIGene:2.0"
                     /product="putative transcription regulator protein, LuxR
                     family"
                     /transl_table=11
     gene            502136..503791
                     /locus_tag="RALCIv1_510015"
     CDS             502136..503791
                     /product="putative undecaprenyl
                     phosphate-alpha-4-amino-4-deoxy-L-arabinose arabinosyl
                     transferase (arnT)"
                     /inference="ab initio prediction:AMIGene:2.0"
                     /locus_tag="RALCIv1_510015"
                     /transl_table=11
                     /note="Evidence 3 : Function proposed based on presence of
                     conserved amino acid motif, structural feature or limited
                     homology; Product type pe : putative enzyme"
                     /EC_number="2.-.-.-"
     gene            complement(503856..504299)
                     /locus_tag="RALCIv1_510016"
     CDS             complement(503856..504299)
                     /note="Evidence 4 : Homologs of previously reported genes
                     of unknown function"
                     /locus_tag="RALCIv1_510016"
                     /inference="ab initio prediction:AMIGene:2.0"
                     /product="conserved protein of unknown function"
                     /transl_table=11
     gene            complement(504429..505718)
                     /locus_tag="RALCIv1_510017"
     CDS             complement(504429..505718)
                     /product="putative sensory histidine kinase in
                     two-component regulatory system with OmpR (envZ)"
                     /inference="ab initio prediction:AMIGene:2.0"
                     /locus_tag="RALCIv1_510017"
                     /transl_table=11
                     /note="Evidence 3 : Function proposed based on presence of
                     conserved amino acid motif, structural feature or limited
                     homology; Product type pr : putative regulator"
                     /EC_number="2.7.13.3"
     gene            complement(505696..506433)
                     /locus_tag="RALCIv1_510018"
                     /gene="ompR"
     CDS             complement(505696..506433)
                     /locus_tag="RALCIv1_510018"
                     /inference="ab initio prediction:AMIGene:2.0"
                     /product="Transcriptional regulatory protein ompR"
                     /transl_table=11
                     /note="Evidence 2a : Function of homologous gene
                     experimentally demonstrated in an other organism; PubMedId
                     : 8989318, 9016718; Product type r : regulator"
                     /gene="ompR"
     gene            506697..508034
                     /locus_tag="RALCIv1_510019"
                     /gene="mdtA"
     CDS             506697..508034
                     /function="5.6.4 : Drug resistance/sensitivity"
                     /function="6.1 : Membrane"
                     /function="7.3 : Inner membrane"
                     /locus_tag="RALCIv1_510019"
                     /inference="ab initio prediction:AMIGene:2.0"
                     /product="multidrug efflux system, subunit A"
                     /transl_table=11
                     /note="Evidence 2b : Function of strongly homologous gene;
                     Product type t : transporter"
                     /gene="mdtA"
     gene            508104..511250
                     /locus_tag="RALCIv1_510020"
                     /gene="mdtB"
     CDS             508104..511250
                     /locus_tag="RALCIv1_510020"
                     /inference="ab initio prediction:AMIGene:2.0"
                     /product="multidrug efflux system, subunit B"
                     /transl_table=11
                     /note="Evidence 2b : Function of strongly homologous gene;
                     PubMedId : 12107134; Product type t : transporter"
                     /gene="mdtB"
     gene            511247..514354
                     /locus_tag="RALCIv1_510021"
                     /gene="mdtC"
     CDS             511247..514354
                     /locus_tag="RALCIv1_510021"
                     /inference="ab initio prediction:AMIGene:2.0"
                     /product="multidrug efflux system, subunit C"
                     /transl_table=11
                     /note="Evidence 2b : Function of strongly homologous gene;
                     PubMedId : 12107134; Product type t : transporter"
                     /gene="mdtC"
     gene            514357..515883
                     /locus_tag="RALCIv1_510022"
     CDS             514357..515883
                     /note="Evidence 3 : Function proposed based on presence of
                     conserved amino acid motif, structural feature or limited
                     homology; Product type pt : putative transporter"
                     /locus_tag="RALCIv1_510022"
                     /inference="ab initio prediction:AMIGene:2.0"
                     /product="putative outer membrane chanel lipoprotein
                     transmembrane"
                     /transl_table=11
     gene            516200..516763
                     /locus_tag="RALCIv1_510023"
     CDS             516200..516763
                     /note="Evidence 4 : Homologs of previously reported genes
                     of unknown function"
                     /locus_tag="RALCIv1_510023"
                     /inference="ab initio prediction:AMIGene:2.0"
                     /product="conserved exported protein of unknown function"
                     /transl_table=11
     gene            complement(516844..518313)
                     /locus_tag="RALCIv1_510024"
     CDS             complement(516844..518313)
                     /note="Evidence 3 : Function proposed based on presence of
                     conserved amino acid motif, structural feature or limited
                     homology; Product type prc : putative receptor"
                     /locus_tag="RALCIv1_510024"
                     /inference="ab initio prediction:AMIGene:2.0"
                     /product="putative signal transduction protein ggdef
                     domain"
                     /transl_table=11
     gene            518818..519285
                     /locus_tag="RALCIv1_510025"
     CDS             518818..519285
                     /note="Evidence 4 : Homologs of previously reported genes
                     of unknown function"
                     /locus_tag="RALCIv1_510025"
                     /inference="ab initio prediction:AMIGene:2.0"
                     /product="conserved hypothethical protein"
                     /transl_table=11
     gene            519609..520517
                     /locus_tag="RALCIv1_510026"
     CDS             519609..520517
                     /note="Evidence 4 : Homologs of previously reported genes
                     of unknown function"
                     /locus_tag="RALCIv1_510026"
                     /inference="ab initio prediction:AMIGene:2.0"
                     /product="conserved hypothethical protein, putative type IV
                     pilus assembly PilZ"
                     /transl_table=11
     gene            complement(520554..521564)
                     /locus_tag="RALCIv1_510027"
                     /gene="appB"
     CDS             complement(520554..521564)
                     /function="1.3.6 : Aerobic respiration"
                     /function="1.4.2 : Electron acceptor"
                     /function="5.5.6 : Other stresses (mechanical, nutritional,
                     oxidative)"
                     /product="Cytochrome bd ubiquinol oxidase, subunit II"
                     /gene="appB"
                     /inference="ab initio prediction:AMIGene:2.0"
                     /locus_tag="RALCIv1_510027"
                     /EC_number="1.10.3.-"
                     /note="Evidence 2a : Function of homologous gene
                     experimentally demonstrated in an other organism; PubMedId
                     : 1658595, 8626304; Product type e : enzyme"
                     /transl_table=11
     gene            complement(521554..523044)
                     /locus_tag="RALCIv1_510028"
     CDS             complement(521554..523044)
                     /product="Cyanide-insensitive cytochrome bd-type quinol
                     oxidase subunit I"
                     /inference="ab initio prediction:AMIGene:2.0"
                     /locus_tag="RALCIv1_510028"
                     /transl_table=11
                     /note="Evidence 2b : Function of strongly homologous gene;
                     Product type e : enzyme"
                     /EC_number="1.10.3.-"
     gene            523397..524719
                     /locus_tag="RALCIv1_510029"
     CDS             523397..524719
                     /note="Evidence 3 : Function proposed based on presence of
                     conserved amino acid motif, structural feature or limited
                     homology; Product type pr : putative regulator"
                     /locus_tag="RALCIv1_510029"
                     /inference="ab initio prediction:AMIGene:2.0"
                     /product="putative diguanylate phosphodiesterase (signal
                     transduction EAL domain)"
                     /transl_table=11
     gene            524967..525746
                     /locus_tag="RALCIv1_520001"
     CDS             524967..525746
                     /product="Aspartate aminotransferase (fragment)"
                     /transl_table=11
                     /inference="ab initio prediction:AMIGene:2.0"
                     /locus_tag="RALCIv1_520001"
                     /EC_number="2.6.1.1"
     gene            complement(525823..527040)
                     /locus_tag="RALCIv1_520002"
     CDS             complement(525823..527040)
                     /function="1.6.7 : Peptidoglycan (murein)"
                     /product="putative lytic transglycosylase"
                     /inference="ab initio prediction:AMIGene:2.0"
                     /locus_tag="RALCIv1_520002"
                     /EC_number="3.2.1.-"
                     /note="Evidence 3 : Function proposed based on presence of
                     conserved amino acid motif, structural feature or limited
                     homology; Product type pe : putative enzyme"
                     /transl_table=11
     gene            527577..529088
                     /locus_tag="RALCIv1_520003"
                     /gene="ubiD"
     CDS             527577..529088
                     /function="1.3.6 : Aerobic respiration"
                     /function="1.5.3.11 : Menaquinone (MK), ubiquinone (Q)"
                     /product="3-octaprenyl-4-hydroxybenzoate decarboxylase"
                     /gene="ubiD"
                     /inference="ab initio prediction:AMIGene:2.0"
                     /locus_tag="RALCIv1_520003"
                     /EC_number="4.1.1.-"
                     /note="Evidence 2a : Function of homologous gene
                     experimentally demonstrated in an other organism; PubMedId
                     : 11029449, 9658014; Product type e : enzyme"
                     /transl_table=11
     gene            529205..530722
                     /locus_tag="RALCIv1_520004"
                     /gene="gabD"
     CDS             529205..530722
                     /function="1.7.31 : Aminobutyrate catabolism"
                     /function="1.7.32 : Putrescine catabolism"
                     /product="succinate-semialdehyde dehydrogenase I,
                     NADP-dependent"
                     /gene="gabD"
                     /inference="ab initio prediction:AMIGene:2.0"
                     /locus_tag="RALCIv1_520004"
                     /EC_number="1.2.1.16"
                     /note="Evidence 2a : Function of homologous gene
                     experimentally demonstrated in an other organism; PubMedId
                     : 8297211; Product type e : enzyme"
                     /transl_table=11
     gene            531113..531883
                     /locus_tag="RALCIv1_520005"
     CDS             531113..531883
                     /note="Evidence 4 : Homologs of previously reported genes
                     of unknown function"
                     /locus_tag="RALCIv1_520005"
                     /inference="ab initio prediction:AMIGene:2.0"
                     /product="conserved protein of unknown function"
                     /transl_table=11
     gene            531992..532588
                     /locus_tag="RALCIv1_520006"
     CDS             531992..532588
                     /note="Evidence 4 : Homologs of previously reported genes
                     of unknown function"
                     /locus_tag="RALCIv1_520006"
                     /inference="ab initio prediction:AMIGene:2.0"
                     /product="conserved protein of unknown function"
                     /transl_table=11
     gene            532639..533211
                     /locus_tag="RALCIv1_520007"
     CDS             532639..533211
                     /note="Evidence 4 : Homologs of previously reported genes
                     of unknown function"
                     /locus_tag="RALCIv1_520007"
                     /inference="ab initio prediction:AMIGene:2.0"
                     /product="conserved protein of unknown function"
                     /transl_table=11
     gene            533267..534016
                     /locus_tag="RALCIv1_520008"
     CDS             533267..534016
                     /note="Evidence 4 : Homologs of previously reported genes
                     of unknown function"
                     /locus_tag="RALCIv1_520008"
                     /inference="ab initio prediction:AMIGene:2.0"
                     /product="conserved protein of unknown function"
                     /transl_table=11
     gene            534250..534323
                     /locus_tag="RALCIv1_tRNA3"
     tRNA            534250..534323
                     /locus_tag="RALCIv1_tRNA3"
                     /inference="profile:tRNAscan:1.23"
                     /product="Gly tRNA"
     gene            534401..535156
                     /locus_tag="RALCIv1_520009"
                     /gene="trmB"
     CDS             534401..535156
                     /function="2.2.5 : tRNA"
                     /product="tRNA (guanine-N(7)-)-methyltransferase,
                     SAM-dependent"
                     /gene="trmB"
                     /inference="ab initio prediction:AMIGene:2.0"
                     /locus_tag="RALCIv1_520009"
                     /EC_number="2.1.1.33"
                     /note="Evidence 2a : Function of homologous gene
                     experimentally demonstrated in an other organism; PubMedId
                     : 15358762, 15789416, 16600901; Product type e : enzyme"
                     /transl_table=11
     gene            complement(535169..536281)
                     /locus_tag="RALCIv1_520010"
                     /gene="namA"
     CDS             complement(535169..536281)
                     /product="NADPH dehydrogenase (Xenobiotic reductase)"
                     /inference="ab initio prediction:AMIGene:2.0"
                     /locus_tag="RALCIv1_520010"
                     /transl_table=11
                     /note="Evidence 2b : Function of strongly homologous gene;
                     Product type e : enzyme"
                     /EC_number="1.6.99.1"
                     /gene="namA"
     gene            complement(536394..537275)
                     /locus_tag="RALCIv1_520011"
                     /gene="uppP"
     CDS             complement(536394..537275)
                     /function="5.6.4 : Drug resistance/sensitivity"
                     /function="1.6.7 : Peptidoglycan (murein)"
                     /product="undecaprenyl pyrophosphate phosphatase;
                     bacitracin resistance"
                     /gene="uppP"
                     /inference="ab initio prediction:AMIGene:2.0"
                     /locus_tag="RALCIv1_520011"
                     /EC_number="3.6.1.27"
                     /note="Evidence 2a : Function of homologous gene
                     experimentally demonstrated in an other organism; PubMedId
                     : 15138271, 8389741; Product type e : enzyme"
                     /transl_table=11
     gene            complement(537336..537938)
                     /locus_tag="RALCIv1_520012"
     CDS             complement(537336..537938)
                     /note="Evidence 3 : Function proposed based on presence of
                     conserved amino acid motif, structural feature or limited
                     homology; Product type lp : lipoprotein"
                     /locus_tag="RALCIv1_520012"
                     /inference="ab initio prediction:AMIGene:2.0"
                     /product="putative transmembrane lipoprotein"
                     /transl_table=11
     gene            complement(537953..538327)
                     /locus_tag="RALCIv1_520013"
                     /gene="nhaC"
     CDS             complement(537953..538327)
                     /locus_tag="RALCIv1_520013"
                     /gene="nhaC"
                     /inference="ab initio prediction:AMIGene:2.0"
                     /product="NhaC"
                     /transl_table=11
     gene            538352..539146
                     /locus_tag="RALCIv1_520014"
     CDS             538352..539146
                     /function="3.1.2 : Transcriptional level"
                     /locus_tag="RALCIv1_520014"
                     /inference="ab initio prediction:AMIGene:2.0"
                     /product="putative transcriptional regulator protein,
                     TetR/AcrR-family"
                     /transl_table=11
                     /note="Evidence 3 : Function proposed based on presence of
                     conserved amino acid motif, structural feature or limited
                     homology; Product type pr : putative regulator"
     gene            539143..539883
                     /locus_tag="RALCIv1_520015"
                     /gene="pcm"
     CDS             539143..539883
                     /function="2.3.3 : Posttranslational modification"
                     /product="Protein-L-isoaspartate O-methyltransferase"
                     /gene="pcm"
                     /inference="ab initio prediction:AMIGene:2.0"
                     /locus_tag="RALCIv1_520015"
                     /EC_number="2.1.1.77"
                     /note="Evidence 2a : Function of homologous gene
                     experimentally demonstrated in an other organism; PubMedId
                     : 11700066, 1860862, 7928962; Product type e : enzyme"
                     /transl_table=11
     gene            539911..540243
                     /locus_tag="RALCIv1_520016"
     CDS             539911..540243
                     /note="Evidence 3 : Function proposed based on presence of
                     conserved amino acid motif, structural feature or limited
                     homology; Product type pe : putative enzyme"
                     /locus_tag="RALCIv1_520016"
                     /inference="ab initio prediction:AMIGene:2.0"
                     /product="putative thiosulfate sulfurtransferase,
                     Rhodanese-like domain (glpE)"
                     /transl_table=11
     gene            540343..541758
                     /locus_tag="RALCIv1_520017"
                     /gene="tolC"
     CDS             540343..541758
                     /function="4.1.B.17 : The Outer Membrane Factor (OMF)
                     Family"
                     /locus_tag="RALCIv1_520017"
                     /inference="ab initio prediction:AMIGene:2.0"
                     /product="Type I secretion outer membrane protein, TolC"
                     /transl_table=11
                     /note="Evidence 2a : Function of homologous gene
                     experimentally demonstrated in an other organism; PubMedId
                     : 6303857, 6312426, 8801424; Product type t : transporter"
                     /gene="tolC"
     gene            complement(541769..542494)
                     /locus_tag="RALCIv1_520018"
     CDS             complement(541769..542494)
                     /note="Evidence 3 : Function proposed based on presence of
                     conserved amino acid motif, structural feature or limited
                     homology; Product type pcp : putative cell process"
                     /locus_tag="RALCIv1_520018"
                     /inference="ab initio prediction:AMIGene:2.0"
                     /product="putative heat shock transmembrane protein"
                     /transl_table=11
     gene            complement(542597..543913)
                     /locus_tag="RALCIv1_520019"
                     /gene="kdtA"
     CDS             complement(542597..543913)
                     /function="1 : Metabolism"
                     /function="1.6.3 : Lipopolysaccharide"
                     /product="3-deoxy-D-manno-octulosonic-acid transferase"
                     /gene="kdtA"
                     /inference="ab initio prediction:AMIGene:2.0"
                     /locus_tag="RALCIv1_520019"
                     /EC_number="2.4.-.-"
                     /note="Evidence 2a : Function of homologous gene
                     experimentally demonstrated in an other organism; PubMedId
                     : 15972513, 2033061; Product type e : enzyme"
                     /transl_table=11
     gene            complement(543913..544911)
                     /locus_tag="RALCIv1_520020"
                     /gene="rfaC"
     CDS             complement(543913..544911)
                     /product="ADP-heptose; Lipopolysaccharide
                     heptosyltransferase I"
                     /inference="ab initio prediction:AMIGene:2.0"
                     /locus_tag="RALCIv1_520020"
                     /transl_table=11
                     /note="Evidence 2a : Function of homologous gene
                     experimentally demonstrated in an other organism; PubMedId
                     : 8478319, 9446588; Product type e : enzyme"
                     /EC_number="2.4.1.-"
                     /gene="rfaC"
     gene            complement(544952..546034)
                     /locus_tag="RALCIv1_520021"
     CDS             complement(544952..546034)
                     /product="phosphomannomutase (fragment)"
                     /transl_table=11
                     /inference="ab initio prediction:AMIGene:2.0"
                     /locus_tag="RALCIv1_520021"
                     /EC_number="5.4.2.8"
     gene            546180..546395
                     /locus_tag="RALCIv1_530001"
     CDS             546180..546395
                     /note="Evidence 4 : Homologs of previously reported genes
                     of unknown function"
                     /locus_tag="RALCIv1_530001"
                     /inference="ab initio prediction:AMIGene:2.0"
                     /product="conserved protein of unknown function"
                     /transl_table=11
     gene            546458..547087
                     /locus_tag="RALCIv1_530002"
     CDS             546458..547087
                     /note="Evidence 4 : Homologs of previously reported genes
                     of unknown function"
                     /locus_tag="RALCIv1_530002"
                     /inference="ab initio prediction:AMIGene:2.0"
                     /product="conserved protein of unknown function, DUF1842"
                     /transl_table=11
     gene            547139..547729
                     /locus_tag="RALCIv1_530003"
     CDS             547139..547729
                     /note="Evidence 4 : Homologs of previously reported genes
                     of unknown function"
                     /locus_tag="RALCIv1_530003"
                     /inference="ab initio prediction:AMIGene:2.0"
                     /product="conserved protein of unknown function, DUF1842"
                     /transl_table=11
     gene            547820..549295
                     /locus_tag="RALCIv1_530004"
     CDS             547820..549295
                     /note="Evidence 4 : Homologs of previously reported genes
                     of unknown function"
                     /locus_tag="RALCIv1_530004"
                     /inference="ab initio prediction:AMIGene:2.0"
                     /product="conserved protein of unknown function, radical
                     SAM domain"
                     /transl_table=11
     gene            complement(549350..550270)
                     /locus_tag="RALCIv1_530005"
     CDS             complement(549350..550270)
                     /note="Evidence 3 : Function proposed based on presence of
                     conserved amino acid motif, structural feature or limited
                     homology; Product type pr : putative regulator"
                     /locus_tag="RALCIv1_530005"
                     /inference="ab initio prediction:AMIGene:2.0"
                     /product="putative transcription regulator protein,
                     HTH-type"
                     /transl_table=11
     gene            complement(550330..550776)
                     /locus_tag="RALCIv1_530006"
     CDS             complement(550330..550776)
                     /note="Evidence 5 : No homology to any previously reported
                     sequences"
                     /locus_tag="RALCIv1_530006"
                     /inference="ab initio prediction:AMIGene:2.0"
                     /product="protein of unknown function"
                     /transl_table=11
     gene            550399..551181
                     /locus_tag="RALCIv1_530007"
     CDS             550399..551181
                     /function="1 : Metabolism"
                     /product="short-chain alcohol dehydrogenase/reductase
                     family (fabG-like)"
                     /inference="ab initio prediction:AMIGene:2.0"
                     /locus_tag="RALCIv1_530007"
                     /EC_number="1.-.-.-"
                     /note="Evidence 2b : Function of strongly homologous gene;
                     Product type e : enzyme"
                     /transl_table=11
     gene            complement(551239..552075)
                     /locus_tag="RALCIv1_530008"
     CDS             complement(551239..552075)
                     /product="putative spermidine/putrescine transport system
                     permease (potC)"
                     /inference="ab initio prediction:AMIGene:2.0"
                     /locus_tag="RALCIv1_530008"
                     /transl_table=11
                     /note="Evidence 3 : Function proposed based on presence of
                     conserved amino acid motif, structural feature or limited
                     homology; Product type pt : putative transporter"
                     /EC_number="2.1.3.3"
     gene            complement(552092..552757)
                     /locus_tag="RALCIv1_530009"
     CDS             complement(552092..552757)
                     /note="Evidence 3 : Function proposed based on presence of
                     conserved amino acid motif, structural feature or limited
                     homology"
                     /locus_tag="RALCIv1_530009"
                     /inference="ab initio prediction:AMIGene:2.0"
                     /product="putative polyamine ABC transporter, permease
                     protein (fragment)"
                     /transl_table=11
     gene            complement(553058..554134)
                     /locus_tag="RALCIv1_540001"
     CDS             complement(553058..554134)
                     /note="Evidence 3 : Function proposed based on presence of
                     conserved amino acid motif, structural feature or limited
                     homology"
                     /locus_tag="RALCIv1_540001"
                     /inference="ab initio prediction:AMIGene:2.0"
                     /product="putative aaa atpase, central region atp-binding
                     protein"
                     /transl_table=11
     gene            554865..555107
                     /locus_tag="RALCIv1_540002"
     CDS             554865..555107
                     /note="Evidence 4 : Homologs of previously reported genes
                     of unknown function"
                     /locus_tag="RALCIv1_540002"
                     /inference="ab initio prediction:AMIGene:2.0"
                     /product="conserved protein of unknown function"
                     /transl_table=11
     gene            555266..555766
                     /locus_tag="RALCIv1_540003"
     CDS             555266..555766
                     /function="2.3.7 : Nucleoproteins, basic proteins"
                     /function="5.5 : Adaptation to stress"
                     /locus_tag="RALCIv1_540003"
                     /inference="ab initio prediction:AMIGene:2.0"
                     /product="putative DNA-binding protein, dps family"
                     /transl_table=11
                     /note="Evidence 3 : Function proposed based on presence of
                     conserved amino acid motif, structural feature or limited
                     homology; Product type cp : cell process"
     gene            555840..556715
                     /locus_tag="RALCIv1_540004"
                     /gene="ubiA"
     CDS             555840..556715
                     /function="1.3.6 : Aerobic respiration"
                     /function="1.5.3.11 : Menaquinone (MK), ubiquinone (Q)"
                     /function="6.1 : Membrane"
                     /function="7.3 : Inner membrane"
                     /product="4-hydroxybenzoate octaprenyltransferase"
                     /gene="ubiA"
                     /inference="ab initio prediction:AMIGene:2.0"
                     /locus_tag="RALCIv1_540004"
                     /EC_number="2.5.1.-"
                     /note="Evidence 2a : Function of homologous gene
                     experimentally demonstrated in an other organism; PubMedId
                     : 8155731, 8409922; Product type e : enzyme"
                     /transl_table=11
     gene            complement(556712..556990)
                     /locus_tag="RALCIv1_540005"
     CDS             complement(556712..556990)
                     /note="Evidence 4 : Homologs of previously reported genes
                     of unknown function"
                     /locus_tag="RALCIv1_540005"
                     /inference="ab initio prediction:AMIGene:2.0"
                     /product="conserved protein of unknown function"
                     /transl_table=11
     gene            complement(556999..557823)
                     /locus_tag="RALCIv1_540006"
                     /gene="proC"
     CDS             complement(556999..557823)
                     /function="1.5.1.4 : Proline"
                     /product="Pyrroline-5-carboxylate reductase"
                     /gene="proC"
                     /inference="ab initio prediction:AMIGene:2.0"
                     /locus_tag="RALCIv1_540006"
                     /EC_number="1.5.1.2"
                     /note="Evidence 2a : Function of homologous gene
                     experimentally demonstrated in an other organism; PubMedId
                     : 2107123, 8755867; Product type e : enzyme"
                     /transl_table=11
     gene            complement(557858..558580)
                     /locus_tag="RALCIv1_540007"
     CDS             complement(557858..558580)
                     /note="Evidence 4 : Homologs of previously reported genes
                     of unknown function"
                     /locus_tag="RALCIv1_540007"
                     /inference="ab initio prediction:AMIGene:2.0"
                     /product="conserved protein of unknown function, Predicted
                     pyridoxal phosphate-dependent enzyme"
                     /transl_table=11
     gene            558702..559745
                     /locus_tag="RALCIv1_540008"
                     /gene="pilT"
     CDS             558702..559745
                     /function="4.3.A.5 : The Type II (General) Secretory
                     Pathway (IISP) Family"
                     /function="4.3.A.7 : The Type IV (Conjugal DNA-Protein
                     Transfer) Secretory Pathway (IVSP) Family"
                     /locus_tag="RALCIv1_540008"
                     /inference="ab initio prediction:AMIGene:2.0"
                     /product="Twitching mobility, Pilus retraction protein; GSP
                     E family"
                     /transl_table=11
                     /note="Evidence 2b : Function of strongly homologous gene;
                     PubMedId : 10993081; Product type t : transporter"
                     /gene="pilT"
     gene            559795..560934
                     /locus_tag="RALCIv1_540009"
                     /gene="pilU"
     CDS             559795..560934
                     /function="4.3.A.7 : The Type IV (Conjugal DNA-Protein
                     Transfer) Secretory Pathway (IVSP) Family"
                     /locus_tag="RALCIv1_540009"
                     /inference="ab initio prediction:AMIGene:2.0"
                     /product="type IV pilus twitching mobility protein,pilus
                     retraction protein; GSP E family"
                     /transl_table=11
                     /note="Evidence 2b : Function of strongly homologous gene;
                     Product type t : transporter"
                     /gene="pilU"
     gene            561193..561570
                     /locus_tag="RALCIv1_540010"
     CDS             561193..561570
                     /function="4.3.A.7 : The Type IV (Conjugal DNA-Protein
                     Transfer) Secretory Pathway (IVSP) Family"
                     /locus_tag="RALCIv1_540010"
                     /inference="ab initio prediction:AMIGene:2.0"
                     /product="Putative type 4 fimbrial biogenesis transmembrane
                     protein (pilE)"
                     /transl_table=11
                     /note="Evidence 3 : Function proposed based on presence of
                     conserved amino acid motif, structural feature or limited
                     homology; Product type ps : putative structure"
     gene            561574..562062
                     /locus_tag="RALCIv1_540011"
     CDS             561574..562062
                     /function="4.3.A.7 : The Type IV (Conjugal DNA-Protein
                     Transfer) Secretory Pathway (IVSP) Family"
                     /locus_tag="RALCIv1_540011"
                     /inference="ab initio prediction:AMIGene:2.0"
                     /product="Putative type 4 fimbrial pilin related
                     transmembrane protein"
                     /transl_table=11
                     /note="Evidence 3 : Function proposed based on presence of
                     conserved amino acid motif, structural feature or limited
                     homology; Product type ps : putative structure"
     gene            562059..562649
                     /locus_tag="RALCIv1_540012"
     CDS             562059..562649
                     /function="4.3.A.7 : The Type IV (Conjugal DNA-Protein
                     Transfer) Secretory Pathway (IVSP) Family"
                     /locus_tag="RALCIv1_540012"
                     /inference="ab initio prediction:AMIGene:2.0"
                     /product="putative type 4 fimbrial biogenesis pilv-related
                     transmembrane protein"
                     /transl_table=11
                     /note="Evidence 3 : Function proposed based on presence of
                     conserved amino acid motif, structural feature or limited
                     homology; Product type ps : putative structure"
     gene            562646..563680
                     /locus_tag="RALCIv1_540013"
     CDS             562646..563680
                     /function="4.3.A.7 : The Type IV (Conjugal DNA-Protein
                     Transfer) Secretory Pathway (IVSP) Family"
                     /locus_tag="RALCIv1_540013"
                     /inference="ab initio prediction:AMIGene:2.0"
                     /product="Putative type 4 fimbrial biogenesis pilw-related
                     protein transmembrane precursor"
                     /transl_table=11
                     /note="Evidence 3 : Function proposed based on presence of
                     conserved amino acid motif, structural feature or limited
                     homology; Product type ps : putative structure"
     gene            563684..564220
                     /locus_tag="RALCIv1_540014"
     CDS             563684..564220
                     /note="Evidence 4 : Homologs of previously reported genes
                     of unknown function"
                     /locus_tag="RALCIv1_540014"
                     /inference="ab initio prediction:AMIGene:2.0"
                     /product="conserved exported protein of unknown function"
                     /transl_table=11
     gene            564252..567464
                     /locus_tag="RALCIv1_540015"
     CDS             564252..567464
                     /function="6.5 : Pilus"
                     /locus_tag="RALCIv1_540015"
                     /inference="ab initio prediction:AMIGene:2.0"
                     /product="Putative type 4 fimbrial biogenesis pily1-related
                     protein"
                     /transl_table=11
                     /note="Evidence 3 : Function proposed based on presence of
                     conserved amino acid motif, structural feature or limited
                     homology; Product type ps : putative structure"
     gene            567558..568055
                     /locus_tag="RALCIv1_540016"
     CDS             567558..568055
                     /product="putative glutathione peroxidase"
                     /inference="ab initio prediction:AMIGene:2.0"
                     /locus_tag="RALCIv1_540016"
                     /transl_table=11
                     /note="Evidence 3 : Function proposed based on presence of
                     conserved amino acid motif, structural feature or limited
                     homology; Product type pe : putative enzyme"
                     /EC_number="1.11.1.9"
     gene            complement(568072..568770)
                     /locus_tag="RALCIv1_540017"
     CDS             complement(568072..568770)
                     /function="3.1.2 : Transcriptional level"
                     /locus_tag="RALCIv1_540017"
                     /inference="ab initio prediction:AMIGene:2.0"
                     /product="Putative transcriptional regulator"
                     /transl_table=11
                     /note="Evidence 3 : Function proposed based on presence of
                     conserved amino acid motif, structural feature or limited
                     homology; Product type pr : putative regulator"
     gene            complement(568814..569293)
                     /locus_tag="RALCIv1_540018"
     CDS             complement(568814..569293)
                     /note="Evidence 4 : Homologs of previously reported genes
                     of unknown function"
                     /locus_tag="RALCIv1_540018"
                     /inference="ab initio prediction:AMIGene:2.0"
                     /product="conserved protein of unknown function"
                     /transl_table=11
     gene            complement(569359..569754)
                     /locus_tag="RALCIv1_540019"
     CDS             complement(569359..569754)
                     /note="Evidence 4 : Homologs of previously reported genes
                     of unknown function"
                     /locus_tag="RALCIv1_540019"
                     /inference="ab initio prediction:AMIGene:2.0"
                     /product="conserved protein of unknown function, putative
                     enzyme related to lactoylglutathione lyase protein"
                     /transl_table=11
     gene            complement(569918..570649)
                     /locus_tag="RALCIv1_540020"
     CDS             complement(569918..570649)
                     /note="Evidence 3 : Function proposed based on presence of
                     conserved amino acid motif, structural feature or limited
                     homology; PubMedId : 10714982; Product type pm : putative
                     membrane component"
                     /locus_tag="RALCIv1_540020"
                     /inference="ab initio prediction:AMIGene:2.0"
                     /product="putative LrgB homolog; regulator of murein
                     hydrolase activity"
                     /transl_table=11
     gene            complement(570646..571023)
                     /locus_tag="RALCIv1_540021"
     CDS             complement(570646..571023)
                     /note="Evidence 3 : Function proposed based on presence of
                     conserved amino acid motif, structural feature or limited
                     homology; PubMedId : 10714982; Product type pm : putative
                     membrane component"
                     /locus_tag="RALCIv1_540021"
                     /inference="ab initio prediction:AMIGene:2.0"
                     /product="putative LrgA homolg; regulator of murein
                     hydrolase activity"
                     /transl_table=11
     gene            complement(571076..572323)
                     /locus_tag="RALCIv1_540022"
                     /gene="glcF"
     CDS             complement(571076..572323)
                     /function="1.7.1 : Unassigned reversible reactions"
                     /product="Glycolate oxidase iron-sulfur subunit"
                     /gene="glcF"
                     /inference="ab initio prediction:AMIGene:2.0"
                     /locus_tag="RALCIv1_540022"
                     /EC_number="1.1.3.15"
                     /note="Evidence 2a : Function of homologous gene
                     experimentally demonstrated in an other organism; PubMedId
                     : 8606183; Product type e : enzyme"
                     /transl_table=11
     gene            complement(572333..573478)
                     /locus_tag="RALCIv1_540023"
                     /gene="glcE"
     CDS             complement(572333..573478)
                     /function="1.7.1 : Unassigned reversible reactions"
                     /product="Glycolate oxidase subunit glcE"
                     /gene="glcE"
                     /inference="ab initio prediction:AMIGene:2.0"
                     /locus_tag="RALCIv1_540023"
                     /EC_number="1.1.3.15"
                     /note="Evidence 2a : Function of homologous gene
                     experimentally demonstrated in an other organism; PubMedId
                     : 8606183; Product type e : enzyme"
                     /transl_table=11
     gene            complement(573496..574989)
                     /locus_tag="RALCIv1_540024"
                     /gene="glcD"
     CDS             complement(573496..574989)
                     /function="1.7 : Central intermediary metabolism"
                     /product="Glycolate oxidase subunit glcD"
                     /gene="glcD"
                     /inference="ab initio prediction:AMIGene:2.0"
                     /locus_tag="RALCIv1_540024"
                     /EC_number="1.1.3.15"
                     /note="Evidence 2a : Function of homologous gene
                     experimentally demonstrated in an other organism; PubMedId
                     : 8606183; Product type e : enzyme"
                     /transl_table=11
     gene            complement(575256..576674)
                     /locus_tag="RALCIv1_540025"
     CDS             complement(575256..576674)
                     /function="1.4 : Energy production/transport"
                     /product="putative D-lactate dehydrogenase"
                     /inference="ab initio prediction:AMIGene:2.0"
                     /locus_tag="RALCIv1_540025"
                     /EC_number="1.1.2.4"
                     /note="Evidence 3 : Function proposed based on presence of
                     conserved amino acid motif, structural feature or limited
                     homology; Product type pe : putative enzyme"
                     /transl_table=11
     gene            576789..577346
                     /locus_tag="RALCIv1_540026"
     CDS             576789..577346
                     /function="1.5.3.13 : Cobalamin (Vitamin B12)"
                     /product="putative Cob(I)yrinic acid a,c-diamide
                     adenosyltransferase (Mmab)"
                     /inference="ab initio prediction:AMIGene:2.0"
                     /locus_tag="RALCIv1_540026"
                     /EC_number="2.5.1.17"
                     /note="Evidence 3 : Function proposed based on presence of
                     conserved amino acid motif, structural feature or limited
                     homology; Product type pe : putative enzyme"
                     /transl_table=11
     gene            complement(577424..578320)
                     /locus_tag="RALCIv1_540027"
     CDS             complement(577424..578320)
                     /note="Evidence 3 : Function proposed based on presence of
                     conserved amino acid motif, structural feature or limited
                     homology; Product type pt : putative transporter"
                     /locus_tag="RALCIv1_540027"
                     /inference="ab initio prediction:AMIGene:2.0"
                     /product="putative small-conductance mechanosensitive
                     channel protein (mscS)"
                     /transl_table=11
     gene            578597..578926
                     /locus_tag="RALCIv1_540028"
     CDS             578597..578926
                     /note="Evidence 3 : Function proposed based on presence of
                     conserved amino acid motif, structural feature or limited
                     homology; Product type pr : putative regulator"
                     /locus_tag="RALCIv1_540028"
                     /inference="ab initio prediction:AMIGene:2.0"
                     /product="putative transcription regulator protein"
                     /transl_table=11
     gene            complement(579064..580143)
                     /locus_tag="RALCIv1_540029"
                     /gene="aroG"
     CDS             complement(579064..580143)
                     /function="1.5.1.13 : Phenylalanine"
                     /function="1.5.1.20 : Chorismate"
                     /product="3-deoxy-D-arabinoheptulosonate-7-phosphate
                     synthase (DAHP synthetase, phenylalanine-repressible)"
                     /gene="aroG"
                     /inference="ab initio prediction:AMIGene:2.0"
                     /locus_tag="RALCIv1_540029"
                     /EC_number="2.5.1.54"
                     /note="Evidence 2a : Function of homologous gene
                     experimentally demonstrated in an other organism; PubMedId
                     : 10425687, 2861143, 6125934; Product type e : enzyme"
                     /transl_table=11
     gene            complement(580534..581301)
                     /locus_tag="RALCIv1_540030"
     CDS             complement(580534..581301)
                     /locus_tag="RALCIv1_540030"
                     /inference="ab initio prediction:AMIGene:2.0"
                     /product="peptidase (fragment)"
                     /transl_table=11
     gene            complement(581445..582287)
                     /locus_tag="RALCIv1_550001"
     CDS             complement(581445..582287)
                     /note="Evidence 5 : No homology to any previously reported
                     sequences"
                     /locus_tag="RALCIv1_550001"
                     /inference="ab initio prediction:AMIGene:2.0"
                     /product="protein of unknown function"
                     /transl_table=11
     gene            581863..583647
                     /locus_tag="RALCIv1_550002"
     CDS             581863..583647
                     /note="Evidence 3 : Function proposed based on presence of
                     conserved amino acid motif, structural feature or limited
                     homology; Product type pt : putative transporter"
                     /locus_tag="RALCIv1_550002"
                     /inference="ab initio prediction:AMIGene:2.0"
                     /product="Putative multidrug resistance protein, major
                     facilitator superfamily"
                     /transl_table=11
     gene            complement(583651..584061)
                     /locus_tag="RALCIv1_550003"
     CDS             complement(583651..584061)
                     /note="Evidence 4 : Homologs of previously reported genes
                     of unknown function"
                     /locus_tag="RALCIv1_550003"
                     /inference="ab initio prediction:AMIGene:2.0"
                     /product="conserved membrane protein of unknown function"
                     /transl_table=11
     gene            584196..585824
                     /locus_tag="RALCIv1_550004"
     CDS             584196..585824
                     /function="1.5.1 : Amino acids"
                     /product="Gamma-glutamyltransferase"
                     /inference="ab initio prediction:AMIGene:2.0"
                     /locus_tag="RALCIv1_550004"
                     /EC_number="2.3.2.2"
                     /note="Evidence 2b : Function of strongly homologous gene;
                     Product type e : enzyme"
                     /transl_table=11
     gene            586049..586420
                     /locus_tag="RALCIv1_550005"
     CDS             586049..586420
                     /note="Evidence 4 : Homologs of previously reported genes
                     of unknown function"
                     /locus_tag="RALCIv1_550005"
                     /inference="ab initio prediction:AMIGene:2.0"
                     /product="conserved exported protein of unknown function"
                     /transl_table=11
     gene            586435..587310
                     /locus_tag="RALCIv1_550006"
                     /gene="dapA"
     CDS             586435..587310
                     /product="Dihydrodipicolinate synthase"
                     /inference="ab initio prediction:AMIGene:2.0"
                     /locus_tag="RALCIv1_550006"
                     /transl_table=11
                     /note="Evidence 2b : Function of strongly homologous gene;
                     Product type e : enzyme"
                     /EC_number="4.2.1.52"
                     /gene="dapA"
     gene            complement(587333..587881)
                     /locus_tag="RALCIv1_550007"
     CDS             complement(587333..587881)
                     /note="Evidence 4 : Homologs of previously reported genes
                     of unknown function"
                     /locus_tag="RALCIv1_550007"
                     /inference="ab initio prediction:AMIGene:2.0"
                     /product="conserved protein of unknown function"
                     /transl_table=11
     gene            588172..589059
                     /locus_tag="RALCIv1_550008"
     CDS             588172..589059
                     /note="Evidence 4 : Homologs of previously reported genes
                     of unknown function"
                     /locus_tag="RALCIv1_550008"
                     /inference="ab initio prediction:AMIGene:2.0"
                     /product="conserved protein of unknown function, putative
                     zinc metallopeptidase"
                     /transl_table=11
     gene            complement(589069..589815)
                     /locus_tag="RALCIv1_550009"
     CDS             complement(589069..589815)
                     /product="putative oxidoreductase (YgfF)"
                     /inference="ab initio prediction:AMIGene:2.0"
                     /locus_tag="RALCIv1_550009"
                     /transl_table=11
                     /note="Evidence 3 : Function proposed based on presence of
                     conserved amino acid motif, structural feature or limited
                     homology; Product type pe : putative enzyme"
                     /EC_number="1.-.-.-"
     gene            589894..591444
                     /locus_tag="RALCIv1_550010"
     CDS             589894..591444
                     /note="Evidence 3 : Function proposed based on presence of
                     conserved amino acid motif, structural feature or limited
                     homology; Product type pe : putative enzyme"
                     /locus_tag="RALCIv1_550010"
                     /inference="ab initio prediction:AMIGene:2.0"
                     /product="Putative regulatory protein ada (Regulatory
                     protein of adaptative response) [Includes:
                     Methylated-DNA--protein-cysteine methyltransferase
                     (O-6-methylguanine-DNA alkyltransferase)]"
                     /transl_table=11
     gene            591441..591998
                     /locus_tag="RALCIv1_550011"
                     /gene="ogt"
     CDS             591441..591998
                     /product="Methylated-DNA--[protein]-cysteine
                     S-methyltransferase"
                     /inference="ab initio prediction:AMIGene:2.0"
                     /locus_tag="RALCIv1_550011"
                     /transl_table=11
                     /note="Evidence 2b : Function of strongly homologous gene;
                     PubMedId : 7883708; Product type e : enzyme"
                     /EC_number="2.1.1.63"
                     /gene="ogt"
     gene            592092..593024
                     /locus_tag="RALCIv1_550012"
     CDS             592092..593024
                     /note="Evidence 4 : Homologs of previously reported genes
                     of unknown function"
                     /locus_tag="RALCIv1_550012"
                     /inference="ab initio prediction:AMIGene:2.0"
                     /product="conserved membrane protein of unknown function,
                     DUF6, putative transporter"
                     /transl_table=11
     gene            593625..594950
                     /locus_tag="RALCIv1_550013"
     CDS             593625..594950
                     /note="Evidence 4 : Homologs of previously reported genes
                     of unknown function"
                     /locus_tag="RALCIv1_550013"
                     /inference="ab initio prediction:AMIGene:2.0"
                     /product="conserved protein of unknown function, HipA
                     domain"
                     /transl_table=11
     gene            complement(594961..595230)
                     /locus_tag="RALCIv1_550014"
     CDS             complement(594961..595230)
                     /note="Evidence 4 : Homologs of previously reported genes
                     of unknown function"
                     /locus_tag="RALCIv1_550014"
                     /inference="ab initio prediction:AMIGene:2.0"
                     /product="conserved protein of unknown function"
                     /transl_table=11
     gene            complement(595328..596344)
                     /locus_tag="RALCIv1_550015"
     CDS             complement(595328..596344)
                     /note="Evidence 3 : Function proposed based on presence of
                     conserved amino acid motif, structural feature or limited
                     homology; Product type pt : putative transporter"
                     /locus_tag="RALCIv1_550015"
                     /inference="ab initio prediction:AMIGene:2.0"
                     /product="putative TRAP dicarboxylate transporter-DctP
                     subunit precursor"
                     /transl_table=11
     gene            596814..596909
                     /locus_tag="RALCIv1_550016"
     CDS             596814..596909
                     /note="Evidence 5 : No homology to any previously reported
                     sequences"
                     /locus_tag="RALCIv1_550016"
                     /inference="ab initio prediction:AMIGene:2.0"
                     /product="protein of unknown function"
                     /transl_table=11
     gene            596973..597776
                     /locus_tag="RALCIv1_550017"
                     /gene="pheC"
     CDS             596973..597776
                     /product="Cyclohexadienyl dehydratase precursor [Includes:
                     Prephenate dehydratase ; Arogenate dehydratase]"
                     /inference="ab initio prediction:AMIGene:2.0"
                     /locus_tag="RALCIv1_550017"
                     /transl_table=11
                     /note="Evidence 2b : Function of strongly homologous gene;
                     Product type e : enzyme"
                     /EC_number="4.2.1.51"
                     /gene="pheC"
     gene            complement(597812..598618)
                     /locus_tag="RALCIv1_550018"
     CDS             complement(597812..598618)
                     /note="Evidence 4 : Homologs of previously reported genes
                     of unknown function"
                     /locus_tag="RALCIv1_550018"
                     /inference="ab initio prediction:AMIGene:2.0"
                     /product="conserved protein of unknown function"
                     /transl_table=11
     gene            599053..599295
                     /locus_tag="RALCIv1_550019"
     CDS             599053..599295
                     /note="Evidence 4 : Homologs of previously reported genes
                     of unknown function"
                     /locus_tag="RALCIv1_550019"
                     /inference="ab initio prediction:AMIGene:2.0"
                     /product="conserved exported protein of unknown function"
                     /transl_table=11
     gene            599589..600797
                     /locus_tag="RALCIv1_550020"
     CDS             599589..600797
                     /note="Evidence 3 : Function proposed based on presence of
                     conserved amino acid motif, structural feature or limited
                     homology; Product type pe : putative enzyme"
                     /locus_tag="RALCIv1_550020"
                     /inference="ab initio prediction:AMIGene:2.0"
                     /product="putative metal-dependent phosphohydrolase, HD
                     region"
                     /transl_table=11
     gene            600464..601285
                     /locus_tag="RALCIv1_550021"
     CDS             600464..601285
                     /locus_tag="RALCIv1_550021"
                     /inference="ab initio prediction:AMIGene:2.0"
                     /product="Transporter (fragment)"
                     /transl_table=11
     gene            601738..601968
                     /locus_tag="RALCIv1_560001"
     CDS             601738..601968
                     /note="Evidence 4 : Homologs of previously reported genes
                     of unknown function"
                     /locus_tag="RALCIv1_560001"
                     /inference="ab initio prediction:AMIGene:2.0"
                     /product="conserved protein of unknown function"
                     /transl_table=11
     gene            complement(602227..602577)
                     /locus_tag="RALCIv1_560002"
     CDS             complement(602227..602577)
                     /note="Evidence 4 : Homologs of previously reported genes
                     of unknown function"
                     /locus_tag="RALCIv1_560002"
                     /inference="ab initio prediction:AMIGene:2.0"
                     /product="conserved protein of unknown function"
                     /transl_table=11
     gene            602770..604251
                     /locus_tag="RALCIv1_560003"
     CDS             602770..604251
                     /function="3.1.2 : Transcriptional level"
                     /function="1.5.1 : Amino acids"
                     /function="4.S.12 : amino acid"
                     /product="putative fused transcriptional regulator
                     aminotransferase, GntR MocR domains 2-aminoadipate
                     transaminase"
                     /inference="ab initio prediction:AMIGene:2.0"
                     /locus_tag="RALCIv1_560003"
                     /EC_number="2.6.1.39"
                     /note="Evidence 3 : Function proposed based on presence of
                     conserved amino acid motif, structural feature or limited
                     homology; Product type pr : putative regulator"
                     /transl_table=11
     gene            complement(604248..604910)
                     /locus_tag="RALCIv1_560004"
     CDS             complement(604248..604910)
                     /note="Evidence 4 : Homologs of previously reported genes
                     of unknown function"
                     /locus_tag="RALCIv1_560004"
                     /inference="ab initio prediction:AMIGene:2.0"
                     /product="conserved exported protein of unknown function"
                     /transl_table=11
     gene            complement(604907..606550)
                     /locus_tag="RALCIv1_560005"
                     /gene="pqiB"
     CDS             complement(604907..606550)
                     /function="5.6.2 : Detoxification (xenobiotic metabolism)"
                     /locus_tag="RALCIv1_560005"
                     /inference="ab initio prediction:AMIGene:2.0"
                     /product="paraquat-inducible protein B"
                     /transl_table=11
                     /note="Evidence 2b : Function of strongly homologous gene;
                     Product type ph : phenotype"
                     /gene="pqiB"
     gene            complement(606547..607278)
                     /locus_tag="RALCIv1_560006"
                     /gene="pqiA"
     CDS             complement(606547..607278)
                     /function="5.6.2 : Detoxification (xenobiotic metabolism)"
                     /locus_tag="RALCIv1_560006"
                     /inference="ab initio prediction:AMIGene:2.0"
                     /product="Paraquat-inducible protein A"
                     /transl_table=11
                     /note="Evidence 2b : Function of strongly homologous gene;
                     Product type ph : phenotype"
                     /gene="pqiA"
     gene            complement(607275..608234)
                     /locus_tag="RALCIv1_560007"
     CDS             complement(607275..608234)
                     /note="Evidence 4 : Homologs of previously reported genes
                     of unknown function"
                     /locus_tag="RALCIv1_560007"
                     /inference="ab initio prediction:AMIGene:2.0"
                     /product="conserved membrane protein of unknown function"
                     /transl_table=11
     gene            608233..608763
                     /locus_tag="RALCIv1_560008"
     CDS             608233..608763
                     /note="Evidence 4 : Homologs of previously reported genes
                     of unknown function"
                     /locus_tag="RALCIv1_560008"
                     /inference="ab initio prediction:AMIGene:2.0"
                     /product="conserved exported protein of unknown function"
                     /transl_table=11
     gene            complement(608791..609669)
                     /locus_tag="RALCIv1_560009"
                     /gene="ESD"
     CDS             complement(608791..609669)
                     /product="S-formylglutathione hydrolase (FGH) (Esterase D)"
                     /inference="ab initio prediction:AMIGene:2.0"
                     /locus_tag="RALCIv1_560009"
                     /transl_table=11
                     /note="Evidence 2a : Function of homologous gene
                     experimentally demonstrated in an other organism; PubMedId
                     : 3462714; Product type e : enzyme"
                     /EC_number="3.1.2.12"
                     /gene="ESD"
     gene            complement(609681..610787)
                     /locus_tag="RALCIv1_560010"
                     /gene="adhI"
     CDS             complement(609681..610787)
                     /function="1.1.5.2 : Ethanol degradation"
                     /function="1.3.5 : Fermentation"
                     /function="7.1 : Cytoplasm"
                     /product="Alcohol dehydrogenase class-3"
                     /gene="adhI"
                     /inference="ab initio prediction:AMIGene:2.0"
                     /locus_tag="RALCIv1_560010"
                     /EC_number="1.1.1.1"
                     /EC_number="1.1.1.284"
                     /note="Evidence 2a : Function of homologous gene
                     experimentally demonstrated in an other organism; PubMedId
                     : 7798140; Product type e : enzyme"
                     /transl_table=11
     gene            610994..612796
                     /locus_tag="RALCIv1_560011"
     CDS             610994..612796
                     /function="5.3 : Motility (incl. chemotaxis, energytaxis,
                     aerotaxis, redoxtaxis)"
                     /function="3 : Regulation"
                     /function="3.1.2.4.3 : Two-component regulatory systems
                     (external signal)"
                     /locus_tag="RALCIv1_560011"
                     /inference="ab initio prediction:AMIGene:2.0"
                     /product="putative methyl-accepting chemotaxis protein
                     transmembrane receptor"
                     /transl_table=11
                     /note="Evidence 3 : Function proposed based on presence of
                     conserved amino acid motif, structural feature or limited
                     homology; Product type prc : putative receptor"
     gene            complement(612818..613459)
                     /locus_tag="RALCIv1_560012"
     CDS             complement(612818..613459)
                     /product="Glutathione S-transferase"
                     /inference="ab initio prediction:AMIGene:2.0"
                     /locus_tag="RALCIv1_560012"
                     /transl_table=11
                     /note="Evidence 2b : Function of strongly homologous gene;
                     Product type e : enzyme"
                     /EC_number="2.5.1.18"
     gene            613827..614378
                     /locus_tag="RALCIv1_560013"
     CDS             613827..614378
                     /note="Evidence 4 : Homologs of previously reported genes
                     of unknown function"
                     /locus_tag="RALCIv1_560013"
                     /inference="ab initio prediction:AMIGene:2.0"
                     /product="conserved protein of unknown function"
                     /transl_table=11
     gene            614475..615146
                     /locus_tag="RALCIv1_560014"
     CDS             614475..615146
                     /note="Evidence 4 : Homologs of previously reported genes
                     of unknown function"
                     /locus_tag="RALCIv1_560014"
                     /inference="ab initio prediction:AMIGene:2.0"
                     /product="conserved protein of unknown function"
                     /transl_table=11
     gene            615275..616153
                     /locus_tag="RALCIv1_560015"
     CDS             615275..616153
                     /product="putative short-chain dehydrogenase/reductase SDR"
                     /inference="ab initio prediction:AMIGene:2.0"
                     /locus_tag="RALCIv1_560015"
                     /transl_table=11
                     /note="Evidence 3 : Function proposed based on presence of
                     conserved amino acid motif, structural feature or limited
                     homology; Product type pe : putative enzyme"
                     /EC_number="1.1.1.-"
     gene            616953..617948
                     /locus_tag="RALCIv1_560016"
                     /gene="ripJ"
     CDS             616953..617948
                     /locus_tag="RALCIv1_560016"
                     /inference="ab initio prediction:AMIGene:2.0"
                     /product="conserved protein of unknown function"
                     /transl_table=11
                     /note="Evidence 4 : Homologs of previously reported genes
                     of unknown function"
                     /gene="ripJ"
     gene            complement(618132..618791)
                     /locus_tag="RALCIv1_570001"
     CDS             complement(618132..618791)
                     /note="Evidence 4 : Homologs of previously reported genes
                     of unknown function"
                     /locus_tag="RALCIv1_570001"
                     /inference="ab initio prediction:AMIGene:2.0"
                     /product="conserved protein of unknown function"
                     /transl_table=11
     gene            complement(619005..619565)
                     /locus_tag="RALCIv1_570002"
     CDS             complement(619005..619565)
                     /note="Evidence 2b : Function of strongly homologous gene;
                     Product type m : membrane component"
                     /locus_tag="RALCIv1_570002"
                     /inference="ab initio prediction:AMIGene:2.0"
                     /product="FMN-binding domain protein"
                     /transl_table=11
     gene            complement(619596..620972)
                     /locus_tag="RALCIv1_570003"
     CDS             complement(619596..620972)
                     /note="Evidence 2b : Function of strongly homologous gene;
                     Product type m : membrane component"
                     /locus_tag="RALCIv1_570003"
                     /inference="ab initio prediction:AMIGene:2.0"
                     /product="Phosphate-selective porin O and P"
                     /transl_table=11
     gene            complement(620998..622380)
                     /locus_tag="RALCIv1_570004"
     CDS             complement(620998..622380)
                     /note="Evidence 3 : Function proposed based on presence of
                     conserved amino acid motif, structural feature or limited
                     homology; Product type pe : putative enzyme"
                     /locus_tag="RALCIv1_570004"
                     /inference="ab initio prediction:AMIGene:2.0"
                     /product="putative cytochrome c peroxidase"
                     /transl_table=11
     gene            complement(623068..623307)
                     /locus_tag="RALCIv1_570005"
     CDS             complement(623068..623307)
                     /note="Evidence 5 : No homology to any previously reported
                     sequences"
                     /locus_tag="RALCIv1_570005"
                     /inference="ab initio prediction:AMIGene:2.0"
                     /product="protein of unknown function"
                     /transl_table=11
     gene            623101..623301
                     /locus_tag="RALCIv1_570006"
     CDS             623101..623301
                     /note="Evidence 4 : Homologs of previously reported genes
                     of unknown function"
                     /locus_tag="RALCIv1_570006"
                     /inference="ab initio prediction:AMIGene:2.0"
                     /product="conserved hypothethical protein"
                     /transl_table=11
     gene            complement(623326..623853)
                     /locus_tag="RALCIv1_570007"
     CDS             complement(623326..623853)
                     /note="Evidence 3 : Function proposed based on presence of
                     conserved amino acid motif, structural feature or limited
                     homology; Product type pm : putative membrane component"
                     /locus_tag="RALCIv1_570007"
                     /inference="ab initio prediction:AMIGene:2.0"
                     /product="putative signal peptide (transmembrane) protein"
                     /transl_table=11
     gene            complement(623918..624790)
                     /locus_tag="RALCIv1_570008"
     CDS             complement(623918..624790)
                     /product="d-alanine aminotransferase (D-aspartate
                     aminotransferase) protein"
                     /inference="ab initio prediction:AMIGene:2.0"
                     /locus_tag="RALCIv1_570008"
                     /transl_table=11
                     /note="Evidence 2a : Function of homologous gene
                     experimentally demonstrated in an other organism; PubMedId
                     : 9696787; Product type e : enzyme"
                     /EC_number="2.6.1.21"
     gene            624955..625527
                     /locus_tag="RALCIv1_570009"
     CDS             624955..625527
                     /note="Evidence 3 : Function proposed based on presence of
                     conserved amino acid motif, structural feature or limited
                     homology; Product type pe : putative enzyme"
                     /locus_tag="RALCIv1_570009"
                     /inference="ab initio prediction:AMIGene:2.0"
                     /product="putative gcn5-related n-acetyltransferase;
                     protein"
                     /transl_table=11
     gene            625828..626430
                     /locus_tag="RALCIv1_570010"
     CDS             625828..626430
                     /note="Evidence 4 : Homologs of previously reported genes
                     of unknown function"
                     /locus_tag="RALCIv1_570010"
                     /inference="ab initio prediction:AMIGene:2.0"
                     /product="conserved hypothethical protein"
                     /transl_table=11
     gene            626503..627315
                     /locus_tag="RALCIv1_570011"
     CDS             626503..627315
                     /note="Evidence 4 : Homologs of previously reported genes
                     of unknown function"
                     /locus_tag="RALCIv1_570011"
                     /inference="ab initio prediction:AMIGene:2.0"
                     /product="conserved membrane protein of unknown function"
                     /transl_table=11
     gene            627323..628234
                     /locus_tag="RALCIv1_570012"
     CDS             627323..628234
                     /function="4 : Transport"
                     /locus_tag="RALCIv1_570012"
                     /inference="ab initio prediction:AMIGene:2.0"
                     /product="putative membrane protein; DMT domain"
                     /transl_table=11
                     /note="Evidence 3 : Function proposed based on presence of
                     conserved amino acid motif, structural feature or limited
                     homology; Product type pt : putative transporter"
     gene            complement(628271..629467)
                     /locus_tag="RALCIv1_570013"
     CDS             complement(628271..629467)
                     /product="putative cytochrome P450 monooxygenase
                     oxidoreductase protein (cyp133B)"
                     /inference="ab initio prediction:AMIGene:2.0"
                     /locus_tag="RALCIv1_570013"
                     /transl_table=11
                     /note="Evidence 3 : Function proposed based on presence of
                     conserved amino acid motif, structural feature or limited
                     homology; Product type pe : putative enzyme"
                     /EC_number="1.14.-.-"
     gene            629938..630258
                     /locus_tag="RALCIv1_570014"
                     /gene="vrg"
     CDS             629938..630258
                     /locus_tag="RALCIv1_570014"
                     /inference="ab initio prediction:AMIGene:2.0"
                     /product="Vrg-6 (signal peptide virulence protein)"
                     /transl_table=11
                     /note="Evidence 2a : Function of homologous gene
                     experimentally demonstrated in an other organism; PubMedId
                     : 1730491, 2174866; Product type ph : phenotype"
                     /gene="vrg"
     gene            complement(630353..631096)
                     /locus_tag="RALCIv1_570015"
                     /gene="livF"
     CDS             complement(630353..631096)
                     /locus_tag="RALCIv1_570015"
                     /inference="ab initio prediction:AMIGene:2.0"
                     /product="leucine/isoleucine/valine transporter subunit ;
                     ATP-binding component of ABC superfamily"
                     /transl_table=11
                     /note="Evidence 2a : Function of homologous gene
                     experimentally demonstrated in an other organism; PubMedId
                     : 14702302, 2195019, 90307651; Product type t :
                     transporter"
                     /gene="livF"
     gene            complement(631108..632934)
                     /locus_tag="RALCIv1_570016"
     CDS             complement(631108..632934)
                     /product="ABC transporter, permease protein (N-ter) and
                     ATP-binding protein (C-ter)"
                     /inference="ab initio prediction:AMIGene:2.0"
                     /locus_tag="RALCIv1_570016"
                     /transl_table=11
                     /note="Evidence 2b : Function of strongly homologous gene;
                     Product type t : transporter"
                     /EC_number="3.6.3.-"
     gene            complement(632939..633991)
                     /locus_tag="RALCIv1_570017"
     CDS             complement(632939..633991)
                     /note="Evidence 2b : Function of strongly homologous gene;
                     Product type t : transporter"
                     /locus_tag="RALCIv1_570017"
                     /inference="ab initio prediction:AMIGene:2.0"
                     /product="ABC transporter, permease protein; branched-chain
                     amino acid transport protein"
                     /transl_table=11
     gene            complement(634161..635045)
                     /locus_tag="RALCIv1_570018"
     CDS             complement(634161..635045)
                     /note="Evidence 3 : Function proposed based on presence of
                     conserved amino acid motif, structural feature or limited
                     homology; Product type pr : putative regulator"
                     /locus_tag="RALCIv1_570018"
                     /inference="ab initio prediction:AMIGene:2.0"
                     /product="putative transcription regulator protein, IclR
                     family (iclR)"
                     /transl_table=11
     gene            635333..636292
                     /locus_tag="RALCIv1_570019"
     CDS             635333..636292
                     /product="putative metallo-hydrolase/oxidoreductase,
                     Beta-lactamase"
                     /inference="ab initio prediction:AMIGene:2.0"
                     /locus_tag="RALCIv1_570019"
                     /transl_table=11
                     /note="Evidence 3 : Function proposed based on presence of
                     conserved amino acid motif, structural feature or limited
                     homology; Product type pe : putative enzyme"
                     /EC_number="3.5.2.6"
     gene            636359..637213
                     /locus_tag="RALCIv1_570020"
                     /pseudo
     CDS             636359..637213
                     /function="1 : Metabolism"
                     /product="fragment of Putative 2-polyprenyl-6-methoxyphenol
                     hydroxylase and related fad- dependent oxidoreductases
                     (part 1)"
                     /inference="ab initio prediction:AMIGene:2.0"
                     /pseudo
                     /locus_tag="RALCIv1_570020"
                     /EC_number="1.14.13.50"
                     /note="Evidence 3 : Function proposed based on presence of
                     conserved amino acid motif, structural feature or limited
                     homology; Product type pe : putative enzyme"
                     /transl_table=11
     gene            637244..638035
                     /locus_tag="RALCIv1_570021"
                     /pseudo
     CDS             637244..638035
                     /function="1 : Metabolism"
                     /product="fragment of Putative 2-polyprenyl-6-methoxyphenol
                     hydroxylase and related fad- dependent oxidoreductases
                     (part 2)"
                     /inference="ab initio prediction:AMIGene:2.0"
                     /pseudo
                     /locus_tag="RALCIv1_570021"
                     /EC_number="1.14.13.50"
                     /note="Evidence 3 : Function proposed based on presence of
                     conserved amino acid motif, structural feature or limited
                     homology; Product type pe : putative enzyme"
                     /transl_table=11
     gene            638047..638253
                     /locus_tag="RALCIv1_570022"
     CDS             638047..638253
                     /note="Evidence 4 : Homologs of previously reported genes
                     of unknown function"
                     /locus_tag="RALCIv1_570022"
                     /inference="ab initio prediction:AMIGene:2.0"
                     /product="conserved hypothethical protein"
                     /transl_table=11
     gene            638542..639681
                     /locus_tag="RALCIv1_570023"
     CDS             638542..639681
                     /note="Evidence 4 : Homologs of previously reported genes
                     of unknown function"
                     /locus_tag="RALCIv1_570023"
                     /inference="ab initio prediction:AMIGene:2.0"
                     /product="conserved protein of unknown function, RtcB
                     homologue"
                     /transl_table=11
     gene            639678..640301
                     /locus_tag="RALCIv1_570024"
     CDS             639678..640301
                     /note="Evidence 3 : Function proposed based on presence of
                     conserved amino acid motif, structural feature or limited
                     homology; Product type pf : putative factor"
                     /locus_tag="RALCIv1_570024"
                     /inference="ab initio prediction:AMIGene:2.0"
                     /product="putative peptide chain release factor homolog
                     protein"
                     /transl_table=11
     gene            complement(640330..641301)
                     /locus_tag="RALCIv1_570025"
                     /gene="nahR"
     CDS             complement(640330..641301)
                     /locus_tag="RALCIv1_570025"
                     /inference="ab initio prediction:AMIGene:2.0"
                     /product="HTH-type (HTHLYSR) transcriptional activator"
                     /transl_table=11
                     /note="Evidence 2a : Function of homologous gene
                     experimentally demonstrated in an other organism; PubMedId
                     : 2703465, 2848005; Product type r : regulator"
                     /gene="nahR"
     gene            641500..642846
                     /locus_tag="RALCIv1_570026"
                     /gene="hmgA"
     CDS             641500..642846
                     /function="1.1.3.15 : Phenylalanine, tyrosine degradation"
                     /product="Homogentisate 1,2-dioxygenase"
                     /gene="hmgA"
                     /inference="ab initio prediction:AMIGene:2.0"
                     /locus_tag="RALCIv1_570026"
                     /EC_number="1.13.11.5"
                     /note="Evidence 2b : Function of strongly homologous gene;
                     Product type e : enzyme"
                     /transl_table=11
     gene            642902..644182
                     /locus_tag="RALCIv1_570027"
                     /gene="fahA"
     CDS             642902..644182
                     /function="1.1.3.15 : Phenylalanine, tyrosine degradation"
                     /product="Fumarylacetoacetase (Fumarylacetoacetate
                     hydrolase)"
                     /gene="fahA"
                     /inference="ab initio prediction:AMIGene:2.0"
                     /locus_tag="RALCIv1_570027"
                     /EC_number="3.7.1.2"
                     /note="Evidence 2a : Function of homologous gene
                     experimentally demonstrated in an other organism; PubMedId
                     : 11154690; Product type e : enzyme"
                     /transl_table=11
     gene            complement(644213..644851)
                     /locus_tag="RALCIv1_570028"
     CDS             complement(644213..644851)
                     /function="3.1.2 : Transcriptional level"
                     /locus_tag="RALCIv1_570028"
                     /inference="ab initio prediction:AMIGene:2.0"
                     /product="putative transcriptional regulator; repressor,
                     FMN-binding protein"
                     /transl_table=11
                     /note="Evidence 3 : Function proposed based on presence of
                     conserved amino acid motif, structural feature or limited
                     homology; Product type pr : putative regulator"
     gene            complement(644984..645481)
                     /locus_tag="RALCIv1_570029"
     CDS             complement(644984..645481)
                     /note="Evidence 4 : Homologs of previously reported genes
                     of unknown function"
                     /locus_tag="RALCIv1_570029"
                     /inference="ab initio prediction:AMIGene:2.0"
                     /product="conserved membrane protein of unknown function"
                     /transl_table=11
     gene            complement(645554..646711)
                     /locus_tag="RALCIv1_570030"
     CDS             complement(645554..646711)
                     /function="1.4 : Energy production/transport"
                     /product="putative butyryl-CoA dehydrogenase"
                     /inference="ab initio prediction:AMIGene:2.0"
                     /locus_tag="RALCIv1_570030"
                     /EC_number="1.3.99.2"
                     /note="Evidence 3 : Function proposed based on presence of
                     conserved amino acid motif, structural feature or limited
                     homology; Product type pe : putative enzyme"
                     /transl_table=11
     gene            646832..646996
                     /locus_tag="RALCIv1_570031"
     CDS             646832..646996
                     /note="Evidence 3 : Function proposed based on presence of
                     conserved amino acid motif, structural feature or limited
                     homology; Product type pr : putative regulator"
                     /locus_tag="RALCIv1_570031"
                     /inference="ab initio prediction:AMIGene:2.0"
                     /product="putative transcriptional regulators, LysR family"
                     /transl_table=11
     gene            complement(647026..647850)
                     /locus_tag="RALCIv1_570032"
     CDS             complement(647026..647850)
                     /note="Evidence 2b : Function of strongly homologous gene;
                     Product type r : regulator"
                     /locus_tag="RALCIv1_570032"
                     /inference="ab initio prediction:AMIGene:2.0"
                     /product="AraC family transcriptional regulator protein,
                     AraC family"
                     /transl_table=11
     gene            647428..648027
                     /locus_tag="RALCIv1_570033"
     CDS             647428..648027
                     /note="Evidence 4 : Homologs of previously reported genes
                     of unknown function"
                     /locus_tag="RALCIv1_570033"
                     /inference="ab initio prediction:AMIGene:2.0"
                     /product="conserved protein of unknown function"
                     /transl_table=11
     gene            648095..648991
                     /locus_tag="RALCIv1_570034"
     CDS             648095..648991
                     /note="Evidence 3 : Function proposed based on presence of
                     conserved amino acid motif, structural feature or limited
                     homology; Product type pm : putative membrane component"
                     /locus_tag="RALCIv1_570034"
                     /inference="ab initio prediction:AMIGene:2.0"
                     /product="putative tonb box harboring transmembrane
                     protein, multidrug resistance efflux transporter domain"
                     /transl_table=11
     gene            649038..649754
                     /locus_tag="RALCIv1_570035"
     CDS             649038..649754
                     /note="Evidence 4 : Homologs of previously reported genes
                     of unknown function"
                     /locus_tag="RALCIv1_570035"
                     /inference="ab initio prediction:AMIGene:2.0"
                     /product="conserved hypothethical protein"
                     /transl_table=11
     gene            649855..650535
                     /locus_tag="RALCIv1_570036"
     CDS             649855..650535
                     /note="Evidence 3 : Function proposed based on presence of
                     conserved amino acid motif, structural feature or limited
                     homology; Product type pe : putative enzyme"
                     /locus_tag="RALCIv1_570036"
                     /inference="ab initio prediction:AMIGene:2.0"
                     /product="Putative predicted enzyme with a tim-barrel fold
                     protein"
                     /transl_table=11
     gene            650532..651314
                     /locus_tag="RALCIv1_570037"
                     /pseudo
     CDS             650532..651314
                     /locus_tag="RALCIv1_570037"
                     /inference="ab initio prediction:AMIGene:2.0"
                     /pseudo
                     /product="fragment of histamine dehydrogenase
                     oxidoreductase protein (part 1)"
                     /transl_table=11
                     /note="Evidence 2b : Function of strongly homologous gene;
                     Product type e : enzyme"
     gene            651408..652733
                     /locus_tag="RALCIv1_570038"
                     /pseudo
     CDS             651408..652733
                     /locus_tag="RALCIv1_570038"
                     /inference="ab initio prediction:AMIGene:2.0"
                     /pseudo
                     /product="fragment of histamine dehydrogenase
                     oxidoreductase protein (part 2)"
                     /transl_table=11
                     /note="Evidence 2b : Function of strongly homologous gene;
                     Product type e : enzyme"
     gene            652726..653760
                     /locus_tag="RALCIv1_570039"
                     /gene="trpD"
     CDS             652726..653760
                     /product="Anthranilate phosphoribosyltransferase 2"
                     /inference="ab initio prediction:AMIGene:2.0"
                     /locus_tag="RALCIv1_570039"
                     /transl_table=11
                     /note="Evidence 2a : Function of homologous gene
                     experimentally demonstrated in an other organism; PubMedId
                     : 12093726, 12923085, 9061023; Product type e : enzyme"
                     /EC_number="2.4.2.18"
                     /gene="trpD"
     gene            653807..654613
                     /locus_tag="RALCIv1_570040"
                     /gene="trpC"
     CDS             653807..654613
                     /product="Indole-3-glycerol phosphate synthase 2 (IGPS 2)"
                     /inference="ab initio prediction:AMIGene:2.0"
                     /locus_tag="RALCIv1_570040"
                     /transl_table=11
                     /note="Evidence 2a : Function of homologous gene
                     experimentally demonstrated in an other organism; PubMedId
                     : 2184433, 9061023; Product type e : enzyme"
                     /EC_number="4.1.1.48"
                     /gene="trpC"
     gene            654766..656052
                     /locus_tag="RALCIv1_570041"
     CDS             654766..656052
                     /product="putative diaminopimelate decarboxylase"
                     /inference="ab initio prediction:AMIGene:2.0"
                     /locus_tag="RALCIv1_570041"
                     /transl_table=11
                     /note="Evidence 3 : Function proposed based on presence of
                     conserved amino acid motif, structural feature or limited
                     homology; Product type pe : putative enzyme"
                     /EC_number="4.1.1.20"
     gene            656056..656715
                     /locus_tag="RALCIv1_570042"
                     /gene="pdxH"
     CDS             656056..656715
                     /product="Pyridoxamine 5'-phosphate oxidase 2 (PNP/PMP
                     oxidase 2) (PNPOx 2)"
                     /inference="ab initio prediction:AMIGene:2.0"
                     /locus_tag="RALCIv1_570042"
                     /transl_table=11
                     /note="Evidence 2b : Function of strongly homologous gene;
                     PubMedId : 9693059; Product type e : enzyme"
                     /EC_number="1.4.3.5"
                     /gene="pdxH"
     gene            complement(656912..657826)
                     /locus_tag="RALCIv1_570043"
                     /gene="metR"
     CDS             complement(656912..657826)
                     /function="1.5.1.9 : Methionine"
                     /function="2.2.2 : Transcription related"
                     /function="3.1.2.2 : Activator"
                     /function="3.1.2.3 : Repressor"
                     /function="3.3.1 : Operon (regulation of one operon)"
                     /function="7.1 : Cytoplasm"
                     /locus_tag="RALCIv1_570043"
                     /inference="ab initio prediction:AMIGene:2.0"
                     /product="transcriptional regulator of methionine
                     biosynthesis (LysR family)"
                     /transl_table=11
                     /note="Evidence 2a : Function of homologous gene
                     experimentally demonstrated in an other organism; PubMedId
                     : 2205852, 2643109; Product type r : regulator"
                     /gene="metR"
     gene            657948..660278
                     /locus_tag="RALCIv1_570044"
                     /gene="metE"
     CDS             657948..660278
                     /function="1.5.1.9 : Methionine"
                     /function="1.7.20 : S-adenosyl methionine biosynthesis"
                     /function="7.1 : Cytoplasm"
                     /product="Cobalamin-independent methionine synthase,
                     5-methyltetrahydropteroyltriglutamate-homocysteine
                     S-methyltransferase"
                     /gene="metE"
                     /inference="ab initio prediction:AMIGene:2.0"
                     /locus_tag="RALCIv1_570044"
                     /EC_number="2.1.1.14"
                     /note="Evidence 2a : Function of homologous gene
                     experimentally demonstrated in an other organism; PubMedId
                     : 15502870, 15630480; Product type e : enzyme"
                     /transl_table=11
     gene            complement(660365..661036)
                     /locus_tag="RALCIv1_570045"
     CDS             complement(660365..661036)
                     /function="7.4 : Outer membrane"
                     /locus_tag="RALCIv1_570045"
                     /inference="ab initio prediction:AMIGene:2.0"
                     /product="putative lipoprotein"
                     /transl_table=11
                     /note="Evidence 3 : Function proposed based on presence of
                     conserved amino acid motif, structural feature or limited
                     homology; Product type lp : lipoprotein"
     gene            complement(661036..661401)
                     /locus_tag="RALCIv1_570046"
     CDS             complement(661036..661401)
                     /note="Evidence 3 : Function proposed based on presence of
                     conserved amino acid motif, structural feature or limited
                     homology; Product type lp : lipoprotein"
                     /locus_tag="RALCIv1_570046"
                     /inference="ab initio prediction:AMIGene:2.0"
                     /product="putative lipoprotein"
                     /transl_table=11
     gene            complement(661447..662130)
                     /locus_tag="RALCIv1_570047"
     CDS             complement(661447..662130)
                     /function="6 : Cell structure"
                     /locus_tag="RALCIv1_570047"
                     /inference="ab initio prediction:AMIGene:2.0"
                     /product="putative lipoprotein, similar to Curli production
                     assembly/transport component CsgG"
                     /transl_table=11
                     /note="Evidence 3 : Function proposed based on presence of
                     conserved amino acid motif, structural feature or limited
                     homology; Product type lp : lipoprotein"
     gene            662789..665944
                     /locus_tag="RALCIv1_570048"
                     /gene="ripG2"
     CDS             662789..665944
                     /locus_tag="RALCIv1_570048"
                     /inference="ab initio prediction:AMIGene:2.0"
                     /product="leucine-rich-repeat type III effector protein
                     (GALA2)"
                     /transl_table=11
                     /note="Evidence 2a : Function of homologous gene
                     experimentally demonstrated in an other organism; PubMedId
                     : 16983093, 18301771; Product type ph : phenotype"
                     /gene="ripG2"
     gene            complement(662893..663000)
                     /locus_tag="RALCIv1_570049"
     CDS             complement(662893..663000)
                     /note="Evidence 5 : No homology to any previously reported
                     sequences"
                     /locus_tag="RALCIv1_570049"
                     /inference="ab initio prediction:AMIGene:2.0"
                     /product="protein of unknown function"
                     /transl_table=11
     gene            complement(666033..666812)
                     /locus_tag="RALCIv1_570050"
     CDS             complement(666033..666812)
                     /product="putative Enoyl-CoA hydratase/isomerase"
                     /inference="ab initio prediction:AMIGene:2.0"
                     /locus_tag="RALCIv1_570050"
                     /transl_table=11
                     /note="Evidence 3 : Function proposed based on presence of
                     conserved amino acid motif, structural feature or limited
                     homology; Product type pe : putative enzyme"
                     /EC_number="4.2.1.17"
     gene            complement(666847..669936)
                     /locus_tag="RALCIv1_570051"
     CDS             complement(666847..669936)
                     /note="Evidence 3 : Function proposed based on presence of
                     conserved amino acid motif, structural feature or limited
                     homology; Product type pt : putative transporter"
                     /locus_tag="RALCIv1_570051"
                     /inference="ab initio prediction:AMIGene:2.0"
                     /product="putative Acriflavin resistance/Multidrug efflux
                     transporter AcrB"
                     /transl_table=11
     gene            complement(669933..671072)
                     /locus_tag="RALCIv1_570052"
     CDS             complement(669933..671072)
                     /note="Evidence 3 : Function proposed based on presence of
                     conserved amino acid motif, structural feature or limited
                     homology; Product type pt : putative transporter"
                     /locus_tag="RALCIv1_570052"
                     /inference="ab initio prediction:AMIGene:2.0"
                     /product="putative transport/efflux transmembrane protein"
                     /transl_table=11
     gene            complement(671069..671518)
                     /locus_tag="RALCIv1_570053"
     CDS             complement(671069..671518)
                     /note="Evidence 3 : Function proposed based on presence of
                     conserved amino acid motif, structural feature or limited
                     homology"
                     /locus_tag="RALCIv1_570053"
                     /inference="ab initio prediction:AMIGene:2.0"
                     /product="putative outer membrane chanel lipoprotein
                     (fragment)"
                     /transl_table=11
     gene            671758..672069
                     /locus_tag="RALCIv1_580001"
     CDS             671758..672069
                     /note="Evidence 5 : No homology to any previously reported
                     sequences"
                     /locus_tag="RALCIv1_580001"
                     /inference="ab initio prediction:AMIGene:2.0"
                     /product="protein of unknown function"
                     /transl_table=11
     gene            672090..674855
                     /locus_tag="RALCIv1_580002"
     CDS             672090..674855
                     /note="Evidence 3 : Function proposed based on presence of
                     conserved amino acid motif, structural feature or limited
                     homology; Product type pc : putative carrier"
                     /locus_tag="RALCIv1_580002"
                     /inference="ab initio prediction:AMIGene:2.0"
                     /product="putative Rhs element VGR-related protein"
                     /transl_table=11
     gene            674852..676006
                     /locus_tag="RALCIv1_580003"
     CDS             674852..676006
                     /note="Evidence 4 : Homologs of previously reported genes
                     of unknown function"
                     /locus_tag="RALCIv1_580003"
                     /inference="ab initio prediction:AMIGene:2.0"
                     /product="conserved hypothethical protein"
                     /transl_table=11
     gene            675984..678764
                     /locus_tag="RALCIv1_580004"
     CDS             675984..678764
                     /note="Evidence 4 : Homologs of previously reported genes
                     of unknown function"
                     /locus_tag="RALCIv1_580004"
                     /inference="ab initio prediction:AMIGene:2.0"
                     /product="conserved protein of unknown function"
                     /transl_table=11
     gene            679320..679853
                     /locus_tag="RALCIv1_580005"
     CDS             679320..679853
                     /note="Evidence 4 : Homologs of previously reported genes
                     of unknown function"
                     /locus_tag="RALCIv1_580005"
                     /inference="ab initio prediction:AMIGene:2.0"
                     /product="conserved protein of unknown function"
                     /transl_table=11
     gene            680319..680963
                     /locus_tag="RALCIv1_580006"
     CDS             680319..680963
                     /locus_tag="RALCIv1_580006"
                     /inference="ab initio prediction:AMIGene:2.0"
                     /product="conserved hypothethical protein (fragment)"
                     /transl_table=11
     gene            680987..681346
                     /locus_tag="RALCIv1_580007"
     CDS             680987..681346
                     /note="Evidence 4 : Homologs of previously reported genes
                     of unknown function"
                     /locus_tag="RALCIv1_580007"
                     /inference="ab initio prediction:AMIGene:2.0"
                     /product="conserved protein of unknown function"
                     /transl_table=11
     gene            681518..681931
                     /locus_tag="RALCIv1_580008"
     CDS             681518..681931
                     /note="Evidence 4 : Homologs of previously reported genes
                     of unknown function"
                     /locus_tag="RALCIv1_580008"
                     /inference="ab initio prediction:AMIGene:2.0"
                     /product="conserved exported protein of unknown function"
                     /transl_table=11
     gene            682192..683565
                     /locus_tag="RALCIv1_580009"
     CDS             682192..683565
                     /note="Evidence 3 : Function proposed based on presence of
                     conserved amino acid motif, structural feature or limited
                     homology; Product type lp : lipoprotein"
                     /locus_tag="RALCIv1_580009"
                     /inference="ab initio prediction:AMIGene:2.0"
                     /product="putative lipoprotein yddW precursor"
                     /transl_table=11
     gene            683698..684777
                     /locus_tag="RALCIv1_580010"
     CDS             683698..684777
                     /note="Evidence 4 : Homologs of previously reported genes
                     of unknown function"
                     /locus_tag="RALCIv1_580010"
                     /inference="ab initio prediction:AMIGene:2.0"
                     /product="conserved hypothethical protein"
                     /transl_table=11
     gene            complement(684835..685674)
                     /locus_tag="RALCIv1_580011"
     CDS             complement(684835..685674)
                     /note="Evidence 3 : Function proposed based on presence of
                     conserved amino acid motif, structural feature or limited
                     homology; Product type pm : putative membrane component"
                     /locus_tag="RALCIv1_580011"
                     /inference="ab initio prediction:AMIGene:2.0"
                     /product="putative outer membrane protein; OmpA/MotB
                     domain"
                     /transl_table=11
     gene            complement(685671..686657)
                     /locus_tag="RALCIv1_580012"
     CDS             complement(685671..686657)
                     /note="Evidence 4 : Homologs of previously reported genes
                     of unknown function"
                     /locus_tag="RALCIv1_580012"
                     /inference="ab initio prediction:AMIGene:2.0"
                     /product="conserved hypothethical protein (signal
                     transduction histidine kinase domain)"
                     /transl_table=11
     gene            complement(686654..690589)
                     /locus_tag="RALCIv1_580013"
     CDS             complement(686654..690589)
                     /note="Evidence 3 : Function proposed based on presence of
                     conserved amino acid motif, structural feature or limited
                     homology; Product type pm : putative membrane component"
                     /locus_tag="RALCIv1_580013"
                     /inference="ab initio prediction:AMIGene:2.0"
                     /product="putative secretion system protein (EvpO-like)"
                     /transl_table=11
     gene            complement(690626..692122)
                     /locus_tag="RALCIv1_580014"
     CDS             complement(690626..692122)
                     /note="Evidence 4 : Homologs of previously reported genes
                     of unknown function"
                     /locus_tag="RALCIv1_580014"
                     /inference="ab initio prediction:AMIGene:2.0"
                     /product="conserved transmembrane protein of unknown
                     function"
                     /transl_table=11
     gene            complement(692133..692402)
                     /locus_tag="RALCIv1_580015"
     CDS             complement(692133..692402)
                     /note="Evidence 4 : Homologs of previously reported genes
                     of unknown function"
                     /locus_tag="RALCIv1_580015"
                     /inference="ab initio prediction:AMIGene:2.0"
                     /product="conserved hypothethical protein with PAAR_motif"
                     /transl_table=11
     gene            complement(692441..693289)
                     /locus_tag="RALCIv1_580016"
[truncated: 9,952,165 more chars]
