# Supplementary material for: Comparative genomic analysis of Ralstonia solanacearum reveals candidate genes for host specificity
Source: BMC Genomics. 2015 Apr 8;16(1):270. doi: 10.1186/s12864-015-1474-8 (PMC4396162; doi:10.1186/s12864-015-1474-8)
Supplement: Additional file 5: — Annotations files (.gb). Annotations are formatted in genbank format. [file 12864_2015_1474_MOESM5_ESM.zip › Grenada91.gb]

LOCUS       RALGRv1              5479463 bp    DNA              UNA 01-FEB-2015
DEFINITION  Ralstonia solanacearum Grenada91
KEYWORDS    .
SOURCE      Ralstonia solanacearum Grenada91 (phylotype IIA-6)
  ORGANISM  Ralstonia solanacearum
            Bacteria; Proteobacteria; Betaproteobacteria; Burkholderiales;
            Burkholderiaceae; Ralstonia.
FEATURES             Location/Qualifiers
     source          1..5479463
                     /organism="Ralstonia solanacearum"
                     /mol_type="genomic DNA"
                     /strain="Grenada91"
     gene            67..651
                     /locus_tag="RALGRv1_10001"
     CDS             67..651
                     /locus_tag="RALGRv1_10001"
                     /inference="ab initio prediction:AMIGene:2.0"
                     /product="Eop3 (fragment)"
                     /transl_table=11
     gene            1331..2251
                     /locus_tag="RALGRv1_20001"
     CDS             1331..2251
                     /note="Evidence 5 : No homology to any previously reported
                     sequences"
                     /locus_tag="RALGRv1_20001"
                     /inference="ab initio prediction:AMIGene:2.0"
                     /product="exported protein of unknown function"
                     /transl_table=11
     gene            complement(1919..1984)
                     /locus_tag="RALGRv1_20002"
     CDS             complement(1919..1984)
                     /note="Evidence 5 : No homology to any previously reported
                     sequences"
                     /locus_tag="RALGRv1_20002"
                     /inference="ab initio prediction:AMIGene:2.0"
                     /product="protein of unknown function"
                     /transl_table=11
     gene            complement(2159..2284)
                     /locus_tag="RALGRv1_20003"
     CDS             complement(2159..2284)
                     /note="Evidence 5 : No homology to any previously reported
                     sequences"
                     /locus_tag="RALGRv1_20003"
                     /inference="ab initio prediction:AMIGene:2.0"
                     /product="protein of unknown function"
                     /transl_table=11
     gene            3011..3247
                     /locus_tag="RALGRv1_30001"
     CDS             3011..3247
                     /note="Evidence 5 : No homology to any previously reported
                     sequences"
                     /locus_tag="RALGRv1_30001"
                     /inference="ab initio prediction:AMIGene:2.0"
                     /product="protein of unknown function"
                     /transl_table=11
     gene            3829..4035
                     /locus_tag="RALGRv1_30002"
     CDS             3829..4035
                     /note="Evidence 5 : No homology to any previously reported
                     sequences"
                     /locus_tag="RALGRv1_30002"
                     /inference="ab initio prediction:AMIGene:2.0"
                     /product="protein of unknown function"
                     /transl_table=11
     gene            4157..5641
                     /locus_tag="RALGRv1_40001"
     CDS             4157..5641
                     /note="Evidence 3 : Function proposed based on presence of
                     conserved amino acid motif, structural feature or limited
                     homology"
                     /locus_tag="RALGRv1_40001"
                     /inference="ab initio prediction:AMIGene:2.0"
                     /product="Putative hemolysin-type calcium-binding protein
                     (fragment)"
                     /transl_table=11
     gene            complement(5744..6643)
                     /locus_tag="RALGRv1_50001"
     CDS             complement(5744..6643)
                     /note="Evidence 5 : No homology to any previously reported
                     sequences"
                     /locus_tag="RALGRv1_50001"
                     /inference="ab initio prediction:AMIGene:2.0"
                     /product="membrane protein of unknown function"
                     /transl_table=11
     gene            6846..7097
                     /locus_tag="RALGRv1_60001"
     CDS             6846..7097
                     /note="Evidence 4 : Homologs of previously reported genes
                     of unknown function"
                     /locus_tag="RALGRv1_60001"
                     /inference="ab initio prediction:AMIGene:2.0"
                     /product="conserved protein of unknown function"
                     /transl_table=11
     gene            complement(7538..7777)
                     /locus_tag="RALGRv1_70001"
     CDS             complement(7538..7777)
                     /note="Evidence 4 : Homologs of previously reported genes
                     of unknown function"
                     /locus_tag="RALGRv1_70001"
                     /inference="ab initio prediction:AMIGene:2.0"
                     /product="conserved protein of unknown function"
                     /transl_table=11
     gene            complement(7985..8218)
                     /locus_tag="RALGRv1_80001"
     CDS             complement(7985..8218)
                     /locus_tag="RALGRv1_80001"
                     /inference="ab initio prediction:AMIGene:2.0"
                     /product="transposase (fragment)"
                     /transl_table=11
     gene            8645..9148
                     /locus_tag="RALGRv1_80002"
     CDS             8645..9148
                     /note="Evidence 4 : Homologs of previously reported genes
                     of unknown function"
                     /locus_tag="RALGRv1_80002"
                     /inference="ab initio prediction:AMIGene:2.0"
                     /product="conserved exported protein of unknown function"
                     /transl_table=11
     gene            complement(9268..9344)
                     /locus_tag="RALGRv1_tRNA45"
     tRNA            complement(9268..9344)
                     /locus_tag="RALGRv1_tRNA45"
                     /inference="profile:tRNAscan:1.23"
                     /product="Arg tRNA"
     gene            complement(9728..9934)
                     /locus_tag="RALGRv1_90001"
     CDS             complement(9728..9934)
                     /note="Evidence 5 : No homology to any previously reported
                     sequences"
                     /locus_tag="RALGRv1_90001"
                     /inference="ab initio prediction:AMIGene:2.0"
                     /product="protein of unknown function"
                     /transl_table=11
     gene            10687..11145
                     /locus_tag="RALGRv1_120001"
     CDS             10687..11145
                     /locus_tag="RALGRv1_120001"
                     /inference="ab initio prediction:AMIGene:2.0"
                     /product="BpiB05 (fragment)"
                     /transl_table=11
     gene            complement(11197..11430)
                     /locus_tag="RALGRv1_120002"
     CDS             complement(11197..11430)
                     /note="Evidence 5 : No homology to any previously reported
                     sequences"
                     /locus_tag="RALGRv1_120002"
                     /inference="ab initio prediction:AMIGene:2.0"
                     /product="protein of unknown function"
                     /transl_table=11
     gene            11747..11917
                     /locus_tag="RALGRv1_130001"
     CDS             11747..11917
                     /note="Evidence 5 : No homology to any previously reported
                     sequences"
                     /locus_tag="RALGRv1_130001"
                     /inference="ab initio prediction:AMIGene:2.0"
                     /product="protein of unknown function"
                     /transl_table=11
     gene            complement(13906..14017)
                     /locus_tag="RALGRv1_5s_rRNA_1"
     rRNA            complement(13906..14017)
                     /locus_tag="RALGRv1_5s_rRNA_1"
                     /inference="non-experimental evidence, no additional
                     details recorded"
                     /product="ribosomal RNA 5s_rRNA"
     gene            complement(14131..17007)
                     /locus_tag="RALGRv1_23s_rRNA_1"
     rRNA            complement(14131..17007)
                     /locus_tag="RALGRv1_23s_rRNA_1"
                     /inference="non-experimental evidence, no additional
                     details recorded"
                     /product="ribosomal RNA 23s_rRNA"
     gene            complement(17263..17338)
                     /locus_tag="RALGRv1_tRNA44"
     tRNA            complement(17263..17338)
                     /locus_tag="RALGRv1_tRNA44"
                     /inference="profile:tRNAscan:1.23"
                     /product="Ala tRNA"
     gene            complement(17371..17447)
                     /locus_tag="RALGRv1_tRNA43"
     tRNA            complement(17371..17447)
                     /locus_tag="RALGRv1_tRNA43"
                     /inference="profile:tRNAscan:1.23"
                     /product="Ile tRNA"
     gene            complement(17641..17943)
                     /locus_tag="RALGRv1_230001"
     CDS             complement(17641..17943)
                     /locus_tag="RALGRv1_230001"
                     /inference="ab initio prediction:AMIGene:2.0"
                     /product="Capsid protein F (fragment)"
                     /transl_table=11
     gene            complement(18356..18424)
                     /locus_tag="RALGRv1_230002"
     CDS             complement(18356..18424)
                     /note="Evidence 5 : No homology to any previously reported
                     sequences"
                     /locus_tag="RALGRv1_230002"
                     /inference="ab initio prediction:AMIGene:2.0"
                     /product="protein of unknown function"
                     /transl_table=11
     gene            complement(18551..18829)
                     /locus_tag="RALGRv1_230003"
                     /gene="C"
     CDS             complement(18551..18829)
                     /locus_tag="RALGRv1_230003"
                     /gene="C"
                     /inference="ab initio prediction:AMIGene:2.0"
                     /product="C protein"
                     /transl_table=11
     gene            complement(18808..20349)
                     /locus_tag="RALGRv1_230004"
                     /gene="A"
     CDS             complement(18808..20349)
                     /product="Replication-associated protein A"
                     /inference="ab initio prediction:AMIGene:2.0"
                     /EC_number="3.1.21.-"
                     /EC_number="6.5.1.1"
                     /transl_table=11
                     /locus_tag="RALGRv1_230004"
                     /gene="A"
     gene            complement(20413..21399)
                     /locus_tag="RALGRv1_230005"
                     /gene="H"
     CDS             complement(20413..21399)
                     /locus_tag="RALGRv1_230005"
                     /gene="H"
                     /inference="ab initio prediction:AMIGene:2.0"
                     /product="Spike protein H"
                     /transl_table=11
     gene            22163..22558
                     /locus_tag="RALGRv1_230006"
     CDS             22163..22558
                     /note="Evidence 5 : No homology to any previously reported
                     sequences"
                     /locus_tag="RALGRv1_230006"
                     /inference="ab initio prediction:AMIGene:2.0"
                     /product="protein of unknown function"
                     /transl_table=11
     gene            23259..23699
                     /locus_tag="RALGRv1_240001"
     CDS             23259..23699
                     /note="Evidence 5 : No homology to any previously reported
                     sequences"
                     /locus_tag="RALGRv1_240001"
                     /inference="ab initio prediction:AMIGene:2.0"
                     /product="protein of unknown function"
                     /transl_table=11
     gene            23696..25192
                     /locus_tag="RALGRv1_240002"
     CDS             23696..25192
                     /note="Evidence 4 : Homologs of previously reported genes
                     of unknown function"
                     /locus_tag="RALGRv1_240002"
                     /inference="ab initio prediction:AMIGene:2.0"
                     /product="conserved protein of unknown function"
                     /transl_table=11
     gene            25196..26248
                     /locus_tag="RALGRv1_240003"
     CDS             25196..26248
                     /note="Evidence 4 : Homologs of previously reported genes
                     of unknown function"
                     /locus_tag="RALGRv1_240003"
                     /inference="ab initio prediction:AMIGene:2.0"
                     /product="conserved protein of unknown function"
                     /transl_table=11
     gene            26347..26613
                     /locus_tag="RALGRv1_240004"
     CDS             26347..26613
                     /note="Evidence 5 : No homology to any previously reported
                     sequences"
                     /locus_tag="RALGRv1_240004"
                     /inference="ab initio prediction:AMIGene:2.0"
                     /product="protein of unknown function"
                     /transl_table=11
     gene            26988..27719
                     /locus_tag="RALGRv1_240005"
     CDS             26988..27719
                     /note="Evidence 5 : No homology to any previously reported
                     sequences"
                     /locus_tag="RALGRv1_240005"
                     /inference="ab initio prediction:AMIGene:2.0"
                     /product="protein of unknown function"
                     /transl_table=11
     gene            complement(27881..28288)
                     /locus_tag="RALGRv1_250001"
     CDS             complement(27881..28288)
                     /note="Evidence 5 : No homology to any previously reported
                     sequences"
                     /locus_tag="RALGRv1_250001"
                     /inference="ab initio prediction:AMIGene:2.0"
                     /product="protein of unknown function"
                     /transl_table=11
     gene            28525..28620
                     /locus_tag="RALGRv1_250002"
     CDS             28525..28620
                     /note="Evidence 5 : No homology to any previously reported
                     sequences"
                     /locus_tag="RALGRv1_250002"
                     /inference="ab initio prediction:AMIGene:2.0"
                     /product="protein of unknown function"
                     /transl_table=11
     gene            29330..30520
                     /locus_tag="RALGRv1_260001"
     CDS             29330..30520
                     /function="1.1.3.15 : Phenylalanine, tyrosine degradation"
                     /product="putative Hippurate hydrolase (hipO)"
                     /inference="ab initio prediction:AMIGene:2.0"
                     /locus_tag="RALGRv1_260001"
                     /EC_number="3.5.1.32"
                     /note="Evidence 3 : Function proposed based on presence of
                     conserved amino acid motif, structural feature or limited
                     homology; Product type pe : putative enzyme"
                     /transl_table=11
     gene            complement(32442..33350)
                     /locus_tag="RALGRv1_290001"
     CDS             complement(32442..33350)
                     /product="putative tartrate dehydrogenase/decarboxylase
                     (TDH) (D-malate dehydrogenase [decarboxylating])(ttuC)"
                     /inference="ab initio prediction:AMIGene:2.0"
                     /locus_tag="RALGRv1_290001"
                     /transl_table=11
                     /note="Evidence 3 : Function proposed based on presence of
                     conserved amino acid motif, structural feature or limited
                     homology; Product type pe : putative enzyme"
                     /EC_number="4.1.1.73"
     gene            complement(33474..34136)
                     /locus_tag="RALGRv1_300001"
     CDS             complement(33474..34136)
                     /note="Evidence 4 : Homologs of previously reported genes
                     of unknown function"
                     /locus_tag="RALGRv1_300001"
                     /inference="ab initio prediction:AMIGene:2.0"
                     /product="conserved protein of unknown function"
                     /transl_table=11
     gene            complement(34260..34571)
                     /locus_tag="RALGRv1_310001"
     CDS             complement(34260..34571)
                     /note="Evidence 5 : No homology to any previously reported
                     sequences"
                     /locus_tag="RALGRv1_310001"
                     /inference="ab initio prediction:AMIGene:2.0"
                     /product="exported protein of unknown function"
                     /transl_table=11
     gene            complement(34785..35033)
                     /locus_tag="RALGRv1_320001"
     CDS             complement(34785..35033)
                     /note="Evidence 5 : No homology to any previously reported
                     sequences"
                     /locus_tag="RALGRv1_320001"
                     /inference="ab initio prediction:AMIGene:2.0"
                     /product="protein of unknown function"
                     /transl_table=11
     gene            complement(35217..35333)
                     /locus_tag="RALGRv1_330001"
     CDS             complement(35217..35333)
                     /note="Evidence 3 : Function proposed based on presence of
                     conserved amino acid motif, structural feature or limited
                     homology; Product type pt : putative transporter"
                     /locus_tag="RALGRv1_330001"
                     /inference="ab initio prediction:AMIGene:2.0"
                     /product="putative type II secretory pathway protein (exeA)
                     (fragment)"
                     /transl_table=11
     gene            35445..35945
                     /locus_tag="RALGRv1_330002"
     CDS             35445..35945
                     /note="Evidence 4 : Homologs of previously reported genes
                     of unknown function"
                     /locus_tag="RALGRv1_330002"
                     /inference="ab initio prediction:AMIGene:2.0"
                     /product="conserved exported protein of unknown function"
                     /transl_table=11
     gene            36348..36887
                     /locus_tag="RALGRv1_340001"
     CDS             36348..36887
                     /note="Evidence 4 : Homologs of previously reported genes
                     of unknown function"
                     /locus_tag="RALGRv1_340001"
                     /inference="ab initio prediction:AMIGene:2.0"
                     /product="conserved exported protein of unknown function"
                     /transl_table=11
     gene            37075..37509
                     /locus_tag="RALGRv1_350001"
     CDS             37075..37509
                     /note="Evidence 3 : Function proposed based on presence of
                     conserved amino acid motif, structural feature or limited
                     homology"
                     /locus_tag="RALGRv1_350001"
                     /inference="ab initio prediction:AMIGene:2.0"
                     /product="putative transcriptional regulator (fragment)"
                     /transl_table=11
     gene            37612..37794
                     /locus_tag="RALGRv1_360001"
     CDS             37612..37794
                     /note="Evidence 5 : No homology to any previously reported
                     sequences"
                     /locus_tag="RALGRv1_360001"
                     /inference="ab initio prediction:AMIGene:2.0"
                     /product="protein of unknown function"
                     /transl_table=11
     gene            complement(38211..38285)
                     /locus_tag="RALGRv1_tRNA42"
     tRNA            complement(38211..38285)
                     /locus_tag="RALGRv1_tRNA42"
                     /inference="profile:tRNAscan:1.23"
                     /product="Thr tRNA"
     gene            complement(38307..38380)
                     /locus_tag="RALGRv1_tRNA41"
     tRNA            complement(38307..38380)
                     /locus_tag="RALGRv1_tRNA41"
                     /inference="profile:tRNAscan:1.23"
                     /product="Gly tRNA"
     gene            complement(38438..38523)
                     /locus_tag="RALGRv1_tRNA40"
     tRNA            complement(38438..38523)
                     /locus_tag="RALGRv1_tRNA40"
                     /inference="profile:tRNAscan:1.23"
                     /product="Tyr tRNA"
     gene            complement(38597..38857)
                     /locus_tag="RALGRv1_380001"
     CDS             complement(38597..38857)
                     /note="Evidence 4 : Homologs of previously reported genes
                     of unknown function"
                     /locus_tag="RALGRv1_380001"
                     /inference="ab initio prediction:AMIGene:2.0"
                     /product="conserved protein of unknown function"
                     /transl_table=11
     gene            complement(38980..39126)
                     /locus_tag="RALGRv1_390001"
     CDS             complement(38980..39126)
                     /note="Evidence 5 : No homology to any previously reported
                     sequences"
                     /locus_tag="RALGRv1_390001"
                     /inference="ab initio prediction:AMIGene:2.0"
                     /product="exported protein of unknown function"
                     /transl_table=11
     gene            39847..40074
                     /locus_tag="RALGRv1_420001"
     CDS             39847..40074
                     /note="Evidence 5 : No homology to any previously reported
                     sequences"
                     /locus_tag="RALGRv1_420001"
                     /inference="ab initio prediction:AMIGene:2.0"
                     /product="protein of unknown function"
                     /transl_table=11
     gene            complement(40615..40731)
                     /locus_tag="RALGRv1_450001"
     CDS             complement(40615..40731)
                     /locus_tag="RALGRv1_450001"
                     /inference="ab initio prediction:AMIGene:2.0"
                     /product="transposase (fragment)"
                     /transl_table=11
     gene            40874..41053
                     /locus_tag="RALGRv1_460001"
     CDS             40874..41053
                     /note="Evidence 5 : No homology to any previously reported
                     sequences"
                     /locus_tag="RALGRv1_460001"
                     /inference="ab initio prediction:AMIGene:2.0"
                     /product="protein of unknown function"
                     /transl_table=11
     gene            41169..41993
                     /locus_tag="RALGRv1_470001"
     CDS             41169..41993
                     /product="putative Beta-hexosaminidase A precursor
                     (fragment)"
                     /inference="ab initio prediction:AMIGene:2.0"
                     /locus_tag="RALGRv1_470001"
                     /transl_table=11
                     /note="Evidence 3 : Function proposed based on presence of
                     conserved amino acid motif, structural feature or limited
                     homology"
                     /EC_number="3.2.1.52"
     gene            42102..42290
                     /locus_tag="RALGRv1_470002"
     CDS             42102..42290
                     /product="putative oxidoreductase dehydrogenase (Cytochrome
                     c subunit) (fragment)"
                     /inference="ab initio prediction:AMIGene:2.0"
                     /locus_tag="RALGRv1_470002"
                     /transl_table=11
                     /note="Evidence 3 : Function proposed based on presence of
                     conserved amino acid motif, structural feature or limited
                     homology; Product type pe : putative enzyme"
                     /EC_number="1.-.-.-"
     gene            complement(42310..44559)
                     /locus_tag="RALGRv1_470003"
     CDS             complement(42310..44559)
                     /note="Evidence 3 : Function proposed based on presence of
                     conserved amino acid motif, structural feature or limited
                     homology; Product type pm : putative membrane component"
                     /locus_tag="RALGRv1_470003"
                     /inference="ab initio prediction:AMIGene:2.0"
                     /product="putative outer membrane biogenesis protein, AsmA
                     family"
                     /transl_table=11
     gene            44642..45544
                     /locus_tag="RALGRv1_470004"
     CDS             44642..45544
                     /function="1.5.3 : Cofactor, small molecule carrier"
                     /locus_tag="RALGRv1_470004"
                     /inference="ab initio prediction:AMIGene:2.0"
                     /product="putative activating enzyme (E1 family) of
                     ubiquitin-like proteins; NAD/FAD-binding protein"
                     /transl_table=11
                     /note="Evidence 3 : Function proposed based on presence of
                     conserved amino acid motif, structural feature or limited
                     homology; Product type pe : putative enzyme"
     gene            complement(45643..47817)
                     /locus_tag="RALGRv1_470005"
                     /gene="katG"
     CDS             complement(45643..47817)
                     /function="5.6.2 : Detoxification (xenobiotic metabolism)"
                     /product="Peroxidase/catalase (Catalase-peroxidase)"
                     /gene="katG"
                     /inference="ab initio prediction:AMIGene:2.0"
                     /locus_tag="RALGRv1_470005"
                     /EC_number="1.11.1.6"
                     /note="Evidence 2a : Function of homologous gene
                     experimentally demonstrated in an other organism; PubMedId
                     : 9352936; Product type e : enzyme"
                     /transl_table=11
     gene            complement(48116..48529)
                     /locus_tag="RALGRv1_470006"
     CDS             complement(48116..48529)
                     /note="Evidence 3 : Function proposed based on presence of
                     conserved amino acid motif, structural feature or limited
                     homology; Product type pt : putative transporter"
                     /locus_tag="RALGRv1_470006"
                     /inference="ab initio prediction:AMIGene:2.0"
                     /product="putative hemerythrin-like protein, metal-binding"
                     /transl_table=11
     gene            complement(48613..49278)
                     /locus_tag="RALGRv1_470007"
     CDS             complement(48613..49278)
                     /note="Evidence 4 : Homologs of previously reported genes
                     of unknown function"
                     /locus_tag="RALGRv1_470007"
                     /inference="ab initio prediction:AMIGene:2.0"
                     /product="conserved protein of unknown function"
                     /transl_table=11
     gene            complement(49287..50129)
                     /locus_tag="RALGRv1_470008"
     CDS             complement(49287..50129)
                     /function="1.4.3 : Electron carrier"
                     /locus_tag="RALGRv1_470008"
                     /inference="ab initio prediction:AMIGene:2.0"
                     /product="Putative thioredoxin"
                     /transl_table=11
                     /note="Evidence 3 : Function proposed based on presence of
                     conserved amino acid motif, structural feature or limited
                     homology; Product type pc : putative carrier"
     gene            50328..52034
                     /locus_tag="RALGRv1_470009"
                     /gene="fadD"
     CDS             50328..52034
                     /function="1.5.4 : Fatty acid and phosphatidic acid"
                     /product="Long-chain-fatty-acid-CoA ligase"
                     /gene="fadD"
                     /inference="ab initio prediction:AMIGene:2.0"
                     /locus_tag="RALGRv1_470009"
                     /EC_number="6.2.1.3"
                     /note="Evidence 2b : Function of strongly homologous gene;
                     Product type e : enzyme"
                     /transl_table=11
     gene            complement(52094..52879)
                     /locus_tag="RALGRv1_470010"
     CDS             complement(52094..52879)
                     /note="Evidence 4 : Homologs of previously reported genes
                     of unknown function"
                     /locus_tag="RALGRv1_470010"
                     /inference="ab initio prediction:AMIGene:2.0"
                     /product="conserved hypothetical protein; ankyrin repeat"
                     /transl_table=11
     gene            complement(52887..53627)
                     /locus_tag="RALGRv1_470011"
     CDS             complement(52887..53627)
                     /function="3.1.2.5 : Action unknown"
                     /locus_tag="RALGRv1_470011"
                     /inference="ab initio prediction:AMIGene:2.0"
                     /product="putative cation transport regulatory protein
                     (ChaC-like protein)"
                     /transl_table=11
                     /note="Evidence 3 : Function proposed based on presence of
                     conserved amino acid motif, structural feature or limited
                     homology; Product type pr : putative regulator"
     gene            complement(53763..53838)
                     /locus_tag="RALGRv1_tRNA39"
     tRNA            complement(53763..53838)
                     /locus_tag="RALGRv1_tRNA39"
                     /inference="profile:tRNAscan:1.23"
                     /product="Cys tRNA"
     gene            complement(53902..54255)
                     /locus_tag="RALGRv1_470012"
                     /gene="fbp"
     CDS             complement(53902..54255)
                     /function="2.3.4 : Chaperoning, folding"
                     /product="Peptidyl-prolyl cis-trans isomerase"
                     /gene="fbp"
                     /inference="ab initio prediction:AMIGene:2.0"
                     /locus_tag="RALGRv1_470012"
                     /EC_number="5.2.1.8"
                     /note="Evidence 2b : Function of strongly homologous gene;
                     PubMedId : 17249419; Product type e : enzyme"
                     /transl_table=11
     gene            54167..57679
                     /locus_tag="RALGRv1_470013"
     CDS             54167..57679
                     /note="Evidence 4 : Homologs of previously reported genes
                     of unknown function"
                     /locus_tag="RALGRv1_470013"
                     /inference="ab initio prediction:AMIGene:2.0"
                     /product="conserved membrane protein of unknown function"
                     /transl_table=11
     gene            complement(54299..54847)
                     /locus_tag="RALGRv1_470014"
     CDS             complement(54299..54847)
                     /note="Evidence 4 : Homologs of previously reported genes
                     of unknown function"
                     /locus_tag="RALGRv1_470014"
                     /inference="ab initio prediction:AMIGene:2.0"
                     /product="conserved protein of unknown function"
                     /transl_table=11
     gene            complement(57772..58101)
                     /locus_tag="RALGRv1_480001"
     CDS             complement(57772..58101)
                     /note="Evidence 3 : Function proposed based on presence of
                     conserved amino acid motif, structural feature or limited
                     homology"
                     /locus_tag="RALGRv1_480001"
                     /inference="ab initio prediction:AMIGene:2.0"
                     /product="putative S-adenosyl-L-methionine-dependent
                     methyltransferase (fragment)"
                     /transl_table=11
     gene            complement(57839..58918)
                     /locus_tag="RALGRv1_480002"
     CDS             complement(57839..58918)
                     /note="Evidence 5 : No homology to any previously reported
                     sequences"
                     /locus_tag="RALGRv1_480002"
                     /inference="ab initio prediction:AMIGene:2.0"
                     /product="protein of unknown function"
                     /transl_table=11
     gene            58046..58873
                     /locus_tag="RALGRv1_480003"
                     /gene="gloB"
     CDS             58046..58873
                     /function="1.7.23 : Methylglyoxal metabolism"
                     /product="Hydroxyacylglutathione hydrolase"
                     /gene="gloB"
                     /inference="ab initio prediction:AMIGene:2.0"
                     /locus_tag="RALGRv1_480003"
                     /EC_number="3.1.2.6"
                     /note="Evidence 2a : Function of homologous gene
                     experimentally demonstrated in an other organism; PubMedId
                     : 8550579; Product type pe : putative enzyme"
                     /transl_table=11
     gene            59013..60545
                     /locus_tag="RALGRv1_480004"
                     /gene="mltD"
     CDS             59013..60545
                     /function="1.6.7 : Peptidoglycan (murein)"
                     /function="2.2.2 : Transcription related"
                     /function="7.1 : Cytoplasm"
                     /product="Membrane-bound lytic murein transglycosylase D"
                     /gene="mltD"
                     /inference="ab initio prediction:AMIGene:2.0"
                     /locus_tag="RALGRv1_480004"
                     /EC_number="3.2.1.-"
                     /note="Evidence 2a : Function of homologous gene
                     experimentally demonstrated in an other organism; PubMedId
                     : 10843862; Product type e : enzyme"
                     /transl_table=11
     gene            60697..60870
                     /locus_tag="RALGRv1_480005"
     CDS             60697..60870
                     /note="Evidence 5 : No homology to any previously reported
                     sequences"
                     /locus_tag="RALGRv1_480005"
                     /inference="ab initio prediction:AMIGene:2.0"
                     /product="protein of unknown function"
                     /transl_table=11
     gene            complement(61127..61480)
                     /locus_tag="RALGRv1_490001"
     CDS             complement(61127..61480)
                     /note="Evidence 4 : Homologs of previously reported genes
                     of unknown function"
                     /locus_tag="RALGRv1_490001"
                     /inference="ab initio prediction:AMIGene:2.0"
                     /product="conserved hypothethical protein DUF861"
                     /transl_table=11
     gene            complement(61539..62720)
                     /locus_tag="RALGRv1_490002"
     CDS             complement(61539..62720)
                     /product="putative hippurate hydrolase"
                     /inference="ab initio prediction:AMIGene:2.0"
                     /locus_tag="RALGRv1_490002"
                     /transl_table=11
                     /note="Evidence 3 : Function proposed based on presence of
                     conserved amino acid motif, structural feature or limited
                     homology; Product type pe : putative enzyme"
                     /EC_number="3.5.1.32"
     gene            complement(62717..63415)
                     /locus_tag="RALGRv1_490003"
                     /gene="hadL"
     CDS             complement(62717..63415)
                     /locus_tag="RALGRv1_490003"
                     /inference="ab initio prediction:AMIGene:2.0"
                     /product="2-haloalkanoic acid dehalogenase"
                     /transl_table=11
                     /note="Evidence 2b : Function of strongly homologous gene;
                     Product type e : enzyme"
                     /gene="hadL"
     gene            complement(63680..64579)
                     /locus_tag="RALGRv1_490004"
     CDS             complement(63680..64579)
                     /note="Evidence 3 : Function proposed based on presence of
                     conserved amino acid motif, structural feature or limited
                     homology; Product type pe : putative enzyme"
                     /locus_tag="RALGRv1_490004"
                     /inference="ab initio prediction:AMIGene:2.0"
                     /product="putative Cysteine proteinase,
                     Transglutaminase-like superfamily"
                     /transl_table=11
     gene            complement(64579..67188)
                     /locus_tag="RALGRv1_490005"
     CDS             complement(64579..67188)
                     /note="Evidence 4 : Homologs of previously reported genes
                     of unknown function"
                     /locus_tag="RALGRv1_490005"
                     /inference="ab initio prediction:AMIGene:2.0"
                     /product="conserved protein of unknown function"
                     /transl_table=11
     gene            complement(67219..70656)
                     /locus_tag="RALGRv1_490006"
     CDS             complement(67219..70656)
                     /note="Evidence 4 : Homologs of previously reported genes
                     of unknown function"
                     /locus_tag="RALGRv1_490006"
                     /inference="ab initio prediction:AMIGene:2.0"
                     /product="conserved protein of unknown function with
                     transglutaminase-like domain"
                     /transl_table=11
     gene            70832..71968
                     /locus_tag="RALGRv1_490007"
     CDS             70832..71968
                     /note="Evidence 4 : Homologs of previously reported genes
                     of unknown function"
                     /locus_tag="RALGRv1_490007"
                     /inference="ab initio prediction:AMIGene:2.0"
                     /product="conserved hypothethical protein, UCP012641"
                     /transl_table=11
     gene            72170..72523
                     /locus_tag="RALGRv1_490008"
     CDS             72170..72523
                     /note="Evidence 4 : Homologs of previously reported genes
                     of unknown function"
                     /locus_tag="RALGRv1_490008"
                     /inference="ab initio prediction:AMIGene:2.0"
                     /product="conserved protein of unknown function"
                     /transl_table=11
     gene            72676..72978
                     /locus_tag="RALGRv1_490009"
     CDS             72676..72978
                     /note="Evidence 4 : Homologs of previously reported genes
                     of unknown function"
                     /locus_tag="RALGRv1_490009"
                     /inference="ab initio prediction:AMIGene:2.0"
                     /product="conserved protein of unknown function"
                     /transl_table=11
     gene            72975..73244
                     /locus_tag="RALGRv1_490010"
     CDS             72975..73244
                     /note="Evidence 4 : Homologs of previously reported genes
                     of unknown function"
                     /locus_tag="RALGRv1_490010"
                     /inference="ab initio prediction:AMIGene:2.0"
                     /product="conserved exported protein of unknown function"
                     /transl_table=11
     gene            73266..74144
                     /locus_tag="RALGRv1_490011"
     CDS             73266..74144
                     /note="Evidence 4 : Homologs of previously reported genes
                     of unknown function"
                     /locus_tag="RALGRv1_490011"
                     /inference="ab initio prediction:AMIGene:2.0"
                     /product="conserved hypothethical protein, belongs to the
                     UPF0276 family"
                     /transl_table=11
     gene            74131..74901
                     /locus_tag="RALGRv1_490012"
     CDS             74131..74901
                     /note="Evidence 4 : Homologs of previously reported genes
                     of unknown function"
                     /locus_tag="RALGRv1_490012"
                     /inference="ab initio prediction:AMIGene:2.0"
                     /product="conserved hypothethical protein"
                     /transl_table=11
     gene            74898..75386
                     /locus_tag="RALGRv1_490013"
     CDS             74898..75386
                     /note="Evidence 4 : Homologs of previously reported genes
                     of unknown function"
                     /locus_tag="RALGRv1_490013"
                     /inference="ab initio prediction:AMIGene:2.0"
                     /product="conserved membrane protein of unknown function,
                     DoxX domain"
                     /transl_table=11
     gene            75527..75961
                     /locus_tag="RALGRv1_490014"
     CDS             75527..75961
                     /note="Evidence 3 : Function proposed based on presence of
                     conserved amino acid motif, structural feature or limited
                     homology; Product type lp : lipoprotein"
                     /locus_tag="RALGRv1_490014"
                     /inference="ab initio prediction:AMIGene:2.0"
                     /product="putative lipoprotein transmembrane"
                     /transl_table=11
     gene            76509..77942
                     /locus_tag="RALGRv1_490015"
     CDS             76509..77942
                     /note="Evidence 3 : Function proposed based on presence of
                     conserved amino acid motif, structural feature or limited
                     homology; Product type pt : putative transporter"
                     /locus_tag="RALGRv1_490015"
                     /inference="ab initio prediction:AMIGene:2.0"
                     /product="putative outer Membrane Efflux Pump, similar to
                     cation efflux system protein czcC"
                     /transl_table=11
     gene            77947..79113
                     /locus_tag="RALGRv1_490016"
     CDS             77947..79113
                     /note="Evidence 3 : Function proposed based on presence of
                     conserved amino acid motif, structural feature or limited
                     homology; Product type pt : putative transporter"
                     /locus_tag="RALGRv1_490016"
                     /inference="ab initio prediction:AMIGene:2.0"
                     /product="putative cation efflux system protein, CzcB or
                     CusB protein"
                     /transl_table=11
     gene            79116..82211
                     /locus_tag="RALGRv1_490017"
                     /gene="czcA"
     CDS             79116..82211
                     /locus_tag="RALGRv1_490017"
                     /inference="ab initio prediction:AMIGene:2.0"
                     /product="Heavy metal efflux pump CzcA (cobalt-zinc-cadmium
                     resistance protein)"
                     /transl_table=11
                     /note="Evidence 2b : Function of strongly homologous gene;
                     Product type t : transporter"
                     /gene="czcA"
     gene            82403..82858
                     /locus_tag="RALGRv1_490018"
     CDS             82403..82858
                     /note="Evidence 4 : Homologs of previously reported genes
                     of unknown function"
                     /locus_tag="RALGRv1_490018"
                     /inference="ab initio prediction:AMIGene:2.0"
                     /product="conserved protein of unknown function,
                     Histidine-containing phosphotransfer domain, HPT domain"
                     /transl_table=11
     gene            complement(82875..84251)
                     /locus_tag="RALGRv1_490019"
     CDS             complement(82875..84251)
                     /function="4.2.A.3 : The Amino Acid-Polyamine-Choline (APC)
                     Family"
                     /function="6.1 : Membrane"
                     /function="7.3 : Inner membrane"
                     /locus_tag="RALGRv1_490019"
                     /inference="ab initio prediction:AMIGene:2.0"
                     /product="putative amino acid transporter transmembrane
                     protein"
                     /transl_table=11
                     /note="Evidence 3 : Function proposed based on presence of
                     conserved amino acid motif, structural feature or limited
                     homology; Product type pt : putative transporter"
     gene            84483..84602
                     /locus_tag="RALGRv1_490020"
     CDS             84483..84602
                     /note="Evidence 5 : No homology to any previously reported
                     sequences"
                     /locus_tag="RALGRv1_490020"
                     /inference="ab initio prediction:AMIGene:2.0"
                     /product="protein of unknown function"
                     /transl_table=11
     gene            84687..86336
                     /locus_tag="RALGRv1_490021"
     CDS             84687..86336
                     /function="4.2.A.1 : The Major Facilitator Superfamily
                     (MFS)"
                     /function="5.6.4 : Drug resistance/sensitivity"
                     /locus_tag="RALGRv1_490021"
                     /inference="ab initio prediction:AMIGene:2.0"
                     /product="putative transporter, Major facilitator
                     superfamily"
                     /transl_table=11
                     /note="Evidence 3 : Function proposed based on presence of
                     conserved amino acid motif, structural feature or limited
                     homology; Product type pt : putative transporter"
     gene            86371..88710
                     /locus_tag="RALGRv1_490022"
                     /gene="fdhA"
     CDS             86371..88710
                     /function="1.7.1 : Unassigned reversible reactions"
                     /function="5.5.4 : pH response"
                     /function="1.8.3 : Nitrogen metabolism"
                     /product="formate dehydrogenase similar to ydeP, related to
                     acid resistance with formate dehydrogenase/DMSO reductase"
                     /gene="fdhA"
                     /inference="ab initio prediction:AMIGene:2.0"
                     /locus_tag="RALGRv1_490022"
                     /EC_number="1.2.1.2"
                     /note="Evidence 2b : Function of strongly homologous gene;
                     Product type e : enzyme"
                     /transl_table=11
     gene            88710..88958
                     /locus_tag="RALGRv1_490023"
     CDS             88710..88958
                     /note="Evidence 4 : Homologs of previously reported genes
                     of unknown function"
                     /locus_tag="RALGRv1_490023"
                     /inference="ab initio prediction:AMIGene:2.0"
                     /product="conserved hypothethical protein"
                     /transl_table=11
     gene            88955..89773
                     /locus_tag="RALGRv1_490024"
                     /gene="fdhD"
     CDS             88955..89773
                     /function="1.3.7 : Anaerobic respiration"
                     /function="2.3.4 : Chaperoning, folding"
                     /function="7.1 : Cytoplasm"
                     /locus_tag="RALGRv1_490024"
                     /inference="ab initio prediction:AMIGene:2.0"
                     /product="Protein fdhD homolog"
                     /transl_table=11
                     /note="Evidence 2b : Function of strongly homologous gene;
                     Product type f : factor"
                     /gene="fdhD"
     gene            complement(89770..91374)
                     /locus_tag="RALGRv1_490025"
     CDS             complement(89770..91374)
                     /note="Evidence 4 : Homologs of previously reported genes
                     of unknown function"
                     /locus_tag="RALGRv1_490025"
                     /inference="ab initio prediction:AMIGene:2.0"
                     /product="conserved hypothethical protein, putative signal
                     transduction protein eal domain"
                     /transl_table=11
     gene            complement(91515..93365)
                     /locus_tag="RALGRv1_490026"
     CDS             complement(91515..93365)
                     /note="Evidence 3 : Function proposed based on presence of
                     conserved amino acid motif, structural feature or limited
                     homology; Product type pt : putative transporter"
                     /locus_tag="RALGRv1_490026"
                     /inference="ab initio prediction:AMIGene:2.0"
                     /product="putative potassium transport system protein kup"
                     /transl_table=11
     gene            93573..93959
                     /locus_tag="RALGRv1_490027"
     CDS             93573..93959
                     /note="Evidence 2b : Function of strongly homologous gene;
                     Product type r : regulator"
                     /locus_tag="RALGRv1_490027"
                     /inference="ab initio prediction:AMIGene:2.0"
                     /product="Cold shock protein, DNA-binding (cspX )"
                     /transl_table=11
     gene            94205..94471
                     /locus_tag="RALGRv1_500001"
     CDS             94205..94471
                     /note="Evidence 3 : Function proposed based on presence of
                     conserved amino acid motif, structural feature or limited
                     homology"
                     /locus_tag="RALGRv1_500001"
                     /inference="ab initio prediction:AMIGene:2.0"
                     /product="putative Zn-dependent hydrolase (modular
                     protein)"
                     /transl_table=11
     gene            94858..95124
                     /locus_tag="RALGRv1_500002"
                     /gene="lcrS"
     CDS             94858..95124
                     /locus_tag="RALGRv1_500002"
                     /inference="ab initio prediction:AMIGene:2.0"
                     /product="Transposase"
                     /transl_table=11
                     /note="Evidence 2b : Function of strongly homologous gene;
                     Product type e : enzyme"
                     /gene="lcrS"
     gene            95157..95882
                     /locus_tag="RALGRv1_500003"
                     /gene="tISRso16b"
     CDS             95157..95882
                     /locus_tag="RALGRv1_500003"
                     /gene="tISRso16b"
                     /inference="ab initio prediction:AMIGene:2.0"
                     /product="transposase"
                     /transl_table=11
     gene            95949..97265
                     /locus_tag="RALGRv1_500004"
                     /gene="serS"
     CDS             95949..97265
                     /function="2.3.1 : Amino acid-activation"
                     /function="7.1 : Cytoplasm"
                     /product="serine tRNA synthetase; also charges
                     selenocystein tRNA with serine"
                     /gene="serS"
                     /inference="ab initio prediction:AMIGene:2.0"
                     /locus_tag="RALGRv1_500004"
                     /EC_number="6.1.1.11"
                     /note="Evidence 2a : Function of homologous gene
                     experimentally demonstrated in an other organism; PubMedId
                     : 3029694, 7613865, 8128224; Product type e : enzyme"
                     /transl_table=11
     gene            97348..97437
                     /locus_tag="RALGRv1_tRNA1"
     tRNA            97348..97437
                     /locus_tag="RALGRv1_tRNA1"
                     /inference="profile:tRNAscan:1.23"
                     /product="Ser tRNA"
     gene            97453..98055
                     /locus_tag="RALGRv1_500005"
     CDS             97453..98055
                     /note="Evidence 4 : Homologs of previously reported genes
                     of unknown function"
                     /locus_tag="RALGRv1_500005"
                     /inference="ab initio prediction:AMIGene:2.0"
                     /product="conserved protein of unknown function"
                     /transl_table=11
     gene            97520..97675
                     /locus_tag="RALGRv1_500006"
     CDS             97520..97675
                     /note="Evidence 4 : Homologs of previously reported genes
                     of unknown function"
                     /locus_tag="RALGRv1_500006"
                     /inference="ab initio prediction:AMIGene:2.0"
                     /product="conserved hypothethical protein"
                     /transl_table=11
     gene            97953..98189
                     /locus_tag="RALGRv1_500007"
     CDS             97953..98189
                     /note="Evidence 5 : No homology to any previously reported
                     sequences"
                     /locus_tag="RALGRv1_500007"
                     /inference="ab initio prediction:AMIGene:2.0"
                     /product="protein of unknown function"
                     /transl_table=11
     gene            98592..98879
                     /locus_tag="RALGRv1_500008"
     CDS             98592..98879
                     /note="Evidence 4 : Homologs of previously reported genes
                     of unknown function"
                     /locus_tag="RALGRv1_500008"
                     /inference="ab initio prediction:AMIGene:2.0"
                     /product="conserved protein of unknown function"
                     /transl_table=11
     gene            98876..101224
                     /locus_tag="RALGRv1_500009"
     CDS             98876..101224
                     /note="Evidence 4 : Homologs of previously reported genes
                     of unknown function"
                     /locus_tag="RALGRv1_500009"
                     /inference="ab initio prediction:AMIGene:2.0"
                     /product="conserved protein of unknown function, Peptidase
                     S8 and S53 domain"
                     /transl_table=11
     gene            complement(101283..102236)
                     /locus_tag="RALGRv1_500010"
     CDS             complement(101283..102236)
                     /note="Evidence 4 : Homologs of previously reported genes
                     of unknown function"
                     /locus_tag="RALGRv1_500010"
                     /inference="ab initio prediction:AMIGene:2.0"
                     /product="conserved protein of unknown function,
                     SAM-dependent methyltransferases domain"
                     /transl_table=11
     gene            complement(102390..102845)
                     /locus_tag="RALGRv1_500011"
     CDS             complement(102390..102845)
                     /note="Evidence 4 : Homologs of previously reported genes
                     of unknown function"
                     /locus_tag="RALGRv1_500011"
                     /inference="ab initio prediction:AMIGene:2.0"
                     /product="conserved exported protein of unknown function,
                     virk domain"
                     /transl_table=11
     gene            complement(103087..103914)
                     /locus_tag="RALGRv1_500012"
     CDS             complement(103087..103914)
                     /note="Evidence 4 : Homologs of previously reported genes
                     of unknown function"
                     /locus_tag="RALGRv1_500012"
                     /inference="ab initio prediction:AMIGene:2.0"
                     /product="conserved exported protein of unknown function"
                     /transl_table=11
     gene            complement(104333..104608)
                     /locus_tag="RALGRv1_500013"
     CDS             complement(104333..104608)
                     /note="Evidence 4 : Homologs of previously reported genes
                     of unknown function"
                     /locus_tag="RALGRv1_500013"
                     /inference="ab initio prediction:AMIGene:2.0"
                     /product="conserved exported protein of unknown function"
                     /transl_table=11
     gene            105007..105261
                     /locus_tag="RALGRv1_500014"
     CDS             105007..105261
                     /note="Evidence 4 : Homologs of previously reported genes
                     of unknown function"
                     /locus_tag="RALGRv1_500014"
                     /inference="ab initio prediction:AMIGene:2.0"
                     /product="conserved exported protein of unknown function"
                     /transl_table=11
     gene            105375..105563
                     /locus_tag="RALGRv1_500015"
                     /pseudo
     CDS             105375..105563
                     /product="fragment of putative 4-carboxymuconolactone
                     decarboxylase (part 1)"
                     /inference="ab initio prediction:AMIGene:2.0"
                     /pseudo
                     /locus_tag="RALGRv1_500015"
                     /EC_number="4.1.1.44"
                     /note="Evidence 3 : Function proposed based on presence of
                     conserved amino acid motif, structural feature or limited
                     homology; Product type pe : putative enzyme"
                     /transl_table=11
     gene            105570..105758
                     /locus_tag="RALGRv1_500016"
                     /pseudo
     CDS             105570..105758
                     /product="fragment of putative 4-carboxymuconolactone
                     decarboxylase (part 2)"
                     /inference="ab initio prediction:AMIGene:2.0"
                     /pseudo
                     /locus_tag="RALGRv1_500016"
                     /EC_number="4.1.1.44"
                     /note="Evidence 3 : Function proposed based on presence of
                     conserved amino acid motif, structural feature or limited
                     homology; Product type pe : putative enzyme"
                     /transl_table=11
     gene            complement(105704..106840)
                     /locus_tag="RALGRv1_500017"
     CDS             complement(105704..106840)
                     /note="Evidence 4 : Homologs of previously reported genes
                     of unknown function"
                     /locus_tag="RALGRv1_500017"
                     /inference="ab initio prediction:AMIGene:2.0"
                     /product="conserved membrane protein of unknown function,
                     DUF21"
                     /transl_table=11
     gene            107822..108427
                     /locus_tag="RALGRv1_510001"
     CDS             107822..108427
                     /note="Evidence 3 : Function proposed based on presence of
                     conserved amino acid motif, structural feature or limited
                     homology"
                     /locus_tag="RALGRv1_510001"
                     /inference="ab initio prediction:AMIGene:2.0"
                     /product="putative ATPase, Mg chelatase-related protein
                     (fragment)"
                     /transl_table=11
     gene            108574..110064
                     /locus_tag="RALGRv1_510002"
     CDS             108574..110064
                     /product="putative polyphenol oxidase, catechol oxidase"
                     /inference="ab initio prediction:AMIGene:2.0"
                     /locus_tag="RALGRv1_510002"
                     /transl_table=11
                     /note="Evidence 3 : Function proposed based on presence of
                     conserved amino acid motif, structural feature or limited
                     homology; Product type pe : putative enzyme"
                     /EC_number="1.10.3.1"
     gene            110111..110584
                     /locus_tag="RALGRv1_510003"
     CDS             110111..110584
                     /note="Evidence 4 : Homologs of previously reported genes
                     of unknown function"
                     /locus_tag="RALGRv1_510003"
                     /inference="ab initio prediction:AMIGene:2.0"
                     /product="conserved protein of unknown function (putative
                     signal peptide protein)"
                     /transl_table=11
     gene            complement(110714..111283)
                     /locus_tag="RALGRv1_510004"
     CDS             complement(110714..111283)
                     /note="Evidence 3 : Function proposed based on presence of
                     conserved amino acid motif, structural feature or limited
                     homology; Product type lp : lipoprotein"
                     /locus_tag="RALGRv1_510004"
                     /inference="ab initio prediction:AMIGene:2.0"
                     /product="putative lipoprotein"
                     /transl_table=11
     gene            111375..111890
                     /locus_tag="RALGRv1_510005"
     CDS             111375..111890
                     /note="Evidence 4 : Homologs of previously reported genes
                     of unknown function"
                     /locus_tag="RALGRv1_510005"
                     /inference="ab initio prediction:AMIGene:2.0"
                     /product="conserved protein of unknown function, UPF0189
                     family doamin"
                     /transl_table=11
     gene            111995..112543
                     /locus_tag="RALGRv1_510006"
     CDS             111995..112543
                     /note="Evidence 4 : Homologs of previously reported genes
                     of unknown function"
                     /locus_tag="RALGRv1_510006"
                     /inference="ab initio prediction:AMIGene:2.0"
                     /product="conserved protein of unknown function
                     (thioredoxin domain)"
                     /transl_table=11
     gene            complement(112638..113954)
                     /locus_tag="RALGRv1_510007"
                     /gene="dctD"
     CDS             complement(112638..113954)
                     /function="1.1.1 : Carbohydrates/Carbon compounds"
                     /function="3.1.2.4.3 : Two-component regulatory systems
                     (external signal)"
                     /locus_tag="RALGRv1_510007"
                     /inference="ab initio prediction:AMIGene:2.0"
                     /product="transcriptional response regulator,
                     C4-dicarboxylate transport response regulator"
                     /transl_table=11
                     /note="Evidence 2a : Function of homologous gene
                     experimentally demonstrated in an other organism; PubMedId
                     : 3671068; Product type r : regulator"
                     /gene="dctD"
     gene            complement(113979..115976)
                     /locus_tag="RALGRv1_510008"
                     /gene="dctB"
     CDS             complement(113979..115976)
                     /function="1.1.1 : Carbohydrates/Carbon compounds"
                     /function="3.1.2.4.3 : Two-component regulatory systems
                     (external signal)"
                     /product="sensor histidine kinase, transcriptional
                     regulator of C4-dicarboxylate transport"
                     /gene="dctB"
                     /inference="ab initio prediction:AMIGene:2.0"
                     /locus_tag="RALGRv1_510008"
                     /EC_number="2.7.13.3"
                     /note="Evidence 2a : Function of homologous gene
                     experimentally demonstrated in an other organism; PubMedId
                     : 2695394, 3671068; Product type e : enzyme"
                     /transl_table=11
     gene            complement(116077..117363)
                     /locus_tag="RALGRv1_510009"
                     /gene="dctA"
     CDS             complement(116077..117363)
                     /function="1.1.1 : Carbohydrates/Carbon compounds"
                     /function="4.2.A.23 : The Dicarboxylate/Amino Acid:Cation
                     (Na+ or H+) Symporter (DAACS) Family"
                     /function="6.1 : Membrane"
                     /function="7.3 : Inner membrane"
                     /locus_tag="RALGRv1_510009"
                     /inference="ab initio prediction:AMIGene:2.0"
                     /product="citrate and C4-dicarboxylic acids transport
                     protein (DAACS family)"
                     /transl_table=11
                     /note="Evidence 2a : Function of homologous gene
                     experimentally demonstrated in an other organism; PubMedId
                     : 10482502, 8232193; Product type t : transporter"
                     /gene="dctA"
     gene            117779..118105
                     /locus_tag="RALGRv1_510010"
     CDS             117779..118105
                     /note="Evidence 3 : Function proposed based on presence of
                     conserved amino acid motif, structural feature or limited
                     homology; Product type pc : putative carrier"
                     /locus_tag="RALGRv1_510010"
                     /inference="ab initio prediction:AMIGene:2.0"
                     /product="putative ferredoxin"
                     /transl_table=11
     gene            118134..118781
                     /locus_tag="RALGRv1_510011"
     CDS             118134..118781
                     /function="1 : Metabolism"
                     /locus_tag="RALGRv1_510011"
                     /inference="ab initio prediction:AMIGene:2.0"
                     /product="putative hydrolase (alpha/beta superfamily
                     domain)"
                     /transl_table=11
                     /note="Evidence 3 : Function proposed based on presence of
                     conserved amino acid motif, structural feature or limited
                     homology; Product type pe : putative enzyme"
     gene            118865..120061
                     /locus_tag="RALGRv1_510012"
                     /gene="dacC"
     CDS             118865..120061
                     /function="5.1 : Cell division"
                     /function="5.6.4 : Drug resistance/sensitivity"
                     /function="7.2 : Periplasmic space"
                     /function="1.6.7 : Peptidoglycan (murein)"
                     /product="D-alanyl-D-alanine carboxypeptidase;
                     penicillin-binding protein 6a"
                     /gene="dacC"
                     /inference="ab initio prediction:AMIGene:2.0"
                     /locus_tag="RALGRv1_510012"
                     /EC_number="3.4.16.4"
                     /note="Evidence 2a : Function of homologous gene
                     experimentally demonstrated in an other organism; PubMedId
                     : 18539032, 3279397, 7042389; Product type e : enzyme"
                     /transl_table=11
     gene            120081..120374
                     /locus_tag="RALGRv1_510013"
     CDS             120081..120374
                     /note="Evidence 4 : Homologs of previously reported genes
                     of unknown function"
                     /locus_tag="RALGRv1_510013"
                     /inference="ab initio prediction:AMIGene:2.0"
                     /product="conserved protein of unknown function (UPF 0250)"
                     /transl_table=11
     gene            complement(120470..121432)
                     /locus_tag="RALGRv1_510014"
                     /gene="gcvA"
     CDS             complement(120470..121432)
                     /function="1.1.3 : Amino acids"
                     /function="1.7.17 : Formyl-tetrahydrofolate biosynthesis"
                     /function="2.2.2 : Transcription related"
                     /function="3.1.2.2 : Activator"
                     /function="3.1.2.3 : Repressor"
                     /function="3.3.1 : Operon (regulation of one operon)"
                     /function="7.1 : Cytoplasm"
                     /locus_tag="RALGRv1_510014"
                     /inference="ab initio prediction:AMIGene:2.0"
                     /product="transcriptional regulator of Glycine cleavage
                     system operon, LysR family"
                     /transl_table=11
                     /note="Evidence 2a : Function of homologous gene
                     experimentally demonstrated in an other organism; PubMedId
                     : 11495998, 15621456; Product type r : regulator"
                     /gene="gcvA"
     gene            121660..122724
                     /locus_tag="RALGRv1_520001"
     CDS             121660..122724
                     /EC_number="5.5.1.2"
                     /product="3-carboxy-cis,cis-muconate cycloisomerase (3-
                     carboxymuconate lactonizing enzyme) (CMLE) (fragment)"
                     /inference="ab initio prediction:AMIGene:2.0"
                     /locus_tag="RALGRv1_520001"
                     /transl_table=11
     gene            122765..123577
                     /locus_tag="RALGRv1_520002"
                     /gene="pcaD"
     CDS             122765..123577
                     /product="3-oxoadipate enol-lactonase"
                     /gene="pcaD"
                     /inference="ab initio prediction:AMIGene:2.0"
                     /locus_tag="RALGRv1_520002"
                     /EC_number="3.1.1.24"
                     /note="Evidence 2b : Function of strongly homologous gene;
                     Product type e : enzyme"
                     /transl_table=11
     gene            123570..123965
                     /locus_tag="RALGRv1_520003"
                     /gene="pcaC"
     CDS             123570..123965
                     /product="4-carboxymuconolactone decarboxylase (CMD)"
                     /gene="pcaC"
                     /inference="ab initio prediction:AMIGene:2.0"
                     /locus_tag="RALGRv1_520003"
                     /EC_number="4.1.1.44"
                     /note="Evidence 2b : Function of strongly homologous gene;
                     Product type e : enzyme"
                     /transl_table=11
     gene            complement(123962..124462)
                     /locus_tag="RALGRv1_520004"
     CDS             complement(123962..124462)
                     /note="Evidence 5 : No homology to any previously reported
                     sequences"
                     /locus_tag="RALGRv1_520004"
                     /inference="ab initio prediction:AMIGene:2.0"
                     /product="exported protein of unknown function"
                     /transl_table=11
     gene            complement(124036..124347)
                     /locus_tag="RALGRv1_520005"
     CDS             complement(124036..124347)
                     /note="Evidence 3 : Function proposed based on presence of
                     conserved amino acid motif, structural feature or limited
                     homology"
                     /locus_tag="RALGRv1_520005"
                     /inference="ab initio prediction:AMIGene:2.0"
                     /product="putative substrate-binding periplasmic abc
                     transporter protein (modular protein)"
                     /transl_table=11
     gene            complement(124254..125279)
                     /locus_tag="RALGRv1_520006"
     CDS             complement(124254..125279)
                     /note="Evidence 3 : Function proposed based on presence of
                     conserved amino acid motif, structural feature or limited
                     homology; Product type pr : putative regulator"
                     /locus_tag="RALGRv1_520006"
                     /inference="ab initio prediction:AMIGene:2.0"
                     /product="putative transcription regulator protein, LysR
                     family"
                     /transl_table=11
     gene            125402..126634
                     /locus_tag="RALGRv1_520007"
                     /gene="pobA"
     CDS             125402..126634
                     /product="P-hydroxybenzoate hydroxylase (4-hydroxybenzoate
                     3- monooxygenase) (PHBH)"
                     /gene="pobA"
                     /inference="ab initio prediction:AMIGene:2.0"
                     /locus_tag="RALGRv1_520007"
                     /EC_number="1.14.13.2"
                     /note="Evidence 2b : Function of strongly homologous gene;
                     PubMedId : 8449410; Product type e : enzyme"
                     /transl_table=11
     gene            complement(126612..127742)
                     /locus_tag="RALGRv1_520008"
     CDS             complement(126612..127742)
                     /note="Evidence 4 : Homologs of previously reported genes
                     of unknown function"
                     /locus_tag="RALGRv1_520008"
                     /inference="ab initio prediction:AMIGene:2.0"
                     /product="conserved exported protein of unknown function"
                     /transl_table=11
     gene            128059..128349
                     /locus_tag="RALGRv1_520009"
     CDS             128059..128349
                     /note="Evidence 4 : Homologs of previously reported genes
                     of unknown function"
                     /locus_tag="RALGRv1_520009"
                     /inference="ab initio prediction:AMIGene:2.0"
                     /product="conserved protein of unknown function"
                     /transl_table=11
     gene            128705..128923
                     /locus_tag="RALGRv1_520010"
                     /gene="infA"
     CDS             128705..128923
                     /function="2.3.2 : Translation"
                     /function="7.1 : Cytoplasm"
                     /locus_tag="RALGRv1_520010"
                     /inference="ab initio prediction:AMIGene:2.0"
                     /product="translation initiation factor IF-1"
                     /transl_table=11
                     /note="Evidence 2a : Function of homologous gene
                     experimentally demonstrated in an other organism; PubMedId
                     : 3037488, 376343, 9135158; Product type f : factor"
                     /gene="infA"
     gene            129361..130356
                     /locus_tag="RALGRv1_520011"
     CDS             129361..130356
                     /note="Evidence 4 : Homologs of previously reported genes
                     of unknown function"
                     /locus_tag="RALGRv1_520011"
                     /inference="ab initio prediction:AMIGene:2.0"
                     /product="conserved exported protein of unknown function"
                     /transl_table=11
     gene            complement(130451..131323)
                     /locus_tag="RALGRv1_520012"
                     /gene="galU"
     CDS             complement(130451..131323)
                     /function="1.6.2 : Colanic acid (M antigen)"
                     /function="1.7.7 : Galactose metabolism"
                     /function="1.7.9 : Misc. glucose metabolism"
                     /function="5.5.5 : Dessication"
                     /function="6.7 : Capsule (M and K antigens)"
                     /product="glucose-1-phosphate uridylyltransferase"
                     /gene="galU"
                     /inference="ab initio prediction:AMIGene:2.0"
                     /locus_tag="RALGRv1_520012"
                     /EC_number="2.7.7.9"
                     /note="Evidence 2a : Function of homologous gene
                     experimentally demonstrated in an other organism; PubMedId
                     : 7961613, 8169209, 8320212; Product type e : enzyme"
                     /transl_table=11
     gene            complement(131369..134281)
                     /locus_tag="RALGRv1_520013"
                     /gene="valS"
     CDS             complement(131369..134281)
                     /function="2.3.1 : Amino acid-activation"
                     /function="7.1 : Cytoplasm"
                     /product="Valine--tRNA ligase"
                     /gene="valS"
                     /inference="ab initio prediction:AMIGene:2.0"
                     /locus_tag="RALGRv1_520013"
                     /EC_number="6.1.1.9"
                     /note="Evidence 2a : Function of homologous gene
                     experimentally demonstrated in an other organism; PubMedId
                     : 3275660, 3300774, 3317277; Product type e : enzyme"
                     /transl_table=11
     gene            134326..136806
                     /locus_tag="RALGRv1_520014"
                     /gene="uvrD"
     CDS             134326..136806
                     /function="2.1.1 : DNA replication"
                     /function="2.1.4 : DNA repair"
                     /function="5.8 : SOS response"
                     /function="7.1 : Cytoplasm"
                     /product="DNA helicase II"
                     /gene="uvrD"
                     /inference="ab initio prediction:AMIGene:2.0"
                     /locus_tag="RALGRv1_520014"
                     /EC_number="3.6.1.-"
                     /note="Evidence 2a : Function of homologous gene
                     experimentally demonstrated in an other organism; PubMedId
                     : 16935885, 6324092, 8419285; Product type e : enzyme"
                     /transl_table=11
     gene            complement(136844..137641)
                     /locus_tag="RALGRv1_520015"
     CDS             complement(136844..137641)
                     /note="Evidence 4 : Homologs of previously reported genes
                     of unknown function"
                     /locus_tag="RALGRv1_520015"
                     /inference="ab initio prediction:AMIGene:2.0"
                     /product="conserved membrane protein of unknown function"
                     /transl_table=11
     gene            complement(137632..138636)
                     /locus_tag="RALGRv1_520016"
                     /gene="thrB"
     CDS             complement(137632..138636)
                     /function="1.5.1.10 : Glycine"
                     /function="1.5.1.11 : Serine"
                     /function="1.5.1.8 : Threonine"
                     /product="Homoserine kinase"
                     /gene="thrB"
                     /inference="ab initio prediction:AMIGene:2.0"
                     /locus_tag="RALGRv1_520016"
                     /EC_number="2.7.1.39"
                     /note="Evidence 2b : Function of strongly homologous gene;
                     PubMedId : 10589737, 1333566, 8660667; Product type e :
                     enzyme"
                     /transl_table=11
     gene            complement(138722..139150)
                     /locus_tag="RALGRv1_520017"
     CDS             complement(138722..139150)
                     /note="Evidence 4 : Homologs of previously reported genes
                     of unknown function"
                     /locus_tag="RALGRv1_520017"
                     /inference="ab initio prediction:AMIGene:2.0"
                     /product="conserved exported protein of unknown function"
                     /transl_table=11
     gene            complement(139233..140222)
                     /locus_tag="RALGRv1_520018"
     CDS             complement(139233..140222)
                     /note="Evidence 4 : Homologs of previously reported genes
                     of unknown function"
                     /locus_tag="RALGRv1_520018"
                     /inference="ab initio prediction:AMIGene:2.0"
                     /product="conserved protein of unknown function"
                     /transl_table=11
     gene            140227..143061
                     /locus_tag="RALGRv1_520019"
                     /gene="polA"
     CDS             140227..143061
                     /function="2.1.1 : DNA replication"
                     /function="7.1 : Cytoplasm"
                     /product="DNA polymerase I (POL I)"
                     /gene="polA"
                     /inference="ab initio prediction:AMIGene:2.0"
                     /locus_tag="RALGRv1_520019"
                     /EC_number="2.7.7.7"
                     /note="Evidence 2a : Function of homologous gene
                     experimentally demonstrated in an other organism; PubMedId
                     : 1989886, 6276402, 7035456; Product type e : enzyme"
                     /transl_table=11
     gene            143247..144572
                     /locus_tag="RALGRv1_520020"
                     /gene="ndh"
     CDS             143247..144572
                     /function="1.3.6 : Aerobic respiration"
                     /function="1.3.7 : Anaerobic respiration"
                     /function="1.4.1 : Electron donor"
                     /function="4.3.D.1 : The Proton- or sodium
                     ion-translocating NADH Dehydrogenase (NDH) Family"
                     /function="7.1 : Cytoplasm"
                     /product="NADH dehydrogenase"
                     /gene="ndh"
                     /inference="ab initio prediction:AMIGene:2.0"
                     /locus_tag="RALGRv1_520020"
                     /EC_number="1.6.99.3"
                     /note="Evidence 2a : Function of homologous gene
                     experimentally demonstrated in an other organism; PubMedId
                     : 10664466, 14766919; Product type e : enzyme"
                     /transl_table=11
     gene            144617..145498
                     /locus_tag="RALGRv1_520021"
     CDS             144617..145498
                     /function="1.1.1 : Carbohydrates/Carbon compounds"
                     /product="putative Carboxymethylenebutenolidase"
                     /inference="ab initio prediction:AMIGene:2.0"
                     /locus_tag="RALGRv1_520021"
                     /EC_number="3.1.1.45"
                     /note="Evidence 3 : Function proposed based on presence of
                     conserved amino acid motif, structural feature or limited
                     homology; Product type pe : putative enzyme"
                     /transl_table=11
     gene            145629..146435
                     /locus_tag="RALGRv1_520022"
     CDS             145629..146435
                     /function="4.2.A.45 : The Metal Ion Transporter (MIT)
                     Family"
                     /locus_tag="RALGRv1_520022"
                     /inference="ab initio prediction:AMIGene:2.0"
                     /product="putative divalent heavy-metal cations
                     transporter"
                     /transl_table=11
                     /note="Evidence 3 : Function proposed based on presence of
                     conserved amino acid motif, structural feature or limited
                     homology; Product type pt : putative transporter"
     gene            complement(146519..147409)
                     /locus_tag="RALGRv1_520023"
                     /gene="sseA"
     CDS             complement(146519..147409)
                     /function="1.5.1.12 : Cysteine"
                     /function="1.8.2 : Sulfur metabolism"
                     /product="3-mercaptopyruvate sulfurtransferase"
                     /gene="sseA"
                     /inference="ab initio prediction:AMIGene:2.0"
                     /locus_tag="RALGRv1_520023"
                     /EC_number="2.8.1.2"
                     /note="Evidence 2a : Function of homologous gene
                     experimentally demonstrated in an other organism; PubMedId
                     : 11445076; Product type e : enzyme"
                     /transl_table=11
     gene            complement(147441..148415)
                     /locus_tag="RALGRv1_520024"
     CDS             complement(147441..148415)
                     /note="Evidence 4 : Homologs of previously reported genes
                     of unknown function"
                     /locus_tag="RALGRv1_520024"
                     /inference="ab initio prediction:AMIGene:2.0"
                     /product="conserved membrane protein of unknown function"
                     /transl_table=11
     gene            148303..148521
                     /locus_tag="RALGRv1_520025"
     CDS             148303..148521
                     /note="Evidence 5 : No homology to any previously reported
                     sequences"
                     /locus_tag="RALGRv1_520025"
                     /inference="ab initio prediction:AMIGene:2.0"
                     /product="protein of unknown function"
                     /transl_table=11
     gene            complement(148515..149612)
                     /locus_tag="RALGRv1_520026"
     CDS             complement(148515..149612)
                     /function="1.4 : Energy production/transport"
                     /product="putative Choline monooxygenase, Rieske (2Fe-2S)
                     domain"
                     /inference="ab initio prediction:AMIGene:2.0"
                     /locus_tag="RALGRv1_520026"
                     /EC_number="1.14.15.7"
                     /note="Evidence 3 : Function proposed based on presence of
                     conserved amino acid motif, structural feature or limited
                     homology; Product type pe : putative enzyme"
                     /transl_table=11
     gene            complement(149572..149961)
                     /locus_tag="RALGRv1_520027"
     CDS             complement(149572..149961)
                     /note="Evidence 5 : No homology to any previously reported
                     sequences"
                     /locus_tag="RALGRv1_520027"
                     /inference="ab initio prediction:AMIGene:2.0"
                     /product="protein of unknown function"
                     /transl_table=11
     gene            149947..150231
                     /locus_tag="RALGRv1_520028"
                     /gene="xseB"
     CDS             149947..150231
                     /function="1.2.2 : DNA"
                     /function="2.1.4 : DNA repair"
                     /function="2.1.5 : DNA degradation"
                     /product="Exonuclease VII, small subunit"
                     /gene="xseB"
                     /inference="ab initio prediction:AMIGene:2.0"
                     /locus_tag="RALGRv1_520028"
                     /EC_number="3.1.11.6"
                     /note="Evidence 2b : Function of strongly homologous gene;
                     PubMedId : 11381137; Product type e : enzyme"
                     /transl_table=11
     gene            150228..151127
                     /locus_tag="RALGRv1_520029"
                     /gene="ispA"
     CDS             150228..151127
                     /function="1.5.3.19 : Isoprenoid biosynthesis"
                     /function="7.1 : Cytoplasm"
                     /product="geranyltranstransferase (=farnesyldiphosphate
                     synthase)"
                     /gene="ispA"
                     /inference="ab initio prediction:AMIGene:2.0"
                     /locus_tag="RALGRv1_520029"
                     /EC_number="2.5.1.10"
                     /note="Evidence 2a : Function of homologous gene
                     experimentally demonstrated in an other organism; PubMedId
                     : 2089044; Product type e : enzyme"
                     /transl_table=11
     gene            151184..153094
                     /locus_tag="RALGRv1_520030"
                     /gene="dxs"
     CDS             151184..153094
                     /function="1.5.3.19 : Isoprenoid biosynthesis"
                     /function="1.5.3.6 : Pyridoxine (vitamin B6)"
                     /function="1.5.3.8 : Thiamine (Vitamin B1)"
                     /product="1-deoxy-D-xylulose 5-phosphate synthase;
                     flavoprotein, thiamin-binding"
                     /gene="dxs"
                     /inference="ab initio prediction:AMIGene:2.0"
                     /locus_tag="RALGRv1_520030"
                     /EC_number="2.2.1.7"
                     /note="Evidence 2a : Function of homologous gene
                     experimentally demonstrated in an other organism; PubMedId
                     : 10648511, 9482846; Product type e : enzyme"
                     /transl_table=11
     gene            153338..154144
                     /locus_tag="RALGRv1_520031"
     CDS             153338..154144
                     /note="Evidence 4 : Homologs of previously reported genes
                     of unknown function"
                     /locus_tag="RALGRv1_520031"
                     /inference="ab initio prediction:AMIGene:2.0"
                     /product="conserved protein of unknown function, DUF198"
                     /transl_table=11
     gene            complement(154199..155242)
                     /locus_tag="RALGRv1_520032"
                     /gene="ygjD"
     CDS             complement(154199..155242)
                     /function="1.2.3 : Proteins/peptides/glycopeptides"
                     /product="O-sialoglycoprotein endopeptidase"
                     /gene="ygjD"
                     /inference="ab initio prediction:AMIGene:2.0"
                     /locus_tag="RALGRv1_520032"
                     /EC_number="3.4.24.57"
                     /note="Evidence 2b : Function of strongly homologous gene;
                     Product type e : enzyme"
                     /transl_table=11
     gene            155349..156587
                     /locus_tag="RALGRv1_520033"
     CDS             155349..156587
                     /function="1.4 : Energy production/transport"
                     /locus_tag="RALGRv1_520033"
                     /inference="ab initio prediction:AMIGene:2.0"
                     /product="putative oxidoreductase with FAD/NAD(P)-binding
                     domain; exported protein"
                     /transl_table=11
                     /note="Evidence 3 : Function proposed based on presence of
                     conserved amino acid motif, structural feature or limited
                     homology; Product type pe : putative enzyme"
     gene            156702..157151
                     /locus_tag="RALGRv1_520034"
     CDS             156702..157151
                     /note="Evidence 4 : Homologs of previously reported genes
                     of unknown function"
                     /locus_tag="RALGRv1_520034"
                     /inference="ab initio prediction:AMIGene:2.0"
                     /product="conserved protein of unknown function, GatB/Yqey
                     domain"
                     /transl_table=11
     gene            157192..159003
                     /locus_tag="RALGRv1_520035"
                     /gene="dnaG"
     CDS             157192..159003
                     /function="2.1.1 : DNA replication"
                     /function="5.1 : Cell division"
                     /product="DNA primase"
                     /gene="dnaG"
                     /inference="ab initio prediction:AMIGene:2.0"
                     /locus_tag="RALGRv1_520035"
                     /EC_number="2.7.7.-"
                     /note="Evidence 2a : Function of homologous gene
                     experimentally demonstrated in an other organism; PubMedId
                     : 8316085, 9224947; Product type e : enzyme"
                     /transl_table=11
     gene            159173..161794
                     /locus_tag="RALGRv1_520036"
                     /gene="rpoD"
     CDS             159173..161794
                     /locus_tag="RALGRv1_520036"
                     /inference="ab initio prediction:AMIGene:2.0"
                     /product="RNA polymerase sigma70 factor"
                     /transl_table=11
                     /note="Evidence 2a : Function of homologous gene
                     experimentally demonstrated in an other organism; PubMedId
                     : 8566819; Product type f : factor"
                     /gene="rpoD"
     gene            161920..161995
                     /locus_tag="RALGRv1_tRNA2"
     tRNA            161920..161995
                     /locus_tag="RALGRv1_tRNA2"
                     /inference="profile:tRNAscan:1.23"
                     /product="Met tRNA"
     gene            162232..163281
                     /locus_tag="RALGRv1_520037"
     CDS             162232..163281
                     /note="Evidence 3 : Function proposed based on presence of
                     conserved amino acid motif, structural feature or limited
                     homology; Product type pe : putative enzyme"
                     /locus_tag="RALGRv1_520037"
                     /inference="ab initio prediction:AMIGene:2.0"
                     /product="putative beta-lactamase-like, zn-dependent
                     hydrolase protein"
                     /transl_table=11
     gene            163397..164098
                     /locus_tag="RALGRv1_520038"
     CDS             163397..164098
                     /function="3.1.2 : Transcriptional level"
                     /locus_tag="RALGRv1_520038"
                     /inference="ab initio prediction:AMIGene:2.0"
                     /product="transcriptional regulator, TetR family"
                     /transl_table=11
                     /note="Evidence 2b : Function of strongly homologous gene;
                     Product type pr : putative regulator"
     gene            complement(164079..164897)
                     /locus_tag="RALGRv1_520039"
     CDS             complement(164079..164897)
                     /note="Evidence 3 : Function proposed based on presence of
                     conserved amino acid motif, structural feature or limited
                     homology; Product type pe : putative enzyme"
                     /locus_tag="RALGRv1_520039"
                     /inference="ab initio prediction:AMIGene:2.0"
                     /product="putative beta-lactamase-like protein"
                     /transl_table=11
     gene            164887..165975
                     /locus_tag="RALGRv1_520040"
     CDS             164887..165975
                     /locus_tag="RALGRv1_520040"
                     /inference="ab initio prediction:AMIGene:2.0"
                     /product="ATP-dependent RNA helicase (fragment)"
                     /transl_table=11
     gene            complement(166069..167181)
                     /locus_tag="RALGRv1_530001"
     CDS             complement(166069..167181)
                     /note="Evidence 5 : No homology to any previously reported
                     sequences"
                     /locus_tag="RALGRv1_530001"
                     /inference="ab initio prediction:AMIGene:2.0"
                     /product="protein of unknown function"
                     /transl_table=11
     gene            complement(167923..168093)
                     /locus_tag="RALGRv1_530002"
     CDS             complement(167923..168093)
                     /note="Evidence 5 : No homology to any previously reported
                     sequences"
                     /locus_tag="RALGRv1_530002"
                     /inference="ab initio prediction:AMIGene:2.0"
                     /product="protein of unknown function"
                     /transl_table=11
     gene            complement(168245..168850)
                     /locus_tag="RALGRv1_530003"
     CDS             complement(168245..168850)
                     /function="3.1.2 : Transcriptional level"
                     /locus_tag="RALGRv1_530003"
                     /inference="ab initio prediction:AMIGene:2.0"
                     /product="putative transcriptional regulator"
                     /transl_table=11
                     /note="Evidence 3 : Function proposed based on presence of
                     conserved amino acid motif, structural feature or limited
                     homology; Product type pr : putative regulator"
     gene            168975..170174
                     /locus_tag="RALGRv1_530004"
                     /gene="kbl"
     CDS             168975..170174
                     /function="1.1.3.7 : Threonine catabolism"
                     /product="2-amino-3-ketobutyrate CoA ligase (glycine
                     acetyltransferase)"
                     /gene="kbl"
                     /inference="ab initio prediction:AMIGene:2.0"
                     /locus_tag="RALGRv1_530004"
                     /EC_number="2.3.1.29"
                     /note="Evidence 2a : Function of homologous gene
                     experimentally demonstrated in an other organism; PubMedId
                     : 11318637, 8407827; Product type e : enzyme"
                     /transl_table=11
     gene            170174..171130
                     /locus_tag="RALGRv1_530005"
     CDS             170174..171130
                     /function="1 : Metabolism"
                     /product="putative NAD-dependent epimerase; possible
                     UDP-glucose 4-epimerase"
                     /inference="ab initio prediction:AMIGene:2.0"
                     /locus_tag="RALGRv1_530005"
                     /EC_number="5.1.3.2"
                     /note="Evidence 3 : Function proposed based on presence of
                     conserved amino acid motif, structural feature or limited
                     homology; Product type pe : putative enzyme"
                     /transl_table=11
     gene            171345..172820
                     /locus_tag="RALGRv1_530006"
                     /gene="glnA"
     CDS             171345..172820
                     /product="Glutamine synthetase 1 (Glutamine synthetase I)
                     (Glutamate--ammonia ligase I) (GSI)"
                     /gene="glnA"
                     /inference="ab initio prediction:AMIGene:2.0"
                     /locus_tag="RALGRv1_530006"
                     /EC_number="6.3.1.2"
                     /note="Evidence 2a : Function of homologous gene
                     experimentally demonstrated in an other organism; PubMedId
                     : 2859270; Product type e : enzyme"
                     /transl_table=11
     gene            complement(172839..174668)
                     /locus_tag="RALGRv1_530007"
                     /gene="ripAQ"
                     /pseudo
     CDS             complement(172839..174668)
                     /locus_tag="RALGRv1_530007"
                     /inference="ab initio prediction:AMIGene:2.0"
                     /pseudo
                     /product="putative type III effector protein"
                     /transl_table=11
                     /note="Evidence 3 : Function proposed based on presence of
                     conserved amino acid motif, structural feature or limited
                     homology; Product type ph : phenotype"
                     /gene="ripAQ"
     gene            174820..175053
                     /locus_tag="RALGRv1_540001"
     CDS             174820..175053
                     /locus_tag="RALGRv1_540001"
                     /inference="ab initio prediction:AMIGene:2.0"
                     /product="transposase (fragment)"
                     /transl_table=11
     gene            174992..176011
                     /locus_tag="RALGRv1_540002"
     CDS             174992..176011
                     /locus_tag="RALGRv1_540002"
                     /inference="ab initio prediction:AMIGene:2.0"
                     /product="transposase"
                     /transl_table=11
     gene            complement(175905..176213)
                     /locus_tag="RALGRv1_540003"
     CDS             complement(175905..176213)
                     /note="Evidence 5 : No homology to any previously reported
                     sequences"
                     /locus_tag="RALGRv1_540003"
                     /inference="ab initio prediction:AMIGene:2.0"
                     /product="protein of unknown function"
                     /transl_table=11
     gene            176384..177232
                     /locus_tag="RALGRv1_540004"
                     /gene="insD"
     CDS             176384..177232
                     /locus_tag="RALGRv1_540004"
                     /inference="ab initio prediction:AMIGene:2.0"
                     /product="transposase"
                     /transl_table=11
                     /note="Evidence 2b : Function of strongly homologous gene;
                     Product type e : enzyme"
                     /gene="insD"
     gene            177766..178206
                     /locus_tag="RALGRv1_540005"
     CDS             177766..178206
                     /note="Evidence 4 : Homologs of previously reported genes
                     of unknown function"
                     /locus_tag="RALGRv1_540005"
                     /inference="ab initio prediction:AMIGene:2.0"
                     /product="conserved protein of unknown function"
                     /transl_table=11
     gene            complement(178436..179140)
                     /locus_tag="RALGRv1_540006"
     CDS             complement(178436..179140)
                     /note="Evidence 3 : Function proposed based on presence of
                     conserved amino acid motif, structural feature or limited
                     homology; Product type pr : putative regulator"
                     /locus_tag="RALGRv1_540006"
                     /inference="ab initio prediction:AMIGene:2.0"
                     /product="putative transcription regulator protein, TetR
                     family"
                     /transl_table=11
     gene            complement(179311..179487)
                     /locus_tag="RALGRv1_540007"
     CDS             complement(179311..179487)
                     /note="Evidence 4 : Homologs of previously reported genes
                     of unknown function"
                     /locus_tag="RALGRv1_540007"
                     /inference="ab initio prediction:AMIGene:2.0"
                     /product="conserved protein of unknown function"
                     /transl_table=11
     gene            179493..180605
                     /locus_tag="RALGRv1_540008"
     CDS             179493..180605
                     /note="Evidence 3 : Function proposed based on presence of
                     conserved amino acid motif, structural feature or limited
                     homology; Product type pt : putative transporter"
                     /locus_tag="RALGRv1_540008"
                     /inference="ab initio prediction:AMIGene:2.0"
                     /product="putative secretion protein HlyD"
                     /transl_table=11
     gene            180602..181450
                     /locus_tag="RALGRv1_540009"
     CDS             180602..181450
                     /note="Evidence 5 : No homology to any previously reported
                     sequences"
                     /locus_tag="RALGRv1_540009"
                     /inference="ab initio prediction:AMIGene:2.0"
                     /product="protein of unknown function"
                     /transl_table=11
     gene            181233..182174
                     /locus_tag="RALGRv1_540010"
     CDS             181233..182174
                     /note="Evidence 3 : Function proposed based on presence of
                     conserved amino acid motif, structural feature or limited
                     homology"
                     /locus_tag="RALGRv1_540010"
                     /inference="ab initio prediction:AMIGene:2.0"
                     /product="putative multidrug efflux transporter AcrB
                     transmembrane domain (fragment)"
                     /transl_table=11
     gene            181895..182434
                     /locus_tag="RALGRv1_540011"
     CDS             181895..182434
                     /note="Evidence 5 : No homology to any previously reported
                     sequences"
                     /locus_tag="RALGRv1_540011"
                     /inference="ab initio prediction:AMIGene:2.0"
                     /product="protein of unknown function"
                     /transl_table=11
     gene            complement(182527..183123)
                     /locus_tag="RALGRv1_550001"
     CDS             complement(182527..183123)
                     /note="Evidence 3 : Function proposed based on presence of
                     conserved amino acid motif, structural feature or limited
                     homology"
                     /locus_tag="RALGRv1_550001"
                     /inference="ab initio prediction:AMIGene:2.0"
                     /product="putative ferritin/ribonucleotide reductase-like
                     protein (fragment)"
                     /transl_table=11
     gene            183518..184225
                     /locus_tag="RALGRv1_550002"
     CDS             183518..184225
                     /function="5.5.6 : Other stresses (mechanical, nutritional,
                     oxidative)"
                     /product="putative glutathione peroxydase"
                     /inference="ab initio prediction:AMIGene:2.0"
                     /locus_tag="RALGRv1_550002"
                     /EC_number="1.11.1.9"
                     /note="Evidence 3 : Function proposed based on presence of
                     conserved amino acid motif, structural feature or limited
                     homology; Product type pe : putative enzyme"
                     /transl_table=11
     gene            complement(184246..185421)
                     /locus_tag="RALGRv1_550003"
     CDS             complement(184246..185421)
                     /note="Evidence 4 : Homologs of previously reported genes
                     of unknown function"
                     /locus_tag="RALGRv1_550003"
                     /inference="ab initio prediction:AMIGene:2.0"
                     /product="conserved exported protein of unknown function"
                     /transl_table=11
     gene            complement(185449..186342)
                     /locus_tag="RALGRv1_550004"
     CDS             complement(185449..186342)
                     /note="Evidence 4 : Homologs of previously reported genes
                     of unknown function"
                     /locus_tag="RALGRv1_550004"
                     /inference="ab initio prediction:AMIGene:2.0"
                     /product="conserved protein of unknown function"
                     /transl_table=11
     gene            complement(186389..187207)
                     /locus_tag="RALGRv1_550005"
     CDS             complement(186389..187207)
                     /product="putative enoyl-CoA hydratase"
                     /inference="ab initio prediction:AMIGene:2.0"
                     /locus_tag="RALGRv1_550005"
                     /transl_table=11
                     /note="Evidence 3 : Function proposed based on presence of
                     conserved amino acid motif, structural feature or limited
                     homology; Product type pe : putative enzyme"
                     /EC_number="4.2.1.17"
     gene            complement(187204..187371)
                     /locus_tag="RALGRv1_550006"
     CDS             complement(187204..187371)
                     /note="Evidence 5 : No homology to any previously reported
                     sequences"
                     /locus_tag="RALGRv1_550006"
                     /inference="ab initio prediction:AMIGene:2.0"
                     /product="protein of unknown function"
                     /transl_table=11
     gene            complement(187277..187963)
                     /locus_tag="RALGRv1_550007"
     CDS             complement(187277..187963)
                     /note="Evidence 5 : No homology to any previously reported
                     sequences"
                     /locus_tag="RALGRv1_550007"
                     /inference="ab initio prediction:AMIGene:2.0"
                     /product="protein of unknown function"
                     /transl_table=11
     gene            187999..188898
                     /locus_tag="RALGRv1_550008"
     CDS             187999..188898
                     /note="Evidence 3 : Function proposed based on presence of
                     conserved amino acid motif, structural feature or limited
                     homology; Product type pr : putative regulator"
                     /locus_tag="RALGRv1_550008"
                     /inference="ab initio prediction:AMIGene:2.0"
                     /product="putative transcription regulator protein (IclR
                     family)"
                     /transl_table=11
     gene            complement(188943..189935)
                     /locus_tag="RALGRv1_550009"
     CDS             complement(188943..189935)
                     /product="Putative fumarylacetoacetate (FAA) hydrolase"
                     /inference="ab initio prediction:AMIGene:2.0"
                     /locus_tag="RALGRv1_550009"
                     /transl_table=11
                     /note="Evidence 3 : Function proposed based on presence of
                     conserved amino acid motif, structural feature or limited
                     homology; Product type pe : putative enzyme"
                     /EC_number="3.7.1.2"
     gene            190020..190892
                     /locus_tag="RALGRv1_550010"
     CDS             190020..190892
                     /function="3.1.2 : Transcriptional level"
                     /locus_tag="RALGRv1_550010"
                     /inference="ab initio prediction:AMIGene:2.0"
                     /product="putative transcription regulator protein"
                     /transl_table=11
                     /note="Evidence 3 : Function proposed based on presence of
                     conserved amino acid motif, structural feature or limited
                     homology; Product type pr : putative regulator"
     gene            190858..192018
                     /locus_tag="RALGRv1_550011"
     CDS             190858..192018
                     /note="Evidence 4 : Homologs of previously reported genes
                     of unknown function"
                     /locus_tag="RALGRv1_550011"
                     /inference="ab initio prediction:AMIGene:2.0"
                     /product="conserved protein of unknown function
                     (prolin-rich signal peptide)"
                     /transl_table=11
     gene            192015..192854
                     /locus_tag="RALGRv1_550012"
     CDS             192015..192854
                     /function="1 : Metabolism"
                     /product="putative B-ketoadipate enol-lactone hydrolase
                     protein (pcaD)"
                     /inference="ab initio prediction:AMIGene:2.0"
                     /locus_tag="RALGRv1_550012"
                     /EC_number="3.1.1.24"
                     /note="Evidence 3 : Function proposed based on presence of
                     conserved amino acid motif, structural feature or limited
                     homology; Product type pe : putative enzyme"
                     /transl_table=11
     gene            193045..193275
                     /locus_tag="RALGRv1_550013"
     CDS             193045..193275
                     /note="Evidence 4 : Homologs of previously reported genes
                     of unknown function"
                     /locus_tag="RALGRv1_550013"
                     /inference="ab initio prediction:AMIGene:2.0"
                     /product="conserved protein of unknown function"
                     /transl_table=11
     gene            193175..193432
                     /locus_tag="RALGRv1_550014"
     CDS             193175..193432
                     /note="Evidence 4 : Homologs of previously reported genes
                     of unknown function"
                     /locus_tag="RALGRv1_550014"
                     /inference="ab initio prediction:AMIGene:2.0"
                     /product="conserved protein of unknown function"
                     /transl_table=11
     gene            complement(193565..193957)
                     /locus_tag="RALGRv1_550015"
     CDS             complement(193565..193957)
                     /note="Evidence 3 : Function proposed based on presence of
                     conserved amino acid motif, structural feature or limited
                     homology; Product type pe : putative enzyme"
                     /locus_tag="RALGRv1_550015"
                     /inference="ab initio prediction:AMIGene:2.0"
                     /product="putative rhodanese-related sulfurtransferase
                     protein"
                     /transl_table=11
     gene            194098..195138
                     /locus_tag="RALGRv1_550016"
                     /gene="metHa"
     CDS             194098..195138
                     /function="1.5.1.9 : Methionine"
                     /function="1.5.3.13 : Cobalamin (Vitamin B12)"
                     /function="1.7.17 : Formyl-tetrahydrofolate biosynthesis"
                     /function="1.7.20 : S-adenosyl methionine biosynthesis"
                     /product="5-methyltetrahydrofolate-homocysteine
                     methyltransferase protein"
                     /gene="metHa"
                     /inference="ab initio prediction:AMIGene:2.0"
                     /locus_tag="RALGRv1_550016"
                     /EC_number="2.1.1.13"
                     /note="Evidence 2a : Function of homologous gene
                     experimentally demonstrated in an other organism; PubMedId
                     : 18296644, 18332423; Product type e : enzyme"
                     /transl_table=11
     gene            195161..197926
                     /locus_tag="RALGRv1_550017"
                     /gene="metHb"
     CDS             195161..197926
                     /function="1.5.1.9 : Methionine"
                     /function="1.5.3.13 : Cobalamin (Vitamin B12)"
                     /function="1.7.17 : Formyl-tetrahydrofolate biosynthesis"
                     /function="1.7.20 : S-adenosyl methionine biosynthesis"
                     /product="5-methyltetrahydrofolate-homocysteine
                     methyltransferase protein"
                     /gene="metHb"
                     /inference="ab initio prediction:AMIGene:2.0"
                     /locus_tag="RALGRv1_550017"
                     /EC_number="2.1.1.13"
                     /note="Evidence 2a : Function of homologous gene
                     experimentally demonstrated in an other organism; PubMedId
                     : 18296644, 18332423; Product type e : enzyme"
                     /transl_table=11
     gene            198167..198553
                     /locus_tag="RALGRv1_550018"
     CDS             198167..198553
                     /note="Evidence 4 : Homologs of previously reported genes
                     of unknown function"
                     /locus_tag="RALGRv1_550018"
                     /inference="ab initio prediction:AMIGene:2.0"
                     /product="conserved exported protein of unknown function"
                     /transl_table=11
     gene            198861..199493
                     /locus_tag="RALGRv1_550019"
                     /gene="vsrD"
     CDS             198861..199493
                     /function="3.1.2.4 : Complex regulation"
                     /function="3.1.2.4.3 : Two-component regulatory systems
                     (external signal)"
                     /function="5.13 : Virulence associated"
                     /locus_tag="RALGRv1_550019"
                     /inference="ab initio prediction:AMIGene:2.0"
                     /product="response regulator, LuxR family"
                     /transl_table=11
                     /note="Evidence 1b : Function experimentally demonstrated
                     in the studied species; PubMedId : 11073909, 7868600;
                     Product type pr : putative regulator"
                     /gene="vsrD"
     gene            199608..200048
                     /locus_tag="RALGRv1_550020"
     CDS             199608..200048
                     /function="3.1.2.4.3 : Two-component regulatory systems
                     (external signal)"
                     /locus_tag="RALGRv1_550020"
                     /inference="ab initio prediction:AMIGene:2.0"
                     /product="putative response regulator, CheY family"
                     /transl_table=11
                     /note="Evidence 3 : Function proposed based on presence of
                     conserved amino acid motif, structural feature or limited
                     homology; Product type pr : putative regulator"
     gene            200119..200259
                     /locus_tag="RALGRv1_550021"
                     /gene="encAB"
     CDS             200119..200259
                     /locus_tag="RALGRv1_550021"
                     /inference="ab initio prediction:AMIGene:2.0"
                     /product="entericidin A membrane lipoprotein, antidote
                     entericidin B"
                     /transl_table=11
                     /note="Evidence 2b : Function of strongly homologous gene;
                     Product type lp : lipoprotein"
                     /gene="encAB"
     gene            complement(200329..201756)
                     /locus_tag="RALGRv1_550022"
                     /gene="vsrA"
     CDS             complement(200329..201756)
                     /function="3.1.2.4 : Complex regulation"
                     /function="3.1.2.4.3 : Two-component regulatory systems
                     (external signal)"
                     /function="5.13 : Virulence associated"
                     /locus_tag="RALGRv1_550022"
                     /inference="ab initio prediction:AMIGene:2.0"
                     /product="Transmembrane sensor kinase vsrA"
                     /transl_table=11
                     /note="Evidence 1b : Function experimentally demonstrated
                     in the studied species; PubMedId : 11073909, 7868600;
                     Product type rc : receptor"
                     /gene="vsrA"
     gene            201769..202140
                     /locus_tag="RALGRv1_550023"
     CDS             201769..202140
                     /note="Evidence 5 : No homology to any previously reported
                     sequences"
                     /locus_tag="RALGRv1_550023"
                     /inference="ab initio prediction:AMIGene:2.0"
                     /product="protein of unknown function"
                     /transl_table=11
     gene            complement(202124..202444)
                     /locus_tag="RALGRv1_550024"
     CDS             complement(202124..202444)
                     /note="Evidence 4 : Homologs of previously reported genes
                     of unknown function"
                     /locus_tag="RALGRv1_550024"
                     /inference="ab initio prediction:AMIGene:2.0"
                     /product="conserved protein of unknown function"
                     /transl_table=11
     gene            202625..202870
                     /locus_tag="RALGRv1_550025"
     CDS             202625..202870
                     /note="Evidence 5 : No homology to any previously reported
                     sequences"
                     /locus_tag="RALGRv1_550025"
                     /inference="ab initio prediction:AMIGene:2.0"
                     /product="protein of unknown function"
                     /transl_table=11
     gene            203112..204200
                     /locus_tag="RALGRv1_560001"
     CDS             203112..204200
                     /note="Evidence 3 : Function proposed based on presence of
                     conserved amino acid motif, structural feature or limited
                     homology; Product type pe : putative enzyme"
                     /locus_tag="RALGRv1_560001"
                     /inference="ab initio prediction:AMIGene:2.0"
                     /product="putative multicoper oxidase"
                     /transl_table=11
     gene            204296..204601
                     /locus_tag="RALGRv1_560002"
     CDS             204296..204601
                     /note="Evidence 4 : Homologs of previously reported genes
                     of unknown function"
                     /locus_tag="RALGRv1_560002"
                     /inference="ab initio prediction:AMIGene:2.0"
                     /product="conserved exported protein of unknown function"
                     /transl_table=11
     gene            204613..205938
                     /locus_tag="RALGRv1_560003"
                     /gene="czcC"
     CDS             204613..205938
                     /locus_tag="RALGRv1_560003"
                     /inference="ab initio prediction:AMIGene:2.0"
                     /product="cobalt-zinc-cadmium outer membrane resistance
                     protein (Cation efflux system protein czcC)"
                     /transl_table=11
                     /note="Evidence 2a : Function of homologous gene
                     experimentally demonstrated in an other organism; PubMedId
                     : 2678100, 9044283; Product type t : transporter"
                     /gene="czcC"
     gene            205962..207176
                     /locus_tag="RALGRv1_560004"
                     /gene="czcB"
     CDS             205962..207176
                     /function="5.10 : Defense/survival"
                     /function="4.8.A.1 : The Membrane Fusion Protein (MFP)
                     Family"
                     /locus_tag="RALGRv1_560004"
                     /inference="ab initio prediction:AMIGene:2.0"
                     /product="Cation efflux system protein, heavy metal
                     resistance"
                     /transl_table=11
                     /note="Evidence 2a : Function of homologous gene
                     experimentally demonstrated in an other organism; PubMedId
                     : 2678100, 9044283; Product type m : membrane component"
                     /gene="czcB"
     gene            207187..210381
                     /locus_tag="RALGRv1_560005"
                     /gene="czcA"
     CDS             207187..210381
                     /function="5.10 : Defense/survival"
                     /function="4.2.A.6 : The Resistance-Nodulation-Cell
                     Division (RND) Superfamily"
                     /locus_tag="RALGRv1_560005"
                     /inference="ab initio prediction:AMIGene:2.0"
                     /product="Cation efflux system protein, heavy metal
                     resistance"
                     /transl_table=11
                     /note="Evidence 2a : Function of homologous gene
                     experimentally demonstrated in an other organism; PubMedId
                     : 2678100, 9044283; Product type m : membrane component"
                     /gene="czcA"
     gene            complement(210400..210834)
                     /locus_tag="RALGRv1_560006"
                     /gene="hit"
     CDS             complement(210400..210834)
                     /function="1.5.2.1 : Purine biosynthesis"
                     /function="1.5.2.2 : Pyrimidine biosynthesis"
                     /product="ribonucleoside phosphate hydrolase, Histidine
                     triad (HIT) protein"
                     /gene="hit"
                     /inference="ab initio prediction:AMIGene:2.0"
                     /locus_tag="RALGRv1_560006"
                     /EC_number="3.6.1.-"
                     /note="Evidence 2b : Function of strongly homologous gene;
                     PubMedId : 1472710; Product type e : enzyme"
                     /transl_table=11
     gene            complement(211342..211533)
                     /locus_tag="RALGRv1_560007"
     CDS             complement(211342..211533)
                     /note="Evidence 5 : No homology to any previously reported
                     sequences"
                     /locus_tag="RALGRv1_560007"
                     /inference="ab initio prediction:AMIGene:2.0"
                     /product="protein of unknown function"
                     /transl_table=11
     gene            211655..212047
                     /locus_tag="RALGRv1_560008"
     CDS             211655..212047
                     /note="Evidence 4 : Homologs of previously reported genes
                     of unknown function"
                     /locus_tag="RALGRv1_560008"
                     /inference="ab initio prediction:AMIGene:2.0"
                     /product="conserved protein of unknown function"
                     /transl_table=11
     gene            complement(212329..213261)
                     /locus_tag="RALGRv1_560009"
     CDS             complement(212329..213261)
                     /product="putative glyoxylate reductase"
                     /inference="ab initio prediction:AMIGene:2.0"
                     /locus_tag="RALGRv1_560009"
                     /transl_table=11
                     /note="Evidence 3 : Function proposed based on presence of
                     conserved amino acid motif, structural feature or limited
                     homology; Product type pe : putative enzyme"
                     /EC_number="1.1.1.26"
     gene            213512..214261
                     /locus_tag="RALGRv1_560010"
     CDS             213512..214261
                     /note="Evidence 4 : Homologs of previously reported genes
                     of unknown function"
                     /locus_tag="RALGRv1_560010"
                     /inference="ab initio prediction:AMIGene:2.0"
                     /product="conserved membrane protein of unknown function"
                     /transl_table=11
     gene            214372..215250
                     /locus_tag="RALGRv1_560011"
     CDS             214372..215250
                     /locus_tag="RALGRv1_560011"
                     /inference="ab initio prediction:AMIGene:2.0"
                     /product="methyl-accepting chemotaxis protein (fragment)"
                     /transl_table=11
     gene            215356..216012
                     /locus_tag="RALGRv1_570001"
     CDS             215356..216012
                     /locus_tag="RALGRv1_570001"
                     /inference="ab initio prediction:AMIGene:2.0"
                     /product="response regulator in two-component reguatory
                     system (EBP family) (fragment)"
                     /transl_table=11
     gene            216102..216269
                     /locus_tag="RALGRv1_570002"
     CDS             216102..216269
                     /note="Evidence 4 : Homologs of previously reported genes
                     of unknown function"
                     /locus_tag="RALGRv1_570002"
                     /inference="ab initio prediction:AMIGene:2.0"
                     /product="conserved exported protein of unknown function"
                     /transl_table=11
     gene            216322..216627
                     /locus_tag="RALGRv1_570003"
     CDS             216322..216627
                     /note="Evidence 4 : Homologs of previously reported genes
                     of unknown function"
                     /locus_tag="RALGRv1_570003"
                     /inference="ab initio prediction:AMIGene:2.0"
                     /product="conserved hypothethical protein"
                     /transl_table=11
     gene            216735..217706
                     /locus_tag="RALGRv1_570004"
     CDS             216735..217706
                     /function="2.2.3 : RNA modification"
                     /locus_tag="RALGRv1_570004"
                     /inference="ab initio prediction:AMIGene:2.0"
                     /product="putative ribonuclease BN"
                     /transl_table=11
                     /note="Evidence 3 : Function proposed based on presence of
                     conserved amino acid motif, structural feature or limited
                     homology; Product type pe : putative enzyme"
     gene            complement(217713..218018)
                     /locus_tag="RALGRv1_570005"
     CDS             complement(217713..218018)
                     /note="Evidence 4 : Homologs of previously reported genes
                     of unknown function"
                     /locus_tag="RALGRv1_570005"
                     /inference="ab initio prediction:AMIGene:2.0"
                     /product="conserved protein of unknown function"
                     /transl_table=11
     gene            complement(218132..218359)
                     /locus_tag="RALGRv1_570006"
     CDS             complement(218132..218359)
                     /note="Evidence 4 : Homologs of previously reported genes
                     of unknown function"
                     /locus_tag="RALGRv1_570006"
                     /inference="ab initio prediction:AMIGene:2.0"
                     /product="conserved hypothethical protein"
                     /transl_table=11
     gene            218618..220345
                     /locus_tag="RALGRv1_570007"
                     /gene="prfC"
     CDS             218618..220345
                     /function="2.3.2 : Translation"
                     /function="7.1 : Cytoplasm"
                     /locus_tag="RALGRv1_570007"
                     /inference="ab initio prediction:AMIGene:2.0"
                     /product="Peptide chain release factor 3 (RF-3)"
                     /transl_table=11
                     /note="Evidence 2a : Function of homologous gene
                     experimentally demonstrated in an other organism; PubMedId
                     : 7737996, 8016068, 8016077; Product type f : factor"
                     /gene="prfC"
     gene            complement(220535..220687)
                     /locus_tag="RALGRv1_570008"
     CDS             complement(220535..220687)
                     /note="Evidence 5 : No homology to any previously reported
                     sequences"
                     /locus_tag="RALGRv1_570008"
                     /inference="ab initio prediction:AMIGene:2.0"
                     /product="protein of unknown function"
                     /transl_table=11
     gene            complement(220748..220948)
                     /locus_tag="RALGRv1_570009"
     CDS             complement(220748..220948)
                     /note="Evidence 4 : Homologs of previously reported genes
                     of unknown function"
                     /locus_tag="RALGRv1_570009"
                     /inference="ab initio prediction:AMIGene:2.0"
                     /product="conserved hypothethical protein"
                     /transl_table=11
     gene            221313..222044
                     /locus_tag="RALGRv1_570010"
     CDS             221313..222044
                     /note="Evidence 4 : Homologs of previously reported genes
                     of unknown function"
                     /locus_tag="RALGRv1_570010"
                     /inference="ab initio prediction:AMIGene:2.0"
                     /product="conserved membrane protein of unknown function"
                     /transl_table=11
     gene            complement(222100..222477)
                     /locus_tag="RALGRv1_570011"
     CDS             complement(222100..222477)
                     /note="Evidence 3 : Function proposed based on presence of
                     conserved amino acid motif, structural feature or limited
                     homology; Product type pe : putative enzyme"
                     /locus_tag="RALGRv1_570011"
                     /inference="ab initio prediction:AMIGene:2.0"
                     /product="putative cytochrome c oxidase subunit II"
                     /transl_table=11
     gene            complement(222480..223379)
                     /locus_tag="RALGRv1_570012"
     CDS             complement(222480..223379)
                     /note="Evidence 3 : Function proposed based on presence of
                     conserved amino acid motif, structural feature or limited
                     homology; Product type pe : putative enzyme"
                     /locus_tag="RALGRv1_570012"
                     /inference="ab initio prediction:AMIGene:2.0"
                     /product="putative metallophosphoesterase/phosphohydrolase
                     protein"
                     /transl_table=11
     gene            223586..224212
                     /locus_tag="RALGRv1_570013"
     CDS             223586..224212
                     /note="Evidence 3 : Function proposed based on presence of
                     conserved amino acid motif, structural feature or limited
                     homology; Product type pf : putative factor"
                     /locus_tag="RALGRv1_570013"
                     /inference="ab initio prediction:AMIGene:2.0"
                     /product="putative RNA polymerase sigma factor,
                     transcription regulator"
                     /transl_table=11
     gene            224199..225029
                     /locus_tag="RALGRv1_570014"
     CDS             224199..225029
                     /note="Evidence 4 : Homologs of previously reported genes
                     of unknown function"
                     /locus_tag="RALGRv1_570014"
                     /inference="ab initio prediction:AMIGene:2.0"
                     /product="conserved hypothethical protein"
                     /transl_table=11
     gene            complement(225172..225456)
                     /locus_tag="RALGRv1_570015"
     CDS             complement(225172..225456)
                     /note="Evidence 4 : Homologs of previously reported genes
                     of unknown function"
                     /locus_tag="RALGRv1_570015"
                     /inference="ab initio prediction:AMIGene:2.0"
                     /product="conserved protein of unknown function"
                     /transl_table=11
     gene            225557..225775
                     /locus_tag="RALGRv1_570016"
     CDS             225557..225775
                     /note="Evidence 5 : No homology to any previously reported
                     sequences"
                     /locus_tag="RALGRv1_570016"
                     /inference="ab initio prediction:AMIGene:2.0"
                     /product="protein of unknown function"
                     /transl_table=11
     gene            complement(226041..227684)
                     /locus_tag="RALGRv1_580001"
                     /gene="guaA"
     CDS             complement(226041..227684)
                     /function="1.5.2.1 : Purine biosynthesis"
                     /function="1.7.33 : Nucleotide and nucleoside conversions"
                     /function="7.1 : Cytoplasm"
                     /product="GMP synthetase"
                     /gene="guaA"
                     /inference="ab initio prediction:AMIGene:2.0"
                     /locus_tag="RALGRv1_580001"
                     /EC_number="6.3.5.2"
                     /note="Evidence 2a : Function of homologous gene
                     experimentally demonstrated in an other organism; PubMedId
                     : 3894345; Product type e : enzyme"
                     /transl_table=11
     gene            complement(227635..228210)
                     /locus_tag="RALGRv1_580002"
     CDS             complement(227635..228210)
                     /note="Evidence 4 : Homologs of previously reported genes
                     of unknown function"
                     /locus_tag="RALGRv1_580002"
                     /inference="ab initio prediction:AMIGene:2.0"
                     /product="conserved membrane protein of unknown function"
                     /transl_table=11
     gene            complement(228335..229798)
                     /locus_tag="RALGRv1_580003"
                     /gene="guaB"
     CDS             complement(228335..229798)
                     /function="1.5.2.1 : Purine biosynthesis"
                     /function="1.7.33 : Nucleotide and nucleoside conversions"
                     /function="7.1 : Cytoplasm"
                     /product="inosine-5'-monophosphate dehydrogenase
                     oxidoreductase"
                     /gene="guaB"
                     /inference="ab initio prediction:AMIGene:2.0"
                     /locus_tag="RALGRv1_580003"
                     /EC_number="1.1.1.205"
                     /note="Evidence 2a : Function of homologous gene
                     experimentally demonstrated in an other organism; PubMedId
                     : 11059489, 1736096, 2860637; Product type e : enzyme"
                     /transl_table=11
     gene            229940..230872
                     /locus_tag="RALGRv1_580004"
     CDS             229940..230872
                     /note="Evidence 4 : Homologs of previously reported genes
                     of unknown function"
                     /locus_tag="RALGRv1_580004"
                     /inference="ab initio prediction:AMIGene:2.0"
                     /product="conserved membrane protein of unknown function"
                     /transl_table=11
     gene            231028..231567
                     /locus_tag="RALGRv1_580005"
     CDS             231028..231567
                     /note="Evidence 4 : Homologs of previously reported genes
                     of unknown function"
                     /locus_tag="RALGRv1_580005"
                     /inference="ab initio prediction:AMIGene:2.0"
                     /product="conserved exported protein of unknown function"
                     /transl_table=11
     gene            complement(231573..231929)
                     /locus_tag="RALGRv1_580006"
     CDS             complement(231573..231929)
                     /note="Evidence 4 : Homologs of previously reported genes
                     of unknown function"
                     /locus_tag="RALGRv1_580006"
                     /inference="ab initio prediction:AMIGene:2.0"
                     /product="conserved protein of unknown function, UPF0125"
                     /transl_table=11
     gene            complement(231916..232353)
                     /locus_tag="RALGRv1_580007"
     CDS             complement(231916..232353)
                     /note="Evidence 4 : Homologs of previously reported genes
                     of unknown function"
                     /locus_tag="RALGRv1_580007"
                     /inference="ab initio prediction:AMIGene:2.0"
                     /product="conserved protein of unknown function, putative
                     Oligoketide cyclase/lipid transport protein"
                     /transl_table=11
     gene            232475..232921
                     /locus_tag="RALGRv1_580008"
                     /gene="smpB"
     CDS             232475..232921
                     /function="2.2 : RNA related"
                     /function="2.2.6 : rRNA, stable RNA"
                     /function="3.1.3 : Posttranscriptional"
                     /locus_tag="RALGRv1_580008"
                     /inference="ab initio prediction:AMIGene:2.0"
                     /product="RNA-binding protein, component of the SsrA
                     quality-control system"
                     /transl_table=11
                     /note="Evidence 2a : Function of homologous gene
                     experimentally demonstrated in an other organism; PubMedId
                     : 10393194, 12102625; Product type f : factor"
                     /gene="smpB"
     gene            complement(232935..233861)
                     /locus_tag="RALGRv1_580009"
     CDS             complement(232935..233861)
                     /function="6.1 : Membrane"
                     /locus_tag="RALGRv1_580009"
                     /inference="ab initio prediction:AMIGene:2.0"
                     /product="putative stomatin-like protein 2"
                     /transl_table=11
                     /note="Evidence 3 : Function proposed based on presence of
                     conserved amino acid motif, structural feature or limited
                     homology; Product type pm : putative membrane component"
     gene            complement(233886..234314)
                     /locus_tag="RALGRv1_580010"
     CDS             complement(233886..234314)
                     /note="Evidence 4 : Homologs of previously reported genes
                     of unknown function"
                     /locus_tag="RALGRv1_580010"
                     /inference="ab initio prediction:AMIGene:2.0"
                     /product="conserved protein of unknown function"
                     /transl_table=11
     gene            complement(234465..236852)
                     /locus_tag="RALGRv1_580011"
                     /gene="ppsA"
     CDS             complement(234465..236852)
                     /function="1.7.8 : Gluconeogenesis"
                     /product="Phosphoenolpyruvate synthase. Pyruvate,water
                     dikinase"
                     /gene="ppsA"
                     /inference="ab initio prediction:AMIGene:2.0"
                     /locus_tag="RALGRv1_580011"
                     /EC_number="2.7.9.2"
                     /note="Evidence 2a : Function of homologous gene
                     experimentally demonstrated in an other organism; PubMedId
                     : 1310524; Product type e : enzyme"
                     /transl_table=11
     gene            237053..237892
                     /locus_tag="RALGRv1_580012"
     CDS             237053..237892
                     /product="Putative phosphotransferase"
                     /inference="ab initio prediction:AMIGene:2.0"
                     /locus_tag="RALGRv1_580012"
                     /transl_table=11
                     /note="Evidence 3 : Function proposed based on presence of
                     conserved amino acid motif, structural feature or limited
                     homology; Product type pe : putative enzyme"
                     /EC_number="2.7.-.-"
     gene            237911..238192
                     /locus_tag="RALGRv1_580013"
     CDS             237911..238192
                     /note="Evidence 5 : No homology to any previously reported
                     sequences"
                     /locus_tag="RALGRv1_580013"
                     /inference="ab initio prediction:AMIGene:2.0"
                     /product="protein of unknown function"
                     /transl_table=11
     gene            complement(238299..239090)
                     /locus_tag="RALGRv1_580014"
     CDS             complement(238299..239090)
                     /function="2.2.3 : RNA modification"
                     /product="putative tRNA/rRNA methyltransferase, SpoU like"
                     /inference="ab initio prediction:AMIGene:2.0"
                     /locus_tag="RALGRv1_580014"
                     /EC_number="2.1.1.-"
                     /note="Evidence 3 : Function proposed based on presence of
                     conserved amino acid motif, structural feature or limited
                     homology; Product type pe : putative enzyme"
                     /transl_table=11
     gene            complement(239118..239828)
                     /locus_tag="RALGRv1_580015"
                     /gene="rnhB"
     CDS             complement(239118..239828)
                     /product="Ribonuclease HII (RNase HII)"
                     /gene="rnhB"
                     /inference="ab initio prediction:AMIGene:2.0"
                     /locus_tag="RALGRv1_580015"
                     /EC_number="3.1.26.4"
                     /note="Evidence 2a : Function of homologous gene
                     experimentally demonstrated in an other organism; PubMedId
                     : 2172991; Product type e : enzyme"
                     /transl_table=11
     gene            complement(239834..241006)
                     /locus_tag="RALGRv1_580016"
                     /gene="lpxB"
     CDS             complement(239834..241006)
                     /function="1.6.3.3 : Lipid A"
                     /function="6.1 : Membrane"
                     /function="6.3 : Surface antigens (ECA, O antigen of LPS)"
                     /function="7.1 : Cytoplasm"
                     /product="Lipid-A-disaccharide synthase"
                     /gene="lpxB"
                     /inference="ab initio prediction:AMIGene:2.0"
                     /locus_tag="RALGRv1_580016"
                     /EC_number="2.4.1.182"
                     /note="Evidence 2a : Function of homologous gene
                     experimentally demonstrated in an other organism; PubMedId
                     : 2824445, 3531165; Product type e : enzyme"
                     /transl_table=11
     gene            complement(241003..241818)
                     /locus_tag="RALGRv1_580017"
                     /gene="lpxA"
     CDS             complement(241003..241818)
                     /function="1.6.3.3 : Lipid A"
                     /function="6.3 : Surface antigens (ECA, O antigen of LPS)"
                     /function="7.1 : Cytoplasm"
                     /product="UDP-N-acetylglucosamine acetyltransferase"
                     /gene="lpxA"
                     /inference="ab initio prediction:AMIGene:2.0"
                     /locus_tag="RALGRv1_580017"
                     /EC_number="2.3.1.129"
                     /note="Evidence 2a : Function of homologous gene
                     experimentally demonstrated in an other organism; PubMedId
                     : 14651342, 3277952; Product type e : enzyme"
                     /transl_table=11
     gene            complement(241815..242309)
                     /locus_tag="RALGRv1_580018"
                     /gene="fabZ"
     CDS             complement(241815..242309)
                     /function="1.5.4 : Fatty acid and phosphatidic acid"
                     /function="7.1 : Cytoplasm"
                     /product="(3R)-hydroxymyristoyl-[acyl-carrier-protein]
                     dehydratase"
                     /gene="fabZ"
                     /inference="ab initio prediction:AMIGene:2.0"
                     /locus_tag="RALGRv1_580018"
                     /EC_number="4.2.1.-"
                     /note="Evidence 2a : Function of homologous gene
                     experimentally demonstrated in an other organism; PubMedId
                     : 15371447, 7806516, 8910376; Product type e : enzyme"
                     /transl_table=11
     gene            complement(242306..243376)
                     /locus_tag="RALGRv1_580019"
                     /gene="lpxD"
     CDS             complement(242306..243376)
                     /function="1.6.3.3 : Lipid A"
                     /function="6.3 : Surface antigens (ECA, O antigen of LPS)"
                     /product="Acyl-[acyl-carrier-protein]--UDP-N-acetylglucosa
                     mine O-acyltransferase"
                     /gene="lpxD"
                     /inference="ab initio prediction:AMIGene:2.0"
                     /locus_tag="RALGRv1_580019"
                     /EC_number="2.3.1.-"
                     /note="Evidence 2a : Function of homologous gene
                     experimentally demonstrated in an other organism; PubMedId
                     : 8293817, 8586272; Product type e : enzyme"
                     /transl_table=11
     gene            complement(243387..243941)
                     /locus_tag="RALGRv1_580020"
                     /gene="skp"
     CDS             complement(243387..243941)
                     /function="2.3.4 : Chaperoning, folding"
                     /function="2.3.7 : Nucleoproteins, basic proteins"
                     /function="6.1 : Membrane"
                     /function="7.2 : Periplasmic space"
                     /locus_tag="RALGRv1_580020"
                     /inference="ab initio prediction:AMIGene:2.0"
                     /product="periplasmic molecular chaperone for outer
                     membrane proteins"
                     /transl_table=11
                     /note="Evidence 2b : Function of strongly homologous gene;
                     Product type f : factor"
                     /gene="skp"
     gene            complement(243941..246208)
                     /locus_tag="RALGRv1_580021"
     CDS             complement(243941..246208)
                     /function="6.1 : Membrane"
                     /function="7.4 : Outer membrane"
                     /locus_tag="RALGRv1_580021"
                     /inference="ab initio prediction:AMIGene:2.0"
                     /product="putative outer membrane protein assembly factor,
                     bacterial surface antigen domain (D15)"
                     /transl_table=11
                     /note="Evidence 3 : Function proposed based on presence of
                     conserved amino acid motif, structural feature or limited
                     homology; Product type pf : putative factor"
     gene            complement(246343..247731)
                     /locus_tag="RALGRv1_580022"
     CDS             complement(246343..247731)
                     /function="3.1.3.4 : Proteases, cleavage of compounds"
                     /function="5.5 : Adaptation to stress"
                     /function="6.1 : Membrane"
                     /function="7.1 : Cytoplasm"
                     /product="putative membrane-associated zinc
                     metallopeptidase"
                     /inference="ab initio prediction:AMIGene:2.0"
                     /locus_tag="RALGRv1_580022"
                     /EC_number="3.4.24.-"
                     /note="Evidence 3 : Function proposed based on presence of
                     conserved amino acid motif, structural feature or limited
                     homology; Product type pe : putative enzyme"
                     /transl_table=11
     gene            complement(247837..249018)
                     /locus_tag="RALGRv1_580023"
                     /gene="dxr"
     CDS             complement(247837..249018)
                     /function="1.5.3.19 : Isoprenoid biosynthesis"
                     /product="1-deoxy-D-xylulose 5-phosphate reductoisomerase"
                     /gene="dxr"
                     /inference="ab initio prediction:AMIGene:2.0"
                     /locus_tag="RALGRv1_580023"
                     /EC_number="1.1.1.267"
                     /note="Evidence 2a : Function of homologous gene
                     experimentally demonstrated in an other organism; PubMedId
                     : 10631325, 9707569; Product type e : enzyme"
                     /transl_table=11
     gene            complement(249033..249848)
                     /locus_tag="RALGRv1_580024"
     CDS             complement(249033..249848)
                     /function="1.6.1 : Phospholipid"
                     /function="6.1 : Membrane"
                     /function="7.3 : Inner membrane"
                     /product="Putative phosphatidate cytidylyltransferase
                     (cdsA)"
                     /inference="ab initio prediction:AMIGene:2.0"
                     /locus_tag="RALGRv1_580024"
                     /EC_number="2.7.7.41"
                     /note="Evidence 3 : Function proposed based on presence of
                     conserved amino acid motif, structural feature or limited
                     homology; PubMedId : 2995359; Product type pe : putative
                     enzyme"
                     /transl_table=11
     gene            complement(249852..250565)
                     /locus_tag="RALGRv1_580025"
                     /gene="uppS"
     CDS             complement(249852..250565)
                     /function="1.5.3.19 : Isoprenoid biosynthesis"
                     /function="6.3 : Surface antigens (ECA, O antigen of LPS)"
                     /function="7.1 : Cytoplasm"
                     /product="undecaprenyl pyrophosphate synthetase
                     (di-trans,poly-cis-decaprenylcistransferase)"
                     /gene="uppS"
                     /inference="ab initio prediction:AMIGene:2.0"
                     /locus_tag="RALGRv1_580025"
                     /EC_number="2.5.1.31"
                     /note="Evidence 2a : Function of homologous gene
                     experimentally demonstrated in an other organism; PubMedId
                     : 15447632, 15788389, 9882662; Product type e : enzyme"
                     /transl_table=11
     gene            complement(250881..251639)
                     /locus_tag="RALGRv1_590001"
     CDS             complement(250881..251639)
                     /note="Evidence 3 : Function proposed based on presence of
                     conserved amino acid motif, structural feature or limited
                     homology; Product type pm : putative membrane component"
                     /locus_tag="RALGRv1_590001"
                     /inference="ab initio prediction:AMIGene:2.0"
                     /product="putative transmembrane protein"
                     /transl_table=11
     gene            251925..252323
                     /locus_tag="RALGRv1_590002"
     CDS             251925..252323
                     /product="putative carboxypeptidase (fragment)"
                     /inference="ab initio prediction:AMIGene:2.0"
                     /locus_tag="RALGRv1_590002"
                     /transl_table=11
                     /note="Evidence 3 : Function proposed based on presence of
                     conserved amino acid motif, structural feature or limited
                     homology"
                     /EC_number="3.4.-.-"
     gene            complement(252416..254071)
                     /locus_tag="RALGRv1_600001"
     CDS             complement(252416..254071)
                     /locus_tag="RALGRv1_600001"
                     /inference="ab initio prediction:AMIGene:2.0"
                     /product="Phenolpthiocerol synthesis polyketide synthase
                     ppsB (fragment)"
                     /transl_table=11
     gene            complement(253989..255233)
                     /locus_tag="RALGRv1_600002"
     CDS             complement(253989..255233)
                     /note="Evidence 3 : Function proposed based on presence of
                     conserved amino acid motif, structural feature or limited
                     homology; Product type pt : putative transporter"
                     /locus_tag="RALGRv1_600002"
                     /inference="ab initio prediction:AMIGene:2.0"
                     /product="putative muropeptide transport protein (MFS
                     family)"
                     /transl_table=11
     gene            complement(255230..261451)
                     /locus_tag="RALGRv1_600003"
                     /gene="irp"
     CDS             complement(255230..261451)
                     /locus_tag="RALGRv1_600003"
                     /inference="ab initio prediction:AMIGene:2.0"
                     /product="High-molecular-weight nonribosomal
                     peptide/polyketide synthetase 2 (HMWP2)"
                     /transl_table=11
                     /note="Evidence 2a : Function of homologous gene
                     experimentally demonstrated in an other organism; PubMedId
                     : 11927258, 15582399, 15719346, 8366034, 9709002; Product
                     type e : enzyme"
                     /gene="irp"
     gene            complement(261662..262105)
                     /locus_tag="RALGRv1_600004"
     CDS             complement(261662..262105)
                     /note="Evidence 4 : Homologs of previously reported genes
                     of unknown function"
                     /locus_tag="RALGRv1_600004"
                     /inference="ab initio prediction:AMIGene:2.0"
                     /product="conserved protein of unknown function"
                     /transl_table=11
     gene            complement(262474..263433)
                     /locus_tag="RALGRv1_600005"
     CDS             complement(262474..263433)
                     /note="Evidence 2a : Function of homologous gene
                     experimentally demonstrated in an other organism; PubMedId
                     : 8930916; Product type r : regulator"
                     /locus_tag="RALGRv1_600005"
                     /inference="ab initio prediction:AMIGene:2.0"
                     /product="AraC type regulator of yersiniabactin gene
                     cluster (HPI)"
                     /transl_table=11
     gene            263731..265830
                     /locus_tag="RALGRv1_600006"
                     /gene="fyuA"
     CDS             263731..265830
                     /locus_tag="RALGRv1_600006"
                     /inference="ab initio prediction:AMIGene:2.0"
                     /product="TonB dependant receptor for the bacteriocin
                     pesticin and for the siderophore yersiniabactin (IRPC)"
                     /transl_table=11
                     /note="Evidence 2a : Function of homologous gene
                     experimentally demonstrated in an other organism; PubMedId
                     : 7896707, 7984105; Product type rc : receptor"
                     /gene="fyuA"
     gene            265942..267765
                     /locus_tag="RALGRv1_600007"
                     /gene="ybtP"
     CDS             265942..267765
                     /locus_tag="RALGRv1_600007"
                     /inference="ab initio prediction:AMIGene:2.0"
                     /product="permease and ATP-binding protein of
                     yersiniabactin-iron ABC transporter"
                     /transl_table=11
                     /note="Evidence 2a : Function of homologous gene
                     experimentally demonstrated in an other organism; PubMedId
                     : 10231486; Product type t : transporter"
                     /gene="ybtP"
     gene            267762..269582
                     /locus_tag="RALGRv1_600008"
                     /gene="irp"
     CDS             267762..269582
                     /locus_tag="RALGRv1_600008"
                     /inference="ab initio prediction:AMIGene:2.0"
                     /product="permease and ATP-binding protein of
                     yersiniabactin-iron ABC transporter YbtQ"
                     /transl_table=11
                     /note="Evidence 2a : Function of homologous gene
                     experimentally demonstrated in an other organism; PubMedId
                     : 10231486, 11320115; Product type t : transporter"
                     /gene="irp"
     gene            270136..270759
                     /locus_tag="RALGRv1_600009"
     CDS             270136..270759
                     /note="Evidence 3 : Function proposed based on presence of
                     conserved amino acid motif, structural feature or limited
                     homology; Product type pt : putative transporter"
                     /locus_tag="RALGRv1_600009"
                     /inference="ab initio prediction:AMIGene:2.0"
                     /product="putative amino-acid efflux transmembrane protein"
                     /transl_table=11
     gene            complement(270870..273380)
                     /locus_tag="RALGRv1_600010"
                     /gene="ripA5"
     CDS             complement(270870..273380)
                     /locus_tag="RALGRv1_600010"
                     /inference="ab initio prediction:AMIGene:2.0"
                     /product="AWR5 type III effector protein"
                     /transl_table=11
                     /note="Evidence 2b : Function of strongly homologous gene;
                     Product type ph : phenotype"
                     /gene="ripA5"
     gene            complement(274594..274920)
                     /locus_tag="RALGRv1_600011"
     CDS             complement(274594..274920)
                     /note="Evidence 5 : No homology to any previously reported
                     sequences"
                     /locus_tag="RALGRv1_600011"
                     /inference="ab initio prediction:AMIGene:2.0"
                     /product="protein of unknown function"
                     /transl_table=11
     gene            274927..275175
                     /locus_tag="RALGRv1_600012"
     CDS             274927..275175
                     /note="Evidence 4 : Homologs of previously reported genes
                     of unknown function"
                     /locus_tag="RALGRv1_600012"
                     /inference="ab initio prediction:AMIGene:2.0"
                     /product="conserved protein of unknown function"
                     /transl_table=11
     gene            complement(275136..275357)
                     /locus_tag="RALGRv1_600013"
     CDS             complement(275136..275357)
                     /note="Evidence 5 : No homology to any previously reported
                     sequences"
                     /locus_tag="RALGRv1_600013"
                     /inference="ab initio prediction:AMIGene:2.0"
                     /product="protein of unknown function"
                     /transl_table=11
     gene            complement(275350..275568)
                     /locus_tag="RALGRv1_600014"
     CDS             complement(275350..275568)
                     /note="Evidence 5 : No homology to any previously reported
                     sequences"
                     /locus_tag="RALGRv1_600014"
                     /inference="ab initio prediction:AMIGene:2.0"
                     /product="protein of unknown function"
                     /transl_table=11
     gene            complement(275712..276593)
                     /locus_tag="RALGRv1_600015"
     CDS             complement(275712..276593)
                     /note="Evidence 3 : Function proposed based on presence of
                     conserved amino acid motif, structural feature or limited
                     homology; Product type pr : putative regulator"
                     /locus_tag="RALGRv1_600015"
                     /inference="ab initio prediction:AMIGene:2.0"
                     /product="putative transcription regulator protein,
                     response regulator receiver"
                     /transl_table=11
     gene            276925..277107
                     /locus_tag="RALGRv1_600016"
     CDS             276925..277107
                     /note="Evidence 5 : No homology to any previously reported
                     sequences"
                     /locus_tag="RALGRv1_600016"
                     /inference="ab initio prediction:AMIGene:2.0"
                     /product="exported protein of unknown function"
                     /transl_table=11
     gene            complement(277386..278597)
                     /locus_tag="RALGRv1_600017"
                     /gene="ripAY"
     CDS             complement(277386..278597)
                     /locus_tag="RALGRv1_600017"
                     /inference="ab initio prediction:AMIGene:2.0"
                     /product="putative type III effector protein"
                     /transl_table=11
                     /note="Evidence 3 : Function proposed based on presence of
                     conserved amino acid motif, structural feature or limited
                     homology; Product type ph : phenotype"
                     /gene="ripAY"
     gene            278952..279314
                     /locus_tag="RALGRv1_600018"
     CDS             278952..279314
                     /note="Evidence 4 : Homologs of previously reported genes
                     of unknown function"
                     /locus_tag="RALGRv1_600018"
                     /inference="ab initio prediction:AMIGene:2.0"
                     /product="conserved protein of unknown function"
                     /transl_table=11
     gene            279354..279605
                     /locus_tag="RALGRv1_600019"
     CDS             279354..279605
                     /note="Evidence 5 : No homology to any previously reported
                     sequences"
                     /locus_tag="RALGRv1_600019"
                     /inference="ab initio prediction:AMIGene:2.0"
                     /product="protein of unknown function"
                     /transl_table=11
     gene            280143..281276
                     /locus_tag="RALGRv1_600020"
                     /gene="epsA"
     CDS             280143..281276
                     /function="4.9.A.1 : The Polysaccharide Transporter (PST)
                     Family"
                     /function="6.1 : Membrane"
                     /locus_tag="RALGRv1_600020"
                     /inference="ab initio prediction:AMIGene:2.0"
                     /product="EPS I polysaccharide export outer membrane
                     protein epsA precursor"
                     /transl_table=11
                     /note="Evidence 2a : Function of homologous gene
                     experimentally demonstrated in an other organism; PubMedId
                     : 7476194; Product type t : transporter"
                     /gene="epsA"
     gene            281273..281710
                     /locus_tag="RALGRv1_600021"
                     /gene="epsP"
     CDS             281273..281710
                     /product="low molecular weight protein-tyrosine-phosphatase
                     epsP"
                     /gene="epsP"
                     /inference="ab initio prediction:AMIGene:2.0"
                     /locus_tag="RALGRv1_600021"
                     /EC_number="3.1.3.48"
                     /note="Evidence 1b : Function experimentally demonstrated
                     in the studied species; PubMedId : 7476194; Product type e
                     : enzyme"
                     /transl_table=11
     gene            281748..284000
                     /locus_tag="RALGRv1_600022"
                     /gene="epsB"
     CDS             281748..284000
                     /product="tyrosine-protein kinase epsB (EPS I
                     polysaccharide export protein epsB)"
                     /gene="epsB"
                     /inference="ab initio prediction:AMIGene:2.0"
                     /locus_tag="RALGRv1_600022"
                     /EC_number="2.7.10.2"
                     /note="Evidence 1b : Function experimentally demonstrated
                     in the studied species; PubMedId : 7476194; Product type e
                     : enzyme"
                     /transl_table=11
     gene            284207..285334
                     /locus_tag="RALGRv1_600023"
                     /gene="epsC"
     CDS             284207..285334
                     /product="UDP-N-acetylglucosamine 2-epimerase"
                     /gene="epsC"
                     /inference="ab initio prediction:AMIGene:2.0"
                     /locus_tag="RALGRv1_600023"
                     /EC_number="5.1.3.14"
                     /note="Evidence 1b : Function experimentally demonstrated
                     in the studied species; PubMedId : 7476194; Product type e
                     : enzyme"
                     /transl_table=11
     gene            285370..286641
                     /locus_tag="RALGRv1_600024"
                     /gene="epsD"
     CDS             285370..286641
                     /product="NDP-N-acetyl-D-galactosaminuronic acid
                     dehydrogenase"
                     /gene="epsD"
                     /inference="ab initio prediction:AMIGene:2.0"
                     /locus_tag="RALGRv1_600024"
                     /EC_number="1.1.1.-"
                     /note="Evidence 1b : Function experimentally demonstrated
                     in the studied species; PubMedId : 7476194; Product type e
                     : enzyme"
                     /transl_table=11
     gene            286654..287964
                     /locus_tag="RALGRv1_600025"
                     /gene="epsE"
     CDS             286654..287964
                     /locus_tag="RALGRv1_600025"
                     /inference="ab initio prediction:AMIGene:2.0"
                     /product="EPS I polysaccharide export inner membrane
                     protein epsE"
                     /transl_table=11
                     /note="Evidence 1b : Function experimentally demonstrated
                     in the studied species; PubMedId : 7476194; Product type t
                     : transporter"
                     /gene="epsE"
     gene            288043..289299
                     /locus_tag="RALGRv1_600026"
                     /gene="epsF"
     CDS             288043..289299
                     /locus_tag="RALGRv1_600026"
                     /inference="ab initio prediction:AMIGene:2.0"
                     /product="EPS I polysaccharide export inner membrane
                     protein epsF"
                     /transl_table=11
                     /note="Evidence 1b : Function experimentally demonstrated
                     in the studied species; PubMedId : 7476194; Product type t
                     : transporter"
                     /gene="epsF"
     gene            289375..290538
                     /locus_tag="RALGRv1_600027"
     CDS             289375..290538
                     /product="putative glycosyltransferase, group 1"
                     /inference="ab initio prediction:AMIGene:2.0"
                     /locus_tag="RALGRv1_600027"
                     /transl_table=11
                     /note="Evidence 3 : Function proposed based on presence of
                     conserved amino acid motif, structural feature or limited
                     homology; Product type pe : putative enzyme"
                     /EC_number="2.-.-.-"
     gene            290535..291047
                     /locus_tag="RALGRv1_600028"
     CDS             290535..291047
                     /product="putative acetyltransferase, trimeric LpxA-like
                     domain"
                     /inference="ab initio prediction:AMIGene:2.0"
                     /locus_tag="RALGRv1_600028"
                     /transl_table=11
                     /note="Evidence 3 : Function proposed based on presence of
                     conserved amino acid motif, structural feature or limited
                     homology; Product type pe : putative enzyme"
                     /EC_number="2.3.1.-"
     gene            291014..293191
                     /locus_tag="RALGRv1_600029"
     CDS             291014..293191
                     /product="putative dehydrogenase"
                     /inference="ab initio prediction:AMIGene:2.0"
                     /locus_tag="RALGRv1_600029"
                     /transl_table=11
                     /note="Evidence 3 : Function proposed based on presence of
                     conserved amino acid motif, structural feature or limited
                     homology; Product type pe : putative enzyme"
                     /EC_number="1.1.1.-"
     gene            293188..295023
                     /locus_tag="RALGRv1_600030"
     CDS             293188..295023
                     /note="Evidence 4 : Homologs of previously reported genes
                     of unknown function"
                     /locus_tag="RALGRv1_600030"
                     /inference="ab initio prediction:AMIGene:2.0"
                     /product="conserved hypothethical protein, heparinase
                     II/III-like domain"
                     /transl_table=11
     gene            295020..296273
                     /locus_tag="RALGRv1_600031"
     CDS             295020..296273
                     /product="putative glycosyltransferase"
                     /inference="ab initio prediction:AMIGene:2.0"
                     /locus_tag="RALGRv1_600031"
                     /transl_table=11
                     /note="Evidence 3 : Function proposed based on presence of
                     conserved amino acid motif, structural feature or limited
                     homology; Product type pe : putative enzyme"
                     /EC_number="2.4.-.-"
     gene            296310..296921
                     /locus_tag="RALGRv1_600032"
     CDS             296310..296921
                     /product="putative sugar transferase"
                     /inference="ab initio prediction:AMIGene:2.0"
                     /locus_tag="RALGRv1_600032"
                     /transl_table=11
                     /note="Evidence 3 : Function proposed based on presence of
                     conserved amino acid motif, structural feature or limited
                     homology; Product type pe : putative enzyme"
                     /EC_number="2.4.-.-"
     gene            296925..297572
                     /locus_tag="RALGRv1_600033"
     CDS             296925..297572
                     /product="putative acetyltransferase"
                     /inference="ab initio prediction:AMIGene:2.0"
                     /locus_tag="RALGRv1_600033"
                     /transl_table=11
                     /note="Evidence 3 : Function proposed based on presence of
                     conserved amino acid motif, structural feature or limited
                     homology; Product type pe : putative enzyme"
                     /EC_number="2.3.1.-"
     gene            297590..298777
                     /locus_tag="RALGRv1_600034"
     CDS             297590..298777
                     /product="putative eps aminotransferase protein"
                     /inference="ab initio prediction:AMIGene:2.0"
                     /locus_tag="RALGRv1_600034"
                     /transl_table=11
                     /note="Evidence 3 : Function proposed based on presence of
                     conserved amino acid motif, structural feature or limited
                     homology; Product type pe : putative enzyme"
                     /EC_number="2.6.1.-"
     gene            298867..299541
                     /locus_tag="RALGRv1_600035"
     CDS             298867..299541
                     /note="Evidence 4 : Homologs of previously reported genes
                     of unknown function"
                     /locus_tag="RALGRv1_600035"
                     /inference="ab initio prediction:AMIGene:2.0"
                     /product="conserved membrane protein of unknown function"
                     /transl_table=11
     gene            complement(299510..299998)
                     /locus_tag="RALGRv1_600036"
     CDS             complement(299510..299998)
                     /locus_tag="RALGRv1_600036"
                     /inference="ab initio prediction:AMIGene:2.0"
                     /product="transposase (fragment)"
                     /transl_table=11
     gene            complement(300046..302076)
                     /locus_tag="RALGRv1_600037"
     CDS             complement(300046..302076)
                     /product="putative dTDP-glucose-4,6-dehydratase/UDP-glucose
                     4-epimerase, putative polysaccharide biosynthesis protein
                     CapD"
                     /inference="ab initio prediction:AMIGene:2.0"
                     /locus_tag="RALGRv1_600037"
                     /transl_table=11
                     /note="Evidence 3 : Function proposed based on presence of
                     conserved amino acid motif, structural feature or limited
                     homology; Product type pe : putative enzyme"
                     /EC_number="4.2.1.46"
     gene            complement(302534..302740)
                     /locus_tag="RALGRv1_600038"
     CDS             complement(302534..302740)
                     /note="Evidence 5 : No homology to any previously reported
                     sequences"
                     /locus_tag="RALGRv1_600038"
                     /inference="ab initio prediction:AMIGene:2.0"
                     /product="protein of unknown function"
                     /transl_table=11
     gene            302767..303690
                     /locus_tag="RALGRv1_600039"
                     /gene="xpsR"
     CDS             302767..303690
                     /locus_tag="RALGRv1_600039"
                     /inference="ab initio prediction:AMIGene:2.0"
                     /product="transcription regulator xpsr"
                     /transl_table=11
                     /note="Evidence 1b : Function experimentally demonstrated
                     in the studied species; PubMedId : 11073909, 7868600;
                     Product type r : regulator"
                     /gene="xpsR"
     gene            303855..305564
                     /locus_tag="RALGRv1_600040"
                     /gene="tek"
     CDS             303855..305564
                     /locus_tag="RALGRv1_600040"
                     /inference="ab initio prediction:AMIGene:2.0"
                     /product="membrane associated precursor, exported and
                     processed into extracellular protein EXP"
                     /transl_table=11
                     /note="Evidence 1b : Function experimentally demonstrated
                     in the studied species; PubMedId : 8634478; Product type ph
                     : phenotype"
                     /gene="tek"
     gene            305698..306816
                     /locus_tag="RALGRv1_600041"
     CDS             305698..306816
                     /note="Evidence 4 : Homologs of previously reported genes
                     of unknown function"
                     /locus_tag="RALGRv1_600041"
                     /inference="ab initio prediction:AMIGene:2.0"
                     /product="conserved exported protein of unknown function"
                     /transl_table=11
     gene            306967..308664
                     /locus_tag="RALGRv1_600042"
     CDS             306967..308664
                     /note="Evidence 3 : Function proposed based on presence of
                     conserved amino acid motif, structural feature or limited
                     homology; PubMedId : 8634478; Product type ph : phenotype"
                     /locus_tag="RALGRv1_600042"
                     /inference="ab initio prediction:AMIGene:2.0"
                     /product="putative tek-related protein"
                     /transl_table=11
     gene            309141..309734
                     /locus_tag="RALGRv1_600043"
     CDS             309141..309734
                     /product="putative peptidase S54, rhomboid family"
                     /inference="ab initio prediction:AMIGene:2.0"
                     /locus_tag="RALGRv1_600043"
                     /transl_table=11
                     /note="Evidence 3 : Function proposed based on presence of
                     conserved amino acid motif, structural feature or limited
                     homology; Product type pe : putative enzyme"
                     /EC_number="3.4.21.105"
     gene            complement(309876..315713)
                     /locus_tag="RALGRv1_600044"
                     /gene="uvrA"
     CDS             complement(309876..315713)
                     /function="4.3.A.1.a : ATP binding component"
                     /function="5.6.1 : Radiation"
                     /function="5.8 : SOS response"
                     /function="2.1.4 : DNA repair"
                     /locus_tag="RALGRv1_600044"
                     /inference="ab initio prediction:AMIGene:2.0"
                     /product="Excinuclease ABC, A subunit"
                     /transl_table=11
                     /note="Evidence 2a : Function of homologous gene
                     experimentally demonstrated in an other organism; PubMedId
                     : 9370272; Product type t : transporter"
                     /gene="uvrA"
     gene            complement(315950..316174)
                     /locus_tag="RALGRv1_600045"
     CDS             complement(315950..316174)
                     /note="Evidence 5 : No homology to any previously reported
                     sequences"
                     /locus_tag="RALGRv1_600045"
                     /inference="ab initio prediction:AMIGene:2.0"
                     /product="protein of unknown function"
                     /transl_table=11
     gene            316288..316674
                     /locus_tag="RALGRv1_600046"
     CDS             316288..316674
                     /note="Evidence 4 : Homologs of previously reported genes
                     of unknown function"
                     /locus_tag="RALGRv1_600046"
                     /inference="ab initio prediction:AMIGene:2.0"
                     /product="conserved exported protein of unknown function"
                     /transl_table=11
     gene            316813..317874
                     /locus_tag="RALGRv1_600047"
     CDS             316813..317874
                     /note="Evidence 4 : Homologs of previously reported genes
                     of unknown function"
                     /locus_tag="RALGRv1_600047"
                     /inference="ab initio prediction:AMIGene:2.0"
                     /product="conserved exported protein of unknown function"
                     /transl_table=11
     gene            317864..318421
                     /locus_tag="RALGRv1_600048"
     CDS             317864..318421
                     /note="Evidence 2b : Function of strongly homologous gene;
                     Product type pe : putative enzyme"
                     /locus_tag="RALGRv1_600048"
                     /inference="ab initio prediction:AMIGene:2.0"
                     /product="Alkyl hydroperoxide reductase/ Thiol specific
                     antioxidant"
                     /transl_table=11
     gene            complement(318476..319774)
                     /locus_tag="RALGRv1_600049"
     CDS             complement(318476..319774)
                     /note="Evidence 2b : Function of strongly homologous gene;
                     Product type t : transporter"
                     /locus_tag="RALGRv1_600049"
                     /inference="ab initio prediction:AMIGene:2.0"
                     /product="Chloride channel, voltage gated protein"
                     /transl_table=11
     gene            319810..319995
                     /locus_tag="RALGRv1_600050"
     CDS             319810..319995
                     /note="Evidence 4 : Homologs of previously reported genes
                     of unknown function"
                     /locus_tag="RALGRv1_600050"
                     /inference="ab initio prediction:AMIGene:2.0"
                     /product="conserved protein of unknown function"
                     /transl_table=11
     gene            complement(320132..320983)
                     /locus_tag="RALGRv1_600051"
     CDS             complement(320132..320983)
                     /note="Evidence 4 : Homologs of previously reported genes
                     of unknown function"
                     /locus_tag="RALGRv1_600051"
                     /inference="ab initio prediction:AMIGene:2.0"
                     /product="conserved hypothethical protein"
                     /transl_table=11
     gene            complement(321312..322736)
                     /locus_tag="RALGRv1_600052"
                     /gene="proY"
     CDS             complement(321312..322736)
                     /function="1.1.3 : Amino acids"
                     /function="1.5.1.3 : Arginine"
                     /function="4.2.A.3 : The Amino Acid-Polyamine-Choline (APC)
                     Family"
                     /function="7.3 : Inner membrane"
                     /locus_tag="RALGRv1_600052"
                     /inference="ab initio prediction:AMIGene:2.0"
                     /product="proline transport protein, APC family"
                     /transl_table=11
                     /note="Evidence 2b : Function of strongly homologous gene;
                     PubMedId : 9308174; Product type t : transporter"
                     /gene="proY"
     gene            complement(322759..323298)
                     /locus_tag="RALGRv1_600053"
     CDS             complement(322759..323298)
                     /note="Evidence 5 : No homology to any previously reported
                     sequences"
                     /locus_tag="RALGRv1_600053"
                     /inference="ab initio prediction:AMIGene:2.0"
                     /product="protein of unknown function"
                     /transl_table=11
     gene            complement(323833..325710)
                     /locus_tag="RALGRv1_600054"
     CDS             complement(323833..325710)
                     /note="Evidence 4 : Homologs of previously reported genes
                     of unknown function"
                     /locus_tag="RALGRv1_600054"
                     /inference="ab initio prediction:AMIGene:2.0"
                     /product="conserved membrane protein of unknown function"
                     /transl_table=11
     gene            325671..326105
                     /locus_tag="RALGRv1_600055"
     CDS             325671..326105
                     /note="Evidence 5 : No homology to any previously reported
                     sequences"
                     /locus_tag="RALGRv1_600055"
                     /inference="ab initio prediction:AMIGene:2.0"
                     /product="protein of unknown function"
                     /transl_table=11
     gene            326322..327068
                     /locus_tag="RALGRv1_600056"
     CDS             326322..327068
                     /product="putative 3-alpha-(or 20-beta)-hydroxysteroid
                     dehydrogenase"
                     /inference="ab initio prediction:AMIGene:2.0"
                     /locus_tag="RALGRv1_600056"
                     /transl_table=11
                     /note="Evidence 3 : Function proposed based on presence of
                     conserved amino acid motif, structural feature or limited
                     homology; Product type pe : putative enzyme"
                     /EC_number="1.1.1.53"
     gene            complement(327038..332074)
                     /locus_tag="RALGRv1_600057"
                     /gene="ripS3"
     CDS             complement(327038..332074)
                     /locus_tag="RALGRv1_600057"
                     /inference="ab initio prediction:AMIGene:2.0"
                     /product="putative type III effector protein (Skwp3 )
                     (fragment)"
                     /transl_table=11
                     /note="Evidence 3 : Function proposed based on presence of
                     conserved amino acid motif, structural feature or limited
                     homology"
                     /gene="ripS3"
     gene            complement(332235..332690)
                     /locus_tag="RALGRv1_610001"
     CDS             complement(332235..332690)
                     /EC_number="2.7.13.3"
                     /product="chemotactic sensory histidine kinase (soluble)
                     (fragment)"
                     /inference="ab initio prediction:AMIGene:2.0"
                     /locus_tag="RALGRv1_610001"
                     /transl_table=11
     gene            complement(332709..333122)
                     /locus_tag="RALGRv1_610002"
                     /gene="cheY"
     CDS             complement(332709..333122)
                     /function="3.1.2.4 : Complex regulation"
                     /function="3.1.2.4.3 : Two-component regulatory systems
                     (external signal)"
                     /function="5.3 : Motility (incl. chemotaxis, energytaxis,
                     aerotaxis, redoxtaxis)"
                     /locus_tag="RALGRv1_610002"
                     /inference="ab initio prediction:AMIGene:2.0"
                     /product="chemotactic response regulator, transmits
                     chemoreceptor signals to flagelllar motor components"
                     /transl_table=11
                     /note="Evidence 2a : Function of homologous gene
                     experimentally demonstrated in an other organism; PubMedId
                     : 12381847, 15327941, 9244252; Product type r : regulator"
                     /gene="cheY"
     gene            complement(333170..334114)
                     /locus_tag="RALGRv1_610003"
                     /gene="motB"
     CDS             complement(333170..334114)
                     /locus_tag="RALGRv1_610003"
                     /inference="ab initio prediction:AMIGene:2.0"
                     /product="Chemotaxis protein motB (Motility protein B),
                     flagellar motor protein"
                     /transl_table=11
                     /note="Evidence 2a : Function of homologous gene
                     experimentally demonstrated in an other organism; PubMedId
                     : 2447650, 3007435; Product type cp : cell process"
                     /gene="motB"
     gene            complement(334192..335052)
                     /locus_tag="RALGRv1_610004"
                     /gene="motA"
     CDS             complement(334192..335052)
                     /function="4.1.A.46 : The H+- or Na+-translocating
                     Bacterial Flagellar Motor (Mot) Family"
                     /function="5.3 : Motility (incl. chemotaxis, energytaxis,
                     aerotaxis, redoxtaxis)"
                     /function="6.1 : Membrane"
                     /function="7.3 : Inner membrane"
                     /locus_tag="RALGRv1_610004"
                     /inference="ab initio prediction:AMIGene:2.0"
                     /product="MotA: chemotaxis protein; proton conductor
                     component of flagella motor, torque generator"
                     /transl_table=11
                     /note="Evidence 2a : Function of homologous gene
                     experimentally demonstrated in an other organism; PubMedId
                     : 1719217, 6090403, 7643400; Product type cp : cell
                     process"
                     /gene="motA"
     gene            335039..335101
                     /locus_tag="RALGRv1_610005"
     CDS             335039..335101
                     /locus_tag="RALGRv1_610005"
                     /inference="ab initio prediction:AMIGene:2.0"
                     /product="Hypothethical protein"
                     /transl_table=11
     gene            complement(335507..336067)
                     /locus_tag="RALGRv1_610006"
                     /gene="flhC"
     CDS             complement(335507..336067)
                     /function="1.6.12 : Flagella"
                     /function="3.1.2.1 : Sigma factors, anti-sigmafactors"
                     /locus_tag="RALGRv1_610006"
                     /inference="ab initio prediction:AMIGene:2.0"
                     /product="Flagellar transcriptional activator flhC; sigma
                     factor, dual regulator with flhD"
                     /transl_table=11
                     /note="Evidence 2a : Function of homologous gene
                     experimentally demonstrated in an other organism; PubMedId
                     : 10601207, 12511500; Product type r : regulator"
                     /gene="flhC"
     gene            complement(336142..336459)
                     /locus_tag="RALGRv1_610007"
                     /gene="flhD"
     CDS             complement(336142..336459)
                     /locus_tag="RALGRv1_610007"
                     /inference="ab initio prediction:AMIGene:2.0"
                     /product="DNA-binding transcriptional dual regulator with
                     FlhC"
                     /transl_table=11
                     /note="Evidence 2a : Function of homologous gene
                     experimentally demonstrated in an other organism; PubMedId
                     : 10601207, 12511500; Product type pr : putative regulator"
                     /gene="flhD"
     gene            complement(336589..337347)
                     /locus_tag="RALGRv1_620001"
     CDS             complement(336589..337347)
                     /note="Evidence 4 : Homologs of previously reported genes
                     of unknown function"
                     /locus_tag="RALGRv1_620001"
                     /inference="ab initio prediction:AMIGene:2.0"
                     /product="conserved protein of unknown function"
                     /transl_table=11
     gene            337972..338139
                     /locus_tag="RALGRv1_620002"
     CDS             337972..338139
                     /note="Evidence 4 : Homologs of previously reported genes
                     of unknown function"
                     /locus_tag="RALGRv1_620002"
                     /inference="ab initio prediction:AMIGene:2.0"
                     /product="conserved protein of unknown function"
                     /transl_table=11
     gene            338218..339021
                     /locus_tag="RALGRv1_620003"
     CDS             338218..339021
                     /note="Evidence 5 : No homology to any previously reported
                     sequences"
                     /locus_tag="RALGRv1_620003"
                     /inference="ab initio prediction:AMIGene:2.0"
                     /product="protein of unknown function"
                     /transl_table=11
     gene            complement(339283..339495)
                     /locus_tag="RALGRv1_620004"
     CDS             complement(339283..339495)
                     /note="Evidence 5 : No homology to any previously reported
                     sequences"
                     /locus_tag="RALGRv1_620004"
                     /inference="ab initio prediction:AMIGene:2.0"
                     /product="protein of unknown function"
                     /transl_table=11
     gene            complement(339498..341093)
                     /locus_tag="RALGRv1_620005"
     CDS             complement(339498..341093)
                     /note="Evidence 4 : Homologs of previously reported genes
                     of unknown function"
                     /locus_tag="RALGRv1_620005"
                     /inference="ab initio prediction:AMIGene:2.0"
                     /product="conserved protein of unknown function, TPR repeat
                     domain"
                     /transl_table=11
     gene            341687..342178
                     /locus_tag="RALGRv1_620006"
     CDS             341687..342178
                     /note="Evidence 3 : Function proposed based on presence of
                     conserved amino acid motif, structural feature or limited
                     homology; Product type h : extrachromosomal origin"
                     /locus_tag="RALGRv1_620006"
                     /inference="ab initio prediction:AMIGene:2.0"
                     /product="putative transposase"
                     /transl_table=11
     gene            342304..342441
                     /locus_tag="RALGRv1_620007"
     CDS             342304..342441
                     /note="Evidence 4 : Homologs of previously reported genes
                     of unknown function"
                     /locus_tag="RALGRv1_620007"
                     /inference="ab initio prediction:AMIGene:2.0"
                     /product="conserved protein of unknown function"
                     /transl_table=11
     gene            342552..342869
                     /locus_tag="RALGRv1_620008"
     CDS             342552..342869
                     /note="Evidence 4 : Homologs of previously reported genes
                     of unknown function"
                     /locus_tag="RALGRv1_620008"
                     /inference="ab initio prediction:AMIGene:2.0"
                     /product="conserved protein of unknown function"
                     /transl_table=11
     gene            complement(343061..343207)
                     /locus_tag="RALGRv1_630001"
                     /gene="emrA"
                     /pseudo
     CDS             complement(343061..343207)
                     /function="4.2.A.1 : The Major Facilitator Superfamily
                     (MFS)"
                     /function="5.6.4 : Drug resistance/sensitivity"
                     /function="6.1 : Membrane"
                     /function="7.3 : Inner membrane"
                     /locus_tag="RALGRv1_630001"
                     /inference="ab initio prediction:AMIGene:2.0"
                     /pseudo
                     /product="fragment of Multidrug resistance protein A (part
                     2)"
                     /transl_table=11
                     /note="Evidence 2a : Function of homologous gene
                     experimentally demonstrated in an other organism; PubMedId
                     : 1409590, 8203018; Product type t : transporter"
                     /gene="emrA"
     gene            complement(343249..344796)
                     /locus_tag="RALGRv1_630002"
     CDS             complement(343249..344796)
                     /function="4.1.B.17 : The Outer Membrane Factor (OMF)
                     Family"
                     /locus_tag="RALGRv1_630002"
                     /inference="ab initio prediction:AMIGene:2.0"
                     /product="putative outer membrane protein"
                     /transl_table=11
                     /note="Evidence 3 : Function proposed based on presence of
                     conserved amino acid motif, structural feature or limited
                     homology; Product type pt : putative transporter"
     gene            complement(344848..345291)
                     /locus_tag="RALGRv1_630003"
     CDS             complement(344848..345291)
                     /function="3.1.2 : Transcriptional level"
                     /locus_tag="RALGRv1_630003"
                     /inference="ab initio prediction:AMIGene:2.0"
                     /product="putative transcription regulators (MarR family)"
                     /transl_table=11
                     /note="Evidence 3 : Function proposed based on presence of
                     conserved amino acid motif, structural feature or limited
                     homology; Product type pr : putative regulator"
     gene            complement(345362..345511)
                     /locus_tag="RALGRv1_630004"
     CDS             complement(345362..345511)
                     /note="Evidence 5 : No homology to any previously reported
                     sequences"
                     /locus_tag="RALGRv1_630004"
                     /inference="ab initio prediction:AMIGene:2.0"
                     /product="protein of unknown function"
                     /transl_table=11
     gene            345613..347433
                     /locus_tag="RALGRv1_630005"
                     /gene="typA"
     CDS             345613..347433
                     /function="3.1.3 : Posttranscriptional"
                     /locus_tag="RALGRv1_630005"
                     /inference="ab initio prediction:AMIGene:2.0"
                     /product="Translational regulator, GTP-binding protein"
                     /transl_table=11
                     /note="Evidence 2a : Function of homologous gene
                     experimentally demonstrated in an other organism; PubMedId
                     : 15297874; Product type r : regulator"
                     /gene="typA"
     gene            complement(347506..347679)
                     /locus_tag="RALGRv1_630006"
     CDS             complement(347506..347679)
                     /product="putative sterol desaturase (fragment)"
                     /inference="ab initio prediction:AMIGene:2.0"
                     /locus_tag="RALGRv1_630006"
                     /transl_table=11
                     /note="Evidence 3 : Function proposed based on presence of
                     conserved amino acid motif, structural feature or limited
                     homology; PubMedId : 12788972; Product type pe : putative
                     enzyme"
                     /EC_number="1.3.-.-"
     gene            347780..348898
                     /locus_tag="RALGRv1_630007"
     CDS             347780..348898
                     /function="1.5.4 : Fatty acid and phosphatidic acid"
                     /product="Enoyl-CoA hydratase/isomerase"
                     /inference="ab initio prediction:AMIGene:2.0"
                     /locus_tag="RALGRv1_630007"
                     /EC_number="4.2.1.17"
                     /note="Evidence 2b : Function of strongly homologous gene;
                     Product type e : enzyme"
                     /transl_table=11
     gene            348992..349975
                     /locus_tag="RALGRv1_630008"
                     /gene="dusA"
     CDS             348992..349975
                     /function="2.2.5 : tRNA"
                     /locus_tag="RALGRv1_630008"
                     /inference="ab initio prediction:AMIGene:2.0"
                     /product="tRNA-dihydrouridine synthase A"
                     /transl_table=11
                     /note="Evidence 2a : Function of homologous gene
                     experimentally demonstrated in an other organism; PubMedId
                     : 11983710; Product type e : enzyme"
                     /gene="dusA"
     gene            350059..350134
                     /locus_tag="RALGRv1_tRNA3"
     tRNA            350059..350134
                     /locus_tag="RALGRv1_tRNA3"
                     /inference="profile:tRNAscan:1.23"
                     /product="His tRNA"
     gene            complement(350193..350585)
                     /locus_tag="RALGRv1_630009"
     CDS             complement(350193..350585)
                     /note="Evidence 4 : Homologs of previously reported genes
                     of unknown function"
                     /locus_tag="RALGRv1_630009"
                     /inference="ab initio prediction:AMIGene:2.0"
                     /product="conserved protein of unknown function"
                     /transl_table=11
     gene            350708..352441
                     /locus_tag="RALGRv1_630010"
                     /gene="pepV"
     CDS             350708..352441
                     /product="aminoacyl-histidine dipeptidase (Carnosinase)
                     (Xaa-his dipeptidase) protein"
                     /gene="pepV"
                     /inference="ab initio prediction:AMIGene:2.0"
                     /locus_tag="RALGRv1_630010"
                     /EC_number="3.4.13.3"
                     /note="Evidence 2a : Function of homologous gene
                     experimentally demonstrated in an other organism; PubMedId
                     : 7528082; Product type e : enzyme"
                     /transl_table=11
     gene            complement(352786..352860)
                     /locus_tag="RALGRv1_misc_RNA_6"
     misc_RNA        complement(352786..352860)
                     /locus_tag="RALGRv1_misc_RNA_6"
                     /inference="profile:Rfam:8.0"
                     /product="suhB"
     gene            complement(353116..353301)
                     /locus_tag="RALGRv1_630011"
     CDS             complement(353116..353301)
                     /note="Evidence 4 : Homologs of previously reported genes
                     of unknown function"
                     /locus_tag="RALGRv1_630011"
                     /inference="ab initio prediction:AMIGene:2.0"
                     /product="conserved protein of unknown function"
                     /transl_table=11
     gene            complement(353417..354067)
                     /locus_tag="RALGRv1_630012"
                     /gene="lexA"
     CDS             complement(353417..354067)
                     /function="2.1.4 : DNA repair"
                     /function="2.2.2 : Transcription related"
                     /function="3.1.2.3 : Repressor"
                     /function="3.3.2 : Regulon (a network of operons encoding
                     related functions)"
                     /function="5.8 : SOS response"
                     /function="7.1 : Cytoplasm"
                     /product="transcriptional lexA repressor"
                     /gene="lexA"
                     /inference="ab initio prediction:AMIGene:2.0"
                     /locus_tag="RALGRv1_630012"
                     /EC_number="3.4.21.88"
                     /note="Evidence 2a : Function of homologous gene
                     experimentally demonstrated in an other organism; PubMedId
                     : 2780544, 6261224, 6272195, 7013987, 7027255, 7027256,
                     7784426, 8076591, 90133899; Product type r : regulator"
                     /transl_table=11
     gene            354318..355094
                     /locus_tag="RALGRv1_630013"
                     /gene="fpr"
     CDS             354318..355094
                     /product="Ferredoxin--NADP reductase (FNR) (Protein X)"
                     /gene="fpr"
                     /inference="ab initio prediction:AMIGene:2.0"
                     /locus_tag="RALGRv1_630013"
                     /EC_number="1.18.1.2"
                     /note="Evidence 2a : Function of homologous gene
                     experimentally demonstrated in an other organism; PubMedId
                     : 7673160, 8449868, 9149148; Product type e : enzyme"
                     /transl_table=11
     gene            355131..356207
                     /locus_tag="RALGRv1_630014"
                     /gene="ansB"
     CDS             355131..356207
                     /function="1.1.3 : Amino acids"
                     /product="Asparaginase"
                     /gene="ansB"
                     /inference="ab initio prediction:AMIGene:2.0"
                     /locus_tag="RALGRv1_630014"
                     /EC_number="3.5.1.1"
                     /note="Evidence 2a : Function of homologous gene
                     experimentally demonstrated in an other organism; PubMedId
                     : 1287659, 1521538, 17686772, 1906013, 2144836, 2407723,
                     90382683, 92394146; Product type e : enzyme"
                     /transl_table=11
     gene            356301..356669
                     /locus_tag="RALGRv1_630015"
                     /gene="rpsF"
     CDS             356301..356669
                     /function="2.3.2 : Translation"
                     /function="2.3.8 : Ribosomal proteins"
                     /function="6.6 : Ribosome"
                     /function="7.1 : Cytoplasm"
                     /locus_tag="RALGRv1_630015"
                     /inference="ab initio prediction:AMIGene:2.0"
                     /product="30S ribosomal subunit protein S6"
                     /transl_table=11
                     /note="Evidence 2a : Function of homologous gene
                     experimentally demonstrated in an other organism; PubMedId
                     : 89011924, 89364710; Product type s : structure"
                     /gene="rpsF"
     gene            356711..357037
                     /locus_tag="RALGRv1_630016"
     CDS             356711..357037
                     /function="2.1.1 : DNA replication"
                     /locus_tag="RALGRv1_630016"
                     /inference="ab initio prediction:AMIGene:2.0"
                     /product="putative rimosomal replication protein N (priB)"
                     /transl_table=11
                     /note="Evidence 3 : Function proposed based on presence of
                     conserved amino acid motif, structural feature or limited
                     homology; PubMedId : 1646811, 1856227, 8366072, 8663106;
                     Product type pf : putative factor"
     gene            357041..357328
                     /locus_tag="RALGRv1_630017"
                     /gene="rpsR"
     CDS             357041..357328
                     /function="2.3.2 : Translation"
                     /function="2.3.8 : Ribosomal proteins"
                     /function="6.6 : Ribosome"
                     /locus_tag="RALGRv1_630017"
                     /inference="ab initio prediction:AMIGene:2.0"
                     /product="30S ribosomal protein S18"
                     /transl_table=11
                     /note="Evidence 2a : Function of homologous gene
                     experimentally demonstrated in an other organism; PubMedId
                     : 10094780, 12244297, 12809609, 14528314, 3528756, 7556101,
                     776663, 88137573, 89011924; Product type s : structure"
                     /gene="rpsR"
     gene            357354..357806
                     /locus_tag="RALGRv1_630018"
                     /gene="rplI"
     CDS             357354..357806
                     /function="2.3.2 : Translation"
                     /function="2.3.8 : Ribosomal proteins"
                     /function="6.6 : Ribosome"
                     /function="7.1 : Cytoplasm"
                     /locus_tag="RALGRv1_630018"
                     /inference="ab initio prediction:AMIGene:2.0"
                     /product="50S ribosomal protein L9"
                     /transl_table=11
                     /note="Evidence 2a : Function of homologous gene
                     experimentally demonstrated in an other organism; PubMedId
                     : 10756104; Product type s : structure"
                     /gene="rplI"
     gene            357932..359353
                     /locus_tag="RALGRv1_630019"
                     /gene="dnaB"
     CDS             357932..359353
                     /function="2.1.1 : DNA replication"
                     /function="7.1 : Cytoplasm"
                     /product="replicative DNA helicase"
                     /gene="dnaB"
                     /inference="ab initio prediction:AMIGene:2.0"
                     /locus_tag="RALGRv1_630019"
                     /EC_number="3.6.1.-"
                     /note="Evidence 2a : Function of homologous gene
                     experimentally demonstrated in an other organism; PubMedId
                     : 10404597, 6323420; Product type e : enzyme"
                     /transl_table=11
     gene            359431..360129
                     /locus_tag="RALGRv1_630020"
     CDS             359431..360129
                     /note="Evidence 3 : Function proposed based on presence of
                     conserved amino acid motif, structural feature or limited
                     homology; Product type pr : putative regulator"
                     /locus_tag="RALGRv1_630020"
                     /inference="ab initio prediction:AMIGene:2.0"
                     /product="Putative phosphate transport regulator (distant
                     homolog of PhoU)"
                     /transl_table=11
     gene            360145..361155
                     /locus_tag="RALGRv1_630021"
                     /gene="pit"
     CDS             360145..361155
                     /function="4 : Transport"
                     /locus_tag="RALGRv1_630021"
                     /inference="ab initio prediction:AMIGene:2.0"
                     /product="phosphate transporter, low-affinity"
                     /transl_table=11
                     /note="Evidence 2a : Function of homologous gene
                     experimentally demonstrated in an other organism; PubMedId
                     : 9696772; Product type t : transporter"
                     /gene="pit"
     gene            complement(361238..361972)
                     /locus_tag="RALGRv1_630022"
     CDS             complement(361238..361972)
                     /note="Evidence 2b : Function of strongly homologous gene;
                     Product type cp : cell process"
                     /locus_tag="RALGRv1_630022"
                     /inference="ab initio prediction:AMIGene:2.0"
                     /product="Cell wall-associated hydrolases
                     (invasion-associated proteins)"
                     /transl_table=11
     gene            complement(362102..362527)
                     /locus_tag="RALGRv1_630023"
     CDS             complement(362102..362527)
                     /note="Evidence 3 : Function proposed based on presence of
                     conserved amino acid motif, structural feature or limited
                     homology; Product type pr : putative regulator"
                     /locus_tag="RALGRv1_630023"
                     /inference="ab initio prediction:AMIGene:2.0"
                     /product="putative signal peptide protein"
                     /transl_table=11
     gene            complement(362649..364367)
                     /locus_tag="RALGRv1_630024"
     CDS             complement(362649..364367)
                     /function="5.5.3 : Starvation response"
                     /locus_tag="RALGRv1_630024"
                     /inference="ab initio prediction:AMIGene:2.0"
                     /product="Phosphate starvation-inducible protein PhoH-like"
                     /transl_table=11
                     /note="Evidence 2b : Function of strongly homologous gene;
                     Product type cp : cell process"
     gene            complement(364770..365234)
                     /locus_tag="RALGRv1_630025"
                     /gene="bcp"
     CDS             complement(364770..365234)
                     /function="5.6.2 : Detoxification (xenobiotic metabolism)"
                     /product="peroxiredoxin; thioredoxin reductase
                     (Bacterioferritin comigratory protein homolog)"
                     /gene="bcp"
                     /inference="ab initio prediction:AMIGene:2.0"
                     /locus_tag="RALGRv1_630025"
                     /EC_number="1.11.1.15"
                     /note="Evidence 2b : Function of strongly homologous gene;
                     PubMedId : 2016588; Product type e : enzyme"
                     /transl_table=11
     gene            complement(365335..366228)
                     /locus_tag="RALGRv1_630026"
     CDS             complement(365335..366228)
                     /function="1.6.3 : Lipopolysaccharide"
                     /locus_tag="RALGRv1_630026"
                     /inference="ab initio prediction:AMIGene:2.0"
                     /product="polysaccharide deacetylase; protein"
                     /transl_table=11
                     /note="Evidence 2b : Function of strongly homologous gene;
                     PubMedId : 15583148; Product type e : enzyme"
     gene            complement(366251..367306)
                     /locus_tag="RALGRv1_630027"
     CDS             complement(366251..367306)
                     /function="1.6.3 : Lipopolysaccharide"
                     /product="UDP- glucuronic acid decarboxylase (UDP-GlcUA
                     decarboxylase)"
                     /inference="ab initio prediction:AMIGene:2.0"
                     /locus_tag="RALGRv1_630027"
                     /EC_number="4.1.1.35"
                     /note="Evidence 2b : Function of strongly homologous gene;
                     Product type e : enzyme"
                     /transl_table=11
     gene            complement(367317..368252)
                     /locus_tag="RALGRv1_630028"
                     /gene="pmrIa"
     CDS             complement(367317..368252)
                     /product="Methionyl-tRNA formyltransferase"
                     /gene="pmrIa"
                     /inference="ab initio prediction:AMIGene:2.0"
                     /locus_tag="RALGRv1_630028"
                     /EC_number="2.1.2.9"
                     /note="Evidence 2b : Function of strongly homologous gene;
                     PubMedId : 15583148; Product type e : enzyme"
                     /transl_table=11
     gene            complement(368249..369247)
                     /locus_tag="RALGRv1_630029"
                     /gene="arnC"
     CDS             complement(368249..369247)
                     /product="Undecaprenyl-phosphate
                     4-deoxy-4-formamido-L-arabinose transferase ((Ara4FN
                     transferase) (EC 2.7.8.n1) (Undecaprenyl-phosphate Ara4FN
                     transferase) (Ara4FN transferase) (Polymyxin resistance
                     protein pmrF)"
                     /gene="arnC"
                     /inference="ab initio prediction:AMIGene:2.0"
                     /locus_tag="RALGRv1_630029"
                     /EC_number="2.7.8.-"
                     /note="Evidence 2b : Function of strongly homologous gene;
                     Product type e : enzyme"
                     /transl_table=11
     gene            complement(369247..370407)
                     /locus_tag="RALGRv1_630030"
                     /gene="arnB"
     CDS             complement(369247..370407)
                     /product="PLP-dependent aminotransferase,
                     UDP-4-amino-4-deoxy-L-arabinose--oxoglutarate
                     aminotransferase"
                     /gene="arnB"
                     /inference="ab initio prediction:AMIGene:2.0"
                     /locus_tag="RALGRv1_630030"
                     /EC_number="2.6.1.-"
                     /note="Evidence 2a : Function of homologous gene
                     experimentally demonstrated in an other organism; PubMedId
                     : 15583148; Product type e : enzyme"
                     /transl_table=11
     gene            complement(370435..370806)
                     /locus_tag="RALGRv1_630031"
     CDS             complement(370435..370806)
                     /note="Evidence 3 : Function proposed based on presence of
                     conserved amino acid motif, structural feature or limited
                     homology; Product type pt : putative transporter"
                     /locus_tag="RALGRv1_630031"
                     /inference="ab initio prediction:AMIGene:2.0"
                     /product="putative small multidrug resistance transmembrane
                     protein"
                     /transl_table=11
     gene            complement(370917..372587)
                     /locus_tag="RALGRv1_630032"
                     /gene="arnT"
     CDS             complement(370917..372587)
                     /function="5 : Cell processes"
                     /product="Undecaprenyl
                     phosphate-alpha-4-amino-4-deoxy-L-arabinose arabinosyl
                     transferase (Undecaprenyl phosphate-alpha-L-Ara4N
                     transferase) (4-amino-4-deoxy-L-arabinose lipid A
                     transferase)"
                     /gene="arnT"
                     /inference="ab initio prediction:AMIGene:2.0"
                     /locus_tag="RALGRv1_630032"
                     /EC_number="2.-.-.-"
                     /note="Evidence 2a : Function of homologous gene
                     experimentally demonstrated in an other organism; PubMedId
                     : 11535604, 15583148; Product type e : enzyme"
                     /transl_table=11
     gene            complement(372592..372972)
                     /locus_tag="RALGRv1_630033"
     CDS             complement(372592..372972)
                     /note="Evidence 4 : Homologs of previously reported genes
                     of unknown function"
                     /locus_tag="RALGRv1_630033"
                     /inference="ab initio prediction:AMIGene:2.0"
                     /product="conserved protein of unknown function"
                     /transl_table=11
     gene            373191..374552
                     /locus_tag="RALGRv1_630034"
     CDS             373191..374552
                     /note="Evidence 3 : Function proposed based on presence of
                     conserved amino acid motif, structural feature or limited
                     homology; Product type pe : putative enzyme"
                     /locus_tag="RALGRv1_630034"
                     /inference="ab initio prediction:AMIGene:2.0"
                     /product="putative aminotransferase"
                     /transl_table=11
     gene            374646..375965
                     /locus_tag="RALGRv1_630035"
                     /gene="hom"
     CDS             374646..375965
                     /function="1.5.1.21 : Homoserine"
                     /function="1.5.1 : Amino acids"
                     /product="homoserine dehydrogenase"
                     /gene="hom"
                     /inference="ab initio prediction:AMIGene:2.0"
                     /locus_tag="RALGRv1_630035"
                     /EC_number="1.1.1.3"
                     /note="Evidence 2a : Function of homologous gene
                     experimentally demonstrated in an other organism; PubMedId
                     : 11988515, 3139660, 8117070; Product type e : enzyme"
                     /transl_table=11
     gene            375991..377442
                     /locus_tag="RALGRv1_630036"
                     /gene="thrC"
     CDS             375991..377442
                     /function="1.5.1 : Amino acids"
                     /function="1.5.1.8 : Threonine"
                     /product="threonine synthase"
                     /gene="thrC"
                     /inference="ab initio prediction:AMIGene:2.0"
                     /locus_tag="RALGRv1_630036"
                     /EC_number="4.2.3.1"
                     /note="Evidence 2a : Function of homologous gene
                     experimentally demonstrated in an other organism; PubMedId
                     : 6316258; Product type e : enzyme"
                     /transl_table=11
     gene            377446..378066
                     /locus_tag="RALGRv1_630037"
     CDS             377446..378066
                     /product="uracil-dna glycosylase protein"
                     /inference="ab initio prediction:AMIGene:2.0"
                     /locus_tag="RALGRv1_630037"
                     /transl_table=11
                     /note="Evidence 2b : Function of strongly homologous gene;
                     Product type e : enzyme"
                     /EC_number="3.2.2.-"
     gene            378139..379398
                     /locus_tag="RALGRv1_630038"
                     /gene="moeA"
     CDS             378139..379398
                     /function="1.5.3.4 : Molybdenum (molybdopterin)"
                     /locus_tag="RALGRv1_630038"
                     /inference="ab initio prediction:AMIGene:2.0"
                     /product="molybdopterin biosynthesis protein"
                     /transl_table=11
                     /note="Evidence 2a : Function of homologous gene
                     experimentally demonstrated in an other organism; PubMedId
                     : 12006571; Product type f : factor"
                     /gene="moeA"
     gene            379405..379668
                     /locus_tag="RALGRv1_630039"
                     /gene="moaD"
     CDS             379405..379668
                     /function="1.5.3.4 : Molybdenum (molybdopterin)"
                     /locus_tag="RALGRv1_630039"
                     /inference="ab initio prediction:AMIGene:2.0"
                     /product="molybdenum cofactor biosynthesis protein D"
                     /transl_table=11
                     /note="Evidence 2b : Function of strongly homologous gene;
                     PubMedId : 11135669, 12571227; Product type e : enzyme"
                     /gene="moaD"
     gene            379683..380198
                     /locus_tag="RALGRv1_630040"
                     /gene="moaE"
     CDS             379683..380198
                     /function="1.5.3.4 : Molybdenum (molybdopterin)"
                     /locus_tag="RALGRv1_630040"
                     /inference="ab initio prediction:AMIGene:2.0"
                     /product="molybdopterin synthase, large subunit"
                     /transl_table=11
                     /note="Evidence 2a : Function of homologous gene
                     experimentally demonstrated in an other organism; PubMedId
                     : 11135669, 12571227, 8514782; Product type e : enzyme"
                     /gene="moaE"
     gene            380204..380584
                     /locus_tag="RALGRv1_630041"
                     /gene="crcB"
     CDS             380204..380584
                     /function="1.5.3.4 : Molybdenum (molybdopterin)"
                     /locus_tag="RALGRv1_630041"
                     /inference="ab initio prediction:AMIGene:2.0"
                     /product="molybdopterin cofactor biosynthesis"
                     /transl_table=11
                     /note="Evidence 2a : Function of homologous gene
                     experimentally demonstrated in an other organism; PubMedId
                     : 12904550; Product type f : factor"
                     /gene="crcB"
     gene            380747..382921
                     /locus_tag="RALGRv1_630042"
                     /gene="phaY"
     CDS             380747..382921
                     /function="1.1 : Carbon compound utilization"
                     /product="D-(-)-3-hydroxybutyrate oligomer hydrolase"
                     /gene="phaY"
                     /inference="ab initio prediction:AMIGene:2.0"
                     /locus_tag="RALGRv1_630042"
                     /EC_number="3.1.-.-"
                     /note="Evidence 2a : Function of homologous gene
                     experimentally demonstrated in an other organism; PubMedId
                     : 16233278; Product type e : enzyme"
                     /transl_table=11
     gene            383082..385670
                     /locus_tag="RALGRv1_630043"
                     /gene="clpB"
     CDS             383082..385670
                     /function="1.2.3 : Proteins/peptides/glycopeptides"
                     /function="2.3.4 : Chaperoning, folding"
                     /function="7.1 : Cytoplasm"
                     /locus_tag="RALGRv1_630043"
                     /inference="ab initio prediction:AMIGene:2.0"
                     /product="Chaperone"
                     /transl_table=11
                     /note="Evidence 2a : Function of homologous gene
                     experimentally demonstrated in an other organism; PubMedId
                     : 14550559; Product type cp : cell process"
                     /gene="clpB"
     gene            385919..386941
                     /locus_tag="RALGRv1_630044"
                     /gene="cysP"
     CDS             385919..386941
                     /function="1.8.2 : Sulfur metabolism"
                     /function="4.3.A.1.p : periplasmic binding component"
                     /function="7.2 : Periplasmic space"
                     /function="1.5.1.12 : Cysteine"
                     /function="5.5.3 : Starvation response"
                     /locus_tag="RALGRv1_630044"
                     /inference="ab initio prediction:AMIGene:2.0"
                     /product="thiosulfate transport protein; ABC superfamily,
                     periplasmic and binding component"
                     /transl_table=11
                     /note="Evidence 2a : Function of homologous gene
                     experimentally demonstrated in an other organism; PubMedId
                     : 2188958, 2188959; Product type t : transporter"
                     /gene="cysP"
     gene            386898..387158
                     /locus_tag="RALGRv1_630045"
     CDS             386898..387158
                     /EC_number="1.5.1.29"
                     /product="FMN reductase (fragment)"
                     /inference="ab initio prediction:AMIGene:2.0"
                     /locus_tag="RALGRv1_630045"
                     /transl_table=11
     gene            387282..388169
                     /locus_tag="RALGRv1_640001"
                     /gene="truB"
     CDS             387282..388169
                     /function="2.2.3 : RNA modification"
                     /function="7.1 : Cytoplasm"
                     /product="tRNA pseudouridine synthase B"
                     /gene="truB"
                     /inference="ab initio prediction:AMIGene:2.0"
                     /locus_tag="RALGRv1_640001"
                     /EC_number="4.2.1.70"
                     /note="Evidence 2a : Function of homologous gene
                     experimentally demonstrated in an other organism; PubMedId
                     : 12427942; Product type e : enzyme"
                     /transl_table=11
     gene            complement(388247..389803)
                     /locus_tag="RALGRv1_640002"
                     /gene="emrB"
     CDS             complement(388247..389803)
                     /function="4.2.A.1 : The Major Facilitator Superfamily
                     (MFS)"
                     /function="5.6.4 : Drug resistance/sensitivity"
                     /function="6.1 : Membrane"
                     /function="7.3 : Inner membrane"
                     /locus_tag="RALGRv1_640002"
                     /inference="ab initio prediction:AMIGene:2.0"
                     /product="Multidrug resistance protein B"
                     /transl_table=11
                     /note="Evidence 2a : Function of homologous gene
                     experimentally demonstrated in an other organism; PubMedId
                     : 1409590; Product type t : transporter"
                     /gene="emrB"
     gene            complement(389807..391003)
                     /locus_tag="RALGRv1_640003"
                     /gene="emrA"
                     /pseudo
     CDS             complement(389807..391003)
                     /function="4.2.A.1 : The Major Facilitator Superfamily
                     (MFS)"
                     /function="5.6.4 : Drug resistance/sensitivity"
                     /function="6.1 : Membrane"
                     /function="7.3 : Inner membrane"
                     /locus_tag="RALGRv1_640003"
                     /inference="ab initio prediction:AMIGene:2.0"
                     /pseudo
                     /product="fragment of Multidrug resistance protein A (part
                     1)"
                     /transl_table=11
                     /note="Evidence 2a : Function of homologous gene
                     experimentally demonstrated in an other organism; PubMedId
                     : 1409590, 8203018; Product type t : transporter"
                     /gene="emrA"
     gene            391427..391849
                     /locus_tag="RALGRv1_650001"
     CDS             391427..391849
                     /note="Evidence 4 : Homologs of previously reported genes
                     of unknown function"
                     /locus_tag="RALGRv1_650001"
                     /inference="ab initio prediction:AMIGene:2.0"
                     /product="conserved hypothethical protein"
                     /transl_table=11
     gene            complement(392087..393700)
                     /locus_tag="RALGRv1_650002"
                     /gene="opgD"
     CDS             complement(392087..393700)
                     /function="5.5.1 : Osmotic pressure"
                     /function="7.2 : Periplasmic space"
                     /function="1.6.6 : Osmoregulated periplasmic glucan"
                     /locus_tag="RALGRv1_650002"
                     /inference="ab initio prediction:AMIGene:2.0"
                     /product="Periplasmic glucan biosynthesis protein, MdoG
                     family"
                     /transl_table=11
                     /note="Evidence 2b : Function of strongly homologous gene;
                     PubMedId : 15175282; Product type pe : putative enzyme"
                     /gene="opgD"
     gene            393944..394357
                     /locus_tag="RALGRv1_650003"
     CDS             393944..394357
                     /note="Evidence 4 : Homologs of previously reported genes
                     of unknown function"
                     /locus_tag="RALGRv1_650003"
                     /inference="ab initio prediction:AMIGene:2.0"
                     /product="conserved membrane protein of unknown function"
                     /transl_table=11
     gene            394500..394799
                     /locus_tag="RALGRv1_650004"
     CDS             394500..394799
                     /note="Evidence 5 : No homology to any previously reported
                     sequences"
                     /locus_tag="RALGRv1_650004"
                     /inference="ab initio prediction:AMIGene:2.0"
                     /product="protein of unknown function"
                     /transl_table=11
     gene            394778..395347
                     /locus_tag="RALGRv1_650005"
     CDS             394778..395347
                     /product="putative acyltransferase"
                     /inference="ab initio prediction:AMIGene:2.0"
                     /locus_tag="RALGRv1_650005"
                     /transl_table=11
                     /note="Evidence 3 : Function proposed based on presence of
                     conserved amino acid motif, structural feature or limited
                     homology; Product type pe : putative enzyme"
                     /EC_number="2.3.1.-"
     gene            395613..396698
                     /locus_tag="RALGRv1_650006"
     CDS             395613..396698
                     /note="Evidence 4 : Homologs of previously reported genes
                     of unknown function"
                     /locus_tag="RALGRv1_650006"
                     /inference="ab initio prediction:AMIGene:2.0"
                     /product="conserved protein of unknown function"
                     /transl_table=11
     gene            396695..397546
                     /locus_tag="RALGRv1_650007"
     CDS             396695..397546
                     /note="Evidence 4 : Homologs of previously reported genes
                     of unknown function"
                     /locus_tag="RALGRv1_650007"
                     /inference="ab initio prediction:AMIGene:2.0"
                     /product="conserved protein of unknown function"
                     /transl_table=11
     gene            complement(397322..397738)
                     /locus_tag="RALGRv1_650008"
     CDS             complement(397322..397738)
                     /note="Evidence 5 : No homology to any previously reported
                     sequences"
                     /locus_tag="RALGRv1_650008"
                     /inference="ab initio prediction:AMIGene:2.0"
                     /product="protein of unknown function"
                     /transl_table=11
     gene            complement(398052..399272)
                     /locus_tag="RALGRv1_650009"
     CDS             complement(398052..399272)
                     /product="Putative carboxypeptidase G2 precursor"
                     /inference="ab initio prediction:AMIGene:2.0"
                     /locus_tag="RALGRv1_650009"
                     /transl_table=11
                     /note="Evidence 3 : Function proposed based on presence of
                     conserved amino acid motif, structural feature or limited
                     homology; Product type pe : putative enzyme"
                     /EC_number="3.4.17.11"
     gene            complement(399667..400203)
                     /locus_tag="RALGRv1_650010"
     CDS             complement(399667..400203)
                     /note="Evidence 2b : Function of strongly homologous gene;
                     Product type e : enzyme"
                     /locus_tag="RALGRv1_650010"
                     /inference="ab initio prediction:AMIGene:2.0"
                     /product="Acetyltransferase"
                     /transl_table=11
     gene            complement(400361..400825)
                     /locus_tag="RALGRv1_650011"
     CDS             complement(400361..400825)
                     /note="Evidence 5 : No homology to any previously reported
                     sequences"
                     /locus_tag="RALGRv1_650011"
                     /inference="ab initio prediction:AMIGene:2.0"
                     /product="membrane protein of unknown function"
                     /transl_table=11
     gene            401021..401524
                     /locus_tag="RALGRv1_650012"
     CDS             401021..401524
                     /note="Evidence 5 : No homology to any previously reported
                     sequences"
                     /locus_tag="RALGRv1_650012"
                     /inference="ab initio prediction:AMIGene:2.0"
                     /product="protein of unknown function"
                     /transl_table=11
     gene            401749..402093
                     /locus_tag="RALGRv1_650013"
     CDS             401749..402093
                     /note="Evidence 5 : No homology to any previously reported
                     sequences"
                     /locus_tag="RALGRv1_650013"
                     /inference="ab initio prediction:AMIGene:2.0"
                     /product="protein of unknown function"
                     /transl_table=11
     gene            402404..402802
                     /locus_tag="RALGRv1_650014"
     CDS             402404..402802
                     /note="Evidence 5 : No homology to any previously reported
                     sequences"
                     /locus_tag="RALGRv1_650014"
                     /inference="ab initio prediction:AMIGene:2.0"
                     /product="exported protein of unknown function"
                     /transl_table=11
     gene            complement(402876..403319)
                     /locus_tag="RALGRv1_650015"
     CDS             complement(402876..403319)
                     /note="Evidence 4 : Homologs of previously reported genes
                     of unknown function"
                     /locus_tag="RALGRv1_650015"
                     /inference="ab initio prediction:AMIGene:2.0"
                     /product="conserved protein of unknown function"
                     /transl_table=11
     gene            complement(403300..404139)
                     /locus_tag="RALGRv1_650016"
                     /gene="psd"
     CDS             complement(403300..404139)
                     /function="1.6.1.2 : Phospholipid biosynthesis I"
                     /function="6.1 : Membrane"
                     /function="7.3 : Inner membrane"
                     /product="Phosphatidylserine decarboxylase proenzyme"
                     /gene="psd"
                     /inference="ab initio prediction:AMIGene:2.0"
                     /locus_tag="RALGRv1_650016"
                     /EC_number="4.1.1.65"
                     /note="Evidence 2a : Function of homologous gene
                     experimentally demonstrated in an other organism; PubMedId
                     : 12900013, 3042771, 8244943; Product type e : enzyme"
                     /transl_table=11
     gene            complement(404219..405418)
                     /locus_tag="RALGRv1_650017"
     CDS             complement(404219..405418)
                     /note="Evidence 3 : Function proposed based on presence of
                     conserved amino acid motif, structural feature or limited
                     homology; Product type pt : putative transporter"
                     /locus_tag="RALGRv1_650017"
                     /inference="ab initio prediction:AMIGene:2.0"
                     /product="Putative permease of the Major Facilitator
                     Superfamily (MFS) family"
                     /transl_table=11
     gene            complement(405446..406477)
                     /locus_tag="RALGRv1_650018"
                     /gene="adh"
     CDS             complement(405446..406477)
                     /product="Alcohol dehydrogenase"
                     /gene="adh"
                     /inference="ab initio prediction:AMIGene:2.0"
                     /locus_tag="RALGRv1_650018"
                     /EC_number="1.1.1.2"
                     /note="Evidence 2b : Function of strongly homologous gene;
                     Product type e : enzyme"
                     /transl_table=11
     gene            complement(406490..407605)
                     /locus_tag="RALGRv1_650019"
     CDS             complement(406490..407605)
                     /note="Evidence 3 : Function proposed based on presence of
                     conserved amino acid motif, structural feature or limited
                     homology; Product type pe : putative enzyme"
                     /locus_tag="RALGRv1_650019"
                     /inference="ab initio prediction:AMIGene:2.0"
                     /product="Putative amine oxidase"
                     /transl_table=11
     gene            complement(407599..408279)
                     /locus_tag="RALGRv1_650020"
     CDS             complement(407599..408279)
                     /note="Evidence 4 : Homologs of previously reported genes
                     of unknown function"
                     /locus_tag="RALGRv1_650020"
                     /inference="ab initio prediction:AMIGene:2.0"
                     /product="conserved hypothethical protein"
                     /transl_table=11
     gene            complement(408345..408689)
                     /locus_tag="RALGRv1_650021"
     CDS             complement(408345..408689)
                     /function="5.6.2 : Detoxification (xenobiotic metabolism)"
                     /locus_tag="RALGRv1_650021"
                     /inference="ab initio prediction:AMIGene:2.0"
                     /product="carboxymuconolactone decarboxylase"
                     /transl_table=11
                     /note="Evidence 2b : Function of strongly homologous gene;
                     Product type e : enzyme"
     gene            complement(408724..409005)
                     /locus_tag="RALGRv1_650022"
     CDS             complement(408724..409005)
                     /note="Evidence 4 : Homologs of previously reported genes
                     of unknown function"
                     /locus_tag="RALGRv1_650022"
                     /inference="ab initio prediction:AMIGene:2.0"
                     /product="conserved hypothethical protein"
                     /transl_table=11
     gene            complement(409031..409807)
                     /locus_tag="RALGRv1_650023"
     CDS             complement(409031..409807)
                     /product="Putative 3-oxoacyl-[acyl-carrier-protein]
                     reductase (fabG)"
                     /inference="ab initio prediction:AMIGene:2.0"
                     /locus_tag="RALGRv1_650023"
                     /transl_table=11
                     /note="Evidence 3 : Function proposed based on presence of
                     conserved amino acid motif, structural feature or limited
                     homology; Product type pe : putative enzyme"
                     /EC_number="1.1.1.100"
     gene            409960..410874
                     /locus_tag="RALGRv1_650024"
                     /gene="gcvA"
     CDS             409960..410874
                     /locus_tag="RALGRv1_650024"
                     /inference="ab initio prediction:AMIGene:2.0"
                     /product="transcriptional regulator of glycine cleavage
                     system operon, LysR family"
                     /transl_table=11
                     /note="Evidence 2a : Function of homologous gene
                     experimentally demonstrated in an other organism; PubMedId
                     : 7704273, 8188587; Product type r : regulator"
                     /gene="gcvA"
     gene            complement(411403..412248)
                     /locus_tag="RALGRv1_650025"
     CDS             complement(411403..412248)
                     /note="Evidence 4 : Homologs of previously reported genes
                     of unknown function"
                     /locus_tag="RALGRv1_650025"
                     /inference="ab initio prediction:AMIGene:2.0"
                     /product="conserved protein of unknown function"
                     /transl_table=11
     gene            complement(412245..412859)
                     /locus_tag="RALGRv1_650026"
     CDS             complement(412245..412859)
                     /note="Evidence 4 : Homologs of previously reported genes
                     of unknown function"
                     /locus_tag="RALGRv1_650026"
                     /inference="ab initio prediction:AMIGene:2.0"
                     /product="conserved protein of unknown function"
                     /transl_table=11
     gene            complement(413242..413326)
                     /locus_tag="RALGRv1_tRNA38"
     tRNA            complement(413242..413326)
                     /locus_tag="RALGRv1_tRNA38"
                     /inference="profile:tRNAscan:1.23"
                     /product="Leu tRNA"
     gene            413546..415282
                     /locus_tag="RALGRv1_650027"
                     /gene="ggt"
     CDS             413546..415282
                     /product="Gamma-glutamyltranspeptidase precursor [Contains:
                     Gamma- glutamyltranspeptidase large chain;
                     Gamma-glutamyltranspeptidase small chain]"
                     /gene="ggt"
                     /inference="ab initio prediction:AMIGene:2.0"
                     /locus_tag="RALGRv1_650027"
                     /EC_number="2.3.2.2"
                     /note="Evidence 2a : Function of homologous gene
                     experimentally demonstrated in an other organism; PubMedId
                     : 1360205, 7765305; Product type e : enzyme"
                     /transl_table=11
     gene            complement(415498..416559)
                     /locus_tag="RALGRv1_650028"
     CDS             complement(415498..416559)
                     /note="Evidence 3 : Function proposed based on presence of
                     conserved amino acid motif, structural feature or limited
                     homology; Product type pe : putative enzyme"
                     /locus_tag="RALGRv1_650028"
                     /inference="ab initio prediction:AMIGene:2.0"
                     /product="putative glycosyl hydrolase or chitinase,
                     carbohydrate-binding family"
                     /transl_table=11
     gene            complement(417120..418127)
                     /locus_tag="RALGRv1_650029"
     CDS             complement(417120..418127)
                     /product="Putative Alcohol dehydrogenase"
                     /inference="ab initio prediction:AMIGene:2.0"
                     /locus_tag="RALGRv1_650029"
                     /transl_table=11
                     /note="Evidence 3 : Function proposed based on presence of
                     conserved amino acid motif, structural feature or limited
                     homology; PubMedId : 1735726; Product type pe : putative
                     enzyme"
                     /EC_number="1.1.1.1"
     gene            complement(418392..418946)
                     /locus_tag="RALGRv1_650030"
     CDS             complement(418392..418946)
                     /note="Evidence 3 : Function proposed based on presence of
                     conserved amino acid motif, structural feature or limited
                     homology; Product type pe : putative enzyme"
                     /locus_tag="RALGRv1_650030"
                     /inference="ab initio prediction:AMIGene:2.0"
                     /product="putative flavodoxin/nitric oxide synthase"
                     /transl_table=11
     gene            419099..420067
                     /locus_tag="RALGRv1_650031"
     CDS             419099..420067
                     /note="Evidence 2b : Function of strongly homologous gene;
                     Product type r : regulator"
                     /locus_tag="RALGRv1_650031"
                     /inference="ab initio prediction:AMIGene:2.0"
                     /product="Transcriptional regulator, LysR family"
                     /transl_table=11
     gene            complement(420132..421106)
                     /locus_tag="RALGRv1_650032"
                     /gene="cysK"
     CDS             complement(420132..421106)
                     /product="Cysteine synthase (O-acetylserine sulfhydrylase)
                     (O- acetylserine (Thiol)-lyase) (CSase)"
                     /gene="cysK"
                     /inference="ab initio prediction:AMIGene:2.0"
                     /locus_tag="RALGRv1_650032"
                     /EC_number="2.5.1.47"
                     /note="Evidence 2a : Function of homologous gene
                     experimentally demonstrated in an other organism; PubMedId
                     : 3062311, 3290198; Product type e : enzyme"
                     /transl_table=11
     gene            421403..423058
                     /locus_tag="RALGRv1_650033"
                     /gene="treA"
     CDS             421403..423058
                     /function="1.1.1.18 : Trehalose degradation, low
                     osmolarity+"
                     /product="trehalase"
                     /gene="treA"
                     /inference="ab initio prediction:AMIGene:2.0"
                     /locus_tag="RALGRv1_650033"
                     /EC_number="3.2.1.28"
                     /note="Evidence 2a : Function of homologous gene
                     experimentally demonstrated in an other organism; PubMedId
                     : 1710760, 8892826; Product type e : enzyme"
                     /transl_table=11
     gene            423126..423527
                     /locus_tag="RALGRv1_650034"
     CDS             423126..423527
                     /note="Evidence 4 : Homologs of previously reported genes
                     of unknown function"
                     /locus_tag="RALGRv1_650034"
                     /inference="ab initio prediction:AMIGene:2.0"
                     /product="conserved hypothethical protein"
                     /transl_table=11
     gene            423767..424600
                     /locus_tag="RALGRv1_660001"
     CDS             423767..424600
                     /note="Evidence 3 : Function proposed based on presence of
                     conserved amino acid motif, structural feature or limited
                     homology"
                     /locus_tag="RALGRv1_660001"
                     /inference="ab initio prediction:AMIGene:2.0"
                     /product="putative DNA primase"
                     /transl_table=11
     gene            424560..425855
                     /locus_tag="RALGRv1_660002"
     CDS             424560..425855
                     /note="Evidence 4 : Homologs of previously reported genes
                     of unknown function"
                     /locus_tag="RALGRv1_660002"
                     /inference="ab initio prediction:AMIGene:2.0"
                     /product="conserved protein of unknown function"
                     /transl_table=11
     gene            425852..426166
                     /locus_tag="RALGRv1_660003"
     CDS             425852..426166
                     /note="Evidence 5 : No homology to any previously reported
                     sequences"
                     /locus_tag="RALGRv1_660003"
                     /inference="ab initio prediction:AMIGene:2.0"
                     /product="protein of unknown function"
                     /transl_table=11
     gene            complement(426209..426481)
                     /locus_tag="RALGRv1_660004"
     CDS             complement(426209..426481)
                     /note="Evidence 5 : No homology to any previously reported
                     sequences"
                     /locus_tag="RALGRv1_660004"
                     /inference="ab initio prediction:AMIGene:2.0"
                     /product="protein of unknown function"
                     /transl_table=11
     gene            426467..426658
                     /locus_tag="RALGRv1_660005"
     CDS             426467..426658
                     /note="Evidence 5 : No homology to any previously reported
                     sequences"
                     /locus_tag="RALGRv1_660005"
                     /inference="ab initio prediction:AMIGene:2.0"
                     /product="protein of unknown function"
                     /transl_table=11
     gene            426658..426903
                     /locus_tag="RALGRv1_660006"
     CDS             426658..426903
                     /note="Evidence 5 : No homology to any previously reported
                     sequences"
                     /locus_tag="RALGRv1_660006"
                     /inference="ab initio prediction:AMIGene:2.0"
                     /product="protein of unknown function"
                     /transl_table=11
     gene            426810..427805
                     /locus_tag="RALGRv1_660007"
     CDS             426810..427805
                     /locus_tag="RALGRv1_660007"
                     /inference="ab initio prediction:AMIGene:2.0"
                     /product="Pbcv-1 dna ligase"
                     /transl_table=11
     gene            428050..428235
                     /locus_tag="RALGRv1_660008"
     CDS             428050..428235
                     /note="Evidence 5 : No homology to any previously reported
                     sequences"
                     /locus_tag="RALGRv1_660008"
                     /inference="ab initio prediction:AMIGene:2.0"
                     /product="protein of unknown function"
                     /transl_table=11
     gene            428232..428780
                     /locus_tag="RALGRv1_660009"
     CDS             428232..428780
                     /note="Evidence 4 : Homologs of previously reported genes
                     of unknown function"
                     /locus_tag="RALGRv1_660009"
                     /inference="ab initio prediction:AMIGene:2.0"
                     /product="conserved protein of unknown function"
                     /transl_table=11
     gene            428788..429087
                     /locus_tag="RALGRv1_660010"
     CDS             428788..429087
                     /note="Evidence 5 : No homology to any previously reported
                     sequences"
                     /locus_tag="RALGRv1_660010"
                     /inference="ab initio prediction:AMIGene:2.0"
                     /product="protein of unknown function"
                     /transl_table=11
     gene            429192..430622
                     /locus_tag="RALGRv1_670001"
     CDS             429192..430622
                     /function="3.1.2.4.3 : Two-component regulatory systems
                     (external signal)"
                     /product="sensor histidine kinase"
                     /inference="ab initio prediction:AMIGene:2.0"
                     /locus_tag="RALGRv1_670001"
                     /EC_number="2.7.13.3"
                     /note="Evidence 2b : Function of strongly homologous gene;
                     Product type rc : receptor"
                     /transl_table=11
     gene            431033..432124
                     /locus_tag="RALGRv1_670002"
                     /gene="potA"
     CDS             431033..432124
                     /product="Spermidine/putrescine ABC transporter ATP-binding
                     subunit"
                     /gene="potA"
                     /inference="ab initio prediction:AMIGene:2.0"
                     /locus_tag="RALGRv1_670002"
                     /EC_number="3.6.3.31"
                     /note="Evidence 2b : Function of strongly homologous gene;
                     PubMedId : 1939142, 8416922; Product type t : transporter"
                     /transl_table=11
     gene            432211..433263
                     /locus_tag="RALGRv1_670003"
     CDS             432211..433263
                     /note="Evidence 3 : Function proposed based on presence of
                     conserved amino acid motif, structural feature or limited
                     homology; Product type pt : putative transporter"
                     /locus_tag="RALGRv1_670003"
                     /inference="ab initio prediction:AMIGene:2.0"
                     /product="Putative Spermidine/putrescine ABC transpoter
                     (substrate binding protein) (potD)"
                     /transl_table=11
     gene            433361..434629
                     /locus_tag="RALGRv1_670004"
     CDS             433361..434629
                     /note="Evidence 3 : Function proposed based on presence of
                     conserved amino acid motif, structural feature or limited
                     homology; Product type pt : putative transporter"
                     /locus_tag="RALGRv1_670004"
                     /inference="ab initio prediction:AMIGene:2.0"
                     /product="putative polyamine ABC transporter, permease
                     protein"
                     /transl_table=11
     gene            434646..435482
                     /locus_tag="RALGRv1_670005"
     CDS             434646..435482
                     /product="putative spermidine/putrescine transport system
                     permease (potC)"
                     /inference="ab initio prediction:AMIGene:2.0"
                     /locus_tag="RALGRv1_670005"
                     /transl_table=11
                     /note="Evidence 3 : Function proposed based on presence of
                     conserved amino acid motif, structural feature or limited
                     homology; Product type pt : putative transporter"
                     /EC_number="2.1.3.3"
     gene            complement(435540..436358)
                     /locus_tag="RALGRv1_670006"
     CDS             complement(435540..436358)
                     /function="1 : Metabolism"
                     /product="short-chain alcohol dehydrogenase/reductase
                     family (fabG-like)"
                     /inference="ab initio prediction:AMIGene:2.0"
                     /locus_tag="RALGRv1_670006"
                     /EC_number="1.-.-.-"
                     /note="Evidence 2b : Function of strongly homologous gene;
                     Product type e : enzyme"
                     /transl_table=11
     gene            436487..437407
                     /locus_tag="RALGRv1_670007"
     CDS             436487..437407
                     /note="Evidence 3 : Function proposed based on presence of
                     conserved amino acid motif, structural feature or limited
                     homology; Product type pr : putative regulator"
                     /locus_tag="RALGRv1_670007"
                     /inference="ab initio prediction:AMIGene:2.0"
                     /product="putative transcription regulator protein,
                     HTH-type"
                     /transl_table=11
     gene            complement(437462..438937)
                     /locus_tag="RALGRv1_670008"
     CDS             complement(437462..438937)
                     /note="Evidence 4 : Homologs of previously reported genes
                     of unknown function"
                     /locus_tag="RALGRv1_670008"
                     /inference="ab initio prediction:AMIGene:2.0"
                     /product="conserved protein of unknown function, radical
                     SAM domain"
                     /transl_table=11
     gene            complement(438837..439004)
                     /locus_tag="RALGRv1_670009"
     CDS             complement(438837..439004)
                     /note="Evidence 5 : No homology to any previously reported
                     sequences"
                     /locus_tag="RALGRv1_670009"
                     /inference="ab initio prediction:AMIGene:2.0"
                     /product="protein of unknown function"
                     /transl_table=11
     gene            complement(439033..439623)
                     /locus_tag="RALGRv1_670010"
     CDS             complement(439033..439623)
                     /note="Evidence 4 : Homologs of previously reported genes
                     of unknown function"
                     /locus_tag="RALGRv1_670010"
                     /inference="ab initio prediction:AMIGene:2.0"
                     /product="conserved protein of unknown function, DUF1842"
                     /transl_table=11
     gene            complement(439675..440304)
                     /locus_tag="RALGRv1_670011"
     CDS             complement(439675..440304)
                     /note="Evidence 4 : Homologs of previously reported genes
                     of unknown function"
                     /locus_tag="RALGRv1_670011"
                     /inference="ab initio prediction:AMIGene:2.0"
                     /product="conserved protein of unknown function, DUF1842"
                     /transl_table=11
     gene            complement(440367..440558)
                     /locus_tag="RALGRv1_670012"
     CDS             complement(440367..440558)
                     /note="Evidence 4 : Homologs of previously reported genes
                     of unknown function"
                     /locus_tag="RALGRv1_670012"
                     /inference="ab initio prediction:AMIGene:2.0"
                     /product="conserved protein of unknown function, DUF1843"
                     /transl_table=11
     gene            complement(441422..445540)
                     /locus_tag="RALGRv1_670013"
                     /gene="purL"
     CDS             complement(441422..445540)
                     /function="1.5.2.1 : Purine biosynthesis"
                     /function="7.1 : Cytoplasm"
                     /product="phosphoribosylformyl-glycineamide synthetase
                     (FGAM synthetase)"
                     /gene="purL"
                     /inference="ab initio prediction:AMIGene:2.0"
                     /locus_tag="RALGRv1_670013"
                     /EC_number="6.3.5.3"
                     /note="Evidence 2a : Function of homologous gene
                     experimentally demonstrated in an other organism; PubMedId
                     : 2531746, 2659070; Product type e : enzyme"
                     /transl_table=11
     gene            complement(445685..446251)
                     /locus_tag="RALGRv1_670014"
     CDS             complement(445685..446251)
                     /note="Evidence 3 : Function proposed based on presence of
                     conserved amino acid motif, structural feature or limited
                     homology; Product type pr : putative regulator"
                     /locus_tag="RALGRv1_670014"
                     /inference="ab initio prediction:AMIGene:2.0"
                     /product="putative transcription regulator, MarR-type HTH
                     domain"
                     /transl_table=11
     gene            446328..447923
                     /locus_tag="RALGRv1_670015"
     CDS             446328..447923
                     /note="Evidence 3 : Function proposed based on presence of
                     conserved amino acid motif, structural feature or limited
                     homology; Product type pe : putative enzyme"
                     /locus_tag="RALGRv1_670015"
                     /inference="ab initio prediction:AMIGene:2.0"
                     /product="putative carbohydrate kinase"
                     /transl_table=11
     gene            447984..449603
                     /locus_tag="RALGRv1_670016"
                     /gene="pgi"
     CDS             447984..449603
                     /function="1.3.1 : Glycolysis"
                     /function="1.7.8 : Gluconeogenesis"
                     /function="1.3.9 : Entner-Doudoroff pathway"
                     /product="Glucose-6-phosphate isomerase"
                     /gene="pgi"
                     /inference="ab initio prediction:AMIGene:2.0"
                     /locus_tag="RALGRv1_670016"
                     /EC_number="5.3.1.9"
                     /note="Evidence 2a : Function of homologous gene
                     experimentally demonstrated in an other organism; PubMedId
                     : 1593646, 2549364; Product type e : enzyme"
                     /transl_table=11
     gene            complement(449616..450326)
                     /locus_tag="RALGRv1_670017"
     CDS             complement(449616..450326)
                     /function="4.3.A.1.a : ATP binding component"
                     /function="7.1 : Cytoplasm"
                     /locus_tag="RALGRv1_670017"
                     /inference="ab initio prediction:AMIGene:2.0"
                     /product="putative ABC transporter, ATP binding component"
                     /transl_table=11
                     /note="Evidence 3 : Function proposed based on presence of
                     conserved amino acid motif, structural feature or limited
                     homology; Product type pt : putative transporter"
     gene            450373..451017
                     /locus_tag="RALGRv1_670018"
     CDS             450373..451017
                     /function="1.7.1 : Unassigned reversible reactions"
                     /function="7.2 : Periplasmic space"
                     /product="putative lysophospholipase"
                     /inference="ab initio prediction:AMIGene:2.0"
                     /locus_tag="RALGRv1_670018"
                     /EC_number="3.1.1.5"
                     /note="Evidence 3 : Function proposed based on presence of
                     conserved amino acid motif, structural feature or limited
                     homology; Product type pe : putative enzyme"
                     /transl_table=11
     gene            complement(451865..453778)
                     /locus_tag="RALGRv1_670019"
                     /gene="ppiD"
     CDS             complement(451865..453778)
                     /function="2.3.4 : Chaperoning, folding"
                     /product="peptidyl-prolyl cis-trans isomerase (rotamase D)"
                     /gene="ppiD"
                     /inference="ab initio prediction:AMIGene:2.0"
                     /locus_tag="RALGRv1_670019"
                     /EC_number="5.2.1.8"
                     /note="Evidence 2a : Function of homologous gene
                     experimentally demonstrated in an other organism; PubMedId
                     : 9670013; Product type e : enzyme"
                     /transl_table=11
     gene            453788..453958
                     /locus_tag="RALGRv1_670020"
     CDS             453788..453958
                     /note="Evidence 5 : No homology to any previously reported
                     sequences"
                     /locus_tag="RALGRv1_670020"
                     /inference="ab initio prediction:AMIGene:2.0"
                     /product="protein of unknown function"
                     /transl_table=11
     gene            complement(453966..454042)
                     /locus_tag="RALGRv1_tRNA37"
     tRNA            complement(453966..454042)
                     /locus_tag="RALGRv1_tRNA37"
                     /inference="profile:tRNAscan:1.23"
                     /product="Asp tRNA"
     gene            complement(454087..454162)
                     /locus_tag="RALGRv1_tRNA36"
     tRNA            complement(454087..454162)
                     /locus_tag="RALGRv1_tRNA36"
                     /inference="profile:tRNAscan:1.23"
                     /product="Val tRNA"
     gene            complement(454232..454504)
                     /locus_tag="RALGRv1_670021"
                     /gene="hupB"
     CDS             complement(454232..454504)
                     /locus_tag="RALGRv1_670021"
                     /inference="ab initio prediction:AMIGene:2.0"
                     /product="DNA-binding protein HU-beta, transcriptional
                     regulator, beta subunit"
                     /transl_table=11
                     /note="Evidence 2a : Function of homologous gene
                     experimentally demonstrated in an other organism; PubMedId
                     : 21150454, 21175605, 215461, 2187099, 2265752, 3003540,
                     6987059, 91210175, 92380498, 9298646, 93013008, 9367749,
                     9683467, 97338083, 9868784; Product type r : regulator"
                     /gene="hupB"
     gene            complement(454680..457100)
                     /locus_tag="RALGRv1_670022"
                     /gene="lon"
     CDS             complement(454680..457100)
                     /function="1.2.3 : Proteins/peptides/glycopeptides"
                     /function="3.1.3.4 : Proteases, cleavage of compounds"
                     /function="7.1 : Cytoplasm"
                     /function="5.5 : Adaptation to stress"
                     /product="DNA-binding ATP-dependent protease"
                     /gene="lon"
                     /inference="ab initio prediction:AMIGene:2.0"
                     /locus_tag="RALGRv1_670022"
                     /EC_number="3.4.21.53"
                     /note="Evidence 2a : Function of homologous gene
                     experimentally demonstrated in an other organism; PubMedId
                     : 14665623; Product type e : enzyme"
                     /transl_table=11
     gene            complement(457271..458545)
                     /locus_tag="RALGRv1_670023"
                     /gene="clpX"
     CDS             complement(457271..458545)
                     /function="1.2.3 : Proteins/peptides/glycopeptides"
                     /function="2.3.4 : Chaperoning, folding"
                     /function="7.1 : Cytoplasm"
                     /product="ATPase and specificity subunit of ClpX-ClpP
                     ATP-dependent serine protease"
                     /gene="clpX"
                     /inference="ab initio prediction:AMIGene:2.0"
                     /locus_tag="RALGRv1_670023"
                     /EC_number="3.4.21.-"
                     /note="Evidence 2a : Function of homologous gene
                     experimentally demonstrated in an other organism; PubMedId
                     : 9575205; Product type e : enzyme"
                     /transl_table=11
     gene            complement(458711..459364)
                     /locus_tag="RALGRv1_670024"
                     /gene="clpP"
     CDS             complement(458711..459364)
                     /function="1.2.3 : Proteins/peptides/glycopeptides"
                     /function="3.1.3.4 : Proteases, cleavage of compounds"
                     /function="5.5.2 : Temperature extremes"
                     /function="7.1 : Cytoplasm"
                     /product="proteolytic subunit of clpA-clpP ATP-dependent
                     serine protease"
                     /gene="clpP"
                     /inference="ab initio prediction:AMIGene:2.0"
                     /locus_tag="RALGRv1_670024"
                     /EC_number="3.4.21.92"
                     /note="Evidence 2a : Function of homologous gene
                     experimentally demonstrated in an other organism; PubMedId
                     : 9575205; Product type e : enzyme"
                     /transl_table=11
     gene            complement(459394..460743)
                     /locus_tag="RALGRv1_670025"
                     /gene="tig"
     CDS             complement(459394..460743)
                     /function="2.3.4 : Chaperoning, folding"
                     /function="5.1 : Cell division"
                     /function="7.1 : Cytoplasm"
                     /locus_tag="RALGRv1_670025"
                     /inference="ab initio prediction:AMIGene:2.0"
                     /product="peptidyl-prolyl cis/trans isomerase (trigger
                     factor), molecular chaperone involved in cell division"
                     /transl_table=11
                     /note="Evidence 2a : Function of homologous gene
                     experimentally demonstrated in an other organism; PubMedId
                     : 15175291, 17249419; Product type f : factor"
                     /gene="tig"
     gene            complement(460990..462390)
                     /locus_tag="RALGRv1_670026"
     CDS             complement(460990..462390)
                     /locus_tag="RALGRv1_670026"
                     /inference="ab initio prediction:AMIGene:2.0"
                     /product="oxidoreductase, FAD-binding family protein
                     (fragment)"
                     /transl_table=11
     gene            462564..463391
                     /locus_tag="RALGRv1_680001"
     CDS             462564..463391
                     /product="putative glycosyltransferase protein"
                     /inference="ab initio prediction:AMIGene:2.0"
                     /locus_tag="RALGRv1_680001"
                     /transl_table=11
                     /note="Evidence 3 : Function proposed based on presence of
                     conserved amino acid motif, structural feature or limited
                     homology; Product type pe : putative enzyme"
                     /EC_number="2.4.-.-"
     gene            463414..464520
                     /locus_tag="RALGRv1_680002"
     CDS             463414..464520
                     /function="1.6 : Macromolecules (cellular constituent)
                     biosynthesis"
                     /product="putative Glycosyl transferase, family 4;
                     Phospho-N-acetylmuramoyl-pentapeptide-transferase"
                     /inference="ab initio prediction:AMIGene:2.0"
                     /locus_tag="RALGRv1_680002"
                     /EC_number="2.7.8.13"
                     /note="Evidence 3 : Function proposed based on presence of
                     conserved amino acid motif, structural feature or limited
                     homology; Product type pe : putative enzyme"
                     /transl_table=11
     gene            464510..465412
                     /locus_tag="RALGRv1_680003"
     CDS             464510..465412
                     /note="Evidence 4 : Homologs of previously reported genes
                     of unknown function"
                     /locus_tag="RALGRv1_680003"
                     /inference="ab initio prediction:AMIGene:2.0"
                     /product="conserved protein of unknown function"
                     /transl_table=11
     gene            465492..466877
                     /locus_tag="RALGRv1_680004"
                     /gene="cpsG"
     CDS             465492..466877
                     /function="1.6.17 : GDP-mannose metabolism"
                     /function="1.6.2 : Colanic acid (M antigen)"
                     /function="1.7.10 : Sugar nucleotide biosynthesis,
                     conversions"
                     /function="5.5.5 : Dessication"
                     /function="6.3 : Surface antigens (ECA, O antigen of LPS)"
                     /function="6.7 : Capsule (M and K antigens)"
                     /product="phosphomannomutase"
                     /gene="cpsG"
                     /inference="ab initio prediction:AMIGene:2.0"
                     /locus_tag="RALGRv1_680004"
                     /EC_number="5.4.2.8"
                     /note="Evidence 2a : Function of homologous gene
                     experimentally demonstrated in an other organism; PubMedId
                     : 10481091, 11839312, 7515870; Product type e : enzyme"
                     /transl_table=11
     gene            466918..467916
                     /locus_tag="RALGRv1_680005"
                     /gene="rfaC"
     CDS             466918..467916
                     /product="ADP-heptose; Lipopolysaccharide
                     heptosyltransferase I"
                     /gene="rfaC"
                     /inference="ab initio prediction:AMIGene:2.0"
                     /locus_tag="RALGRv1_680005"
                     /EC_number="2.4.1.-"
                     /note="Evidence 2a : Function of homologous gene
                     experimentally demonstrated in an other organism; PubMedId
                     : 8478319, 9446588; Product type e : enzyme"
                     /transl_table=11
     gene            467916..469232
                     /locus_tag="RALGRv1_680006"
                     /gene="kdtA"
     CDS             467916..469232
                     /function="1 : Metabolism"
                     /function="1.6.3 : Lipopolysaccharide"
                     /product="3-deoxy-D-manno-octulosonic-acid transferase"
                     /gene="kdtA"
                     /inference="ab initio prediction:AMIGene:2.0"
                     /locus_tag="RALGRv1_680006"
                     /EC_number="2.4.-.-"
                     /note="Evidence 2a : Function of homologous gene
                     experimentally demonstrated in an other organism; PubMedId
                     : 15972513, 2033061; Product type e : enzyme"
                     /transl_table=11
     gene            469335..470057
                     /locus_tag="RALGRv1_680007"
     CDS             469335..470057
                     /note="Evidence 3 : Function proposed based on presence of
                     conserved amino acid motif, structural feature or limited
                     homology; Product type pcp : putative cell process"
                     /locus_tag="RALGRv1_680007"
                     /inference="ab initio prediction:AMIGene:2.0"
                     /product="putative heat shock transmembrane protein"
                     /transl_table=11
     gene            complement(470068..471444)
                     /locus_tag="RALGRv1_680008"
                     /gene="tolC"
     CDS             complement(470068..471444)
                     /function="4.1.B.17 : The Outer Membrane Factor (OMF)
                     Family"
                     /locus_tag="RALGRv1_680008"
                     /inference="ab initio prediction:AMIGene:2.0"
                     /product="Type I secretion outer membrane protein, TolC"
                     /transl_table=11
                     /note="Evidence 2a : Function of homologous gene
                     experimentally demonstrated in an other organism; PubMedId
                     : 6303857, 6312426, 8801424; Product type t : transporter"
                     /gene="tolC"
     gene            complement(471591..471923)
                     /locus_tag="RALGRv1_680009"
     CDS             complement(471591..471923)
                     /note="Evidence 3 : Function proposed based on presence of
                     conserved amino acid motif, structural feature or limited
                     homology; Product type pe : putative enzyme"
                     /locus_tag="RALGRv1_680009"
                     /inference="ab initio prediction:AMIGene:2.0"
                     /product="putative thiosulfate sulfurtransferase,
                     Rhodanese-like domain (glpE)"
                     /transl_table=11
     gene            complement(471951..472691)
                     /locus_tag="RALGRv1_680010"
                     /gene="pcm"
     CDS             complement(471951..472691)
                     /function="2.3.3 : Posttranslational modification"
                     /product="Protein-L-isoaspartate O-methyltransferase"
                     /gene="pcm"
                     /inference="ab initio prediction:AMIGene:2.0"
                     /locus_tag="RALGRv1_680010"
                     /EC_number="2.1.1.77"
                     /note="Evidence 2a : Function of homologous gene
                     experimentally demonstrated in an other organism; PubMedId
                     : 11700066, 1860862, 7928962; Product type e : enzyme"
                     /transl_table=11
     gene            complement(472688..473482)
                     /locus_tag="RALGRv1_680011"
     CDS             complement(472688..473482)
                     /function="3.1.2 : Transcriptional level"
                     /locus_tag="RALGRv1_680011"
                     /inference="ab initio prediction:AMIGene:2.0"
                     /product="putative transcriptional regulator protein,
                     TetR/AcrR-family"
                     /transl_table=11
                     /note="Evidence 3 : Function proposed based on presence of
                     conserved amino acid motif, structural feature or limited
                     homology; Product type pr : putative regulator"
     gene            473625..473882
                     /locus_tag="RALGRv1_680012"
     CDS             473625..473882
                     /note="Evidence 4 : Homologs of previously reported genes
                     of unknown function"
                     /locus_tag="RALGRv1_680012"
                     /inference="ab initio prediction:AMIGene:2.0"
                     /product="conserved hypothetical protein"
                     /transl_table=11
     gene            473897..474499
                     /locus_tag="RALGRv1_680013"
     CDS             473897..474499
                     /note="Evidence 3 : Function proposed based on presence of
                     conserved amino acid motif, structural feature or limited
                     homology; Product type lp : lipoprotein"
                     /locus_tag="RALGRv1_680013"
                     /inference="ab initio prediction:AMIGene:2.0"
                     /product="putative transmembrane lipoprotein"
                     /transl_table=11
     gene            474560..475441
                     /locus_tag="RALGRv1_680014"
                     /gene="uppP"
     CDS             474560..475441
                     /function="5.6.4 : Drug resistance/sensitivity"
                     /function="1.6.7 : Peptidoglycan (murein)"
                     /product="undecaprenyl pyrophosphate phosphatase;
                     bacitracin resistance"
                     /gene="uppP"
                     /inference="ab initio prediction:AMIGene:2.0"
                     /locus_tag="RALGRv1_680014"
                     /EC_number="3.6.1.27"
                     /note="Evidence 2a : Function of homologous gene
                     experimentally demonstrated in an other organism; PubMedId
                     : 15138271, 8389741; Product type e : enzyme"
                     /transl_table=11
     gene            475554..476666
                     /locus_tag="RALGRv1_680015"
                     /gene="namA"
     CDS             475554..476666
                     /product="NADPH dehydrogenase (Xenobiotic reductase)"
                     /gene="namA"
                     /inference="ab initio prediction:AMIGene:2.0"
                     /locus_tag="RALGRv1_680015"
                     /EC_number="1.6.99.1"
                     /note="Evidence 2b : Function of strongly homologous gene;
                     Product type e : enzyme"
                     /transl_table=11
     gene            complement(476679..477434)
                     /locus_tag="RALGRv1_680016"
                     /gene="trmB"
     CDS             complement(476679..477434)
                     /function="2.2.5 : tRNA"
                     /product="tRNA (guanine-N(7)-)-methyltransferase,
                     SAM-dependent"
                     /gene="trmB"
                     /inference="ab initio prediction:AMIGene:2.0"
                     /locus_tag="RALGRv1_680016"
                     /EC_number="2.1.1.33"
                     /note="Evidence 2a : Function of homologous gene
                     experimentally demonstrated in an other organism; PubMedId
                     : 15358762, 15789416, 16600901; Product type e : enzyme"
                     /transl_table=11
     gene            complement(477512..477585)
                     /locus_tag="RALGRv1_tRNA35"
     tRNA            complement(477512..477585)
                     /locus_tag="RALGRv1_tRNA35"
                     /inference="profile:tRNAscan:1.23"
                     /product="Gly tRNA"
     gene            complement(477819..478568)
                     /locus_tag="RALGRv1_680017"
     CDS             complement(477819..478568)
                     /note="Evidence 4 : Homologs of previously reported genes
                     of unknown function"
                     /locus_tag="RALGRv1_680017"
                     /inference="ab initio prediction:AMIGene:2.0"
                     /product="conserved protein of unknown function"
                     /transl_table=11
     gene            complement(478627..479199)
                     /locus_tag="RALGRv1_680018"
     CDS             complement(478627..479199)
                     /note="Evidence 4 : Homologs of previously reported genes
                     of unknown function"
                     /locus_tag="RALGRv1_680018"
                     /inference="ab initio prediction:AMIGene:2.0"
                     /product="conserved protein of unknown function"
                     /transl_table=11
     gene            complement(479250..479846)
                     /locus_tag="RALGRv1_680019"
     CDS             complement(479250..479846)
                     /note="Evidence 4 : Homologs of previously reported genes
                     of unknown function"
                     /locus_tag="RALGRv1_680019"
                     /inference="ab initio prediction:AMIGene:2.0"
                     /product="conserved protein of unknown function"
                     /transl_table=11
     gene            complement(479955..480731)
                     /locus_tag="RALGRv1_680020"
     CDS             complement(479955..480731)
                     /note="Evidence 4 : Homologs of previously reported genes
                     of unknown function"
                     /locus_tag="RALGRv1_680020"
                     /inference="ab initio prediction:AMIGene:2.0"
                     /product="conserved protein of unknown function"
                     /transl_table=11
     gene            complement(481120..482637)
                     /locus_tag="RALGRv1_680021"
                     /gene="gabD"
     CDS             complement(481120..482637)
                     /function="1.7.31 : Aminobutyrate catabolism"
                     /function="1.7.32 : Putrescine catabolism"
                     /product="succinate-semialdehyde dehydrogenase I,
                     NADP-dependent"
                     /gene="gabD"
                     /inference="ab initio prediction:AMIGene:2.0"
                     /locus_tag="RALGRv1_680021"
                     /EC_number="1.2.1.16"
                     /note="Evidence 2a : Function of homologous gene
                     experimentally demonstrated in an other organism; PubMedId
                     : 8297211; Product type e : enzyme"
                     /transl_table=11
     gene            complement(482760..484271)
                     /locus_tag="RALGRv1_680022"
                     /gene="ubiD"
     CDS             complement(482760..484271)
                     /function="1.3.6 : Aerobic respiration"
                     /function="1.5.3.11 : Menaquinone (MK), ubiquinone (Q)"
                     /product="3-octaprenyl-4-hydroxybenzoate decarboxylase"
                     /gene="ubiD"
                     /inference="ab initio prediction:AMIGene:2.0"
                     /locus_tag="RALGRv1_680022"
                     /EC_number="4.1.1.-"
                     /note="Evidence 2a : Function of homologous gene
                     experimentally demonstrated in an other organism; PubMedId
                     : 11029449, 9658014; Product type e : enzyme"
                     /transl_table=11
     gene            484807..486027
                     /locus_tag="RALGRv1_680023"
     CDS             484807..486027
                     /function="1.6.7 : Peptidoglycan (murein)"
                     /product="putative lytic transglycosylase"
                     /inference="ab initio prediction:AMIGene:2.0"
                     /locus_tag="RALGRv1_680023"
                     /EC_number="3.2.1.-"
                     /note="Evidence 3 : Function proposed based on presence of
                     conserved amino acid motif, structural feature or limited
                     homology; Product type pe : putative enzyme"
                     /transl_table=11
     gene            complement(486103..487287)
                     /locus_tag="RALGRv1_680024"
     CDS             complement(486103..487287)
                     /function="1.1.3 : Amino acids"
                     /function="1.5.1 : Amino acids"
                     /product="Aspartate aminotransferase"
                     /inference="ab initio prediction:AMIGene:2.0"
                     /locus_tag="RALGRv1_680024"
                     /EC_number="2.6.1.1"
                     /note="Evidence 2b : Function of strongly homologous gene;
                     PubMedId : 8837436; Product type e : enzyme"
                     /transl_table=11
     gene            complement(487335..487802)
                     /locus_tag="RALGRv1_680025"
                     /gene="nusB"
     CDS             complement(487335..487802)
                     /function="2.2.2 : Transcription related"
                     /locus_tag="RALGRv1_680025"
                     /inference="ab initio prediction:AMIGene:2.0"
                     /product="antitermination factor (N utilization substance
                     B) (transcriptional antiterminator)"
                     /transl_table=11
                     /note="Evidence 2a : Function of homologous gene
                     experimentally demonstrated in an other organism; PubMedId
                     : 10881193, 3019094, 6330693; Product type f : factor"
                     /gene="nusB"
     gene            complement(487827..488324)
                     /locus_tag="RALGRv1_680026"
                     /gene="ribE"
     CDS             complement(487827..488324)
                     /function="1.5.3.9 : Riboflavin (Vitamin B2), FAD, FMN"
                     /product="riboflavin synthase, beta chain"
                     /gene="ribE"
                     /inference="ab initio prediction:AMIGene:2.0"
                     /locus_tag="RALGRv1_680026"
                     /EC_number="2.5.1.9"
                     /note="Evidence 2a : Function of homologous gene
                     experimentally demonstrated in an other organism; PubMedId
                     : 8522537, 8969176; Product type e : enzyme"
                     /transl_table=11
     gene            complement(488412..489542)
                     /locus_tag="RALGRv1_680027"
                     /gene="ribAB"
     CDS             complement(488412..489542)
                     /function="1 : Metabolism"
                     /function="1.5.3.9 : Riboflavin (Vitamin B2), FAD, FMN"
                     /product="Riboflavin biosynthesis bifunctional protein: GTP
                     cyclohydrase II AND 3,4-Dihydroxy-2-butone-4-phosphate
                     synthase (DHBP synthase)"
                     /gene="ribAB"
                     /inference="ab initio prediction:AMIGene:2.0"
                     /locus_tag="RALGRv1_680027"
                     /EC_number="3.5.4.25"
                     /note="Evidence 2b : Function of strongly homologous gene;
                     PubMedId : 8522537; Product type e : enzyme"
                     /transl_table=11
     gene            complement(489654..490307)
                     /locus_tag="RALGRv1_680028"
                     /gene="ribC"
     CDS             complement(489654..490307)
                     /function="1.5.3.9 : Riboflavin (Vitamin B2), FAD, FMN"
                     /product="Riboflavin synthase (alpha chain)"
                     /gene="ribC"
                     /inference="ab initio prediction:AMIGene:2.0"
                     /locus_tag="RALGRv1_680028"
                     /EC_number="2.5.1.9"
                     /note="Evidence 2a : Function of homologous gene
                     experimentally demonstrated in an other organism; PubMedId
                     : 11488927, 9022701; Product type e : enzyme"
                     /transl_table=11
     gene            complement(490318..491430)
                     /locus_tag="RALGRv1_680029"
                     /gene="ribD"
     CDS             complement(490318..491430)
                     /function="1.5.3.9 : Riboflavin (Vitamin B2), FAD, FMN"
                     /product="bifunctional protein:
                     diaminohydroxyphosphoribosylaminopyrimidine deaminase
                     (N-terminal); 5-amino-6-(5-phosphoribosylamino) uracil
                     reductase"
                     /gene="ribD"
                     /inference="ab initio prediction:AMIGene:2.0"
                     /locus_tag="RALGRv1_680029"
                     /EC_number="3.5.4.26"
                     /EC_number="1.1.1.193"
                     /note="Evidence 2a : Function of homologous gene
                     experimentally demonstrated in an other organism; PubMedId
                     : 9068650; Product type e : enzyme"
                     /transl_table=11
     gene            complement(491458..492018)
                     /locus_tag="RALGRv1_680030"
     CDS             complement(491458..492018)
                     /note="Evidence 3 : Function proposed based on presence of
                     conserved amino acid motif, structural feature or limited
                     homology; Product type pm : putative membrane component"
                     /locus_tag="RALGRv1_680030"
                     /inference="ab initio prediction:AMIGene:2.0"
                     /product="Putative type IV pilus assembly protein FimT"
                     /transl_table=11
     gene            complement(492015..492446)
                     /locus_tag="RALGRv1_680031"
     CDS             complement(492015..492446)
                     /note="Evidence 3 : Function proposed based on presence of
                     conserved amino acid motif, structural feature or limited
                     homology; Product type pm : putative membrane component"
                     /locus_tag="RALGRv1_680031"
                     /inference="ab initio prediction:AMIGene:2.0"
                     /product="putative type IV pilus assembly protein PilE"
                     /transl_table=11
     gene            complement(492446..494287)
                     /locus_tag="RALGRv1_680032"
     CDS             complement(492446..494287)
                     /note="Evidence 3 : Function proposed based on presence of
                     conserved amino acid motif, structural feature or limited
                     homology; Product type pm : putative membrane component"
                     /locus_tag="RALGRv1_680032"
                     /inference="ab initio prediction:AMIGene:2.0"
                     /product="putative Type IV pilus assembly protein,
                     tip-associated adhesin PilY"
                     /transl_table=11
     gene            complement(494284..494907)
                     /locus_tag="RALGRv1_680033"
     CDS             complement(494284..494907)
                     /note="Evidence 3 : Function proposed based on presence of
                     conserved amino acid motif, structural feature or limited
                     homology; Product type pm : putative membrane component"
                     /locus_tag="RALGRv1_680033"
                     /inference="ab initio prediction:AMIGene:2.0"
                     /product="putative type IV pilus assembly protein PilX"
                     /transl_table=11
     gene            complement(494901..495839)
                     /locus_tag="RALGRv1_680034"
     CDS             complement(494901..495839)
                     /note="Evidence 3 : Function proposed based on presence of
                     conserved amino acid motif, structural feature or limited
                     homology; Product type pm : putative membrane component"
                     /locus_tag="RALGRv1_680034"
                     /inference="ab initio prediction:AMIGene:2.0"
                     /product="putative type VI pilus assembly protein PilW
                     precursor"
                     /transl_table=11
     gene            complement(495841..496068)
                     /locus_tag="RALGRv1_680035"
     CDS             complement(495841..496068)
                     /note="Evidence 4 : Homologs of previously reported genes
                     of unknown function"
                     /locus_tag="RALGRv1_680035"
                     /inference="ab initio prediction:AMIGene:2.0"
                     /product="conserved exported protein of unknown function"
                     /transl_table=11
     gene            complement(496193..496819)
                     /locus_tag="RALGRv1_680036"
     CDS             complement(496193..496819)
                     /note="Evidence 3 : Function proposed based on presence of
                     conserved amino acid motif, structural feature or limited
                     homology; Product type pm : putative membrane component"
                     /locus_tag="RALGRv1_680036"
                     /inference="ab initio prediction:AMIGene:2.0"
                     /product="putative type IV pilus assembly protein FimT"
                     /transl_table=11
     gene            complement(496810..497295)
                     /locus_tag="RALGRv1_680037"
     CDS             complement(496810..497295)
                     /note="Evidence 3 : Function proposed based on presence of
                     conserved amino acid motif, structural feature or limited
                     homology; Product type pm : putative membrane component"
                     /locus_tag="RALGRv1_680037"
                     /inference="ab initio prediction:AMIGene:2.0"
                     /product="Putative type IV pilus assembly protein PilE"
                     /transl_table=11
     gene            complement(497309..501292)
                     /locus_tag="RALGRv1_680038"
     CDS             complement(497309..501292)
                     /note="Evidence 3 : Function proposed based on presence of
                     conserved amino acid motif, structural feature or limited
                     homology; Product type pm : putative membrane component"
                     /locus_tag="RALGRv1_680038"
                     /inference="ab initio prediction:AMIGene:2.0"
                     /product="Putative type IV pilus assembly protein,
                     tip-associated adhesin PilY"
                     /transl_table=11
     gene            complement(501374..502036)
                     /locus_tag="RALGRv1_680039"
     CDS             complement(501374..502036)
                     /note="Evidence 3 : Function proposed based on presence of
                     conserved amino acid motif, structural feature or limited
                     homology; Product type pm : putative membrane component"
                     /locus_tag="RALGRv1_680039"
                     /inference="ab initio prediction:AMIGene:2.0"
                     /product="Putative type IV pilus assembly protein PilX"
                     /transl_table=11
     gene            complement(502027..503013)
                     /locus_tag="RALGRv1_680040"
     CDS             complement(502027..503013)
                     /note="Evidence 3 : Function proposed based on presence of
                     conserved amino acid motif, structural feature or limited
                     homology; Product type pm : putative membrane component"
                     /locus_tag="RALGRv1_680040"
                     /inference="ab initio prediction:AMIGene:2.0"
                     /product="putative type IV pilus assembly protein PilW"
                     /transl_table=11
     gene            complement(503013..503633)
                     /locus_tag="RALGRv1_680041"
     CDS             complement(503013..503633)
                     /note="Evidence 3 : Function proposed based on presence of
                     conserved amino acid motif, structural feature or limited
                     homology; Product type pm : putative membrane component"
                     /locus_tag="RALGRv1_680041"
                     /inference="ab initio prediction:AMIGene:2.0"
                     /product="putative Type IV pilus assembly protein PilV"
                     /transl_table=11
     gene            complement(503809..504258)
                     /locus_tag="RALGRv1_680042"
                     /gene="nrdR"
     CDS             complement(503809..504258)
                     /locus_tag="RALGRv1_680042"
                     /inference="ab initio prediction:AMIGene:2.0"
                     /product="Transcriptional repressor nrdR"
                     /transl_table=11
                     /note="Evidence 2a : Function of homologous gene
                     experimentally demonstrated in an other organism; PubMedId
                     : 17496099; Product type r : regulator"
                     /gene="nrdR"
     gene            complement(504375..505622)
                     /locus_tag="RALGRv1_680043"
                     /gene="glyA"
     CDS             complement(504375..505622)
                     /function="1.1.3.5 : Glycine cleavage"
                     /function="1.5.1.10 : Glycine"
                     /function="1.5.3.2 : Folic acid"
                     /function="7.1 : Cytoplasm"
                     /function="1.5.1.11 : Serine"
                     /product="serine hydroxymethyltransferase"
                     /gene="glyA"
                     /inference="ab initio prediction:AMIGene:2.0"
                     /locus_tag="RALGRv1_680043"
                     /EC_number="2.1.2.1"
                     /note="Evidence 2a : Function of homologous gene
                     experimentally demonstrated in an other organism; PubMedId
                     : 2134182; Product type e : enzyme"
                     /transl_table=11
     gene            506019..506771
                     /locus_tag="RALGRv1_680044"
                     /gene="ydfG"
     CDS             506019..506771
                     /product="NADP-dependent L-serine/L-allo-threonine
                     dehydrogenase ydfG"
                     /gene="ydfG"
                     /inference="ab initio prediction:AMIGene:2.0"
                     /locus_tag="RALGRv1_680044"
                     /EC_number="1.1.1.276"
                     /note="Evidence 2b : Function of strongly homologous gene;
                     Product type e : enzyme"
                     /transl_table=11
     gene            506841..507245
                     /locus_tag="RALGRv1_680045"
                     /gene="ybgC"
     CDS             506841..507245
                     /product="acyl-CoA thioesterase, associated to Tol-Pal
                     complex"
                     /gene="ybgC"
                     /inference="ab initio prediction:AMIGene:2.0"
                     /locus_tag="RALGRv1_680045"
                     /EC_number="3.1.2.-"
                     /note="Evidence 2a : Function of homologous gene
                     experimentally demonstrated in an other organism; PubMedId
                     : 11959124; Product type e : enzyme"
                     /transl_table=11
     gene            507242..507934
                     /locus_tag="RALGRv1_680046"
                     /gene="tolQ"
     CDS             507242..507934
                     /function="5.11 : DNA uptake"
                     /function="5.13 : Virulence associated"
                     /function="6.1 : Membrane"
                     /function="8.4 : Colicin related"
                     /locus_tag="RALGRv1_680046"
                     /inference="ab initio prediction:AMIGene:2.0"
                     /product="Protein tolQ, essential components of the Tol-Pal
                     system"
                     /transl_table=11
                     /note="Evidence 2a : Function of homologous gene
                     experimentally demonstrated in an other organism; PubMedId
                     : 8331075; Product type m : membrane component"
                     /gene="tolQ"
     gene            507947..508381
                     /locus_tag="RALGRv1_680047"
                     /gene="tolR"
     CDS             507947..508381
                     /function="5.11 : DNA uptake"
                     /function="5.13 : Virulence associated"
                     /function="6.1 : Membrane"
                     /function="8.4 : Colicin related"
                     /locus_tag="RALGRv1_680047"
                     /inference="ab initio prediction:AMIGene:2.0"
                     /product="Protein tolR, component of the tol-pal system"
                     /transl_table=11
                     /note="Evidence 2a : Function of homologous gene
                     experimentally demonstrated in an other organism; PubMedId
                     : 8331075; Product type m : membrane component"
                     /gene="tolR"
     gene            508419..509420
                     /locus_tag="RALGRv1_680048"
                     /gene="tolA"
     CDS             508419..509420
                     /locus_tag="RALGRv1_680048"
                     /inference="ab initio prediction:AMIGene:2.0"
                     /product="protein tolA, inner membrane/periplasmic
                     component of the tol-pal system"
                     /transl_table=11
                     /note="Evidence 2a : Function of homologous gene
                     experimentally demonstrated in an other organism; PubMedId
                     : 10474183, 8978668; Product type m : membrane component"
                     /gene="tolA"
     gene            509485..510783
                     /locus_tag="RALGRv1_680049"
                     /gene="tolB"
     CDS             509485..510783
                     /function="4.1.B : Beta barrel porins (The Outer Membrane
                     Porin (OMP) Functional Superfamily)"
                     /function="5.11 : DNA uptake"
                     /function="5.13 : Virulence associated"
                     /function="6.1 : Membrane"
                     /function="7.2 : Periplasmic space"
                     /function="8.4 : Colicin related"
                     /locus_tag="RALGRv1_680049"
                     /inference="ab initio prediction:AMIGene:2.0"
                     /product="protein tolB, component of the tol-pal system"
                     /transl_table=11
                     /note="Evidence 2a : Function of homologous gene
                     experimentally demonstrated in an other organism; PubMedId
                     : 10474183, 16207916, 9701827; Product type t :
                     transporter"
                     /gene="tolB"
     gene            510808..511326
                     /locus_tag="RALGRv1_680050"
                     /gene="pal"
     CDS             510808..511326
                     /function="5.11 : DNA uptake"
                     /function="5.13 : Virulence associated"
                     /function="6.1 : Membrane"
                     /function="8.4 : Colicin related"
                     /locus_tag="RALGRv1_680050"
                     /inference="ab initio prediction:AMIGene:2.0"
                     /product="Peptidoglycan-associated lipoprotein, protein
                     pal, component of tol-pal system"
                     /transl_table=11
                     /note="Evidence 2a : Function of homologous gene
                     experimentally demonstrated in an other organism; PubMedId
                     : 10474183, 10515919, 16207916, 9701827; Product type lp :
                     lipoprotein"
                     /gene="pal"
     gene            511396..512169
                     /locus_tag="RALGRv1_680051"
     CDS             511396..512169
                     /note="Evidence 3 : Function proposed based on presence of
                     conserved amino acid motif, structural feature or limited
                     homology; Product type pf : putative factor"
                     /locus_tag="RALGRv1_680051"
                     /inference="ab initio prediction:AMIGene:2.0"
                     /product="putative associated to Tol-Pal complex protein
                     (ygcF)"
                     /transl_table=11
     gene            512331..513005
                     /locus_tag="RALGRv1_680052"
                     /gene="queC"
     CDS             512331..513005
                     /function="2.2.5 : tRNA"
                     /product="queuosine biosynthesis protein"
                     /gene="queC"
                     /inference="ab initio prediction:AMIGene:2.0"
                     /locus_tag="RALGRv1_680052"
                     /EC_number="3.5.-.-"
                     /note="Evidence 2a : Function of homologous gene
                     experimentally demonstrated in an other organism; PubMedId
                     : 16199558; Product type e : enzyme"
                     /transl_table=11
     gene            513023..514138
                     /locus_tag="RALGRv1_680053"
     CDS             513023..514138
                     /note="Evidence 4 : Homologs of previously reported genes
                     of unknown function; Product type pm : putative membrane
                     component"
                     /locus_tag="RALGRv1_680053"
                     /inference="ab initio prediction:AMIGene:2.0"
                     /product="conserved membrane protein of unknown function"
                     /transl_table=11
     gene            514200..514275
                     /locus_tag="RALGRv1_tRNA4"
     tRNA            514200..514275
                     /locus_tag="RALGRv1_tRNA4"
                     /inference="profile:tRNAscan:1.23"
                     /product="Lys tRNA"
     gene            514703..515821
                     /locus_tag="RALGRv1_680054"
                     /gene="aroG"
     CDS             514703..515821
                     /function="1.5.1.13 : Phenylalanine"
                     /function="1.5.1.20 : Chorismate"
                     /product="3-deoxy-7-phosphoheptulonate synthase"
                     /gene="aroG"
                     /inference="ab initio prediction:AMIGene:2.0"
                     /locus_tag="RALGRv1_680054"
                     /EC_number="2.5.1.54"
                     /note="Evidence 2a : Function of homologous gene
                     experimentally demonstrated in an other organism; PubMedId
                     : 10425687, 6125934; Product type e : enzyme"
                     /transl_table=11
     gene            complement(515888..516712)
                     /locus_tag="RALGRv1_680055"
     CDS             complement(515888..516712)
                     /product="Putative DNA/RNA non-specific endonuclease
                     protein"
                     /inference="ab initio prediction:AMIGene:2.0"
                     /locus_tag="RALGRv1_680055"
                     /transl_table=11
                     /note="Evidence 3 : Function proposed based on presence of
                     conserved amino acid motif, structural feature or limited
                     homology; Product type pe : putative enzyme"
                     /EC_number="3.1.30.-"
     gene            516787..517275
                     /locus_tag="RALGRv1_680056"
     CDS             516787..517275
                     /function="1.5.2.2 : Pyrimidine biosynthesis"
                     /product="Putative Nucleoside 2-deoxyribosyltransferase"
                     /inference="ab initio prediction:AMIGene:2.0"
                     /locus_tag="RALGRv1_680056"
                     /EC_number="2.4.2.6"
                     /note="Evidence 3 : Function proposed based on presence of
                     conserved amino acid motif, structural feature or limited
                     homology; Product type pe : putative enzyme"
                     /transl_table=11
     gene            517384..518556
                     /locus_tag="RALGRv1_680057"
     CDS             517384..518556
                     /note="Evidence 3 : Function proposed based on presence of
                     conserved amino acid motif, structural feature or limited
                     homology; Product type pe : putative enzyme"
                     /locus_tag="RALGRv1_680057"
                     /inference="ab initio prediction:AMIGene:2.0"
                     /product="putative Acyl-CoA dehydrogenase/oxidase"
                     /transl_table=11
     gene            518812..519024
                     /locus_tag="RALGRv1_690001"
     CDS             518812..519024
                     /locus_tag="RALGRv1_690001"
                     /inference="ab initio prediction:AMIGene:2.0"
                     /product="Cuticle protein 21.3 (fragment)"
                     /transl_table=11
     gene            518879..518992
                     /locus_tag="RALGRv1_690002"
     CDS             518879..518992
                     /note="Evidence 4 : Homologs of previously reported genes
                     of unknown function"
                     /locus_tag="RALGRv1_690002"
                     /inference="ab initio prediction:AMIGene:2.0"
                     /product="conserved protein of unknown function"
                     /transl_table=11
     gene            519077..519628
                     /locus_tag="RALGRv1_690003"
     CDS             519077..519628
                     /note="Evidence 4 : Homologs of previously reported genes
                     of unknown function"
                     /locus_tag="RALGRv1_690003"
                     /inference="ab initio prediction:AMIGene:2.0"
                     /product="conserved membrane protein of unknown function,
                     UPF0114"
                     /transl_table=11
     gene            519809..521332
                     /locus_tag="RALGRv1_690004"
                     /gene="fumA"
     CDS             519809..521332
                     /function="1.3.4 : Tricarboxylic acid cycle"
                     /product="Iron-dependent fumarate hydratase protein"
                     /gene="fumA"
                     /inference="ab initio prediction:AMIGene:2.0"
                     /locus_tag="RALGRv1_690004"
                     /EC_number="4.2.1.2"
                     /EC_number="4.2.1.32"
                     /note="Evidence 2a : Function of homologous gene
                     experimentally demonstrated in an other organism; PubMedId
                     : 3282546; Product type e : enzyme"
                     /transl_table=11
     gene            521362..522195
                     /locus_tag="RALGRv1_690005"
                     /gene="murI"
     CDS             521362..522195
                     /function="1.6.7 : Peptidoglycan (murein)"
                     /function="6.2 : Peptidoglycan (murein)"
                     /product="Glutamate racemase"
                     /gene="murI"
                     /inference="ab initio prediction:AMIGene:2.0"
                     /locus_tag="RALGRv1_690005"
                     /EC_number="5.1.1.3"
                     /note="Evidence 2a : Function of homologous gene
                     experimentally demonstrated in an other organism; PubMedId
                     : 12213801, 1355768, 6297582; Product type e : enzyme"
                     /transl_table=11
     gene            complement(522311..523603)
                     /locus_tag="RALGRv1_690006"
                     /gene="dctA"
     CDS             complement(522311..523603)
                     /function="4.2.A.23 : The Dicarboxylate/Amino Acid:Cation
                     (Na+ or H+) Symporter (DAACS) Family"
                     /function="7.3 : Inner membrane"
                     /locus_tag="RALGRv1_690006"
                     /inference="ab initio prediction:AMIGene:2.0"
                     /product="citrate and C4-dicarboxylic acids transport
                     protein (DAACS family)"
                     /transl_table=11
                     /note="Evidence 2b : Function of strongly homologous gene;
                     Product type t : transporter"
                     /gene="dctA"
     gene            complement(524095..525045)
                     /locus_tag="RALGRv1_690007"
     CDS             complement(524095..525045)
                     /note="Evidence 4 : Homologs of previously reported genes
                     of unknown function"
                     /locus_tag="RALGRv1_690007"
                     /inference="ab initio prediction:AMIGene:2.0"
                     /product="conserved protein of unknown function"
                     /transl_table=11
     gene            complement(525029..525385)
                     /locus_tag="RALGRv1_690008"
     CDS             complement(525029..525385)
                     /note="Evidence 3 : Function proposed based on presence of
                     conserved amino acid motif, structural feature or limited
                     homology; Product type pr : putative regulator"
                     /locus_tag="RALGRv1_690008"
                     /inference="ab initio prediction:AMIGene:2.0"
                     /product="putative transcriptional regulatory, arsR family"
                     /transl_table=11
     gene            complement(525516..527831)
                     /locus_tag="RALGRv1_690009"
     CDS             complement(525516..527831)
                     /function="4.3.A. : Pyrophosphate Bond (ATP; GTP; P2)
                     Hydrolysis-driven Active Transporters"
                     /product="putative ATPase, AAA family"
                     /inference="ab initio prediction:AMIGene:2.0"
                     /locus_tag="RALGRv1_690009"
                     /EC_number="3.6.1.-"
                     /note="Evidence 3 : Function proposed based on presence of
                     conserved amino acid motif, structural feature or limited
                     homology; Product type pe : putative enzyme"
                     /transl_table=11
     gene            528206..528271
                     /locus_tag="RALGRv1_690010"
     CDS             528206..528271
                     /note="Evidence 4 : Homologs of previously reported genes
                     of unknown function"
                     /locus_tag="RALGRv1_690010"
                     /inference="ab initio prediction:AMIGene:2.0"
                     /product="conserved protein of unknown function"
                     /transl_table=11
     gene            528340..529005
                     /locus_tag="RALGRv1_690011"
                     /gene="tonB"
     CDS             528340..529005
                     /locus_tag="RALGRv1_690011"
                     /inference="ab initio prediction:AMIGene:2.0"
                     /product="TonB protein"
                     /transl_table=11
                     /note="Evidence 2a : Function of homologous gene
                     experimentally demonstrated in an other organism; PubMedId
                     : 10689178, 2670903, 9371459; Product type m : membrane
                     component"
                     /gene="tonB"
     gene            529042..529773
                     /locus_tag="RALGRv1_690012"
                     /gene="exbB"
     CDS             529042..529773
                     /function="4.2.C.1 : TonB Family of Auxiliary Proteins for
                     Energization of OMR-mediated Transport"
                     /locus_tag="RALGRv1_690012"
                     /inference="ab initio prediction:AMIGene:2.0"
                     /product="Biopolymer transport protein"
                     /transl_table=11
                     /note="Evidence 2a : Function of homologous gene
                     experimentally demonstrated in an other organism; PubMedId
                     : 10689178, 2670903, 9371459; Product type t : transporter"
                     /gene="exbB"
     gene            529783..530196
                     /locus_tag="RALGRv1_690013"
                     /gene="exbD"
     CDS             529783..530196
                     /function="4.2.C.1 : TonB Family of Auxiliary Proteins for
                     Energization of OMR-mediated Transport"
                     /locus_tag="RALGRv1_690013"
                     /inference="ab initio prediction:AMIGene:2.0"
                     /product="Biopolymer transport protein"
                     /transl_table=11
                     /note="Evidence 2a : Function of homologous gene
                     experimentally demonstrated in an other organism; PubMedId
                     : 10689178, 2670903, 9371459; Product type t : transporter"
                     /gene="exbD"
     gene            530399..530680
                     /locus_tag="RALGRv1_690014"
     CDS             530399..530680
                     /note="Evidence 3 : Function proposed based on presence of
                     conserved amino acid motif, structural feature or limited
                     homology; Product type pt : putative transporter"
                     /locus_tag="RALGRv1_690014"
                     /inference="ab initio prediction:AMIGene:2.0"
                     /product="putative hemin uptake protein (hemP)"
                     /transl_table=11
     gene            complement(530885..531298)
                     /locus_tag="RALGRv1_690015"
     CDS             complement(530885..531298)
                     /note="Evidence 4 : Homologs of previously reported genes
                     of unknown function"
                     /locus_tag="RALGRv1_690015"
                     /inference="ab initio prediction:AMIGene:2.0"
                     /product="conserved protein of unknown function"
                     /transl_table=11
     gene            complement(531329..532192)
                     /locus_tag="RALGRv1_690016"
     CDS             complement(531329..532192)
                     /note="Evidence 4 : Homologs of previously reported genes
                     of unknown function"
                     /locus_tag="RALGRv1_690016"
                     /inference="ab initio prediction:AMIGene:2.0"
                     /product="conserved exported protein of unknown function"
                     /transl_table=11
     gene            complement(532340..532690)
                     /locus_tag="RALGRv1_690017"
     CDS             complement(532340..532690)
                     /note="Evidence 4 : Homologs of previously reported genes
                     of unknown function"
                     /locus_tag="RALGRv1_690017"
                     /inference="ab initio prediction:AMIGene:2.0"
                     /product="conserved exported protein of unknown function"
                     /transl_table=11
     gene            complement(532817..533056)
                     /locus_tag="RALGRv1_690018"
     CDS             complement(532817..533056)
                     /note="Evidence 4 : Homologs of previously reported genes
                     of unknown function"
                     /locus_tag="RALGRv1_690018"
                     /inference="ab initio prediction:AMIGene:2.0"
                     /product="conserved protein of unknown function"
                     /transl_table=11
     gene            complement(533338..533829)
                     /locus_tag="RALGRv1_690019"
     CDS             complement(533338..533829)
                     /note="Evidence 3 : Function proposed based on presence of
                     conserved amino acid motif, structural feature or limited
                     homology; Product type cp : cell process"
                     /locus_tag="RALGRv1_690019"
                     /inference="ab initio prediction:AMIGene:2.0"
                     /product="putative polyhydroxybutyrate granule-associated
                     protein, Phasin (phaP)"
                     /transl_table=11
     gene            534191..534391
                     /locus_tag="RALGRv1_690020"
     CDS             534191..534391
                     /note="Evidence 3 : Function proposed based on presence of
                     conserved amino acid motif, structural feature or limited
                     homology; Product type lp : lipoprotein"
                     /locus_tag="RALGRv1_690020"
                     /inference="ab initio prediction:AMIGene:2.0"
                     /product="putative osmotically inducible lipoprotein b1
                     transmembrane (osmB)"
                     /transl_table=11
     gene            534575..535540
                     /locus_tag="RALGRv1_690021"
     CDS             534575..535540
                     /function="4.3.A.1.a : ATP binding component"
                     /product="putative ABC transporter, ATP-binding component"
                     /inference="ab initio prediction:AMIGene:2.0"
                     /locus_tag="RALGRv1_690021"
                     /EC_number="3.6.3.30"
                     /note="Evidence 3 : Function proposed based on presence of
                     conserved amino acid motif, structural feature or limited
                     homology; Product type pt : putative transporter"
                     /transl_table=11
     gene            535569..536390
                     /locus_tag="RALGRv1_690022"
     CDS             535569..536390
                     /function="4.3.A.1.m : membrane component"
                     /locus_tag="RALGRv1_690022"
                     /inference="ab initio prediction:AMIGene:2.0"
                     /product="putative ABC transporter transmembrane permease
                     protein"
                     /transl_table=11
                     /note="Evidence 3 : Function proposed based on presence of
                     conserved amino acid motif, structural feature or limited
                     homology; Product type pt : putative transporter"
     gene            complement(536517..538088)
                     /locus_tag="RALGRv1_690023"
                     /gene="purF"
     CDS             complement(536517..538088)
                     /function="1.5.2.1 : Purine biosynthesis"
                     /function="7.1 : Cytoplasm"
                     /product="amidophosphoribosyltransferase"
                     /gene="purF"
                     /inference="ab initio prediction:AMIGene:2.0"
                     /locus_tag="RALGRv1_690023"
                     /EC_number="2.4.2.14"
                     /note="Evidence 2a : Function of homologous gene
                     experimentally demonstrated in an other organism; PubMedId
                     : 6443594, 6277938, 3047685; Product type e : enzyme"
                     /transl_table=11
     gene            complement(538150..538647)
                     /locus_tag="RALGRv1_690024"
                     /gene="cvpA"
     CDS             complement(538150..538647)
                     /function="8.4 : Colicin related"
                     /function="7.3 : Inner membrane"
                     /locus_tag="RALGRv1_690024"
                     /inference="ab initio prediction:AMIGene:2.0"
                     /product="membrane protein required for colicin V
                     production"
                     /transl_table=11
                     /note="Evidence 2b : Function of strongly homologous gene;
                     Product type cp : cell process"
                     /gene="cvpA"
     gene            complement(538720..539559)
                     /locus_tag="RALGRv1_690025"
     CDS             complement(538720..539559)
                     /note="Evidence 4 : Homologs of previously reported genes
                     of unknown function"
                     /locus_tag="RALGRv1_690025"
                     /inference="ab initio prediction:AMIGene:2.0"
                     /product="conserved protein of unknown function"
                     /transl_table=11
     gene            complement(539646..540944)
                     /locus_tag="RALGRv1_690026"
                     /gene="folC"
     CDS             complement(539646..540944)
                     /function="1.5.3.2 : Folic acid"
                     /function="1.7.17 : Formyl-tetrahydrofolate biosynthesis"
                     /product="folylpolyglutamate synthase"
                     /gene="folC"
                     /inference="ab initio prediction:AMIGene:2.0"
                     /locus_tag="RALGRv1_690026"
                     /EC_number="6.3.2.17"
                     /note="Evidence 2a : Function of homologous gene
                     experimentally demonstrated in an other organism; PubMedId
                     : 1989505, 3040739; Product type e : enzyme"
                     /transl_table=11
     gene            complement(541027..541899)
                     /locus_tag="RALGRv1_690027"
                     /gene="accD"
     CDS             complement(541027..541899)
                     /function="1.5.4 : Fatty acid and phosphatidic acid"
                     /function="7.1 : Cytoplasm"
                     /product="Acetyl-CoA carboxylase carboxyl transferase, beta
                     subunit"
                     /gene="accD"
                     /inference="ab initio prediction:AMIGene:2.0"
                     /locus_tag="RALGRv1_690027"
                     /EC_number="6.4.1.2"
                     /note="Evidence 2a : Function of homologous gene
                     experimentally demonstrated in an other organism; PubMedId
                     : 15066985, 7678242; Product type e : enzyme"
                     /transl_table=11
     gene            complement(541937..542734)
                     /locus_tag="RALGRv1_690028"
                     /gene="trpA"
     CDS             complement(541937..542734)
                     /function="1.5.1.15 : Tryptophan"
                     /function="7.1 : Cytoplasm"
                     /product="tryptophan synthase, alpha chain"
                     /gene="trpA"
                     /inference="ab initio prediction:AMIGene:2.0"
                     /locus_tag="RALGRv1_690028"
                     /EC_number="4.2.1.20"
                     /note="Evidence 2b : Function of strongly homologous gene;
                     PubMedId : 2503057, 2828322, 3127651, 7038627; Product type
                     e : enzyme"
                     /transl_table=11
     gene            complement(542753..543571)
                     /locus_tag="RALGRv1_690029"
     CDS             complement(542753..543571)
                     /function="2.1.2 : DNA restriction/modification"
                     /product="Site-specific DNA-methyltransferase
                     (adenine-specific)"
                     /inference="ab initio prediction:AMIGene:2.0"
                     /locus_tag="RALGRv1_690029"
                     /EC_number="2.1.1.72"
                     /note="Evidence 2b : Function of strongly homologous gene;
                     Product type e : enzyme"
                     /transl_table=11
     gene            complement(543576..544769)
                     /locus_tag="RALGRv1_690030"
                     /gene="trpB"
     CDS             complement(543576..544769)
                     /function="1.5.1.15 : Tryptophan"
                     /function="7.1 : Cytoplasm"
                     /product="tryptophan synthase, beta subunit"
                     /gene="trpB"
                     /inference="ab initio prediction:AMIGene:2.0"
                     /locus_tag="RALGRv1_690030"
                     /EC_number="4.2.1.20"
                     /note="Evidence 2a : Function of homologous gene
                     experimentally demonstrated in an other organism; PubMedId
                     : 3127651; Product type e : enzyme"
                     /transl_table=11
     gene            complement(544868..545581)
                     /locus_tag="RALGRv1_690031"
                     /gene="trpF"
     CDS             complement(544868..545581)
                     /function="1.5.1 : Amino acids"
                     /function="1.5.1.15 : Tryptophan"
                     /product="N-(5'-phosphoribosyl)anthranilate isomerase"
                     /gene="trpF"
                     /inference="ab initio prediction:AMIGene:2.0"
                     /locus_tag="RALGRv1_690031"
                     /EC_number="5.3.1.24"
                     /note="Evidence 2a : Function of homologous gene
                     experimentally demonstrated in an other organism; PubMedId
                     : 8867605; Product type e : enzyme"
                     /transl_table=11
     gene            complement(545578..546402)
                     /locus_tag="RALGRv1_690032"
                     /gene="truA"
     CDS             complement(545578..546402)
                     /function="2.2.5 : tRNA"
                     /product="tRNA pseudouridylate synthase I"
                     /gene="truA"
                     /inference="ab initio prediction:AMIGene:2.0"
                     /locus_tag="RALGRv1_690032"
                     /EC_number="5.4.99.12"
                     /note="Evidence 2a : Function of homologous gene
                     experimentally demonstrated in an other organism; PubMedId
                     : 11532950, 14993303; Product type e : enzyme"
                     /transl_table=11
     gene            complement(546490..546930)
                     /locus_tag="RALGRv1_690033"
     CDS             complement(546490..546930)
                     /note="Evidence 5 : No homology to any previously reported
                     sequences"
                     /locus_tag="RALGRv1_690033"
                     /inference="ab initio prediction:AMIGene:2.0"
                     /product="protein of unknown function"
                     /transl_table=11
     gene            complement(547185..547466)
                     /locus_tag="RALGRv1_700001"
     CDS             complement(547185..547466)
                     /locus_tag="RALGRv1_700001"
                     /inference="ab initio prediction:AMIGene:2.0"
                     /product="Predicted protein (fragment)"
                     /transl_table=11
     gene            complement(547463..548107)
                     /locus_tag="RALGRv1_700002"
     CDS             complement(547463..548107)
                     /note="Evidence 5 : No homology to any previously reported
                     sequences"
                     /locus_tag="RALGRv1_700002"
                     /inference="ab initio prediction:AMIGene:2.0"
                     /product="protein of unknown function"
                     /transl_table=11
     gene            complement(548223..548408)
                     /locus_tag="RALGRv1_700003"
     CDS             complement(548223..548408)
                     /note="Evidence 4 : Homologs of previously reported genes
                     of unknown function"
                     /locus_tag="RALGRv1_700003"
                     /inference="ab initio prediction:AMIGene:2.0"
                     /product="conserved protein of unknown function"
                     /transl_table=11
     gene            complement(548405..549013)
                     /locus_tag="RALGRv1_700004"
     CDS             complement(548405..549013)
                     /note="Evidence 4 : Homologs of previously reported genes
                     of unknown function"
                     /locus_tag="RALGRv1_700004"
                     /inference="ab initio prediction:AMIGene:2.0"
                     /product="conserved protein of unknown function"
                     /transl_table=11
     gene            549223..549813
                     /locus_tag="RALGRv1_700005"
     CDS             549223..549813
                     /note="Evidence 4 : Homologs of previously reported genes
                     of unknown function"
                     /locus_tag="RALGRv1_700005"
                     /inference="ab initio prediction:AMIGene:2.0"
                     /product="conserved protein of unknown function"
                     /transl_table=11
     gene            549826..550455
                     /locus_tag="RALGRv1_700006"
     CDS             549826..550455
                     /note="Evidence 4 : Homologs of previously reported genes
                     of unknown function"
                     /locus_tag="RALGRv1_700006"
                     /inference="ab initio prediction:AMIGene:2.0"
                     /product="conserved protein of unknown function"
                     /transl_table=11
     gene            550455..551165
                     /locus_tag="RALGRv1_700007"
     CDS             550455..551165
                     /note="Evidence 4 : Homologs of previously reported genes
                     of unknown function"
                     /locus_tag="RALGRv1_700007"
                     /inference="ab initio prediction:AMIGene:2.0"
                     /product="conserved protein of unknown function"
                     /transl_table=11
     gene            551213..551911
                     /locus_tag="RALGRv1_700008"
     CDS             551213..551911
                     /note="Evidence 4 : Homologs of previously reported genes
                     of unknown function"
                     /locus_tag="RALGRv1_700008"
                     /inference="ab initio prediction:AMIGene:2.0"
                     /product="conserved protein of unknown function"
                     /transl_table=11
     gene            552184..553122
                     /locus_tag="RALGRv1_710001"
     CDS             552184..553122
                     /EC_number="3.6.3.15"
                     /product="type III secretion system ATPase (fragment)"
                     /inference="ab initio prediction:AMIGene:2.0"
                     /locus_tag="RALGRv1_710001"
                     /transl_table=11
     gene            553119..553619
                     /locus_tag="RALGRv1_710002"
                     /gene="hrpD"
     CDS             553119..553619
                     /locus_tag="RALGRv1_710002"
                     /inference="ab initio prediction:AMIGene:2.0"
                     /product="Type III secretion protein HrpD, hrpB7-like
                     protein"
                     /transl_table=11
                     /note="Evidence 1b : Function experimentally demonstrated
                     in the studied species; PubMedId : 15811321; Product type t
                     : transporter"
                     /gene="hrpD"
     gene            553631..554479
                     /locus_tag="RALGRv1_710003"
                     /gene="hrcT"
     CDS             553631..554479
                     /locus_tag="RALGRv1_710003"
                     /inference="ab initio prediction:AMIGene:2.0"
                     /product="Hrp conserved hrct protein, Type III secretion
                     system inner membrane protein"
                     /transl_table=11
                     /note="Evidence 2b : Function of strongly homologous gene;
                     Product type t : transporter"
                     /gene="hrcT"
     gene            554613..556046
                     /locus_tag="RALGRv1_710004"
                     /gene="hrpB"
     CDS             554613..556046
                     /locus_tag="RALGRv1_710004"
                     /inference="ab initio prediction:AMIGene:2.0"
                     /product="Transcriptional activator of hrp genes cluster,
                     AraC type family"
                     /transl_table=11
                     /note="Evidence 2a : Function of homologous gene
                     experimentally demonstrated in an other organism; PubMedId
                     : 16151200, 19406897; Product type r : regulator"
                     /gene="hrpB"
     gene            556128..557897
                     /locus_tag="RALGRv1_710005"
                     /gene="hrcC"
     CDS             556128..557897
                     /locus_tag="RALGRv1_710005"
                     /inference="ab initio prediction:AMIGene:2.0"
                     /product="Type III secretion protein"
                     /transl_table=11
                     /note="Evidence 2b : Function of strongly homologous gene;
                     Product type ph : phenotype"
                     /gene="hrcC"
     gene            complement(558026..560698)
                     /locus_tag="RALGRv1_710006"
                     /gene="ripAC"
     CDS             complement(558026..560698)
                     /locus_tag="RALGRv1_710006"
                     /inference="ab initio prediction:AMIGene:2.0"
                     /product="leucine-rich repeat protein type III effector
                     protein"
                     /transl_table=11
                     /note="Evidence 2a : Function of homologous gene
                     experimentally demonstrated in an other organism; PubMedId
                     : 10792715; Product type ph : phenotype"
                     /gene="ripAC"
     gene            complement(560823..561344)
                     /locus_tag="RALGRv1_710007"
                     /gene="ripAB"
     CDS             complement(560823..561344)
                     /locus_tag="RALGRv1_710007"
                     /inference="ab initio prediction:AMIGene:2.0"
                     /product="type III effector"
                     /transl_table=11
                     /note="Evidence 2a : Function of homologous gene
                     experimentally demonstrated in an other organism; PubMedId
                     : 10792715; Product type ph : phenotype"
                     /gene="ripAB"
     gene            complement(561697..562116)
                     /locus_tag="RALGRv1_710008"
     CDS             complement(561697..562116)
                     /note="Evidence 4 : Homologs of previously reported genes
                     of unknown function"
                     /locus_tag="RALGRv1_710008"
                     /inference="ab initio prediction:AMIGene:2.0"
                     /product="conserved protein of unknown function"
                     /transl_table=11
     gene            562209..562817
                     /locus_tag="RALGRv1_710009"
     CDS             562209..562817
                     /note="Evidence 5 : No homology to any previously reported
                     sequences"
                     /locus_tag="RALGRv1_710009"
                     /inference="ab initio prediction:AMIGene:2.0"
                     /product="protein of unknown function"
                     /transl_table=11
     gene            562634..563098
                     /locus_tag="RALGRv1_710010"
     CDS             562634..563098
                     /note="Evidence 3 : Function proposed based on presence of
                     conserved amino acid motif, structural feature or limited
                     homology"
                     /locus_tag="RALGRv1_710010"
                     /inference="ab initio prediction:AMIGene:2.0"
                     /product="putative transcription regulator protein, LysR
                     family (fragment)"
                     /transl_table=11
     gene            complement(563154..565466)
                     /locus_tag="RALGRv1_710011"
                     /gene="prhA"
     CDS             complement(563154..565466)
                     /locus_tag="RALGRv1_710011"
                     /inference="ab initio prediction:AMIGene:2.0"
                     /product="outer membrane receptor, type III secretion
                     system"
                     /transl_table=11
                     /note="Evidence 1b : Function experimentally demonstrated
                     in the studied species; PubMedId : 9484898, 11876423;
                     Product type rc : receptor"
                     /gene="prhA"
     gene            565723..567330
                     /locus_tag="RALGRv1_710012"
                     /gene="ripAO"
     CDS             565723..567330
                     /locus_tag="RALGRv1_710012"
                     /inference="ab initio prediction:AMIGene:2.0"
                     /product="Putative type III effector protein"
                     /transl_table=11
                     /note="Evidence 3 : Function proposed based on presence of
                     conserved amino acid motif, structural feature or limited
                     homology; Product type ph : phenotype"
                     /gene="ripAO"
     gene            complement(567345..568934)
                     /locus_tag="RALGRv1_710013"
                     /gene="pglA"
     CDS             complement(567345..568934)
                     /product="Polygalacturonase precursor (pectinase)"
                     /gene="pglA"
                     /inference="ab initio prediction:AMIGene:2.0"
                     /locus_tag="RALGRv1_710013"
                     /EC_number="3.2.1.15"
                     /note="Evidence 1b : Function experimentally demonstrated
                     in the studied species; PubMedId : 9390420, 17468289;
                     Product type e : enzyme"
                     /transl_table=11
     gene            complement(569172..571433)
                     /locus_tag="RALGRv1_710014"
     CDS             complement(569172..571433)
                     /note="Evidence 4 : Homologs of previously reported genes
                     of unknown function"
                     /locus_tag="RALGRv1_710014"
                     /inference="ab initio prediction:AMIGene:2.0"
                     /product="conserved hypothethical protein, putative
                     glycosyl hydrolase protein"
                     /transl_table=11
     gene            571726..572658
                     /locus_tag="RALGRv1_710015"
     CDS             571726..572658
                     /note="Evidence 3 : Function proposed based on presence of
                     conserved amino acid motif, structural feature or limited
                     homology; Product type ph : phenotype"
                     /locus_tag="RALGRv1_710015"
                     /inference="ab initio prediction:AMIGene:2.0"
                     /product="Putative type III effector protein"
                     /transl_table=11
     gene            complement(572630..572929)
                     /locus_tag="RALGRv1_710016"
     CDS             complement(572630..572929)
                     /note="Evidence 4 : Homologs of previously reported genes
                     of unknown function"
                     /locus_tag="RALGRv1_710016"
                     /inference="ab initio prediction:AMIGene:2.0"
                     /product="conserved hypothethical protein"
                     /transl_table=11
     gene            573275..574399
                     /locus_tag="RALGRv1_710017"
     CDS             573275..574399
                     /locus_tag="RALGRv1_710017"
                     /inference="ab initio prediction:AMIGene:2.0"
                     /product="DNA translocase FtsK (fragment)"
                     /transl_table=11
     gene            complement(574492..574815)
                     /locus_tag="RALGRv1_720001"
     CDS             complement(574492..574815)
                     /note="Evidence 5 : No homology to any previously reported
                     sequences"
                     /locus_tag="RALGRv1_720001"
                     /inference="ab initio prediction:AMIGene:2.0"
                     /product="protein of unknown function"
                     /transl_table=11
     gene            574936..576126
                     /locus_tag="RALGRv1_720002"
                     /gene="metK"
     CDS             574936..576126
                     /function="1.7.20 : S-adenosyl methionine biosynthesis"
                     /function="1.5.1.9 : Methionine"
                     /function="7.1 : Cytoplasm"
                     /product="methionine adenosyltransferase 1"
                     /gene="metK"
                     /inference="ab initio prediction:AMIGene:2.0"
                     /locus_tag="RALGRv1_720002"
                     /EC_number="2.5.1.6"
                     /note="Evidence 2a : Function of homologous gene
                     experimentally demonstrated in an other organism; PubMedId
                     : 18483760; Product type e : enzyme"
                     /transl_table=11
     gene            complement(576198..576491)
                     /locus_tag="RALGRv1_720003"
     CDS             complement(576198..576491)
                     /note="Evidence 4 : Homologs of previously reported genes
                     of unknown function"
                     /locus_tag="RALGRv1_720003"
                     /inference="ab initio prediction:AMIGene:2.0"
                     /product="conserved protein of unknown function"
                     /transl_table=11
     gene            576798..577679
                     /locus_tag="RALGRv1_720004"
     CDS             576798..577679
                     /note="Evidence 2b : Function of strongly homologous gene;
                     Product type r : regulator"
                     /locus_tag="RALGRv1_720004"
                     /inference="ab initio prediction:AMIGene:2.0"
                     /product="transcriptional regulator"
                     /transl_table=11
     gene            complement(577700..579673)
                     /locus_tag="RALGRv1_720005"
     CDS             complement(577700..579673)
                     /note="Evidence 4 : Homologs of previously reported genes
                     of unknown function"
                     /locus_tag="RALGRv1_720005"
                     /inference="ab initio prediction:AMIGene:2.0"
                     /product="conserved protein of unknown function
                     (phosphatase domain)"
                     /transl_table=11
     gene            579951..581087
                     /locus_tag="RALGRv1_720006"
     CDS             579951..581087
                     /note="Evidence 4 : Homologs of previously reported genes
                     of unknown function"
                     /locus_tag="RALGRv1_720006"
                     /inference="ab initio prediction:AMIGene:2.0"
                     /product="conserved protein of unknown function
                     (cystathionine-beta-synthase-CBS domain)"
                     /transl_table=11
     gene            complement(581109..581717)
                     /locus_tag="RALGRv1_720007"
                     /gene="gstN"
     CDS             complement(581109..581717)
                     /product="Glutathione S-transferase"
                     /gene="gstN"
                     /inference="ab initio prediction:AMIGene:2.0"
                     /locus_tag="RALGRv1_720007"
                     /EC_number="2.5.1.18"
                     /note="Evidence 2b : Function of strongly homologous gene;
                     Product type e : enzyme"
                     /transl_table=11
     gene            581690..581938
                     /locus_tag="RALGRv1_720008"
     CDS             581690..581938
                     /note="Evidence 5 : No homology to any previously reported
                     sequences"
                     /locus_tag="RALGRv1_720008"
                     /inference="ab initio prediction:AMIGene:2.0"
                     /product="protein of unknown function"
                     /transl_table=11
     gene            582049..583530
                     /locus_tag="RALGRv1_720009"
     CDS             582049..583530
                     /product="putative 6-phosphogluconolactonase"
                     /inference="ab initio prediction:AMIGene:2.0"
                     /locus_tag="RALGRv1_720009"
                     /transl_table=11
                     /note="Evidence 3 : Function proposed based on presence of
                     conserved amino acid motif, structural feature or limited
                     homology; Product type pe : putative enzyme"
                     /EC_number="3.1.1.31"
     gene            583760..583981
                     /locus_tag="RALGRv1_720010"
     CDS             583760..583981
                     /note="Evidence 4 : Homologs of previously reported genes
                     of unknown function"
                     /locus_tag="RALGRv1_720010"
                     /inference="ab initio prediction:AMIGene:2.0"
                     /product="conserved protein of unknown function; putative
                     signal peptide"
                     /transl_table=11
     gene            complement(584103..584423)
                     /locus_tag="RALGRv1_720011"
     CDS             complement(584103..584423)
                     /note="Evidence 3 : Function proposed based on presence of
                     conserved amino acid motif, structural feature or limited
                     homology; Product type pf : putative factor"
                     /locus_tag="RALGRv1_720011"
                     /inference="ab initio prediction:AMIGene:2.0"
                     /product="putative DNA-binding protein"
                     /transl_table=11
     gene            complement(584423..584833)
                     /locus_tag="RALGRv1_720012"
     CDS             complement(584423..584833)
                     /note="Evidence 5 : No homology to any previously reported
                     sequences"
                     /locus_tag="RALGRv1_720012"
                     /inference="ab initio prediction:AMIGene:2.0"
                     /product="protein of unknown function"
                     /transl_table=11
     gene            584802..586352
                     /locus_tag="RALGRv1_720013"
     CDS             584802..586352
                     /function="1.7.18 : Betaine biosynthesis"
                     /function="1.5.1.10 : Glycine"
                     /function="1.5.1.11 : Serine"
                     /function="1.5.1.8 : Threonine"
                     /product="choline dehydrogenase"
                     /inference="ab initio prediction:AMIGene:2.0"
                     /locus_tag="RALGRv1_720013"
                     /EC_number="1.1.99.1"
                     /note="Evidence 2b : Function of strongly homologous gene;
                     PubMedId : 12676692, 10712538; Product type e : enzyme"
                     /transl_table=11
     gene            complement(586551..587417)
                     /locus_tag="RALGRv1_730001"
     CDS             complement(586551..587417)
                     /note="Evidence 3 : Function proposed based on presence of
                     conserved amino acid motif, structural feature or limited
                     homology; Product type pe : putative enzyme"
                     /locus_tag="RALGRv1_730001"
                     /inference="ab initio prediction:AMIGene:2.0"
                     /product="putative metal-dependent hydrolase"
                     /transl_table=11
     gene            complement(587414..588166)
                     /locus_tag="RALGRv1_730002"
                     /gene="plsC"
     CDS             complement(587414..588166)
                     /function="1.5.4 : Fatty acid and phosphatidic acid"
                     /product="1-acyl-sn-glycerol-3-phosphate acyltransferase"
                     /gene="plsC"
                     /inference="ab initio prediction:AMIGene:2.0"
                     /locus_tag="RALGRv1_730002"
                     /EC_number="2.3.1.51"
                     /note="Evidence 2b : Function of strongly homologous gene;
                     Product type e : enzyme"
                     /transl_table=11
     gene            complement(588163..588762)
                     /locus_tag="RALGRv1_730003"
                     /gene="gmhB"
     CDS             complement(588163..588762)
                     /function="1.6.3.2 : Core region"
                     /product="D-glycero-D-manno-heptose 1,7-bisphosphate
                     phosphatase"
                     /gene="gmhB"
                     /inference="ab initio prediction:AMIGene:2.0"
                     /locus_tag="RALGRv1_730003"
                     /EC_number="3.1.3.-"
                     /EC_number="3.1.3.15"
                     /note="Evidence 2a : Function of homologous gene
                     experimentally demonstrated in an other organism; PubMedId
                     : 12101286; Product type e : enzyme"
                     /transl_table=11
     gene            complement(588783..590876)
                     /locus_tag="RALGRv1_730004"
                     /gene="glyS"
     CDS             complement(588783..590876)
                     /function="2.3.1 : Amino acid-activation"
                     /function="7.1 : Cytoplasm"
                     /product="glycine tRNA synthetase, beta subunit"
                     /gene="glyS"
                     /inference="ab initio prediction:AMIGene:2.0"
                     /locus_tag="RALGRv1_730004"
                     /EC_number="6.1.1.14"
                     /note="Evidence 2a : Function of homologous gene
                     experimentally demonstrated in an other organism; PubMedId
                     : 6309809; Product type e : enzyme"
                     /transl_table=11
     gene            complement(590940..591593)
                     /locus_tag="RALGRv1_730005"
     CDS             complement(590940..591593)
                     /note="Evidence 4 : Homologs of previously reported genes
                     of unknown function"
                     /locus_tag="RALGRv1_730005"
                     /inference="ab initio prediction:AMIGene:2.0"
                     /product="Conserved exported protein of unknown function"
                     /transl_table=11
     gene            complement(591590..592567)
                     /locus_tag="RALGRv1_730006"
                     /gene="glyQ"
     CDS             complement(591590..592567)
                     /function="2.3.1 : Amino acid-activation"
                     /function="7.1 : Cytoplasm"
                     /product="glycine tRNA synthetase, alpha subunit"
                     /gene="glyQ"
                     /inference="ab initio prediction:AMIGene:2.0"
                     /locus_tag="RALGRv1_730006"
                     /EC_number="6.1.1.14"
                     /note="Evidence 2a : Function of homologous gene
                     experimentally demonstrated in an other organism; PubMedId
                     : 6309809; Product type e : enzyme"
                     /transl_table=11
     gene            complement(592721..594232)
                     /locus_tag="RALGRv1_730007"
                     /gene="cutE"
     CDS             complement(592721..594232)
                     /function="1.6.10 : Lipoprotein"
                     /function="6.1 : Membrane"
                     /function="7.3 : Inner membrane"
                     /product="apolipoprotein N-acyltransferase, copper
                     homeostasis protein"
                     /gene="cutE"
                     /inference="ab initio prediction:AMIGene:2.0"
                     /locus_tag="RALGRv1_730007"
                     /EC_number="2.3.1.-"
                     /note="Evidence 2a : Function of homologous gene
                     experimentally demonstrated in an other organism; PubMedId
                     : 8344936; Product type e : enzyme"
                     /transl_table=11
     gene            complement(594312..595208)
                     /locus_tag="RALGRv1_730008"
                     /gene="corC"
     CDS             complement(594312..595208)
                     /function="4.2.A.47 : The Divalent Anion:Na+ Symporter
                     (DASS) Family"
                     /locus_tag="RALGRv1_730008"
                     /inference="ab initio prediction:AMIGene:2.0"
                     /product="Magnesium and cobalt efflux protein"
                     /transl_table=11
                     /note="Evidence 2b : Function of strongly homologous gene;
                     PubMedId : 1779764; Product type t : transporter"
                     /gene="corC"
     gene            594940..595776
                     /locus_tag="RALGRv1_730009"
     CDS             594940..595776
                     /note="Evidence 4 : Homologs of previously reported genes
                     of unknown function"
                     /locus_tag="RALGRv1_730009"
                     /inference="ab initio prediction:AMIGene:2.0"
                     /product="conserved membrane protein of unknown function"
                     /transl_table=11
     gene            complement(595399..596766)
                     /locus_tag="RALGRv1_730010"
     CDS             complement(595399..596766)
                     /note="Evidence 4 : Homologs of previously reported genes
                     of unknown function"
                     /locus_tag="RALGRv1_730010"
                     /inference="ab initio prediction:AMIGene:2.0"
                     /product="conserved exported protein of unknown function"
                     /transl_table=11
     gene            596135..596326
                     /locus_tag="RALGRv1_730011"
     CDS             596135..596326
                     /note="Evidence 5 : No homology to any previously reported
                     sequences"
                     /locus_tag="RALGRv1_730011"
                     /inference="ab initio prediction:AMIGene:2.0"
                     /product="protein of unknown function"
                     /transl_table=11
     gene            complement(597159..597923)
                     /locus_tag="RALGRv1_730012"
     CDS             complement(597159..597923)
                     /function="1 : Metabolism"
                     /product="Putative metalloprotease"
                     /inference="ab initio prediction:AMIGene:2.0"
                     /locus_tag="RALGRv1_730012"
                     /EC_number="3.4.24.-"
                     /note="Evidence 3 : Function proposed based on presence of
                     conserved amino acid motif, structural feature or limited
                     homology; Product type pe : putative enzyme"
                     /transl_table=11
     gene            complement(597926..598918)
                     /locus_tag="RALGRv1_730013"
                     /gene="ybeZ"
     CDS             complement(597926..598918)
                     /function="5.5.6 : Other stresses (mechanical, nutritional,
                     oxidative)"
                     /locus_tag="RALGRv1_730013"
                     /inference="ab initio prediction:AMIGene:2.0"
                     /product="phosphate starvation-inducible ATPase, PhoH-like
                     protein"
                     /transl_table=11
                     /note="Evidence 2a : Function of homologous gene
                     experimentally demonstrated in an other organism; PubMedId
                     : 8444794; Product type e : enzyme"
                     /gene="ybeZ"
     gene            complement(598940..600322)
                     /locus_tag="RALGRv1_730014"
                     /gene="miaB"
     CDS             complement(598940..600322)
                     /function="2.2.3 : RNA modification"
                     /function="7.1 : Cytoplasm"
                     /locus_tag="RALGRv1_730014"
                     /inference="ab initio prediction:AMIGene:2.0"
                     /product="isopentenyl-adenosine A37 tRNA methylthiolase,
                     Fe-S protein"
                     /transl_table=11
                     /note="Evidence 2a : Function of homologous gene
                     experimentally demonstrated in an other organism; PubMedId
                     : 11882645, 15339930; Product type e : enzyme"
                     /gene="miaB"
     gene            complement(600392..600748)
                     /locus_tag="RALGRv1_730015"
     CDS             complement(600392..600748)
                     /note="Evidence 4 : Homologs of previously reported genes
                     of unknown function"
                     /locus_tag="RALGRv1_730015"
                     /inference="ab initio prediction:AMIGene:2.0"
                     /product="conserved exported protein of unknown function"
                     /transl_table=11
     gene            complement(600839..601840)
                     /locus_tag="RALGRv1_730016"
     CDS             complement(600839..601840)
                     /note="Evidence 3 : Function proposed based on presence of
                     conserved amino acid motif, structural feature or limited
                     homology; Product type pe : putative enzyme"
                     /locus_tag="RALGRv1_730016"
                     /inference="ab initio prediction:AMIGene:2.0"
                     /product="putative nad/fad-dependent oxidoreductase"
                     /transl_table=11
     gene            complement(601953..602852)
                     /locus_tag="RALGRv1_730017"
     CDS             complement(601953..602852)
                     /note="Evidence 3 : Function proposed based on presence of
                     conserved amino acid motif, structural feature or limited
                     homology; PubMedId : 16414958; Product type pt : putative
                     transporter"
                     /locus_tag="RALGRv1_730017"
                     /inference="ab initio prediction:AMIGene:2.0"
                     /product="putative outer membrane protein, OmpW family"
                     /transl_table=11
     gene            complement(603054..603959)
                     /locus_tag="RALGRv1_730018"
     CDS             complement(603054..603959)
                     /note="Evidence 4 : Homologs of previously reported genes
                     of unknown function"
                     /locus_tag="RALGRv1_730018"
                     /inference="ab initio prediction:AMIGene:2.0"
                     /product="conserved exported protein of unknown function"
                     /transl_table=11
     gene            complement(604004..605197)
                     /locus_tag="RALGRv1_730019"
     CDS             complement(604004..605197)
                     /EC_number="6.2.1.3"
                     /product="acyl-CoA synthetase (long-chain-fatty-acid--CoA
                     ligase) (fragment)"
                     /inference="ab initio prediction:AMIGene:2.0"
                     /locus_tag="RALGRv1_730019"
                     /transl_table=11
     gene            complement(605026..605385)
                     /locus_tag="RALGRv1_730020"
     CDS             complement(605026..605385)
                     /note="Evidence 5 : No homology to any previously reported
                     sequences"
                     /locus_tag="RALGRv1_730020"
                     /inference="ab initio prediction:AMIGene:2.0"
                     /product="protein of unknown function"
                     /transl_table=11
     gene            complement(605469..605666)
                     /locus_tag="RALGRv1_730021"
     CDS             complement(605469..605666)
                     /note="Evidence 5 : No homology to any previously reported
                     sequences"
                     /locus_tag="RALGRv1_730021"
                     /inference="ab initio prediction:AMIGene:2.0"
                     /product="protein of unknown function"
                     /transl_table=11
     gene            complement(605679..607091)
                     /locus_tag="RALGRv1_730022"
                     /gene="fabG"
     CDS             complement(605679..607091)
                     /product="3-ketoacyl-(Acyl-carrier-protein) reductase"
                     /gene="fabG"
                     /inference="ab initio prediction:AMIGene:2.0"
                     /locus_tag="RALGRv1_730022"
                     /EC_number="1.1.1.100"
                     /note="Evidence 2b : Function of strongly homologous gene;
                     Product type e : enzyme"
                     /transl_table=11
     gene            complement(607107..609614)
                     /locus_tag="RALGRv1_730023"
                     /gene="fadE"
     CDS             complement(607107..609614)
                     /product="Acyl-coenzyme A dehydrogenase"
                     /gene="fadE"
                     /inference="ab initio prediction:AMIGene:2.0"
                     /locus_tag="RALGRv1_730023"
                     /EC_number="1.3.99.-"
                     /note="Evidence 2b : Function of strongly homologous gene;
                     Product type e : enzyme"
                     /transl_table=11
     gene            complement(609702..610748)
                     /locus_tag="RALGRv1_730024"
     CDS             complement(609702..610748)
                     /function="3.1.2 : Transcriptional level"
                     /locus_tag="RALGRv1_730024"
                     /inference="ab initio prediction:AMIGene:2.0"
                     /product="putative transcriptional regulator, TetR family"
                     /transl_table=11
                     /note="Evidence 3 : Function proposed based on presence of
                     conserved amino acid motif, structural feature or limited
                     homology; Product type pr : putative regulator"
     gene            611344..612987
                     /locus_tag="RALGRv1_730025"
                     /gene="rhlE"
     CDS             611344..612987
                     /function="2.2.3 : RNA modification"
                     /function="1.2.1 : RNA"
                     /product="ATP-dependent RNA helicase hydrolase"
                     /gene="rhlE"
                     /inference="ab initio prediction:AMIGene:2.0"
                     /locus_tag="RALGRv1_730025"
                     /EC_number="3.6.1.-"
                     /note="Evidence 2a : Function of homologous gene
                     experimentally demonstrated in an other organism; PubMedId
                     : 15554979; Product type e : enzyme"
                     /transl_table=11
     gene            612993..614039
                     /locus_tag="RALGRv1_730026"
     CDS             612993..614039
                     /function="5.6.4 : Drug resistance/sensitivity"
                     /product="putative aminoglycoside phosphotransferase,
                     similar to RdoA protein"
                     /inference="ab initio prediction:AMIGene:2.0"
                     /locus_tag="RALGRv1_730026"
                     /EC_number="2.7.-.-"
                     /note="Evidence 3 : Function proposed based on presence of
                     conserved amino acid motif, structural feature or limited
                     homology; Product type pe : putative enzyme"
                     /transl_table=11
     gene            complement(614093..614989)
                     /locus_tag="RALGRv1_730027"
     CDS             complement(614093..614989)
                     /note="Evidence 4 : Homologs of previously reported genes
                     of unknown function"
                     /locus_tag="RALGRv1_730027"
                     /inference="ab initio prediction:AMIGene:2.0"
                     /product="Conserved pirin-related protein"
                     /transl_table=11
     gene            615143..616060
                     /locus_tag="RALGRv1_730028"
     CDS             615143..616060
                     /note="Evidence 3 : Function proposed based on presence of
                     conserved amino acid motif, structural feature or limited
                     homology; Product type pr : putative regulator"
                     /locus_tag="RALGRv1_730028"
                     /inference="ab initio prediction:AMIGene:2.0"
                     /product="putative transcriptional regulator, LysR family"
                     /transl_table=11
     gene            616518..617258
                     /locus_tag="RALGRv1_730029"
     CDS             616518..617258
                     /note="Evidence 3 : Function proposed based on presence of
                     conserved amino acid motif, structural feature or limited
                     homology; Product type pr : putative regulator"
                     /locus_tag="RALGRv1_730029"
                     /inference="ab initio prediction:AMIGene:2.0"
                     /product="putative response regulator transcription
                     regulator protein"
                     /transl_table=11
     gene            complement(617337..617897)
                     /locus_tag="RALGRv1_730030"
     CDS             complement(617337..617897)
                     /note="Evidence 4 : Homologs of previously reported genes
                     of unknown function"
                     /locus_tag="RALGRv1_730030"
                     /inference="ab initio prediction:AMIGene:2.0"
                     /product="conserved protein of unknown function"
                     /transl_table=11
     gene            complement(617924..619120)
                     /locus_tag="RALGRv1_730031"
     CDS             complement(617924..619120)
                     /product="putative oxidoreductase protein"
                     /inference="ab initio prediction:AMIGene:2.0"
                     /locus_tag="RALGRv1_730031"
                     /transl_table=11
                     /note="Evidence 3 : Function proposed based on presence of
                     conserved amino acid motif, structural feature or limited
                     homology; Product type pe : putative enzyme"
                     /EC_number="1.-.-.-"
     gene            619274..619336
                     /locus_tag="RALGRv1_730032"
     CDS             619274..619336
                     /note="Evidence 5 : No homology to any previously reported
                     sequences"
                     /locus_tag="RALGRv1_730032"
                     /inference="ab initio prediction:AMIGene:2.0"
                     /product="protein of unknown function"
                     /transl_table=11
     gene            619596..619808
                     /locus_tag="RALGRv1_730033"
     CDS             619596..619808
                     /note="Evidence 4 : Homologs of previously reported genes
                     of unknown function"
                     /locus_tag="RALGRv1_730033"
                     /inference="ab initio prediction:AMIGene:2.0"
                     /product="conserved exported protein of unknown function"
                     /transl_table=11
     gene            complement(619953..620204)
                     /locus_tag="RALGRv1_730034"
     CDS             complement(619953..620204)
                     /EC_number="2.-.-.-"
                     /product="Transferase protein (fragment)"
                     /inference="ab initio prediction:AMIGene:2.0"
                     /locus_tag="RALGRv1_730034"
                     /transl_table=11
     gene            complement(620873..626008)
                     /locus_tag="RALGRv1_740001"
     CDS             complement(620873..626008)
                     /note="Evidence 3 : Function proposed based on presence of
                     conserved amino acid motif, structural feature or limited
                     homology"
                     /locus_tag="RALGRv1_740001"
                     /inference="ab initio prediction:AMIGene:2.0"
                     /product="Putative rhs-related protein (fragment)"
                     /transl_table=11
     gene            626485..626919
                     /locus_tag="RALGRv1_740002"
                     /gene="gspG"
     CDS             626485..626919
                     /locus_tag="RALGRv1_740002"
                     /inference="ab initio prediction:AMIGene:2.0"
                     /product="General secretion type II pathway protein G"
                     /transl_table=11
                     /note="Evidence 2b : Function of strongly homologous gene;
                     PubMedId : 12754241; Product type t : transporter"
                     /gene="gspG"
     gene            626932..628119
                     /locus_tag="RALGRv1_740003"
                     /gene="gspF"
     CDS             626932..628119
                     /locus_tag="RALGRv1_740003"
                     /inference="ab initio prediction:AMIGene:2.0"
                     /product="General secretion pathway protein F"
                     /transl_table=11
                     /note="Evidence 2b : Function of strongly homologous gene;
                     Product type m : membrane component"
                     /gene="gspF"
     gene            628116..629801
                     /locus_tag="RALGRv1_740004"
                     /gene="gspE"
     CDS             628116..629801
                     /locus_tag="RALGRv1_740004"
                     /inference="ab initio prediction:AMIGene:2.0"
                     /product="type II secretion system protein E"
                     /transl_table=11
                     /note="Evidence 2b : Function of strongly homologous gene;
                     PubMedId : 11266368; Product type t : transporter"
                     /gene="gspE"
     gene            629798..630643
                     /locus_tag="RALGRv1_740005"
     CDS             629798..630643
                     /note="Evidence 4 : Homologs of previously reported genes
                     of unknown function"
                     /locus_tag="RALGRv1_740005"
                     /inference="ab initio prediction:AMIGene:2.0"
                     /product="conserved protein of unknown function"
                     /transl_table=11
     gene            630643..631161
                     /locus_tag="RALGRv1_740006"
     CDS             630643..631161
                     /note="Evidence 4 : Homologs of previously reported genes
                     of unknown function"
                     /locus_tag="RALGRv1_740006"
                     /inference="ab initio prediction:AMIGene:2.0"
                     /product="conserved exported protein of unknown function"
                     /transl_table=11
     gene            631158..631700
                     /locus_tag="RALGRv1_740007"
     CDS             631158..631700
                     /note="Evidence 4 : Homologs of previously reported genes
                     of unknown function"
                     /locus_tag="RALGRv1_740007"
                     /inference="ab initio prediction:AMIGene:2.0"
                     /product="conserved protein of unknown function"
                     /transl_table=11
     gene            631697..632209
                     /locus_tag="RALGRv1_740008"
     CDS             631697..632209
                     /note="Evidence 4 : Homologs of previously reported genes
                     of unknown function"
                     /locus_tag="RALGRv1_740008"
                     /inference="ab initio prediction:AMIGene:2.0"
                     /product="conserved exported protein of unknown function"
                     /transl_table=11
     gene            632206..634470
                     /locus_tag="RALGRv1_740009"
     CDS             632206..634470
                     /note="Evidence 2b : Function of strongly homologous gene;
                     Product type m : membrane component"
                     /locus_tag="RALGRv1_740009"
                     /inference="ab initio prediction:AMIGene:2.0"
                     /product="secretion type II protein related to gspD
                     (secretin) protein"
                     /transl_table=11
     gene            634467..634985
                     /locus_tag="RALGRv1_740010"
     CDS             634467..634985
                     /note="Evidence 2b : Function of strongly homologous gene;
                     Product type m : membrane component"
                     /locus_tag="RALGRv1_740010"
                     /inference="ab initio prediction:AMIGene:2.0"
                     /product="General secretion pathway gspg related
                     transmembrane protein"
                     /transl_table=11
     gene            634990..635379
                     /locus_tag="RALGRv1_740011"
     CDS             634990..635379
                     /note="Evidence 2b : Function of strongly homologous gene;
                     Product type m : membrane component"
                     /locus_tag="RALGRv1_740011"
                     /inference="ab initio prediction:AMIGene:2.0"
                     /product="general secretion pathway gspg related
                     transmembrane protein (Type II secretory pathway)"
                     /transl_table=11
     gene            635366..635872
                     /locus_tag="RALGRv1_740012"
     CDS             635366..635872
                     /note="Evidence 4 : Homologs of previously reported genes
                     of unknown function"
                     /locus_tag="RALGRv1_740012"
                     /inference="ab initio prediction:AMIGene:2.0"
                     /product="conserved exported protein of unknown function"
                     /transl_table=11
     gene            complement(636020..636469)
                     /locus_tag="RALGRv1_740013"
     CDS             complement(636020..636469)
                     /note="Evidence 3 : Function proposed based on presence of
                     conserved amino acid motif, structural feature or limited
                     homology; Product type pe : putative enzyme"
                     /locus_tag="RALGRv1_740013"
                     /inference="ab initio prediction:AMIGene:2.0"
                     /product="putative acetyltransferase"
                     /transl_table=11
     gene            637617..638210
                     /locus_tag="RALGRv1_750001"
     CDS             637617..638210
                     /note="Evidence 4 : Homologs of previously reported genes
                     of unknown function"
                     /locus_tag="RALGRv1_750001"
                     /inference="ab initio prediction:AMIGene:2.0"
                     /product="conserved protein of unknown function, DUF886"
                     /transl_table=11
     gene            complement(638285..638569)
                     /locus_tag="RALGRv1_750002"
                     /gene="hupB"
     CDS             complement(638285..638569)
                     /function="2.1.1 : DNA replication"
                     /function="2.3.7 : Nucleoproteins, basic proteins"
                     /function="3.1.3.1 : Translation attenuation and
                     efficiency"
                     /function="7.1 : Cytoplasm"
                     /locus_tag="RALGRv1_750002"
                     /inference="ab initio prediction:AMIGene:2.0"
                     /product="DNA-binding protein HU-beta, NS1 (HU-1), plays a
                     role in DNA replication and in rpo translation"
                     /transl_table=11
                     /note="Evidence 2a : Function of homologous gene
                     experimentally demonstrated in an other organism; PubMedId
                     : 6793399, 9367749; Product type f : factor"
                     /gene="hupB"
     gene            638871..639623
                     /locus_tag="RALGRv1_750003"
     CDS             638871..639623
                     /note="Evidence 4 : Homologs of previously reported genes
                     of unknown function"
                     /locus_tag="RALGRv1_750003"
                     /inference="ab initio prediction:AMIGene:2.0"
                     /product="conserved protein of unknown function,
                     nad-dependent epimerase/dehydratase domain"
                     /transl_table=11
     gene            complement(639651..640979)
                     /locus_tag="RALGRv1_750004"
                     /gene="proP"
     CDS             complement(639651..640979)
                     /function="4.2.A.1 : The Major Facilitator Superfamily
                     (MFS)"
                     /function="1.5.1.4 : Proline"
                     /function="5.5.1 : Osmotic pressure"
                     /locus_tag="RALGRv1_750004"
                     /inference="ab initio prediction:AMIGene:2.0"
                     /product="proline/glycine betaine transporter, Major
                     facilitator superfamily"
                     /transl_table=11
                     /note="Evidence 2b : Function of strongly homologous gene;
                     PubMedId : 12525168; Product type t : transporter"
                     /gene="proP"
     gene            641161..641463
                     /locus_tag="RALGRv1_750005"
     CDS             641161..641463
                     /note="Evidence 4 : Homologs of previously reported genes
                     of unknown function"
                     /locus_tag="RALGRv1_750005"
                     /inference="ab initio prediction:AMIGene:2.0"
                     /product="conserved exported protein of unknown function"
                     /transl_table=11
     gene            641598..643007
                     /locus_tag="RALGRv1_750006"
     CDS             641598..643007
                     /function="4.2.A.8 : The Gluconate:H+ Symporter (GntP)
                     Family"
                     /locus_tag="RALGRv1_750006"
                     /inference="ab initio prediction:AMIGene:2.0"
                     /product="putative permease"
                     /transl_table=11
                     /note="Evidence 3 : Function proposed based on presence of
                     conserved amino acid motif, structural feature or limited
                     homology; Product type pt : putative transporter"
     gene            complement(643072..643512)
                     /locus_tag="RALGRv1_750007"
     CDS             complement(643072..643512)
                     /note="Evidence 4 : Homologs of previously reported genes
                     of unknown function"
                     /locus_tag="RALGRv1_750007"
                     /inference="ab initio prediction:AMIGene:2.0"
                     /product="conserved exported protein of unknown function"
                     /transl_table=11
     gene            complement(643669..644481)
                     /locus_tag="RALGRv1_750008"
     CDS             complement(643669..644481)
                     /note="Evidence 4 : Homologs of previously reported genes
                     of unknown function"
                     /locus_tag="RALGRv1_750008"
                     /inference="ab initio prediction:AMIGene:2.0"
                     /product="conserved membrane protein of unknown function"
                     /transl_table=11
     gene            complement(644510..646072)
                     /locus_tag="RALGRv1_750009"
     CDS             complement(644510..646072)
                     /function="4.3.A.1.m : membrane component"
                     /locus_tag="RALGRv1_750009"
                     /inference="ab initio prediction:AMIGene:2.0"
                     /product="putative ABC-type glycine betaine transport
                     system, Substrate-binding inner membrane component"
                     /transl_table=11
                     /note="Evidence 3 : Function proposed based on presence of
                     conserved amino acid motif, structural feature or limited
                     homology; Product type pt : putative transporter"
     gene            complement(646054..647262)
                     /locus_tag="RALGRv1_750010"
     CDS             complement(646054..647262)
                     /note="Evidence 3 : Function proposed based on presence of
                     conserved amino acid motif, structural feature or limited
                     homology; Product type pe : putative enzyme"
                     /locus_tag="RALGRv1_750010"
                     /inference="ab initio prediction:AMIGene:2.0"
                     /product="putative metal-dependent phosphohydrolase, HD
                     region"
                     /transl_table=11
     gene            complement(647619..647861)
                     /locus_tag="RALGRv1_750011"
     CDS             complement(647619..647861)
                     /note="Evidence 4 : Homologs of previously reported genes
                     of unknown function"
                     /locus_tag="RALGRv1_750011"
                     /inference="ab initio prediction:AMIGene:2.0"
                     /product="conserved exported protein of unknown function"
                     /transl_table=11
     gene            648295..649101
                     /locus_tag="RALGRv1_750012"
     CDS             648295..649101
                     /note="Evidence 4 : Homologs of previously reported genes
                     of unknown function"
                     /locus_tag="RALGRv1_750012"
                     /inference="ab initio prediction:AMIGene:2.0"
                     /product="conserved protein of unknown function"
                     /transl_table=11
     gene            complement(649140..649943)
                     /locus_tag="RALGRv1_750013"
                     /gene="pheC"
     CDS             complement(649140..649943)
                     /product="Cyclohexadienyl dehydratase precursor [Includes:
                     Prephenate dehydratase ; Arogenate dehydratase]"
                     /gene="pheC"
                     /inference="ab initio prediction:AMIGene:2.0"
                     /locus_tag="RALGRv1_750013"
                     /EC_number="4.2.1.51"
                     /note="Evidence 2b : Function of strongly homologous gene;
                     Product type e : enzyme"
                     /transl_table=11
     gene            complement(650007..650096)
                     /locus_tag="RALGRv1_750014"
     CDS             complement(650007..650096)
                     /note="Evidence 5 : No homology to any previously reported
                     sequences"
                     /locus_tag="RALGRv1_750014"
                     /inference="ab initio prediction:AMIGene:2.0"
                     /product="protein of unknown function"
                     /transl_table=11
     gene            650563..651579
                     /locus_tag="RALGRv1_750015"
     CDS             650563..651579
                     /note="Evidence 3 : Function proposed based on presence of
                     conserved amino acid motif, structural feature or limited
                     homology; Product type pt : putative transporter"
                     /locus_tag="RALGRv1_750015"
                     /inference="ab initio prediction:AMIGene:2.0"
                     /product="putative TRAP dicarboxylate transporter-DctP
                     subunit precursor"
                     /transl_table=11
     gene            651678..651947
                     /locus_tag="RALGRv1_750016"
     CDS             651678..651947
                     /note="Evidence 4 : Homologs of previously reported genes
                     of unknown function"
                     /locus_tag="RALGRv1_750016"
                     /inference="ab initio prediction:AMIGene:2.0"
                     /product="conserved protein of unknown function"
                     /transl_table=11
     gene            complement(651960..653285)
                     /locus_tag="RALGRv1_750017"
     CDS             complement(651960..653285)
                     /note="Evidence 4 : Homologs of previously reported genes
                     of unknown function"
                     /locus_tag="RALGRv1_750017"
                     /inference="ab initio prediction:AMIGene:2.0"
                     /product="conserved protein of unknown function, HipA
                     domain"
                     /transl_table=11
     gene            complement(653882..654814)
                     /locus_tag="RALGRv1_750018"
     CDS             complement(653882..654814)
                     /note="Evidence 4 : Homologs of previously reported genes
                     of unknown function"
                     /locus_tag="RALGRv1_750018"
                     /inference="ab initio prediction:AMIGene:2.0"
                     /product="conserved membrane protein of unknown function,
                     DUF6, putative transporter"
                     /transl_table=11
     gene            complement(654913..655470)
                     /locus_tag="RALGRv1_750019"
                     /gene="ogt"
     CDS             complement(654913..655470)
                     /product="Methylated-DNA--[protein]-cysteine
                     S-methyltransferase"
                     /gene="ogt"
                     /inference="ab initio prediction:AMIGene:2.0"
                     /locus_tag="RALGRv1_750019"
                     /EC_number="2.1.1.63"
                     /note="Evidence 2b : Function of strongly homologous gene;
                     PubMedId : 7883708; Product type e : enzyme"
                     /transl_table=11
     gene            complement(655467..657017)
                     /locus_tag="RALGRv1_750020"
     CDS             complement(655467..657017)
                     /note="Evidence 3 : Function proposed based on presence of
                     conserved amino acid motif, structural feature or limited
                     homology; Product type pe : putative enzyme"
                     /locus_tag="RALGRv1_750020"
                     /inference="ab initio prediction:AMIGene:2.0"
                     /product="Putative regulatory protein ada (Regulatory
                     protein of adaptative response) [Includes:
                     Methylated-DNA--protein-cysteine methyltransferase
                     (O-6-methylguanine-DNA alkyltransferase)]"
                     /transl_table=11
     gene            657096..657842
                     /locus_tag="RALGRv1_750021"
     CDS             657096..657842
                     /product="putative oxidoreductase (YgfF)"
                     /inference="ab initio prediction:AMIGene:2.0"
                     /locus_tag="RALGRv1_750021"
                     /transl_table=11
                     /note="Evidence 3 : Function proposed based on presence of
                     conserved amino acid motif, structural feature or limited
                     homology; Product type pe : putative enzyme"
                     /EC_number="1.-.-.-"
     gene            complement(657852..658739)
                     /locus_tag="RALGRv1_750022"
     CDS             complement(657852..658739)
                     /note="Evidence 4 : Homologs of previously reported genes
                     of unknown function"
                     /locus_tag="RALGRv1_750022"
                     /inference="ab initio prediction:AMIGene:2.0"
                     /product="conserved protein of unknown function, putative
                     zinc metallopeptidase"
                     /transl_table=11
     gene            658967..659581
                     /locus_tag="RALGRv1_750023"
     CDS             658967..659581
                     /note="Evidence 4 : Homologs of previously reported genes
                     of unknown function"
                     /locus_tag="RALGRv1_750023"
                     /inference="ab initio prediction:AMIGene:2.0"
                     /product="conserved protein of unknown function"
                     /transl_table=11
     gene            complement(659604..660479)
                     /locus_tag="RALGRv1_750024"
                     /gene="dapA"
     CDS             complement(659604..660479)
                     /product="Dihydrodipicolinate synthase"
                     /gene="dapA"
                     /inference="ab initio prediction:AMIGene:2.0"
                     /locus_tag="RALGRv1_750024"
                     /EC_number="4.2.1.52"
                     /note="Evidence 2b : Function of strongly homologous gene;
                     Product type e : enzyme"
                     /transl_table=11
     gene            complement(660494..660868)
                     /locus_tag="RALGRv1_750025"
     CDS             complement(660494..660868)
                     /note="Evidence 4 : Homologs of previously reported genes
                     of unknown function"
                     /locus_tag="RALGRv1_750025"
                     /inference="ab initio prediction:AMIGene:2.0"
                     /product="conserved exported protein of unknown function"
                     /transl_table=11
     gene            complement(661093..662721)
                     /locus_tag="RALGRv1_750026"
     CDS             complement(661093..662721)
                     /function="1.5.1 : Amino acids"
                     /product="Gamma-glutamyltransferase"
                     /inference="ab initio prediction:AMIGene:2.0"
                     /locus_tag="RALGRv1_750026"
                     /EC_number="2.3.2.2"
                     /note="Evidence 2b : Function of strongly homologous gene;
                     Product type e : enzyme"
                     /transl_table=11
     gene            662853..663263
                     /locus_tag="RALGRv1_750027"
     CDS             662853..663263
                     /note="Evidence 4 : Homologs of previously reported genes
                     of unknown function"
                     /locus_tag="RALGRv1_750027"
[truncated: 9,868,468 more chars]
