# Supplementary material for: Comparative genomic analysis of Ralstonia solanacearum reveals candidate genes for host specificity
Source: BMC Genomics. 2015 Apr 8;16(1):270. doi: 10.1186/s12864-015-1474-8 (PMC4396162; doi:10.1186/s12864-015-1474-8)
Supplement: Additional file 5: — Annotations files (.gb). Annotations are formatted in genbank format. [file 12864_2015_1474_MOESM5_ESM.zip › ISBSF1503.gb]

LOCUS       RALBFv1              5514504 bp    DNA              UNA 01-FEB-2015
DEFINITION  Ralstonia solanacearum IBSBF1503
KEYWORDS    .
SOURCE      Ralstonia solanacearum IBSBF1503 (phylotype IIB-4)
  ORGANISM  Ralstonia solanacearum
            Bacteria; Proteobacteria; Betaproteobacteria; Burkholderiales;
            Burkholderiaceae; Ralstonia.
FEATURES             Location/Qualifiers
     source          1..5514504
                     /organism="Ralstonia solanacearum"
                     /mol_type="genomic DNA"
                     /strain="IBSBF1503"
     gene            722..807
                     /locus_tag="RALBFv1_tRNA1"
     tRNA            722..807
                     /locus_tag="RALBFv1_tRNA1"
                     /inference="profile:tRNAscan:1.23"
                     /product="Tyr tRNA"
     gene            865..938
                     /locus_tag="RALBFv1_tRNA2"
     tRNA            865..938
                     /locus_tag="RALBFv1_tRNA2"
                     /inference="profile:tRNAscan:1.23"
                     /product="Gly tRNA"
     gene            960..1034
                     /locus_tag="RALBFv1_tRNA3"
     tRNA            960..1034
                     /locus_tag="RALBFv1_tRNA3"
                     /inference="profile:tRNAscan:1.23"
                     /product="Thr tRNA"
     gene            complement(1193..1291)
                     /locus_tag="RALBFv1_40001"
     CDS             complement(1193..1291)
                     /note="Evidence 5 : No homology to any previously reported
                     sequences"
                     /locus_tag="RALBFv1_40001"
                     /inference="ab initio prediction:AMIGene:2.0"
                     /product="protein of unknown function"
                     /transl_table=11
     gene            1426..1527
                     /locus_tag="RALBFv1_50001"
     CDS             1426..1527
                     /note="Evidence 5 : No homology to any previously reported
                     sequences"
                     /locus_tag="RALBFv1_50001"
                     /inference="ab initio prediction:AMIGene:2.0"
                     /product="protein of unknown function"
                     /transl_table=11
     gene            4283..5269
                     /locus_tag="RALBFv1_160001"
                     /gene="H"
     CDS             4283..5269
                     /locus_tag="RALBFv1_160001"
                     /gene="H"
                     /inference="ab initio prediction:AMIGene:2.0"
                     /product="Spike protein H"
                     /transl_table=11
     gene            5333..6874
                     /locus_tag="RALBFv1_160002"
                     /gene="A"
     CDS             5333..6874
                     /product="Replication-associated protein A"
                     /inference="ab initio prediction:AMIGene:2.0"
                     /locus_tag="RALBFv1_160002"
                     /transl_table=11
                     /EC_number="3.1.21.-"
                     /EC_number="6.5.1.1"
                     /gene="A"
     gene            6853..7131
                     /locus_tag="RALBFv1_160003"
                     /gene="C"
     CDS             6853..7131
                     /locus_tag="RALBFv1_160003"
                     /gene="C"
                     /inference="ab initio prediction:AMIGene:2.0"
                     /product="C protein"
                     /transl_table=11
     gene            7258..7326
                     /locus_tag="RALBFv1_160004"
     CDS             7258..7326
                     /note="Evidence 5 : No homology to any previously reported
                     sequences"
                     /locus_tag="RALBFv1_160004"
                     /inference="ab initio prediction:AMIGene:2.0"
                     /product="protein of unknown function"
                     /transl_table=11
     gene            complement(8510..8905)
                     /locus_tag="RALBFv1_160005"
     CDS             complement(8510..8905)
                     /note="Evidence 5 : No homology to any previously reported
                     sequences"
                     /locus_tag="RALBFv1_160005"
                     /inference="ab initio prediction:AMIGene:2.0"
                     /product="protein of unknown function"
                     /transl_table=11
     gene            9464..10210
                     /locus_tag="RALBFv1_170001"
     CDS             9464..10210
                     /product="putative tartrate dehydrogenase/decarboxylase
                     (TDH) (D-malate dehydrogenase [decarboxylating])(ttuC)
                     (fragment)"
                     /inference="ab initio prediction:AMIGene:2.0"
                     /locus_tag="RALBFv1_170001"
                     /EC_number="4.1.1.73"
                     /note="Evidence 3 : Function proposed based on presence of
                     conserved amino acid motif, structural feature or limited
                     homology"
                     /transl_table=11
     gene            10332..11786
                     /locus_tag="RALBFv1_180001"
     CDS             10332..11786
                     /product="transcription-repair ATP-dependent coupling
                     factor, helicase (fragment)"
                     /transl_table=11
                     /inference="ab initio prediction:AMIGene:2.0"
                     /locus_tag="RALBFv1_180001"
                     /EC_number="3.6.1.-"
     gene            complement(11885..12664)
                     /locus_tag="RALBFv1_190001"
     CDS             complement(11885..12664)
                     /locus_tag="RALBFv1_190001"
                     /inference="ab initio prediction:AMIGene:2.0"
                     /product="hypothethical protein (modular protein)"
                     /transl_table=11
     gene            complement(12805..13395)
                     /locus_tag="RALBFv1_200001"
     CDS             complement(12805..13395)
                     /note="Evidence 5 : No homology to any previously reported
                     sequences"
                     /locus_tag="RALBFv1_200001"
                     /inference="ab initio prediction:AMIGene:2.0"
                     /product="protein of unknown function"
                     /transl_table=11
     gene            complement(13304..13894)
                     /locus_tag="RALBFv1_200002"
     CDS             complement(13304..13894)
                     /note="Evidence 5 : No homology to any previously reported
                     sequences"
                     /locus_tag="RALBFv1_200002"
                     /inference="ab initio prediction:AMIGene:2.0"
                     /product="protein of unknown function"
                     /transl_table=11
     gene            14417..14713
                     /locus_tag="RALBFv1_220001"
     CDS             14417..14713
                     /note="Evidence 4 : Homologs of previously reported genes
                     of unknown function"
                     /locus_tag="RALBFv1_220001"
                     /inference="ab initio prediction:AMIGene:2.0"
                     /product="conserved protein of unknown function"
                     /transl_table=11
     gene            complement(14765..15103)
                     /locus_tag="RALBFv1_220002"
     CDS             complement(14765..15103)
                     /note="Evidence 4 : Homologs of previously reported genes
                     of unknown function"
                     /locus_tag="RALBFv1_220002"
                     /inference="ab initio prediction:AMIGene:2.0"
                     /product="conserved protein of unknown function"
                     /transl_table=11
     gene            15301..15801
                     /locus_tag="RALBFv1_230001"
     CDS             15301..15801
                     /locus_tag="RALBFv1_230001"
                     /inference="ab initio prediction:AMIGene:2.0"
                     /product="transposase (fragment)"
                     /transl_table=11
     gene            15919..16497
                     /locus_tag="RALBFv1_240001"
                     /pseudo
     CDS             15919..16497
                     /product="fragment of putative Site-specific
                     DNA-methyltransferase (part 1)"
                     /inference="ab initio prediction:AMIGene:2.0"
                     /pseudo
                     /locus_tag="RALBFv1_240001"
                     /EC_number="2.1.1.113"
                     /note="Evidence 3 : Function proposed based on presence of
                     conserved amino acid motif, structural feature or limited
                     homology; Product type pe : putative enzyme"
                     /transl_table=11
     gene            complement(16591..17313)
                     /locus_tag="RALBFv1_250001"
     CDS             complement(16591..17313)
                     /note="Evidence 3 : Function proposed based on presence of
                     conserved amino acid motif, structural feature or limited
                     homology"
                     /locus_tag="RALBFv1_250001"
                     /inference="ab initio prediction:AMIGene:2.0"
                     /product="putative hemagglutinin-related signal peptide
                     protein (fragment)"
                     /transl_table=11
     gene            17518..17676
                     /locus_tag="RALBFv1_260001"
     CDS             17518..17676
                     /note="Evidence 5 : No homology to any previously reported
                     sequences"
                     /locus_tag="RALBFv1_260001"
                     /inference="ab initio prediction:AMIGene:2.0"
                     /product="protein of unknown function"
                     /transl_table=11
     gene            18021..18209
                     /locus_tag="RALBFv1_270001"
     CDS             18021..18209
                     /note="Evidence 4 : Homologs of previously reported genes
                     of unknown function"
                     /locus_tag="RALBFv1_270001"
                     /inference="ab initio prediction:AMIGene:2.0"
                     /product="conserved protein of unknown function"
                     /transl_table=11
     gene            complement(18564..18644)
                     /locus_tag="RALBFv1_290001"
     CDS             complement(18564..18644)
                     /note="Evidence 5 : No homology to any previously reported
                     sequences"
                     /locus_tag="RALBFv1_290001"
                     /inference="ab initio prediction:AMIGene:2.0"
                     /product="protein of unknown function"
                     /transl_table=11
     gene            18863..18970
                     /locus_tag="RALBFv1_300001"
                     /pseudo
     CDS             18863..18970
                     /product="fragment of putative Site-specific
                     DNA-methyltransferase (part 2)"
                     /inference="ab initio prediction:AMIGene:2.0"
                     /pseudo
                     /locus_tag="RALBFv1_300001"
                     /EC_number="2.1.1.113"
                     /note="Evidence 3 : Function proposed based on presence of
                     conserved amino acid motif, structural feature or limited
                     homology; Product type pe : putative enzyme"
                     /transl_table=11
     gene            complement(19062..19331)
                     /locus_tag="RALBFv1_310001"
     CDS             complement(19062..19331)
                     /note="Evidence 5 : No homology to any previously reported
                     sequences"
                     /locus_tag="RALBFv1_310001"
                     /inference="ab initio prediction:AMIGene:2.0"
                     /product="protein of unknown function"
                     /transl_table=11
     gene            complement(19718..19813)
                     /locus_tag="RALBFv1_330001"
     CDS             complement(19718..19813)
                     /note="Evidence 5 : No homology to any previously reported
                     sequences"
                     /locus_tag="RALBFv1_330001"
                     /inference="ab initio prediction:AMIGene:2.0"
                     /product="protein of unknown function"
                     /transl_table=11
     gene            19964..20245
                     /locus_tag="RALBFv1_340001"
     CDS             19964..20245
                     /note="Evidence 5 : No homology to any previously reported
                     sequences"
                     /locus_tag="RALBFv1_340001"
                     /inference="ab initio prediction:AMIGene:2.0"
                     /product="exported protein of unknown function"
                     /transl_table=11
     gene            20365..20496
                     /locus_tag="RALBFv1_350001"
     CDS             20365..20496
                     /note="Evidence 5 : No homology to any previously reported
                     sequences"
                     /locus_tag="RALBFv1_350001"
                     /inference="ab initio prediction:AMIGene:2.0"
                     /product="protein of unknown function"
                     /transl_table=11
     gene            complement(20590..20796)
                     /locus_tag="RALBFv1_360001"
                     /pseudo
     CDS             complement(20590..20796)
                     /locus_tag="RALBFv1_360001"
                     /inference="ab initio prediction:AMIGene:2.0"
                     /pseudo
                     /product="fragment of putative bacteriophage-related
                     protein (part 2)"
                     /transl_table=11
                     /note="Evidence 3 : Function proposed based on presence of
                     conserved amino acid motif, structural feature or limited
                     homology; Product type h : extrachromosomal origin"
     gene            21057..21137
                     /locus_tag="RALBFv1_370001"
     CDS             21057..21137
                     /note="Evidence 5 : No homology to any previously reported
                     sequences"
                     /locus_tag="RALBFv1_370001"
                     /inference="ab initio prediction:AMIGene:2.0"
                     /product="protein of unknown function"
                     /transl_table=11
     gene            complement(21232..21441)
                     /locus_tag="RALBFv1_380001"
     CDS             complement(21232..21441)
                     /note="Evidence 5 : No homology to any previously reported
                     sequences"
                     /locus_tag="RALBFv1_380001"
                     /inference="ab initio prediction:AMIGene:2.0"
                     /product="protein of unknown function"
                     /transl_table=11
     gene            21688..21897
                     /locus_tag="RALBFv1_390001"
                     /pseudo
     CDS             21688..21897
                     /locus_tag="RALBFv1_390001"
                     /inference="ab initio prediction:AMIGene:2.0"
                     /pseudo
                     /product="fragment of putative bacteriophage-related
                     protein (part 2)"
                     /transl_table=11
                     /note="Evidence 3 : Function proposed based on presence of
                     conserved amino acid motif, structural feature or limited
                     homology; Product type h : extrachromosomal origin"
     gene            complement(21991..22086)
                     /locus_tag="RALBFv1_400001"
     CDS             complement(21991..22086)
                     /note="Evidence 5 : No homology to any previously reported
                     sequences"
                     /locus_tag="RALBFv1_400001"
                     /inference="ab initio prediction:AMIGene:2.0"
                     /product="protein of unknown function"
                     /transl_table=11
     gene            22272..22397
                     /locus_tag="RALBFv1_410001"
     CDS             22272..22397
                     /note="Evidence 5 : No homology to any previously reported
                     sequences"
                     /locus_tag="RALBFv1_410001"
                     /inference="ab initio prediction:AMIGene:2.0"
                     /product="exported protein of unknown function"
                     /transl_table=11
     gene            complement(22492..22587)
                     /locus_tag="RALBFv1_420001"
     CDS             complement(22492..22587)
                     /note="Evidence 5 : No homology to any previously reported
                     sequences"
                     /locus_tag="RALBFv1_420001"
                     /inference="ab initio prediction:AMIGene:2.0"
                     /product="protein of unknown function"
                     /transl_table=11
     gene            complement(22707..22820)
                     /locus_tag="RALBFv1_430001"
     CDS             complement(22707..22820)
                     /note="Evidence 5 : No homology to any previously reported
                     sequences"
                     /locus_tag="RALBFv1_430001"
                     /inference="ab initio prediction:AMIGene:2.0"
                     /product="protein of unknown function"
                     /transl_table=11
     gene            23692..23787
                     /locus_tag="RALBFv1_470001"
     CDS             23692..23787
                     /note="Evidence 5 : No homology to any previously reported
                     sequences"
                     /locus_tag="RALBFv1_470001"
                     /inference="ab initio prediction:AMIGene:2.0"
                     /product="protein of unknown function"
                     /transl_table=11
     gene            complement(24095..24301)
                     /locus_tag="RALBFv1_490001"
     CDS             complement(24095..24301)
                     /note="Evidence 5 : No homology to any previously reported
                     sequences"
                     /locus_tag="RALBFv1_490001"
                     /inference="ab initio prediction:AMIGene:2.0"
                     /product="protein of unknown function"
                     /transl_table=11
     gene            complement(24653..25036)
                     /locus_tag="RALBFv1_510001"
     CDS             complement(24653..25036)
                     /note="Evidence 5 : No homology to any previously reported
                     sequences"
                     /locus_tag="RALBFv1_510001"
                     /inference="ab initio prediction:AMIGene:2.0"
                     /product="protein of unknown function"
                     /transl_table=11
     gene            complement(25062..27647)
                     /locus_tag="RALBFv1_510002"
                     /gene="glnD"
     CDS             complement(25062..27647)
                     /function="1.5.2.1 : Purine biosynthesis"
                     /function="1.8.3 : Nitrogen metabolism"
                     /function="2.3.3 : Posttranslational modification"
                     /function="7.1 : Cytoplasm"
                     /product="[Protein-PII] uridylyltransferase"
                     /inference="ab initio prediction:AMIGene:2.0"
                     /locus_tag="RALBFv1_510002"
                     /EC_number="2.7.7.59"
                     /note="Evidence 2a : Function of homologous gene
                     experimentally demonstrated in an other organism; PubMedId
                     : 8412694, 9737855; Product type e : enzyme"
                     /transl_table=11
                     /gene="glnD"
     gene            complement(27758..28585)
                     /locus_tag="RALBFv1_510003"
                     /gene="map"
     CDS             complement(27758..28585)
                     /function="2.3.4 : Chaperoning, folding"
                     /function="2.3.3 : Posttranslational modification"
                     /product="methionine aminopeptidase"
                     /inference="ab initio prediction:AMIGene:2.0"
                     /locus_tag="RALBFv1_510003"
                     /EC_number="3.4.11.18"
                     /note="Evidence 2a : Function of homologous gene
                     experimentally demonstrated in an other organism; PubMedId
                     : 10419973, 11683640; Product type e : enzyme"
                     /transl_table=11
                     /gene="map"
     gene            28903..29646
                     /locus_tag="RALBFv1_510004"
                     /gene="rpsB"
     CDS             28903..29646
                     /function="2.3.2 : Translation"
                     /function="2.3.8 : Ribosomal proteins"
                     /function="6.6 : Ribosome"
                     /function="7.1 : Cytoplasm"
                     /locus_tag="RALBFv1_510004"
                     /inference="ab initio prediction:AMIGene:2.0"
                     /product="30S ribosomal subunit protein S2"
                     /transl_table=11
                     /note="Evidence 2a : Function of homologous gene
                     experimentally demonstrated in an other organism; PubMedId
                     : 12068815, 3905390; Product type s : structure"
                     /gene="rpsB"
     gene            29900..30778
                     /locus_tag="RALBFv1_510005"
                     /gene="tsf"
     CDS             29900..30778
                     /function="2.3.2 : Translation"
                     /function="7.1 : Cytoplasm"
                     /locus_tag="RALBFv1_510005"
                     /inference="ab initio prediction:AMIGene:2.0"
                     /product="Elongation factor Ts (EF-Ts)"
                     /transl_table=11
                     /note="Evidence 2a : Function of homologous gene
                     experimentally demonstrated in an other organism; PubMedId
                     : 14583631, 14622294; Product type f : factor"
                     /gene="tsf"
     gene            31090..31800
                     /locus_tag="RALBFv1_510006"
                     /gene="pyrH"
     CDS             31090..31800
                     /function="1.7.33 : Nucleotide and nucleoside conversions"
                     /function="7.1 : Cytoplasm"
                     /product="uridylate kinase"
                     /inference="ab initio prediction:AMIGene:2.0"
                     /locus_tag="RALBFv1_510006"
                     /EC_number="2.7.4.22"
                     /note="Evidence 2a : Function of homologous gene
                     experimentally demonstrated in an other organism; PubMedId
                     : 12869195, 9922246; Product type e : enzyme"
                     /transl_table=11
                     /gene="pyrH"
     gene            31967..32527
                     /locus_tag="RALBFv1_510007"
                     /gene="frr"
     CDS             31967..32527
                     /function="2.3.2 : Translation"
                     /function="3.1.3.1 : Translation attenuation and
                     efficiency"
                     /function="7.1 : Cytoplasm"
                     /locus_tag="RALBFv1_510007"
                     /inference="ab initio prediction:AMIGene:2.0"
                     /product="Ribosome recycling factor (Ribosome-releasing
                     factor)"
                     /transl_table=11
                     /note="Evidence 2a : Function of homologous gene
                     experimentally demonstrated in an other organism; PubMedId
                     : 10656793, 10899132, 12411440; Product type f : factor"
                     /gene="frr"
     gene            32581..33360
                     /locus_tag="RALBFv1_510008"
                     /gene="uppS"
     CDS             32581..33360
                     /function="1.5.3.19 : Isoprenoid biosynthesis"
                     /function="6.3 : Surface antigens (ECA, O antigen of LPS)"
                     /function="7.1 : Cytoplasm"
                     /product="undecaprenyl pyrophosphate synthetase
                     (di-trans,poly-cis-decaprenylcistransferase)"
                     /inference="ab initio prediction:AMIGene:2.0"
                     /locus_tag="RALBFv1_510008"
                     /EC_number="2.5.1.31"
                     /note="Evidence 2a : Function of homologous gene
                     experimentally demonstrated in an other organism; PubMedId
                     : 15447632, 15788389, 9882662; Product type e : enzyme"
                     /transl_table=11
                     /gene="uppS"
     gene            33364..34179
                     /locus_tag="RALBFv1_510009"
     CDS             33364..34179
                     /function="1.6.1 : Phospholipid"
                     /function="6.1 : Membrane"
                     /function="7.3 : Inner membrane"
                     /product="Putative phosphatidate cytidylyltransferase
                     (cdsA)"
                     /inference="ab initio prediction:AMIGene:2.0"
                     /locus_tag="RALBFv1_510009"
                     /EC_number="2.7.7.41"
                     /note="Evidence 3 : Function proposed based on presence of
                     conserved amino acid motif, structural feature or limited
                     homology; PubMedId : 2995359; Product type pe : putative
                     enzyme"
                     /transl_table=11
     gene            34194..35375
                     /locus_tag="RALBFv1_510010"
                     /gene="dxr"
     CDS             34194..35375
                     /function="1.5.3.19 : Isoprenoid biosynthesis"
                     /product="1-deoxy-D-xylulose 5-phosphate reductoisomerase"
                     /inference="ab initio prediction:AMIGene:2.0"
                     /locus_tag="RALBFv1_510010"
                     /EC_number="1.1.1.267"
                     /note="Evidence 2a : Function of homologous gene
                     experimentally demonstrated in an other organism; PubMedId
                     : 10631325, 9707569; Product type e : enzyme"
                     /transl_table=11
                     /gene="dxr"
     gene            35481..36869
                     /locus_tag="RALBFv1_510011"
     CDS             35481..36869
                     /function="3.1.3.4 : Proteases, cleavage of compounds"
                     /function="5.5 : Adaptation to stress"
                     /function="6.1 : Membrane"
                     /function="7.1 : Cytoplasm"
                     /product="putative membrane-associated zinc
                     metallopeptidase"
                     /inference="ab initio prediction:AMIGene:2.0"
                     /locus_tag="RALBFv1_510011"
                     /EC_number="3.4.24.-"
                     /note="Evidence 3 : Function proposed based on presence of
                     conserved amino acid motif, structural feature or limited
                     homology; Product type pe : putative enzyme"
                     /transl_table=11
     gene            37004..39271
                     /locus_tag="RALBFv1_510012"
     CDS             37004..39271
                     /function="6.1 : Membrane"
                     /function="7.4 : Outer membrane"
                     /locus_tag="RALBFv1_510012"
                     /inference="ab initio prediction:AMIGene:2.0"
                     /product="putative outer membrane protein assembly factor,
                     bacterial surface antigen domain (D15)"
                     /transl_table=11
                     /note="Evidence 3 : Function proposed based on presence of
                     conserved amino acid motif, structural feature or limited
                     homology; Product type pf : putative factor"
     gene            39271..39825
                     /locus_tag="RALBFv1_510013"
                     /gene="skp"
     CDS             39271..39825
                     /function="2.3.4 : Chaperoning, folding"
                     /function="2.3.7 : Nucleoproteins, basic proteins"
                     /function="6.1 : Membrane"
                     /function="7.2 : Periplasmic space"
                     /locus_tag="RALBFv1_510013"
                     /inference="ab initio prediction:AMIGene:2.0"
                     /product="periplasmic molecular chaperone for outer
                     membrane proteins"
                     /transl_table=11
                     /note="Evidence 2b : Function of strongly homologous gene;
                     Product type f : factor"
                     /gene="skp"
     gene            39836..40906
                     /locus_tag="RALBFv1_510014"
                     /gene="lpxD"
     CDS             39836..40906
                     /function="1.6.3.3 : Lipid A"
                     /function="6.3 : Surface antigens (ECA, O antigen of LPS)"
                     /product="Acyl-[acyl-carrier-protein]--UDP-N-acetylglucosa
                     mine O-acyltransferase"
                     /inference="ab initio prediction:AMIGene:2.0"
                     /locus_tag="RALBFv1_510014"
                     /EC_number="2.3.1.-"
                     /note="Evidence 2a : Function of homologous gene
                     experimentally demonstrated in an other organism; PubMedId
                     : 8293817, 8586272; Product type e : enzyme"
                     /transl_table=11
                     /gene="lpxD"
     gene            40903..41397
                     /locus_tag="RALBFv1_510015"
                     /gene="fabZ"
     CDS             40903..41397
                     /function="1.5.4 : Fatty acid and phosphatidic acid"
                     /function="7.1 : Cytoplasm"
                     /product="(3R)-hydroxymyristoyl-[acyl-carrier-protein]
                     dehydratase"
                     /inference="ab initio prediction:AMIGene:2.0"
                     /locus_tag="RALBFv1_510015"
                     /EC_number="4.2.1.-"
                     /note="Evidence 2a : Function of homologous gene
                     experimentally demonstrated in an other organism; PubMedId
                     : 15371447, 7806516, 8910376; Product type e : enzyme"
                     /transl_table=11
                     /gene="fabZ"
     gene            41394..42209
                     /locus_tag="RALBFv1_510016"
                     /gene="lpxA"
     CDS             41394..42209
                     /function="1.6.3.3 : Lipid A"
                     /function="6.3 : Surface antigens (ECA, O antigen of LPS)"
                     /function="7.1 : Cytoplasm"
                     /product="UDP-N-acetylglucosamine acetyltransferase"
                     /inference="ab initio prediction:AMIGene:2.0"
                     /locus_tag="RALBFv1_510016"
                     /EC_number="2.3.1.129"
                     /note="Evidence 2a : Function of homologous gene
                     experimentally demonstrated in an other organism; PubMedId
                     : 14651342, 3277952; Product type e : enzyme"
                     /transl_table=11
                     /gene="lpxA"
     gene            42206..43378
                     /locus_tag="RALBFv1_510017"
                     /gene="lpxB"
     CDS             42206..43378
                     /function="1.6.3.3 : Lipid A"
                     /function="6.1 : Membrane"
                     /function="6.3 : Surface antigens (ECA, O antigen of LPS)"
                     /function="7.1 : Cytoplasm"
                     /product="Lipid-A-disaccharide synthase"
                     /inference="ab initio prediction:AMIGene:2.0"
                     /locus_tag="RALBFv1_510017"
                     /EC_number="2.4.1.182"
                     /note="Evidence 2a : Function of homologous gene
                     experimentally demonstrated in an other organism; PubMedId
                     : 2824445, 3531165; Product type e : enzyme"
                     /transl_table=11
                     /gene="lpxB"
     gene            43384..44094
                     /locus_tag="RALBFv1_510018"
                     /gene="rnhB"
     CDS             43384..44094
                     /product="Ribonuclease HII (RNase HII)"
                     /inference="ab initio prediction:AMIGene:2.0"
                     /locus_tag="RALBFv1_510018"
                     /transl_table=11
                     /note="Evidence 2a : Function of homologous gene
                     experimentally demonstrated in an other organism; PubMedId
                     : 2172991; Product type e : enzyme"
                     /EC_number="3.1.26.4"
                     /gene="rnhB"
     gene            44122..44901
                     /locus_tag="RALBFv1_510019"
     CDS             44122..44901
                     /function="2.2.3 : RNA modification"
                     /product="putative tRNA/rRNA methyltransferase, SpoU like"
                     /inference="ab initio prediction:AMIGene:2.0"
                     /locus_tag="RALBFv1_510019"
                     /EC_number="2.1.1.-"
                     /note="Evidence 3 : Function proposed based on presence of
                     conserved amino acid motif, structural feature or limited
                     homology; Product type pe : putative enzyme"
                     /transl_table=11
     gene            45041..45916
                     /locus_tag="RALBFv1_510020"
     CDS             45041..45916
                     /note="Evidence 4 : Homologs of previously reported genes
                     of unknown function"
                     /locus_tag="RALBFv1_510020"
                     /inference="ab initio prediction:AMIGene:2.0"
                     /product="conserved protein of unknown function"
                     /transl_table=11
     gene            45913..46542
                     /locus_tag="RALBFv1_510021"
     CDS             45913..46542
                     /product="putative oxidoreductase ephD (fragment)"
                     /inference="ab initio prediction:AMIGene:2.0"
                     /locus_tag="RALBFv1_510021"
                     /EC_number="1.-.-.-"
                     /note="Evidence 3 : Function proposed based on presence of
                     conserved amino acid motif, structural feature or limited
                     homology"
                     /transl_table=11
     gene            46656..48041
                     /locus_tag="RALBFv1_520001"
     CDS             46656..48041
                     /note="Evidence 3 : Function proposed based on presence of
                     conserved amino acid motif, structural feature or limited
                     homology"
                     /locus_tag="RALBFv1_520001"
                     /inference="ab initio prediction:AMIGene:2.0"
                     /product="putative oligopeptide ABC transporter, fused
                     atp_binding components (fragment)"
                     /transl_table=11
     gene            48076..49629
                     /locus_tag="RALBFv1_520002"
     CDS             48076..49629
                     /function="4.3.A.1.p : periplasmic binding component"
                     /function="7.2 : Periplasmic space"
                     /function="4.S.152 : peptide"
                     /locus_tag="RALBFv1_520002"
                     /inference="ab initio prediction:AMIGene:2.0"
                     /product="putative dipeptide ABC transporter,
                     periplasmic_binding component"
                     /transl_table=11
                     /note="Evidence 3 : Function proposed based on presence of
                     conserved amino acid motif, structural feature or limited
                     homology; Product type pt : putative transporter"
     gene            49702..50625
                     /locus_tag="RALBFv1_520003"
                     /gene="dppB"
     CDS             49702..50625
                     /function="4.3.A.1.m : membrane component"
                     /locus_tag="RALBFv1_520003"
                     /inference="ab initio prediction:AMIGene:2.0"
                     /product="dipeptide transporter; membrane component of ABC
                     superfamily"
                     /transl_table=11
                     /note="Evidence 2b : Function of strongly homologous gene;
                     Product type t : transporter"
                     /gene="dppB"
     gene            50636..51535
                     /locus_tag="RALBFv1_520004"
                     /gene="dppC"
     CDS             50636..51535
                     /function="1.2.3 : Proteins/peptides/glycopeptides"
                     /function="4.3.A.1.m : membrane component"
                     /function="6.1 : Membrane"
                     /function="7.3 : Inner membrane"
                     /locus_tag="RALBFv1_520004"
                     /inference="ab initio prediction:AMIGene:2.0"
                     /product="D-ala-D-ala transporter subunit ; membrane
                     component of ABC superfamily"
                     /transl_table=11
                     /note="Evidence 2b : Function of strongly homologous gene;
                     Product type t : transporter"
                     /gene="dppC"
     gene            51537..52562
                     /locus_tag="RALBFv1_520005"
                     /gene="dmpA"
     CDS             51537..52562
                     /product="D-amino peptidase , DmpA family"
                     /inference="ab initio prediction:AMIGene:2.0"
                     /locus_tag="RALBFv1_520005"
                     /transl_table=11
                     /note="Evidence 2b : Function of strongly homologous gene;
                     Product type e : enzyme"
                     /EC_number="3.4.11.-"
                     /gene="dmpA"
     gene            52568..53383
                     /locus_tag="RALBFv1_520006"
                     /gene="dppA1a"
     CDS             52568..53383
                     /product="D-amino peptidase, DppA family"
                     /inference="ab initio prediction:AMIGene:2.0"
                     /locus_tag="RALBFv1_520006"
                     /transl_table=11
                     /note="Evidence 2b : Function of strongly homologous gene;
                     Product type e : enzyme"
                     /EC_number="3.4.11.-"
                     /gene="dppA1a"
     gene            53453..53812
                     /locus_tag="RALBFv1_520007"
     CDS             53453..53812
                     /note="Evidence 4 : Homologs of previously reported genes
                     of unknown function"
                     /locus_tag="RALBFv1_520007"
                     /inference="ab initio prediction:AMIGene:2.0"
                     /product="conserved protein of unknown function,
                     peritrophin-A domain"
                     /transl_table=11
     gene            complement(54180..57245)
                     /locus_tag="RALBFv1_520008"
     CDS             complement(54180..57245)
                     /note="Evidence 3 : Function proposed based on presence of
                     conserved amino acid motif, structural feature or limited
                     homology; Product type pt : putative transporter"
                     /locus_tag="RALBFv1_520008"
                     /inference="ab initio prediction:AMIGene:2.0"
                     /product="putative multidrug efflux transporter AcrB
                     (acriflavin resistance)"
                     /transl_table=11
     gene            complement(57245..58321)
                     /locus_tag="RALBFv1_520009"
     CDS             complement(57245..58321)
                     /note="Evidence 3 : Function proposed based on presence of
                     conserved amino acid motif, structural feature or limited
                     homology; Product type pt : putative transporter"
                     /locus_tag="RALBFv1_520009"
                     /inference="ab initio prediction:AMIGene:2.0"
                     /product="putative multidrugs efflux protein acrA"
                     /transl_table=11
     gene            complement(58314..59702)
                     /locus_tag="RALBFv1_520010"
     CDS             complement(58314..59702)
                     /note="Evidence 3 : Function proposed based on presence of
                     conserved amino acid motif, structural feature or limited
                     homology; Product type pt : putative transporter"
                     /locus_tag="RALBFv1_520010"
                     /inference="ab initio prediction:AMIGene:2.0"
                     /product="putative outer membrane efflux protein"
                     /transl_table=11
     gene            60180..60272
                     /locus_tag="RALBFv1_520011"
     CDS             60180..60272
                     /note="Evidence 5 : No homology to any previously reported
                     sequences"
                     /locus_tag="RALBFv1_520011"
                     /inference="ab initio prediction:AMIGene:2.0"
                     /product="protein of unknown function"
                     /transl_table=11
     gene            complement(60425..61123)
                     /locus_tag="RALBFv1_530001"
     CDS             complement(60425..61123)
                     /note="Evidence 5 : No homology to any previously reported
                     sequences"
                     /locus_tag="RALBFv1_530001"
                     /inference="ab initio prediction:AMIGene:2.0"
                     /product="protein of unknown function"
                     /transl_table=11
     gene            complement(60829..61575)
                     /locus_tag="RALBFv1_530002"
     CDS             complement(60829..61575)
                     /note="Evidence 3 : Function proposed based on presence of
                     conserved amino acid motif, structural feature or limited
                     homology; Product type pr : putative regulator"
                     /locus_tag="RALBFv1_530002"
                     /inference="ab initio prediction:AMIGene:2.0"
                     /product="putative transcription regulator protein
                     (AraC-type DNA-binding domain-containing protein)"
                     /transl_table=11
     gene            complement(62202..62558)
                     /locus_tag="RALBFv1_530003"
     CDS             complement(62202..62558)
                     /note="Evidence 4 : Homologs of previously reported genes
                     of unknown function"
                     /locus_tag="RALBFv1_530003"
                     /inference="ab initio prediction:AMIGene:2.0"
                     /product="conserved protein of unknown function"
                     /transl_table=11
     gene            complement(62717..63784)
                     /locus_tag="RALBFv1_530004"
     CDS             complement(62717..63784)
                     /note="Evidence 4 : Homologs of previously reported genes
                     of unknown function"
                     /locus_tag="RALBFv1_530004"
                     /inference="ab initio prediction:AMIGene:2.0"
                     /product="conserved exported protein of unknown function"
                     /transl_table=11
     gene            64133..67432
                     /locus_tag="RALBFv1_530005"
     CDS             64133..67432
                     /function="1.1.2.3 : Propionate degradation"
                     /function="1.7.1 : Unassigned reversible reactions"
                     /product="METHYLMALONYL-COA MUTASE"
                     /inference="ab initio prediction:AMIGene:2.0"
                     /locus_tag="RALBFv1_530005"
                     /EC_number="5.4.99.2"
                     /note="Evidence 2b : Function of strongly homologous gene;
                     Product type e : enzyme"
                     /transl_table=11
     gene            67697..68551
                     /locus_tag="RALBFv1_530006"
     CDS             67697..68551
                     /function="1.1.5.1 : Phenylacetic acid degradation"
                     /function="1.1.2 : Fatty acids (fatty acid oxidation)"
                     /product="3-HYDROXYBUTYRYL-COA DEHYDROGENASE"
                     /inference="ab initio prediction:AMIGene:2.0"
                     /locus_tag="RALBFv1_530006"
                     /EC_number="1.1.1.157"
                     /note="Evidence 2b : Function of strongly homologous gene;
                     Product type e : enzyme"
                     /transl_table=11
     gene            complement(68580..70097)
                     /locus_tag="RALBFv1_530007"
                     /gene="ripB"
     CDS             complement(68580..70097)
                     /locus_tag="RALBFv1_530007"
                     /inference="ab initio prediction:AMIGene:2.0"
                     /product="Type III effector RipB protein"
                     /transl_table=11
                     /note="Evidence 2b : Function of strongly homologous gene;
                     PubMedId : 19144559; Product type ph : phenotype"
                     /gene="ripB"
     gene            complement(70358..71359)
                     /locus_tag="RALBFv1_530008"
     CDS             complement(70358..71359)
                     /locus_tag="RALBFv1_530008"
                     /inference="ab initio prediction:AMIGene:2.0"
                     /product="Hemolysin-type calcium-binding protein (Partial
                     sequence n terminus) (fragment)"
                     /transl_table=11
     gene            71576..72433
                     /locus_tag="RALBFv1_530009"
     CDS             71576..72433
                     /function="1 : Metabolism"
                     /product="putative isomerase, Phenazine biosynthesis
                     PhzC/PhzF domain"
                     /inference="ab initio prediction:AMIGene:2.0"
                     /locus_tag="RALBFv1_530009"
                     /EC_number="5.1.-.-"
                     /note="Evidence 3 : Function proposed based on presence of
                     conserved amino acid motif, structural feature or limited
                     homology; Product type pe : putative enzyme"
                     /transl_table=11
     gene            complement(72466..72717)
                     /locus_tag="RALBFv1_530010"
     CDS             complement(72466..72717)
                     /product="Acetyltransferase (fragment)"
                     /transl_table=11
                     /inference="ab initio prediction:AMIGene:2.0"
                     /locus_tag="RALBFv1_530010"
                     /EC_number="2.3.1.-"
     gene            complement(72815..73012)
                     /locus_tag="RALBFv1_540001"
     CDS             complement(72815..73012)
                     /note="Evidence 5 : No homology to any previously reported
                     sequences"
                     /locus_tag="RALBFv1_540001"
                     /inference="ab initio prediction:AMIGene:2.0"
                     /product="protein of unknown function"
                     /transl_table=11
     gene            complement(73064..73960)
                     /locus_tag="RALBFv1_540002"
     CDS             complement(73064..73960)
                     /note="Evidence 2b : Function of strongly homologous gene;
                     Product type e : enzyme"
                     /locus_tag="RALBFv1_540002"
                     /inference="ab initio prediction:AMIGene:2.0"
                     /product="Arginase/agmatinase/formiminoglutamase"
                     /transl_table=11
     gene            74257..75273
                     /locus_tag="RALBFv1_540003"
     CDS             74257..75273
                     /note="Evidence 3 : Function proposed based on presence of
                     conserved amino acid motif, structural feature or limited
                     homology; Product type pr : putative regulator"
                     /locus_tag="RALBFv1_540003"
                     /inference="ab initio prediction:AMIGene:2.0"
                     /product="putative DNA-binding transcriptional dual
                     regulator; Helix-turn-helix, AraC type"
                     /transl_table=11
     gene            75362..76333
                     /locus_tag="RALBFv1_540004"
     CDS             75362..76333
                     /note="Evidence 4 : Homologs of previously reported genes
                     of unknown function"
                     /locus_tag="RALBFv1_540004"
                     /inference="ab initio prediction:AMIGene:2.0"
                     /product="conserved protein of unknown function"
                     /transl_table=11
     gene            complement(76360..77526)
                     /locus_tag="RALBFv1_540005"
                     /gene="cfa"
     CDS             complement(76360..77526)
                     /product="Cyclopropane-fatty-acyl-phospholipid synthase
                     (Cyclopropane fatty acid synthase) (CFA synthase)"
                     /inference="ab initio prediction:AMIGene:2.0"
                     /locus_tag="RALBFv1_540005"
                     /transl_table=11
                     /note="Evidence 2a : Function of homologous gene
                     experimentally demonstrated in an other organism; PubMedId
                     : 1445840; Product type e : enzyme"
                     /EC_number="2.1.1.79"
                     /gene="cfa"
     gene            complement(77576..77764)
                     /locus_tag="RALBFv1_540006"
     CDS             complement(77576..77764)
                     /locus_tag="RALBFv1_540006"
                     /inference="ab initio prediction:AMIGene:2.0"
                     /product="Hypothethical protein"
                     /transl_table=11
     gene            complement(78113..78589)
                     /locus_tag="RALBFv1_540007"
     CDS             complement(78113..78589)
                     /note="Evidence 3 : Function proposed based on presence of
                     conserved amino acid motif, structural feature or limited
                     homology; Product type pr : putative regulator"
                     /locus_tag="RALBFv1_540007"
                     /inference="ab initio prediction:AMIGene:2.0"
                     /product="putative signal peptide protein"
                     /transl_table=11
     gene            complement(78750..79430)
                     /locus_tag="RALBFv1_540008"
     CDS             complement(78750..79430)
                     /note="Evidence 2b : Function of strongly homologous gene;
                     Product type r : regulator"
                     /locus_tag="RALBFv1_540008"
                     /inference="ab initio prediction:AMIGene:2.0"
                     /product="DNA-binding response regulator in two-component
                     system"
                     /transl_table=11
     gene            complement(79411..81060)
                     /locus_tag="RALBFv1_540009"
     CDS             complement(79411..81060)
                     /product="signal transduction Histidine kinase"
                     /inference="ab initio prediction:AMIGene:2.0"
                     /locus_tag="RALBFv1_540009"
                     /EC_number="2.7.13.3"
                     /note="Evidence 2b : Function of strongly homologous gene;
                     Product type r : regulator"
                     /transl_table=11
     gene            complement(81517..82668)
                     /locus_tag="RALBFv1_540010"
     CDS             complement(81517..82668)
                     /function="1 : Metabolism"
                     /product="putative formyl-coenzyme A transferase; caiB/baiF
                     CoA-transferase family III"
                     /inference="ab initio prediction:AMIGene:2.0"
                     /locus_tag="RALBFv1_540010"
                     /EC_number="2.8.3.16"
                     /note="Evidence 3 : Function proposed based on presence of
                     conserved amino acid motif, structural feature or limited
                     homology; Product type pe : putative enzyme"
                     /transl_table=11
     gene            complement(82932..84089)
                     /locus_tag="RALBFv1_540011"
     CDS             complement(82932..84089)
                     /note="Evidence 3 : Function proposed based on presence of
                     conserved amino acid motif, structural feature or limited
                     homology; Product type pt : putative transporter"
                     /locus_tag="RALBFv1_540011"
                     /inference="ab initio prediction:AMIGene:2.0"
                     /product="putative abc-type branched-chain amino acid
                     transport systems, periplasmic component abc transporter
                     protein"
                     /transl_table=11
     gene            84503..84739
                     /locus_tag="RALBFv1_540012"
     CDS             84503..84739
                     /note="Evidence 5 : No homology to any previously reported
                     sequences"
                     /locus_tag="RALBFv1_540012"
                     /inference="ab initio prediction:AMIGene:2.0"
                     /product="protein of unknown function"
                     /transl_table=11
     gene            complement(84709..86322)
                     /locus_tag="RALBFv1_540013"
     CDS             complement(84709..86322)
                     /note="Evidence 4 : Homologs of previously reported genes
                     of unknown function"
                     /locus_tag="RALBFv1_540013"
                     /inference="ab initio prediction:AMIGene:2.0"
                     /product="conserved membrane protein of unknown function"
                     /transl_table=11
     gene            complement(86408..86854)
                     /locus_tag="RALBFv1_540014"
     CDS             complement(86408..86854)
                     /note="Evidence 4 : Homologs of previously reported genes
                     of unknown function"
                     /locus_tag="RALBFv1_540014"
                     /inference="ab initio prediction:AMIGene:2.0"
                     /product="conserved exported protein of unknown function"
                     /transl_table=11
     gene            86721..86978
                     /locus_tag="RALBFv1_540015"
     CDS             86721..86978
                     /note="Evidence 4 : Homologs of previously reported genes
                     of unknown function"
                     /locus_tag="RALBFv1_540015"
                     /inference="ab initio prediction:AMIGene:2.0"
                     /product="conserved protein of unknown function"
                     /transl_table=11
     gene            87848..88165
                     /locus_tag="RALBFv1_540016"
                     /gene="flhD"
     CDS             87848..88165
                     /locus_tag="RALBFv1_540016"
                     /inference="ab initio prediction:AMIGene:2.0"
                     /product="DNA-binding transcriptional dual regulator with
                     FlhC"
                     /transl_table=11
                     /note="Evidence 2a : Function of homologous gene
                     experimentally demonstrated in an other organism; PubMedId
                     : 10601207, 12511500; Product type pr : putative regulator"
                     /gene="flhD"
     gene            88240..88800
                     /locus_tag="RALBFv1_540017"
                     /gene="flhC"
     CDS             88240..88800
                     /function="1.6.12 : Flagella"
                     /function="3.1.2.1 : Sigma factors, anti-sigmafactors"
                     /locus_tag="RALBFv1_540017"
                     /inference="ab initio prediction:AMIGene:2.0"
                     /product="Flagellar transcriptional activator flhC; sigma
                     factor, dual regulator with flhD"
                     /transl_table=11
                     /note="Evidence 2a : Function of homologous gene
                     experimentally demonstrated in an other organism; PubMedId
                     : 10601207, 12511500; Product type r : regulator"
                     /gene="flhC"
     gene            89258..90118
                     /locus_tag="RALBFv1_540018"
                     /gene="motA"
     CDS             89258..90118
                     /function="4.1.A.46 : The H+- or Na+-translocating
                     Bacterial Flagellar Motor (Mot) Family"
                     /function="5.3 : Motility (incl. chemotaxis, energytaxis,
                     aerotaxis, redoxtaxis)"
                     /function="6.1 : Membrane"
                     /function="7.3 : Inner membrane"
                     /locus_tag="RALBFv1_540018"
                     /inference="ab initio prediction:AMIGene:2.0"
                     /product="MotA: chemotaxis protein; proton conductor
                     component of flagella motor, torque generator"
                     /transl_table=11
                     /note="Evidence 2a : Function of homologous gene
                     experimentally demonstrated in an other organism; PubMedId
                     : 1719217, 6090403, 7643400; Product type cp : cell
                     process"
                     /gene="motA"
     gene            complement(90147..90242)
                     /locus_tag="RALBFv1_540019"
     CDS             complement(90147..90242)
                     /note="Evidence 5 : No homology to any previously reported
                     sequences"
                     /locus_tag="RALBFv1_540019"
                     /inference="ab initio prediction:AMIGene:2.0"
                     /product="protein of unknown function"
                     /transl_table=11
     gene            90196..91173
                     /locus_tag="RALBFv1_540020"
                     /gene="motB"
     CDS             90196..91173
                     /locus_tag="RALBFv1_540020"
                     /inference="ab initio prediction:AMIGene:2.0"
                     /product="Chemotaxis protein motB (Motility protein B),
                     flagellar motor protein"
                     /transl_table=11
                     /note="Evidence 2a : Function of homologous gene
                     experimentally demonstrated in an other organism; PubMedId
                     : 2447650, 3007435; Product type cp : cell process"
                     /gene="motB"
     gene            91223..91636
                     /locus_tag="RALBFv1_540021"
                     /gene="cheY"
     CDS             91223..91636
                     /function="3.1.2.4 : Complex regulation"
                     /function="3.1.2.4.3 : Two-component regulatory systems
                     (external signal)"
                     /function="5.3 : Motility (incl. chemotaxis, energytaxis,
                     aerotaxis, redoxtaxis)"
                     /locus_tag="RALBFv1_540021"
                     /inference="ab initio prediction:AMIGene:2.0"
                     /product="chemotactic response regulator, transmits
                     chemoreceptor signals to flagelllar motor components"
                     /transl_table=11
                     /note="Evidence 2a : Function of homologous gene
                     experimentally demonstrated in an other organism; PubMedId
                     : 12381847, 15327941, 9244252; Product type r : regulator"
                     /gene="cheY"
     gene            91653..92072
                     /locus_tag="RALBFv1_540022"
     CDS             91653..92072
                     /product="Chemotaxis protein CheA (fragment)"
                     /transl_table=11
                     /inference="ab initio prediction:AMIGene:2.0"
                     /locus_tag="RALBFv1_540022"
                     /EC_number="2.7.13.3"
     gene            92203..93708
                     /locus_tag="RALBFv1_550001"
                     /gene="pdhL"
     CDS             92203..93708
                     /function="1.1.1.20 : Glycol degradation"
                     /function="1.1.3.5 : Glycine cleavage"
                     /function="1.3.3 : Pyruvate dehydrogenase"
                     /function="1.3.4 : Tricarboxylic acid cycle"
                     /function="1.3.6 : Aerobic respiration"
                     /function="1.3.7 : Anaerobic respiration"
                     /function="1.7.17 : Formyl-tetrahydrofolate biosynthesis"
                     /function="1.7.21 : Glyoxylate degradation"
                     /function="7.1 : Cytoplasm"
                     /product="dihydrolipoamide dehydrogenase,
                     FAD/NAD(P)-binding, component of the 2-oxoglutarate
                     dehydrogenase and the pyruvate dehydrogenase complexes"
                     /inference="ab initio prediction:AMIGene:2.0"
                     /locus_tag="RALBFv1_550001"
                     /EC_number="1.8.1.4"
                     /note="Evidence 2a : Function of homologous gene
                     experimentally demonstrated in an other organism; PubMedId
                     : 2211531; Product type e : enzyme"
                     /transl_table=11
                     /gene="pdhL"
     gene            complement(93806..94363)
                     /locus_tag="RALBFv1_550002"
     CDS             complement(93806..94363)
                     /note="Evidence 4 : Homologs of previously reported genes
                     of unknown function"
                     /locus_tag="RALBFv1_550002"
                     /inference="ab initio prediction:AMIGene:2.0"
                     /product="conserved protein of unknown function (putative
                     transmembrane protein)"
                     /transl_table=11
     gene            complement(94725..95309)
                     /locus_tag="RALBFv1_550003"
                     /gene="phaP"
     CDS             complement(94725..95309)
                     /function="1.6 : Macromolecules (cellular constituent)
                     biosynthesis"
                     /locus_tag="RALBFv1_550003"
                     /inference="ab initio prediction:AMIGene:2.0"
                     /product="phasin; polyhydroxyalkanoate synthesis and
                     granule formation regulator/factor"
                     /transl_table=11
                     /note="Evidence 2b : Function of strongly homologous gene;
                     Product type f : factor"
                     /gene="phaP"
     gene            95700..96674
                     /locus_tag="RALBFv1_550004"
     CDS             95700..96674
                     /function="5.2 : Cell cycle physiology"
                     /function="2.2.2 : Transcription related"
                     /product="Histone deacetylase"
                     /inference="ab initio prediction:AMIGene:2.0"
                     /locus_tag="RALBFv1_550004"
                     /EC_number="3.5.1.98"
                     /note="Evidence 2b : Function of strongly homologous gene;
                     Product type e : enzyme"
                     /transl_table=11
     gene            96671..97588
                     /locus_tag="RALBFv1_550005"
     CDS             96671..97588
                     /note="Evidence 4 : Homologs of previously reported genes
                     of unknown function"
                     /locus_tag="RALBFv1_550005"
                     /inference="ab initio prediction:AMIGene:2.0"
                     /product="conserved membrane protein of unknown function,
                     putative drug/metabolite transporter (DMT) superfamily"
                     /transl_table=11
     gene            97644..98090
                     /locus_tag="RALBFv1_550006"
     CDS             97644..98090
                     /function="1 : Metabolism"
                     /product="putative Thioesterase/thiol ester
                     dehydrase-isomerase"
                     /inference="ab initio prediction:AMIGene:2.0"
                     /locus_tag="RALBFv1_550006"
                     /EC_number="3.1.2.-"
                     /note="Evidence 3 : Function proposed based on presence of
                     conserved amino acid motif, structural feature or limited
                     homology; Product type pe : putative enzyme"
                     /transl_table=11
     gene            98101..98808
                     /locus_tag="RALBFv1_550007"
     CDS             98101..98808
                     /function="1.4 : Energy production/transport"
                     /locus_tag="RALBFv1_550007"
                     /inference="ab initio prediction:AMIGene:2.0"
                     /product="putative Nitroreductase"
                     /transl_table=11
                     /note="Evidence 3 : Function proposed based on presence of
                     conserved amino acid motif, structural feature or limited
                     homology; Product type pe : putative enzyme"
     gene            99238..100416
                     /locus_tag="RALBFv1_550008"
                     /gene="pbgP"
     CDS             99238..100416
                     /function="1.2.3 : Proteins/peptides/glycopeptides"
                     /product="D-Alanyl-D-alanine carboxypeptidase"
                     /inference="ab initio prediction:AMIGene:2.0"
                     /locus_tag="RALBFv1_550008"
                     /EC_number="3.4.-.-"
                     /note="Evidence 2b : Function of strongly homologous gene;
                     Product type e : enzyme"
                     /transl_table=11
                     /gene="pbgP"
     gene            complement(100498..101295)
                     /locus_tag="RALBFv1_550009"
     CDS             complement(100498..101295)
                     /function="3.1.2 : Transcriptional level"
                     /locus_tag="RALBFv1_550009"
                     /inference="ab initio prediction:AMIGene:2.0"
                     /product="Transcriptional regulator, IclR family"
                     /transl_table=11
                     /note="Evidence 2b : Function of strongly homologous gene;
                     Product type r : regulator"
     gene            101533..102258
                     /locus_tag="RALBFv1_550010"
     CDS             101533..102258
                     /function="1.4 : Energy production/transport"
                     /locus_tag="RALBFv1_550010"
                     /inference="ab initio prediction:AMIGene:2.0"
                     /product="putative oxidoreductase"
                     /transl_table=11
                     /note="Evidence 3 : Function proposed based on presence of
                     conserved amino acid motif, structural feature or limited
                     homology; Product type pe : putative enzyme"
     gene            102298..103707
                     /locus_tag="RALBFv1_550011"
     CDS             102298..103707
                     /function="1.4 : Energy production/transport"
                     /locus_tag="RALBFv1_550011"
                     /inference="ab initio prediction:AMIGene:2.0"
                     /product="putative oxido reductase, 4Fe-4S ferredoxin,
                     iron-sulfur binding"
                     /transl_table=11
                     /note="Evidence 3 : Function proposed based on presence of
                     conserved amino acid motif, structural feature or limited
                     homology; Product type pe : putative enzyme"
     gene            103704..103994
                     /locus_tag="RALBFv1_550012"
     CDS             103704..103994
                     /note="Evidence 4 : Homologs of previously reported genes
                     of unknown function"
                     /locus_tag="RALBFv1_550012"
                     /inference="ab initio prediction:AMIGene:2.0"
                     /product="conserved protein of unknown function"
                     /transl_table=11
     gene            104053..104367
                     /locus_tag="RALBFv1_550013"
     CDS             104053..104367
                     /note="Evidence 3 : Function proposed based on presence of
                     conserved amino acid motif, structural feature or limited
                     homology; Product type pm : putative membrane component"
                     /locus_tag="RALBFv1_550013"
                     /inference="ab initio prediction:AMIGene:2.0"
                     /product="putative transmembrane protein"
                     /transl_table=11
     gene            104389..104556
                     /locus_tag="RALBFv1_550014"
     CDS             104389..104556
                     /note="Evidence 4 : Homologs of previously reported genes
                     of unknown function"
                     /locus_tag="RALBFv1_550014"
                     /inference="ab initio prediction:AMIGene:2.0"
                     /product="conserved exported protein of unknown function"
                     /transl_table=11
     gene            complement(104572..105345)
                     /locus_tag="RALBFv1_550015"
     CDS             complement(104572..105345)
                     /function="2.3.6 : Turnover, degradation"
                     /product="Arginyl-tRNA--protein transferase"
                     /inference="ab initio prediction:AMIGene:2.0"
                     /locus_tag="RALBFv1_550015"
                     /EC_number="2.3.2.8"
                     /note="Evidence 2b : Function of strongly homologous gene;
                     Product type e : enzyme"
                     /transl_table=11
     gene            complement(105332..106078)
                     /locus_tag="RALBFv1_550016"
                     /gene="aat"
     CDS             complement(105332..106078)
                     /function="2.3.6 : Turnover, degradation"
                     /function="7.1 : Cytoplasm"
                     /product="leucyl, phenylalanyl-tRNA-protein transferase"
                     /inference="ab initio prediction:AMIGene:2.0"
                     /locus_tag="RALBFv1_550016"
                     /EC_number="2.3.2.6"
                     /note="Evidence 2a : Function of homologous gene
                     experimentally demonstrated in an other organism; PubMedId
                     : 7657641; Product type e : enzyme"
                     /transl_table=11
                     /gene="aat"
     gene            complement(106113..106700)
                     /locus_tag="RALBFv1_550017"
     CDS             complement(106113..106700)
                     /function="1 : Metabolism"
                     /locus_tag="RALBFv1_550017"
                     /inference="ab initio prediction:AMIGene:2.0"
                     /product="putative nucleoside diphosphate hydrolase
                     (NUDIX)"
                     /transl_table=11
                     /note="Evidence 3 : Function proposed based on presence of
                     conserved amino acid motif, structural feature or limited
                     homology; Product type pe : putative enzyme"
     gene            complement(106862..106938)
                     /locus_tag="RALBFv1_tRNA44"
     tRNA            complement(106862..106938)
                     /locus_tag="RALBFv1_tRNA44"
                     /inference="profile:tRNAscan:1.23"
                     /product="Met tRNA"
     gene            106902..107999
                     /locus_tag="RALBFv1_550018"
                     /gene="pyrD"
     CDS             106902..107999
                     /product="Dihydroorotate dehydrogenase 3"
                     /inference="ab initio prediction:AMIGene:2.0"
                     /locus_tag="RALBFv1_550018"
                     /transl_table=11
                     /EC_number="1.3.5.2"
                     /gene="pyrD"
     gene            complement(108090..108293)
                     /locus_tag="RALBFv1_560001"
     CDS             complement(108090..108293)
                     /locus_tag="RALBFv1_560001"
                     /inference="ab initio prediction:AMIGene:2.0"
                     /product="ABC transporter related, ATP binding, putative
                     Heme-transporting ATPase (fragment)"
                     /transl_table=11
     gene            complement(108301..109008)
                     /locus_tag="RALBFv1_560002"
     CDS             complement(108301..109008)
                     /function="4.3.A.1.m : membrane component"
                     /locus_tag="RALBFv1_560002"
                     /inference="ab initio prediction:AMIGene:2.0"
                     /product="putative molybdenum transport system permease
                     protein modB"
                     /transl_table=11
                     /note="Evidence 3 : Function proposed based on presence of
                     conserved amino acid motif, structural feature or limited
                     homology; Product type pt : putative transporter"
     gene            complement(109015..109836)
                     /locus_tag="RALBFv1_560003"
                     /gene="panB"
     CDS             complement(109015..109836)
                     /function="1.5.3.5 : Coenzyme A"
                     /function="7.1 : Cytoplasm"
                     /product="3-methyl-2-oxobutanoate hydroxymethyltransferase"
                     /inference="ab initio prediction:AMIGene:2.0"
                     /locus_tag="RALBFv1_560003"
                     /EC_number="2.1.2.11"
                     /note="Evidence 2a : Function of homologous gene
                     experimentally demonstrated in an other organism; PubMedId
                     : 8096212, 8837478; Product type e : enzyme"
                     /transl_table=11
                     /gene="panB"
     gene            complement(109893..110537)
                     /locus_tag="RALBFv1_560004"
     CDS             complement(109893..110537)
                     /function="1 : Metabolism"
                     /product="putative Deoxyadenosine kinase"
                     /inference="ab initio prediction:AMIGene:2.0"
                     /locus_tag="RALBFv1_560004"
                     /EC_number="2.7.1.76"
                     /note="Evidence 3 : Function proposed based on presence of
                     conserved amino acid motif, structural feature or limited
                     homology; Product type pe : putative enzyme"
                     /transl_table=11
     gene            complement(110570..111079)
                     /locus_tag="RALBFv1_560005"
                     /gene="folK"
     CDS             complement(110570..111079)
                     /function="1.5.3.2 : Folic acid"
                     /product="2-amino-4-hydroxy-6-hydroxymethyldihydropteridine
                     diphosphokinase"
                     /inference="ab initio prediction:AMIGene:2.0"
                     /locus_tag="RALBFv1_560005"
                     /EC_number="2.7.6.3"
                     /note="Evidence 2a : Function of homologous gene
                     experimentally demonstrated in an other organism; PubMedId
                     : 1325970; Product type e : enzyme"
                     /transl_table=11
                     /gene="folK"
     gene            complement(111079..112629)
                     /locus_tag="RALBFv1_560006"
                     /gene="pcnB"
     CDS             complement(111079..112629)
                     /function="2.2.3 : RNA modification"
                     /function="2.2.4 : RNA degradation"
                     /product="poly(A) polymerase I"
                     /inference="ab initio prediction:AMIGene:2.0"
                     /locus_tag="RALBFv1_560006"
                     /EC_number="2.7.7.19"
                     /note="Evidence 2a : Function of homologous gene
                     experimentally demonstrated in an other organism; PubMedId
                     : 17040898; Product type e : enzyme"
                     /transl_table=11
                     /gene="pcnB"
     gene            complement(112641..113315)
                     /locus_tag="RALBFv1_560007"
     CDS             complement(112641..113315)
                     /product="putative Phosphoserine phosphatase"
                     /inference="ab initio prediction:AMIGene:2.0"
                     /locus_tag="RALBFv1_560007"
                     /EC_number="3.-.-.-"
                     /note="Evidence 3 : Function proposed based on presence of
                     conserved amino acid motif, structural feature or limited
                     homology; Product type pe : putative enzyme"
                     /transl_table=11
     gene            complement(113448..114149)
                     /locus_tag="RALBFv1_560008"
                     /gene="hda"
     CDS             complement(113448..114149)
                     /function="2.1.1 : DNA replication"
                     /locus_tag="RALBFv1_560008"
                     /inference="ab initio prediction:AMIGene:2.0"
                     /product="regulatory factor involved in inactivation of
                     DnaA; probable ATPase"
                     /transl_table=11
                     /note="Evidence 2b : Function of strongly homologous gene;
                     PubMedId : 12730188, 21376072; Product type f : factor"
                     /gene="hda"
     gene            complement(114172..115242)
                     /locus_tag="RALBFv1_560009"
     CDS             complement(114172..115242)
                     /function="4 : Transport"
                     /locus_tag="RALBFv1_560009"
                     /inference="ab initio prediction:AMIGene:2.0"
                     /product="putative permease transmembrane transport protein
                     (perM)"
                     /transl_table=11
                     /note="Evidence 3 : Function proposed based on presence of
                     conserved amino acid motif, structural feature or limited
                     homology; Product type pt : putative transporter"
     gene            115395..116465
                     /locus_tag="RALBFv1_560010"
                     /gene="purM"
     CDS             115395..116465
                     /function="1.5.2.1 : Purine biosynthesis"
                     /function="7.1 : Cytoplasm"
                     /product="phosphoribosylaminoimidazole synthetase (AIR
                     synthetase)"
                     /inference="ab initio prediction:AMIGene:2.0"
                     /locus_tag="RALBFv1_560010"
                     /EC_number="6.3.3.1"
                     /note="Evidence 2a : Function of homologous gene
                     experimentally demonstrated in an other organism; PubMedId
                     : 10508786; Product type e : enzyme"
                     /transl_table=11
                     /gene="purM"
     gene            complement(116549..116971)
                     /locus_tag="RALBFv1_560011"
     CDS             complement(116549..116971)
                     /note="Evidence 3 : Function proposed based on presence of
                     conserved amino acid motif, structural feature or limited
                     homology; Product type pm : putative membrane component"
                     /locus_tag="RALBFv1_560011"
                     /inference="ab initio prediction:AMIGene:2.0"
                     /product="putative outer membrane protein H.8 precursor
                     (fragment)"
                     /transl_table=11
     gene            complement(117011..117283)
                     /locus_tag="RALBFv1_560012"
     CDS             complement(117011..117283)
                     /note="Evidence 4 : Homologs of previously reported genes
                     of unknown function"
                     /locus_tag="RALBFv1_560012"
                     /inference="ab initio prediction:AMIGene:2.0"
                     /product="conserved hypothethical protein"
                     /transl_table=11
     gene            complement(117286..118359)
                     /locus_tag="RALBFv1_560013"
                     /gene="ada"
     CDS             complement(117286..118359)
                     /product="fused DNA-binding transcriptional dual regulator
                     ; O6-methylguanine-DNA methyltransferase; (AraC/Xyl family)
                     (N-terminal); bifunctional"
                     /inference="ab initio prediction:AMIGene:2.0"
                     /locus_tag="RALBFv1_560013"
                     /transl_table=11
                     /note="Evidence 2b : Function of strongly homologous gene;
                     Product type e : enzyme"
                     /EC_number="2.1.1.63"
                     /gene="ada"
     gene            complement(118465..119112)
                     /locus_tag="RALBFv1_560014"
                     /gene="alkA"
     CDS             complement(118465..119112)
                     /product="na-3-methyladenine glycosylase protein"
                     /inference="ab initio prediction:AMIGene:2.0"
                     /locus_tag="RALBFv1_560014"
                     /transl_table=11
                     /note="Evidence 2b : Function of strongly homologous gene;
                     PubMedId : 8376346; Product type e : enzyme"
                     /EC_number="3.2.2.21"
                     /gene="alkA"
     gene            complement(119114..119770)
                     /locus_tag="RALBFv1_560015"
                     /gene="alkB"
     CDS             complement(119114..119770)
                     /product="Alpha-ketoglutarate-dependent dioxygenase alkB"
                     /inference="ab initio prediction:AMIGene:2.0"
                     /locus_tag="RALBFv1_560015"
                     /transl_table=11
                     /note="Evidence 2b : Function of strongly homologous gene;
                     PubMedId : 3536913; Product type e : enzyme"
                     /EC_number="1.14.11.-"
                     /gene="alkB"
     gene            complement(119767..121026)
                     /locus_tag="RALBFv1_560016"
     CDS             complement(119767..121026)
                     /product="putative fragment of
                     methylated-dna--protein-cysteine methyltransferase (ada)
                     (modular protein)"
                     /inference="ab initio prediction:AMIGene:2.0"
                     /locus_tag="RALBFv1_560016"
                     /EC_number="2.1.1.63"
                     /note="Evidence 3 : Function proposed based on presence of
                     conserved amino acid motif, structural feature or limited
                     homology"
                     /transl_table=11
     gene            complement(119781..120515)
                     /locus_tag="RALBFv1_560017"
     CDS             complement(119781..120515)
                     /note="Evidence 4 : Homologs of previously reported genes
                     of unknown function"
                     /locus_tag="RALBFv1_560017"
                     /inference="ab initio prediction:AMIGene:2.0"
                     /product="conserved protein of unknown function"
                     /transl_table=11
     gene            complement(121127..121660)
                     /locus_tag="RALBFv1_560018"
     CDS             complement(121127..121660)
                     /product="putative ACETYLTRANSFERASE, GCN5-related
                     N-acetyltransferase, putative spermidine/spermine
                     acetyltransferase"
                     /inference="ab initio prediction:AMIGene:2.0"
                     /locus_tag="RALBFv1_560018"
                     /EC_number="2.3.1.57"
                     /note="Evidence 3 : Function proposed based on presence of
                     conserved amino acid motif, structural feature or limited
                     homology; Product type pe : putative enzyme"
                     /transl_table=11
     gene            complement(121657..122640)
                     /locus_tag="RALBFv1_560019"
                     /gene="miaA"
     CDS             complement(121657..122640)
                     /function="2.2.3 : RNA modification"
                     /function="7.1 : Cytoplasm"
                     /product="delta(2)-isopentenylpyrophosphate tRNA-adenosine
                     transferase"
                     /inference="ab initio prediction:AMIGene:2.0"
                     /locus_tag="RALBFv1_560019"
                     /EC_number="2.5.1.8"
                     /note="Evidence 2a : Function of homologous gene
                     experimentally demonstrated in an other organism; PubMedId
                     : 1999389; Product type e : enzyme"
                     /transl_table=11
                     /gene="miaA"
     gene            complement(122648..124582)
                     /locus_tag="RALBFv1_560020"
                     /gene="mutL"
     CDS             complement(122648..124582)
                     /function="2.1.4 : DNA repair"
                     /function="7.1 : Cytoplasm"
                     /locus_tag="RALBFv1_560020"
                     /inference="ab initio prediction:AMIGene:2.0"
                     /product="methyl-directed mismatch repair protein"
                     /transl_table=11
                     /note="Evidence 2a : Function of homologous gene
                     experimentally demonstrated in an other organism; PubMedId
                     : 12887908, 16935885; Product type e : enzyme"
                     /gene="mutL"
     gene            complement(124643..126328)
                     /locus_tag="RALBFv1_560021"
     CDS             complement(124643..126328)
                     /note="Evidence 3 : Function proposed based on presence of
                     conserved amino acid motif, structural feature or limited
                     homology; Product type cp : cell process"
                     /locus_tag="RALBFv1_560021"
                     /inference="ab initio prediction:AMIGene:2.0"
                     /product="putative paraquat-inducible protein B (pqiB)"
                     /transl_table=11
     gene            complement(126383..127045)
                     /locus_tag="RALBFv1_560022"
     CDS             complement(126383..127045)
                     /note="Evidence 4 : Homologs of previously reported genes
                     of unknown function"
                     /locus_tag="RALBFv1_560022"
                     /inference="ab initio prediction:AMIGene:2.0"
                     /product="conserved exported protein of unknown function"
                     /transl_table=11
     gene            complement(127408..128037)
                     /locus_tag="RALBFv1_560023"
     CDS             complement(127408..128037)
                     /note="Evidence 3 : Function proposed based on presence of
                     conserved amino acid motif, structural feature or limited
                     homology; Product type pr : putative regulator"
                     /locus_tag="RALBFv1_560023"
                     /inference="ab initio prediction:AMIGene:2.0"
                     /product="putative transcription regulator protein,
                     TetR-like, DNA-binding, bacterial/archaeal"
                     /transl_table=11
     gene            128270..128926
                     /locus_tag="RALBFv1_560024"
     CDS             128270..128926
                     /note="Evidence 3 : Function proposed based on presence of
                     conserved amino acid motif, structural feature or limited
                     homology; PubMedId : 3029016; Product type pm : putative
                     membrane component"
                     /locus_tag="RALBFv1_560024"
                     /inference="ab initio prediction:AMIGene:2.0"
                     /product="putative integral membrane protein DedA (dedA)"
                     /transl_table=11
     gene            complement(128930..129775)
                     /locus_tag="RALBFv1_560025"
     CDS             complement(128930..129775)
                     /note="Evidence 3 : Function proposed based on presence of
                     conserved amino acid motif, structural feature or limited
                     homology; Product type pr : putative regulator"
                     /locus_tag="RALBFv1_560025"
                     /inference="ab initio prediction:AMIGene:2.0"
                     /product="putative transcriptional regulator"
                     /transl_table=11
     gene            complement(129775..131328)
                     /locus_tag="RALBFv1_560026"
                     /gene="mviN"
     CDS             complement(129775..131328)
                     /locus_tag="RALBFv1_560026"
                     /inference="ab initio prediction:AMIGene:2.0"
                     /product="Virulence factor MVIN-like, inner membrane
                     protein"
                     /transl_table=11
                     /note="Evidence 2b : Function of strongly homologous gene;
                     Product type f : factor"
                     /gene="mviN"
     gene            131627..131893
                     /locus_tag="RALBFv1_560027"
                     /gene="rpsT"
     CDS             131627..131893
                     /function="2.3.2 : Translation"
                     /function="2.3.8 : Ribosomal proteins"
                     /function="6.6 : Ribosome"
                     /function="7.1 : Cytoplasm"
                     /locus_tag="RALBFv1_560027"
                     /inference="ab initio prediction:AMIGene:2.0"
                     /product="30S ribosomal subunit protein S20"
                     /transl_table=11
                     /note="Evidence 2a : Function of homologous gene
                     experimentally demonstrated in an other organism; PubMedId
                     : 10094780, 12244297; Product type s : structure"
                     /gene="rpsT"
     gene            complement(132033..132356)
                     /locus_tag="RALBFv1_560028"
     CDS             complement(132033..132356)
                     /note="Evidence 4 : Homologs of previously reported genes
                     of unknown function"
                     /locus_tag="RALBFv1_560028"
                     /inference="ab initio prediction:AMIGene:2.0"
                     /product="conserved protein of unknown function"
                     /transl_table=11
     gene            132719..133645
                     /locus_tag="RALBFv1_560029"
                     /gene="argF"
     CDS             132719..133645
                     /function="1.5.1.3 : Arginine"
                     /product="ornithine carbamoyltransferase"
                     /inference="ab initio prediction:AMIGene:2.0"
                     /locus_tag="RALBFv1_560029"
                     /EC_number="2.1.3.3"
                     /note="Evidence 2a : Function of homologous gene
                     experimentally demonstrated in an other organism; PubMedId
                     : 15287962; Product type e : enzyme"
                     /transl_table=11
                     /gene="argF"
     gene            complement(133792..135129)
                     /locus_tag="RALBFv1_560030"
                     /gene="argG"
     CDS             complement(133792..135129)
                     /function="1.5.1.3 : Arginine"
                     /product="Argininosuccinate synthase (Citrulline--aspartate
                     ligase)"
                     /inference="ab initio prediction:AMIGene:2.0"
                     /locus_tag="RALBFv1_560030"
                     /EC_number="6.3.4.5"
                     /note="Evidence 2a : Function of homologous gene
                     experimentally demonstrated in an other organism; PubMedId
                     : 10666579, 11738042, 11809762, 2123815, 91071613, 9298646;
                     Product type e : enzyme"
                     /transl_table=11
                     /gene="argG"
     gene            complement(135238..135555)
                     /locus_tag="RALBFv1_560031"
     CDS             complement(135238..135555)
                     /note="Evidence 4 : Homologs of previously reported genes
                     of unknown function"
                     /locus_tag="RALBFv1_560031"
                     /inference="ab initio prediction:AMIGene:2.0"
                     /product="conserved protein of unknown function"
                     /transl_table=11
     gene            complement(135586..136302)
                     /locus_tag="RALBFv1_560032"
     CDS             complement(135586..136302)
                     /note="Evidence 5 : No homology to any previously reported
                     sequences"
                     /locus_tag="RALBFv1_560032"
                     /inference="ab initio prediction:AMIGene:2.0"
                     /product="protein of unknown function"
                     /transl_table=11
     gene            135938..136987
                     /locus_tag="RALBFv1_560033"
     CDS             135938..136987
                     /note="Evidence 3 : Function proposed based on presence of
                     conserved amino acid motif, structural feature or limited
                     homology; Product type pe : putative enzyme"
                     /locus_tag="RALBFv1_560033"
                     /inference="ab initio prediction:AMIGene:2.0"
                     /product="putative predicted esterase of the alpha-beta
                     hydrolase superfamily protein. Patatin-like phospholipase
                     domain"
                     /transl_table=11
     gene            complement(137015..138043)
                     /locus_tag="RALBFv1_560034"
                     /gene="murB"
     CDS             complement(137015..138043)
                     /function="1.6.7 : Peptidoglycan (murein)"
                     /function="6.2 : Peptidoglycan (murein)"
                     /function="7.1 : Cytoplasm"
                     /product="UDP-N-acetylenolpyruvoylglucosamine reductase,
                     FAD-binding"
                     /inference="ab initio prediction:AMIGene:2.0"
                     /locus_tag="RALBFv1_560034"
                     /EC_number="1.1.1.158"
                     /note="Evidence 2a : Function of homologous gene
                     experimentally demonstrated in an other organism; PubMedId
                     : 8805513; Product type e : enzyme"
                     /transl_table=11
                     /gene="murB"
     gene            138151..138636
                     /locus_tag="RALBFv1_560035"
     CDS             138151..138636
                     /note="Evidence 3 : Function proposed based on presence of
                     conserved amino acid motif, structural feature or limited
                     homology; Product type pf : putative factor"
                     /locus_tag="RALBFv1_560035"
                     /inference="ab initio prediction:AMIGene:2.0"
                     /product="putative nucleotide binding protein (UPF0234
                     protein)"
                     /transl_table=11
     gene            complement(138713..138811)
                     /locus_tag="RALBFv1_560036"
     CDS             complement(138713..138811)
                     /note="Evidence 4 : Homologs of previously reported genes
                     of unknown function"
                     /locus_tag="RALBFv1_560036"
                     /inference="ab initio prediction:AMIGene:2.0"
                     /product="conserved protein of unknown function"
                     /transl_table=11
     gene            complement(138880..139503)
                     /locus_tag="RALBFv1_560037"
                     /gene="plsY"
     CDS             complement(138880..139503)
                     /function="6.1 : Membrane"
                     /locus_tag="RALBFv1_560037"
                     /inference="ab initio prediction:AMIGene:2.0"
                     /product="1-acyl glycerol-3-phosphate synthetase component"
                     /transl_table=11
                     /note="Evidence 2b : Function of strongly homologous gene;
                     Product type e : enzyme"
                     /gene="plsY"
     gene            complement(139564..140055)
                     /locus_tag="RALBFv1_560038"
     CDS             complement(139564..140055)
                     /note="Evidence 3 : Function proposed based on presence of
                     conserved amino acid motif, structural feature or limited
                     homology; Product type pe : putative enzyme"
                     /locus_tag="RALBFv1_560038"
                     /inference="ab initio prediction:AMIGene:2.0"
                     /product="putative prolyl-tRNA synthetase associated"
                     /transl_table=11
     gene            complement(140065..141000)
                     /locus_tag="RALBFv1_560039"
                     /gene="xerD"
     CDS             complement(140065..141000)
                     /function="2.1.3 : DNA recombination"
                     /function="5.1 : Cell division"
                     /locus_tag="RALBFv1_560039"
                     /inference="ab initio prediction:AMIGene:2.0"
                     /product="site-specific tyrosine recombinase"
                     /transl_table=11
                     /note="Evidence 2a : Function of homologous gene
                     experimentally demonstrated in an other organism; PubMedId
                     : 10635320, 7744017, 9268326; Product type e : enzyme"
                     /gene="xerD"
     gene            complement(140997..141533)
                     /locus_tag="RALBFv1_560040"
                     /gene="ogt"
     CDS             complement(140997..141533)
                     /function="2.1.4 : DNA repair"
                     /product="methylated-DNA-[protein]-cysteine
                     S-methyltransferase"
                     /inference="ab initio prediction:AMIGene:2.0"
                     /locus_tag="RALBFv1_560040"
                     /EC_number="2.1.1.63"
                     /note="Evidence 2b : Function of strongly homologous gene;
                     Product type e : enzyme"
                     /transl_table=11
                     /gene="ogt"
     gene            complement(141581..142261)
                     /locus_tag="RALBFv1_560041"
     CDS             complement(141581..142261)
                     /note="Evidence 3 : Function proposed based on presence of
                     conserved amino acid motif, structural feature or limited
                     homology; Product type pm : putative membrane component"
                     /locus_tag="RALBFv1_560041"
                     /inference="ab initio prediction:AMIGene:2.0"
                     /product="putative lipoprotein transmembrane (Chalcone
                     isomerase-like)"
                     /transl_table=11
     gene            142431..144191
                     /locus_tag="RALBFv1_560042"
     CDS             142431..144191
                     /note="Evidence 4 : Homologs of previously reported genes
                     of unknown function"
                     /locus_tag="RALBFv1_560042"
                     /inference="ab initio prediction:AMIGene:2.0"
                     /product="conserved protein of unknown function"
                     /transl_table=11
     gene            complement(144231..145370)
                     /locus_tag="RALBFv1_560043"
     CDS             complement(144231..145370)
                     /function="1.4 : Energy production/transport"
                     /locus_tag="RALBFv1_560043"
                     /inference="ab initio prediction:AMIGene:2.0"
                     /product="putative Fe-S electron transport protein"
                     /transl_table=11
                     /note="Evidence 3 : Function proposed based on presence of
                     conserved amino acid motif, structural feature or limited
                     homology; Product type pc : putative carrier"
     gene            145390..145977
                     /locus_tag="RALBFv1_560044"
     CDS             145390..145977
                     /note="Evidence 4 : Homologs of previously reported genes
                     of unknown function"
                     /locus_tag="RALBFv1_560044"
                     /inference="ab initio prediction:AMIGene:2.0"
                     /product="conserved protein of unknown function, UPF0079"
                     /transl_table=11
     gene            145971..147497
                     /locus_tag="RALBFv1_560045"
                     /gene="amiC"
     CDS             145971..147497
                     /function="1.6.7 : Peptidoglycan (murein)"
                     /function="5.1 : Cell division"
                     /function="6.2 : Peptidoglycan (murein)"
                     /product="N-acetylmuramoyl-L-alanine amidase"
                     /inference="ab initio prediction:AMIGene:2.0"
                     /locus_tag="RALBFv1_560045"
                     /EC_number="3.5.1.28"
                     /note="Evidence 2a : Function of homologous gene
                     experimentally demonstrated in an other organism; PubMedId
                     : 12787347; Product type e : enzyme"
                     /transl_table=11
                     /gene="amiC"
     gene            complement(147568..148587)
                     /locus_tag="RALBFv1_560046"
     CDS             complement(147568..148587)
                     /note="Evidence 4 : Homologs of previously reported genes
                     of unknown function"
                     /locus_tag="RALBFv1_560046"
                     /inference="ab initio prediction:AMIGene:2.0"
                     /product="conserved membrane protein of unknown function,
                     Predicted Na+ dependent transporter"
                     /transl_table=11
     gene            148696..149589
                     /locus_tag="RALBFv1_560047"
     CDS             148696..149589
                     /function="3.1.2 : Transcriptional level"
                     /locus_tag="RALBFv1_560047"
                     /inference="ab initio prediction:AMIGene:2.0"
                     /product="putative transcriptional regulator, LysR family"
                     /transl_table=11
                     /note="Evidence 3 : Function proposed based on presence of
                     conserved amino acid motif, structural feature or limited
                     homology; Product type pr : putative regulator"
     gene            complement(149596..150354)
                     /locus_tag="RALBFv1_560048"
     CDS             complement(149596..150354)
                     /function="1 : Metabolism"
                     /product="3-hydroxyacyl-CoA dehydrogenase type-2"
                     /inference="ab initio prediction:AMIGene:2.0"
                     /locus_tag="RALBFv1_560048"
                     /EC_number="1.1.1.35"
                     /note="Evidence 2b : Function of strongly homologous gene;
                     Product type e : enzyme"
                     /transl_table=11
     gene            complement(150511..151179)
                     /locus_tag="RALBFv1_560049"
                     /gene="adk"
     CDS             complement(150511..151179)
                     /function="1.5.2.3 : Purine ribonucleotide biosynthesis"
                     /function="1.7.33 : Nucleotide and nucleoside conversions"
                     /function="7.1 : Cytoplasm"
                     /product="Adenylate kinase (ATP-AMP transphosphorylase)"
                     /inference="ab initio prediction:AMIGene:2.0"
                     /locus_tag="RALBFv1_560049"
                     /EC_number="2.7.4.3"
                     /note="Evidence 2b : Function of strongly homologous gene;
                     Product type e : enzyme"
                     /transl_table=11
                     /gene="adk"
     gene            complement(151500..152213)
                     /locus_tag="RALBFv1_560050"
                     /gene="kdsB"
     CDS             complement(151500..152213)
                     /function="1.6.3.3 : Lipid A"
                     /function="1.6.5 : K antigen"
                     /function="6.1 : Membrane"
                     /function="6.2 : Peptidoglycan (murein)"
                     /function="6.3 : Surface antigens (ECA, O antigen of LPS)"
                     /function="6.7 : Capsule (M and K antigens)"
                     /function="7.1 : Cytoplasm"
                     /product="3-deoxy-manno-octulosonate cytidylyltransferase"
                     /inference="ab initio prediction:AMIGene:2.0"
                     /locus_tag="RALBFv1_560050"
                     /EC_number="2.7.7.38"
                     /note="Evidence 2a : Function of homologous gene
                     experimentally demonstrated in an other organism; PubMedId
                     : 3023327; Product type e : enzyme"
                     /transl_table=11
                     /gene="kdsB"
     gene            152479..152904
                     /locus_tag="RALBFv1_570001"
     CDS             152479..152904
                     /product="acetolactate synthase 2 catalytic subunit
                     (fragment)"
                     /transl_table=11
                     /inference="ab initio prediction:AMIGene:2.0"
                     /locus_tag="RALBFv1_570001"
                     /EC_number="2.2.1.6"
     gene            152952..153458
                     /locus_tag="RALBFv1_570002"
                     /gene="rraA"
     CDS             152952..153458
                     /function="3.1.3.3 : Inhibition / activation of enzymes"
                     /locus_tag="RALBFv1_570002"
                     /inference="ab initio prediction:AMIGene:2.0"
                     /product="ribonuclease E (RNase E) inhibitor protein"
                     /transl_table=11
                     /note="Evidence 2a : Function of homologous gene
                     experimentally demonstrated in an other organism; PubMedId
                     : 13678585; Product type r : regulator"
                     /gene="rraA"
     gene            153451..153906
                     /locus_tag="RALBFv1_570003"
     CDS             153451..153906
                     /note="Evidence 4 : Homologs of previously reported genes
                     of unknown function"
                     /locus_tag="RALBFv1_570003"
                     /inference="ab initio prediction:AMIGene:2.0"
                     /product="conserved protein of unknown function"
                     /transl_table=11
     gene            154114..155991
                     /locus_tag="RALBFv1_570004"
                     /gene="ripG6"
     CDS             154114..155991
                     /locus_tag="RALBFv1_570004"
                     /inference="ab initio prediction:AMIGene:2.0"
                     /product="leucine-rich-repeat type III effector protein
                     (GALA6)"
                     /transl_table=11
                     /note="Evidence 2a : Function of homologous gene
                     experimentally demonstrated in an other organism; PubMedId
                     : 16983093, 18301771; Product type ph : phenotype"
                     /gene="ripG6"
     gene            156228..158141
                     /locus_tag="RALBFv1_570005"
                     /gene="ripG7"
     CDS             156228..158141
                     /locus_tag="RALBFv1_570005"
                     /inference="ab initio prediction:AMIGene:2.0"
                     /product="leucine-rich-repeat type III effector protein
                     (GALA7)"
                     /transl_table=11
                     /note="Evidence 2a : Function of homologous gene
                     experimentally demonstrated in an other organism; PubMedId
                     : 16983093, 18301771; Product type ph : phenotype"
                     /gene="ripG7"
     gene            158637..159941
                     /locus_tag="RALBFv1_570006"
                     /gene="aceA"
     CDS             158637..159941
                     /function="1.7.2 : Glyoxylate bypass"
                     /function="7.1 : Cytoplasm"
                     /product="isocitrate lyase"
                     /inference="ab initio prediction:AMIGene:2.0"
                     /locus_tag="RALBFv1_570006"
                     /EC_number="4.1.3.1"
                     /note="Evidence 2a : Function of homologous gene
                     experimentally demonstrated in an other organism; PubMedId
                     : 3049537; Product type e : enzyme"
                     /transl_table=11
                     /gene="aceA"
     gene            complement(160101..160535)
                     /locus_tag="RALBFv1_570007"
                     /gene="uspA"
     CDS             complement(160101..160535)
                     /function="5.5 : Adaptation to stress"
                     /locus_tag="RALBFv1_570007"
                     /inference="ab initio prediction:AMIGene:2.0"
                     /product="universal stress protein"
                     /transl_table=11
                     /note="Evidence 2b : Function of strongly homologous gene;
                     Product type f : factor"
                     /gene="uspA"
     gene            complement(160604..161533)
                     /locus_tag="RALBFv1_570008"
     CDS             complement(160604..161533)
                     /note="Evidence 3 : Function proposed based on presence of
                     conserved amino acid motif, structural feature or limited
                     homology; Product type pr : putative regulator"
                     /locus_tag="RALBFv1_570008"
                     /inference="ab initio prediction:AMIGene:2.0"
                     /product="putative transcriptional regulator, LysR family"
                     /transl_table=11
     gene            complement(161561..161782)
                     /locus_tag="RALBFv1_570009"
     CDS             complement(161561..161782)
                     /note="Evidence 3 : Function proposed based on presence of
                     conserved amino acid motif, structural feature or limited
                     homology"
                     /locus_tag="RALBFv1_570009"
                     /inference="ab initio prediction:AMIGene:2.0"
                     /product="putative transmembrane protein"
                     /transl_table=11
     gene            161940..162641
                     /locus_tag="RALBFv1_570010"
                     /gene="hadL"
     CDS             161940..162641
                     /product="(S)-2-haloacid dehalogenase (2-haloalkanoic acid
                     dehalogenase) (L-2-haloacid dehalogenase) (Halocarboxylic
                     acid halidohydrolase)"
                     /inference="ab initio prediction:AMIGene:2.0"
                     /locus_tag="RALBFv1_570010"
                     /transl_table=11
                     /note="Evidence 2b : Function of strongly homologous gene;
                     PubMedId : 1556080, 1588303, 7490277, 7944368, 8702766,
                     9614112; Product type e : enzyme"
                     /EC_number="3.8.1.2"
                     /gene="hadL"
     gene            162724..164313
                     /locus_tag="RALBFv1_570011"
                     /gene="aceB"
     CDS             162724..164313
                     /function="1.7.2 : Glyoxylate bypass"
                     /function="7.1 : Cytoplasm"
                     /product="malate synthase A"
                     /inference="ab initio prediction:AMIGene:2.0"
                     /locus_tag="RALBFv1_570011"
                     /EC_number="2.3.3.9"
                     /note="Evidence 2a : Function of homologous gene
                     experimentally demonstrated in an other organism; PubMedId
                     : 3050899, 4874804; Product type e : enzyme"
                     /transl_table=11
                     /gene="aceB"
     gene            164419..164889
                     /locus_tag="RALBFv1_570012"
     CDS             164419..164889
                     /note="Evidence 4 : Homologs of previously reported genes
                     of unknown function"
                     /locus_tag="RALBFv1_570012"
                     /inference="ab initio prediction:AMIGene:2.0"
                     /product="conserved protein of unknown function"
                     /transl_table=11
     gene            complement(164974..165243)
                     /locus_tag="RALBFv1_570013"
     CDS             complement(164974..165243)
                     /function="1.6.15.4 : Acyl carrier protein"
                     /product="Acyl-CoA-binding protein (ACBP), Histone
                     acetyltransferase;"
                     /inference="ab initio prediction:AMIGene:2.0"
                     /locus_tag="RALBFv1_570013"
                     /EC_number="2.3.1.48"
                     /note="Evidence 2a : Function of homologous gene
                     experimentally demonstrated in an other organism; PubMedId
                     : 1518047, 1622397, 1931985, 2881742, 3525533, 3663196,
                     8358232; Product type c : carrier"
                     /transl_table=11
     gene            165396..166127
                     /locus_tag="RALBFv1_570014"
     CDS             165396..166127
                     /note="Evidence 3 : Function proposed based on presence of
                     conserved amino acid motif, structural feature or limited
                     homology; Product type pe : putative enzyme"
                     /locus_tag="RALBFv1_570014"
                     /inference="ab initio prediction:AMIGene:2.0"
                     /product="putative peptidase"
                     /transl_table=11
     gene            166124..166651
                     /locus_tag="RALBFv1_570015"
                     /gene="rimL"
     CDS             166124..166651
                     /function="2.3.3 : Posttranslational modification"
                     /function="6.6 : Ribosome"
                     /function="7.1 : Cytoplasm"
                     /product="acetylase for 30S ribosomal subunit protein S18"
                     /inference="ab initio prediction:AMIGene:2.0"
                     /locus_tag="RALBFv1_570015"
                     /EC_number="2.3.1.128"
                     /note="Evidence 2a : Function of homologous gene
                     experimentally demonstrated in an other organism; PubMedId
                     : 2828880; Product type e : enzyme"
                     /transl_table=11
                     /gene="rimL"
     gene            166722..167567
                     /locus_tag="RALBFv1_570016"
                     /gene="ung"
     CDS             166722..167567
                     /function="2.1 : DNA related"
                     /function="2.1.4 : DNA repair"
                     /product="uracil-DNA glycosylase,phage-related protein"
                     /inference="ab initio prediction:AMIGene:2.0"
                     /locus_tag="RALBFv1_570016"
                     /EC_number="3.2.2.-"
                     /note="Evidence 2b : Function of strongly homologous gene;
                     PubMedId : 14556741; Product type e : enzyme"
                     /transl_table=11
                     /gene="ung"
     gene            complement(167633..169165)
                     /locus_tag="RALBFv1_570017"
     CDS             complement(167633..169165)
                     /function="4.2.A.1 : The Major Facilitator Superfamily
                     (MFS)"
                     /locus_tag="RALBFv1_570017"
                     /inference="ab initio prediction:AMIGene:2.0"
                     /product="putative transporter, MSF family"
                     /transl_table=11
                     /note="Evidence 3 : Function proposed based on presence of
                     conserved amino acid motif, structural feature or limited
                     homology; Product type pt : putative transporter"
     gene            169575..170702
                     /locus_tag="RALBFv1_570018"
                     /gene="dadX"
     CDS             169575..170702
                     /function="1.1.3.1 : L-alanine degradation"
                     /product="alanine racemase 2, PLP-binding"
                     /inference="ab initio prediction:AMIGene:2.0"
                     /locus_tag="RALBFv1_570018"
                     /EC_number="5.1.1.1"
                     /note="Evidence 2a : Function of homologous gene
                     experimentally demonstrated in an other organism; PubMedId
                     : 18192388; Product type e : enzyme"
                     /transl_table=11
                     /gene="dadX"
     gene            170755..172146
                     /locus_tag="RALBFv1_570019"
                     /gene="radA"
     CDS             170755..172146
                     /function="2.1.4 : DNA repair"
                     /locus_tag="RALBFv1_570019"
                     /inference="ab initio prediction:AMIGene:2.0"
                     /product="DNA repair protein"
                     /transl_table=11
                     /note="Evidence 2a : Function of homologous gene
                     experimentally demonstrated in an other organism; PubMedId
                     : 12446634, 1327967, 16904387, 6754650, 8759876, 93013006;
                     Product type cp : cell process"
                     /gene="radA"
     gene            172240..172719
                     /locus_tag="RALBFv1_570020"
                     /gene="dsbB"
     CDS             172240..172719
                     /function="1.6.12 : Flagella"
                     /function="2.3.4 : Chaperoning, folding"
                     /function="5.3 : Motility (incl. chemotaxis, energytaxis,
                     aerotaxis, redoxtaxis)"
                     /function="6.1 : Membrane"
                     /function="6.4 : Flagellum"
                     /function="6.5 : Pilus"
                     /function="7.3 : Inner membrane"
                     /locus_tag="RALBFv1_570020"
                     /inference="ab initio prediction:AMIGene:2.0"
                     /product="disulfide bond formation protein"
                     /transl_table=11
                     /note="Evidence 2a : Function of homologous gene
                     experimentally demonstrated in an other organism; PubMedId
                     : 10064586, 12853466; Product type e : enzyme"
                     /gene="dsbB"
     gene            complement(173064..173139)
                     /locus_tag="RALBFv1_tRNA43"
     tRNA            complement(173064..173139)
                     /locus_tag="RALBFv1_tRNA43"
                     /inference="profile:tRNAscan:1.23"
                     /product="Ala tRNA"
     gene            complement(173253..174650)
                     /locus_tag="RALBFv1_580001"
                     /gene="gltX"
     CDS             complement(173253..174650)
                     /function="1.5.3.12 : Heme, porphyrin"
                     /function="2.3.1 : Amino acid-activation"
                     /function="7.1 : Cytoplasm"
                     /product="glutamate tRNA synthetase"
                     /inference="ab initio prediction:AMIGene:2.0"
                     /locus_tag="RALBFv1_580001"
                     /EC_number="6.1.1.17"
                     /note="Evidence 2a : Function of homologous gene
                     experimentally demonstrated in an other organism; PubMedId
                     : 3015933; Product type e : enzyme"
                     /transl_table=11
                     /gene="gltX"
     gene            174827..175786
                     /locus_tag="RALBFv1_580002"
     CDS             174827..175786
                     /function="6.1 : Membrane"
                     /locus_tag="RALBFv1_580002"
                     /inference="ab initio prediction:AMIGene:2.0"
                     /product="putative lipoprotein, esterase of the alpha-beta
                     hydrolase superfamily, Patatin-like phospholipase domain"
                     /transl_table=11
                     /note="Evidence 3 : Function proposed based on presence of
                     conserved amino acid motif, structural feature or limited
                     homology; Product type lp : lipoprotein"
     gene            complement(175862..176530)
                     /locus_tag="RALBFv1_580003"
     CDS             complement(175862..176530)
                     /note="Evidence 4 : Homologs of previously reported genes
                     of unknown function"
                     /locus_tag="RALBFv1_580003"
                     /inference="ab initio prediction:AMIGene:2.0"
                     /product="conserved exported protein of unknown function,
                     NLP/P60 domain"
                     /transl_table=11
     gene            complement(176819..178474)
                     /locus_tag="RALBFv1_580004"
     CDS             complement(176819..178474)
                     /function="4.3.A.1.a : ATP binding component"
                     /function="7.1 : Cytoplasm"
                     /locus_tag="RALBFv1_580004"
                     /inference="ab initio prediction:AMIGene:2.0"
                     /product="putative ABC-type transport system, ATP binding
                     component"
                     /transl_table=11
                     /note="Evidence 3 : Function proposed based on presence of
                     conserved amino acid motif, structural feature or limited
                     homology; Product type pt : putative transporter"
     gene            complement(178471..179595)
                     /locus_tag="RALBFv1_580005"
     CDS             complement(178471..179595)
                     /function="4.3.A.1.m : membrane component"
                     /function="6.1 : Membrane"
                     /function="7.3 : Inner membrane"
                     /locus_tag="RALBFv1_580005"
                     /inference="ab initio prediction:AMIGene:2.0"
                     /product="putative ABC-type transport system, permease
                     component"
                     /transl_table=11
                     /note="Evidence 3 : Function proposed based on presence of
                     conserved amino acid motif, structural feature or limited
                     homology; Product type pt : putative transporter"
     gene            complement(179602..180657)
                     /locus_tag="RALBFv1_580006"
     CDS             complement(179602..180657)
                     /function="4.3.A.1.m : membrane component"
                     /function="6.1 : Membrane"
                     /function="7.3 : Inner membrane"
                     /locus_tag="RALBFv1_580006"
                     /inference="ab initio prediction:AMIGene:2.0"
                     /product="putative inner membrane ABC transporter permease"
                     /transl_table=11
                     /note="Evidence 3 : Function proposed based on presence of
                     conserved amino acid motif, structural feature or limited
                     homology; Product type pt : putative transporter"
     gene            complement(180676..182553)
                     /locus_tag="RALBFv1_580007"
     CDS             complement(180676..182553)
                     /function="4.3.A.1.p : periplasmic binding component"
                     /function="7.2 : Periplasmic space"
                     /locus_tag="RALBFv1_580007"
                     /inference="ab initio prediction:AMIGene:2.0"
                     /product="putative ABC-type transport system, periplasmic
                     component"
                     /transl_table=11
                     /note="Evidence 3 : Function proposed based on presence of
                     conserved amino acid motif, structural feature or limited
                     homology; Product type pt : putative transporter"
     gene            182820..183599
                     /locus_tag="RALBFv1_580008"
                     /gene="fabI"
     CDS             182820..183599
                     /function="1.5.4 : Fatty acid and phosphatidic acid"
                     /function="7.1 : Cytoplasm"
                     /product="enoyl-[acyl-carrier-protein] reductase (NADH)"
                     /inference="ab initio prediction:AMIGene:2.0"
                     /locus_tag="RALBFv1_580008"
                     /EC_number="1.3.1.9"
                     /note="Evidence 2a : Function of homologous gene
                     experimentally demonstrated in an other organism; PubMedId
                     : 8119879; Product type e : enzyme"
                     /transl_table=11
                     /gene="fabI"
     gene            complement(183797..183890)
                     /locus_tag="RALBFv1_tRNA42"
     tRNA            complement(183797..183890)
                     /locus_tag="RALBFv1_tRNA42"
                     /inference="profile:tRNAscan:1.23"
                     /product="Ser tRNA"
     gene            complement(184020..185270)
                     /locus_tag="RALBFv1_580009"
                     /gene="lysC"
     CDS             complement(184020..185270)
                     /function="1.5.1 : Amino acids"
                     /product="Aspartate kinase"
                     /inference="ab initio prediction:AMIGene:2.0"
                     /locus_tag="RALBFv1_580009"
                     /EC_number="2.7.2.4"
                     /note="Evidence 2a : Function of homologous gene
                     experimentally demonstrated in an other organism; PubMedId
                     : 11440130, 1980002; Product type e : enzyme"
                     /transl_table=11
                     /gene="lysC"
     gene            complement(185379..186806)
                     /locus_tag="RALBFv1_580010"
                     /gene="tilS"
     CDS             complement(185379..186806)
                     /product="tRNA(Ile)-lysidine synthase"
                     /inference="ab initio prediction:AMIGene:2.0"
                     /locus_tag="RALBFv1_580010"
                     /transl_table=11
                     /note="Evidence 2b : Function of strongly homologous gene;
                     Product type e : enzyme"
                     /EC_number="6.3.4.-"
                     /gene="tilS"
     gene            complement(186775..187743)
                     /locus_tag="RALBFv1_580011"
                     /gene="accA"
     CDS             complement(186775..187743)
                     /function="1.5.4 : Fatty acid and phosphatidic acid"
                     /function="7.1 : Cytoplasm"
                     /product="acetylCoA carboxylase, carboxytransferase subunit
                     alpha"
                     /inference="ab initio prediction:AMIGene:2.0"
                     /locus_tag="RALBFv1_580011"
                     /EC_number="6.4.1.2"
                     /note="Evidence 2a : Function of homologous gene
                     experimentally demonstrated in an other organism; PubMedId
                     : 11133475, 11157970, 1355089; Product type e : enzyme"
                     /transl_table=11
                     /gene="accA"
     gene            complement(187830..188720)
                     /locus_tag="RALBFv1_580012"
     CDS             complement(187830..188720)
                     /function="5 : Cell processes"
                     /function="2.1 : DNA related"
                     /product="putative DNA-3-methyladenine glycosylase II"
                     /inference="ab initio prediction:AMIGene:2.0"
                     /locus_tag="RALBFv1_580012"
                     /EC_number="3.2.2.21"
                     /note="Evidence 3 : Function proposed based on presence of
                     conserved amino acid motif, structural feature or limited
                     homology; Product type pe : putative enzyme"
                     /transl_table=11
     gene            complement(188717..190114)
                     /locus_tag="RALBFv1_580013"
                     /gene="cysS"
     CDS             complement(188717..190114)
                     /function="2.3.1 : Amino acid-activation"
                     /function="7.1 : Cytoplasm"
                     /product="cysteine tRNA synthetase (Cysteine--tRNA ligase)"
                     /inference="ab initio prediction:AMIGene:2.0"
                     /locus_tag="RALBFv1_580013"
                     /EC_number="6.1.1.16"
                     /note="Evidence 2a : Function of homologous gene
                     experimentally demonstrated in an other organism; PubMedId
                     : 12032090, 8165127; Product type e : enzyme"
                     /transl_table=11
                     /gene="cysS"
     gene            190354..191019
                     /locus_tag="RALBFv1_580014"
     CDS             190354..191019
                     /note="Evidence 4 : Homologs of previously reported genes
                     of unknown function"
                     /locus_tag="RALBFv1_580014"
                     /inference="ab initio prediction:AMIGene:2.0"
                     /product="conserved exported protein of unknown function,
                     TPR repeat domain"
                     /transl_table=11
     gene            191073..191645
                     /locus_tag="RALBFv1_580015"
                     /gene="ppiA"
     CDS             191073..191645
                     /function="2.3.4 : Chaperoning, folding"
                     /product="peptidyl-prolyl cis-trans isomerase A (rotamase
                     A)"
                     /inference="ab initio prediction:AMIGene:2.0"
                     /locus_tag="RALBFv1_580015"
                     /EC_number="5.2.1.8"
                     /note="Evidence 2b : Function of strongly homologous gene;
                     PubMedId : 1606970, 2007139; Product type e : enzyme"
                     /transl_table=11
                     /gene="ppiA"
     gene            191678..192184
                     /locus_tag="RALBFv1_580016"
                     /gene="ppiB"
     CDS             191678..192184
                     /function="2.3.4 : Chaperoning, folding"
                     /function="7.1 : Cytoplasm"
                     /product="peptidyl-prolyl cis-trans isomerase B (rotamase
                     B)"
                     /inference="ab initio prediction:AMIGene:2.0"
                     /locus_tag="RALBFv1_580016"
                     /EC_number="5.2.1.8"
                     /note="Evidence 2a : Function of homologous gene
                     experimentally demonstrated in an other organism; PubMedId
                     : 1606970, 2007139, 7948017; Product type e : enzyme"
                     /transl_table=11
                     /gene="ppiB"
     gene            192181..192987
                     /locus_tag="RALBFv1_580017"
                     /gene="lpxH"
     CDS             192181..192987
                     /function="1.6.3.3 : Lipid A"
                     /function="6.1 : Membrane"
                     /function="6.2 : Peptidoglycan (murein)"
                     /function="6.3 : Surface antigens (ECA, O antigen of LPS)"
                     /product="UDP-2,3-diacylglucosamine hydrolase"
                     /inference="ab initio prediction:AMIGene:2.0"
                     /locus_tag="RALBFv1_580017"
                     /EC_number="3.6.1.-"
                     /note="Evidence 2a : Function of homologous gene
                     experimentally demonstrated in an other organism; PubMedId
                     : 12000770, 12000771; Product type e : enzyme"
                     /transl_table=11
                     /gene="lpxH"
     gene            complement(193009..193293)
                     /locus_tag="RALBFv1_580018"
     CDS             complement(193009..193293)
                     /product="Serine O-acetyltransferase (fragment)"
                     /transl_table=11
                     /inference="ab initio prediction:AMIGene:2.0"
                     /locus_tag="RALBFv1_580018"
                     /EC_number="2.3.1.30"
     gene            193445..193855
                     /locus_tag="RALBFv1_590001"
     CDS             193445..193855
                     /product="4-aminobutyrate aminotransferase, PLP-dependent
                     (fragment)"
                     /transl_table=11
                     /inference="ab initio prediction:AMIGene:2.0"
                     /locus_tag="RALBFv1_590001"
                     /EC_number="2.6.1.19"
     gene            193860..195353
                     /locus_tag="RALBFv1_590002"
                     /gene="gabD"
     CDS             193860..195353
                     /function="1.7.31 : Aminobutyrate catabolism"
                     /function="1.7.32 : Putrescine catabolism"
                     /product="succinate-semialdehyde dehydrogenase I,
                     NADP-dependent"
                     /inference="ab initio prediction:AMIGene:2.0"
                     /locus_tag="RALBFv1_590002"
                     /EC_number="1.2.1.16"
                     /note="Evidence 2a : Function of homologous gene
                     experimentally demonstrated in an other organism; PubMedId
                     : 8297211; Product type e : enzyme"
                     /transl_table=11
                     /gene="gabD"
     gene            195630..196841
                     /locus_tag="RALBFv1_590003"
                     /gene="metX"
     CDS             195630..196841
                     /function="1.5.1.9 : Methionine"
                     /function="1.5.1 : Amino acids"
                     /function="1.8.2 : Sulfur metabolism"
                     /product="Homoserine 0-acetyltransferase protein"
                     /inference="ab initio prediction:AMIGene:2.0"
                     /locus_tag="RALBFv1_590003"
                     /EC_number="2.3.1.31"
                     /note="Evidence 2b : Function of strongly homologous gene;
                     Product type e : enzyme"
                     /transl_table=11
                     /gene="metX"
     gene            196838..197485
                     /locus_tag="RALBFv1_590004"
                     /gene="metW"
     CDS             196838..197485
                     /function="1.5.1.9 : Methionine"
                     /product="S-adenosyl-L-methionine-dependent
                     methyltransferase"
                     /inference="ab initio prediction:AMIGene:2.0"
                     /locus_tag="RALBFv1_590004"
                     /EC_number="2.1.1.-"
                     /note="Evidence 2a : Function of homologous gene
                     experimentally demonstrated in an other organism; PubMedId
                     : 11479715; Product type e : enzyme"
                     /transl_table=11
                     /gene="metW"
     gene            197717..198238
                     /locus_tag="RALBFv1_590005"
                     /gene="phaP"
     CDS             197717..198238
                     /locus_tag="RALBFv1_590005"
                     /inference="ab initio prediction:AMIGene:2.0"
                     /product="putative polyhydroxybutyrate granule-associated
                     protein (Phasin) phap2"
                     /transl_table=11
                     /note="Evidence 3 : Function proposed based on presence of
                     conserved amino acid motif, structural feature or limited
                     homology; Product type f : factor"
                     /gene="phaP"
     gene            198406..199164
                     /locus_tag="RALBFv1_590006"
     CDS             198406..199164
                     /note="Evidence 4 : Homologs of previously reported genes
                     of unknown function"
                     /locus_tag="RALBFv1_590006"
                     /inference="ab initio prediction:AMIGene:2.0"
                     /product="conserved exported protein of unknown function
                     (tetratricopeptide repeats)"
                     /transl_table=11
     gene            complement(199256..199450)
                     /locus_tag="RALBFv1_590007"
     CDS             complement(199256..199450)
                     /note="Evidence 4 : Homologs of previously reported genes
                     of unknown function"
                     /locus_tag="RALBFv1_590007"
                     /inference="ab initio prediction:AMIGene:2.0"
                     /product="conserved protein of unknown function"
                     /transl_table=11
     gene            complement(199510..201570)
                     /locus_tag="RALBFv1_590008"
                     /gene="cstA"
     CDS             complement(199510..201570)
                     /function="5.5.3 : Starvation response"
                     /function="6.1 : Membrane"
                     /function="7.3 : Inner membrane"
                     /locus_tag="RALBFv1_590008"
                     /inference="ab initio prediction:AMIGene:2.0"
                     /product="carbon starvation protein"
                     /transl_table=11
                     /note="Evidence 2b : Function of strongly homologous gene;
                     Product type m : membrane component"
                     /gene="cstA"
     gene            201869..203326
                     /locus_tag="RALBFv1_590009"
     CDS             201869..203326
                     /function="3.1.2.4.3 : Two-component regulatory systems
                     (external signal)"
                     /product="putative sensor histidine kinase"
                     /inference="ab initio prediction:AMIGene:2.0"
                     /locus_tag="RALBFv1_590009"
                     /EC_number="2.7.13.3"
                     /note="Evidence 3 : Function proposed based on presence of
                     conserved amino acid motif, structural feature or limited
                     homology; Product type prc : putative receptor"
                     /transl_table=11
     gene            203323..203955
                     /locus_tag="RALBFv1_590010"
     CDS             203323..203955
                     /function="3.1.2.4.3 : Two-component regulatory systems
                     (external signal)"
                     /locus_tag="RALBFv1_590010"
                     /inference="ab initio prediction:AMIGene:2.0"
                     /product="putative response regulator, LuxR family"
                     /transl_table=11
                     /note="Evidence 3 : Function proposed based on presence of
                     conserved amino acid motif, structural feature or limited
                     homology; Product type pr : putative regulator"
     gene            204028..204816
                     /locus_tag="RALBFv1_590011"
                     /gene="hyi"
     CDS             204028..204816
                     /function="1.7.21 : Glyoxylate degradation"
                     /product="hydroxypyruvate isomerase"
                     /inference="ab initio prediction:AMIGene:2.0"
                     /locus_tag="RALBFv1_590011"
                     /EC_number="5.3.1.22"
                     /note="Evidence 2b : Function of strongly homologous gene;
                     Product type e : enzyme"
                     /transl_table=11
                     /gene="hyi"
     gene            complement(204901..205392)
                     /locus_tag="RALBFv1_590012"
     CDS             complement(204901..205392)
                     /note="Evidence 4 : Homologs of previously reported genes
                     of unknown function"
                     /locus_tag="RALBFv1_590012"
                     /inference="ab initio prediction:AMIGene:2.0"
                     /product="conserved exported protein of unknown function"
                     /transl_table=11
     gene            complement(205514..206341)
                     /locus_tag="RALBFv1_590013"
                     /gene="phoB"
     CDS             complement(205514..206341)
                     /function="1.8.1 : Phosphorous metabolism"
                     /function="2.2.2 : Transcription related"
                     /function="3.1.2.2 : Activator"
                     /function="3.1.2.4.3 : Two-component regulatory systems
                     (external signal)"
                     /function="3.3.2 : Regulon (a network of operons encoding
                     related functions)"
                     /function="7.1 : Cytoplasm"
                     /locus_tag="RALBFv1_590013"
                     /inference="ab initio prediction:AMIGene:2.0"
                     /product="DNA-binding response regulator in two-component
                     regulatory system with PhoR"
                     /transl_table=11
                     /note="Evidence 2a : Function of homologous gene
                     experimentally demonstrated in an other organism; PubMedId
                     : 10653699, 2556368, 9878437; Product type r : regulator"
                     /gene="phoB"
     gene            complement(207175..209043)
                     /locus_tag="RALBFv1_590014"
                     /gene="pckG"
     CDS             complement(207175..209043)
                     /function="1.3.4 : Tricarboxylic acid cycle"
                     /function="1.7.28 : Pyruvate catabolism"
                     /product="Phosphoenolpyruvate carboxykinase"
                     /inference="ab initio prediction:AMIGene:2.0"
                     /locus_tag="RALBFv1_590014"
                     /EC_number="4.1.1.32"
                     /note="Evidence 2b : Function of strongly homologous gene;
                     PubMedId : 11278451; Product type e : enzyme"
                     /transl_table=11
                     /gene="pckG"
     gene            209451..210479
                     /locus_tag="RALBFv1_590015"
                     /gene="serA"
     CDS             209451..210479
                     /function="1.5.1.8 : Threonine"
                     /function="1.5.1.10 : Glycine"
                     /function="1.5.1.11 : Serine"
                     /product="D-3-phosphoglycerate dehydrogenase / D-isomer
                     specific 2-hydroxyacid dehydrogenase"
                     /inference="ab initio prediction:AMIGene:2.0"
                     /locus_tag="RALBFv1_590015"
                     /EC_number="1.1.1.95"
                     /note="Evidence 2b : Function of strongly homologous gene;
                     Product type e : enzyme"
                     /transl_table=11
                     /gene="serA"
     gene            complement(210502..211392)
                     /locus_tag="RALBFv1_590016"
     CDS             complement(210502..211392)
                     /function="1 : Metabolism"
                     /locus_tag="RALBFv1_590016"
                     /inference="ab initio prediction:AMIGene:2.0"
                     /product="putative Extradiol ring-cleavage dioxygenase,
                     class III enzyme, subunit B"
                     /transl_table=11
                     /note="Evidence 3 : Function proposed based on presence of
                     conserved amino acid motif, structural feature or limited
                     homology; Product type pe : putative enzyme"
     gene            complement(211547..212833)
                     /locus_tag="RALBFv1_590017"
                     /gene="gor"
     CDS             complement(211547..212833)
                     /function="1.4 : Energy production/transport"
                     /function="1.5.3.22 : Glutathione redox reactions"
                     /product="glutathione oxidoreductase (GR)(GRase)"
                     /inference="ab initio prediction:AMIGene:2.0"
                     /locus_tag="RALBFv1_590017"
                     /EC_number="1.8.1.7"
                     /note="Evidence 2a : Function of homologous gene
                     experimentally demonstrated in an other organism; PubMedId
                     : 1849605; Product type pe : putative enzyme"
                     /transl_table=11
                     /gene="gor"
     gene            213037..213282
                     /locus_tag="RALBFv1_600001"
     CDS             213037..213282
                     /locus_tag="RALBFv1_600001"
                     /inference="ab initio prediction:AMIGene:2.0"
                     /product="Dipeptide transport system permease protein (ABC
                     superfamily, membrane) (fragment)"
                     /transl_table=11
     gene            213279..214277
                     /locus_tag="RALBFv1_600002"
                     /gene="dppD"
     CDS             213279..214277
                     /function="1.7.34 : Peptidoglycan (murein) turnover,
                     recycling"
                     /function="4.3.A.1.a : ATP binding component"
                     /function="6.2 : Peptidoglycan (murein)"
                     /function="7.1 : Cytoplasm"
                     /locus_tag="RALBFv1_600002"
                     /inference="ab initio prediction:AMIGene:2.0"
                     /product="Dipeptide transport ATP-binding (ABC
                     superfamily)"
                     /transl_table=11
                     /note="Evidence 2b : Function of strongly homologous gene;
                     Product type t : transporter"
                     /gene="dppD"
     gene            214274..215275
                     /locus_tag="RALBFv1_600003"
                     /gene="dppF"
     CDS             214274..215275
                     /function="1.7.34 : Peptidoglycan (murein) turnover,
                     recycling"
                     /function="4.3.A.1.a : ATP binding component"
                     /function="6.2 : Peptidoglycan (murein)"
                     /function="7.1 : Cytoplasm"
                     /locus_tag="RALBFv1_600003"
                     /inference="ab initio prediction:AMIGene:2.0"
                     /product="Dipeptide transport ATP-binding (ABC
                     superfamily)"
                     /transl_table=11
                     /note="Evidence 2b : Function of strongly homologous gene;
                     Product type t : transporter"
                     /gene="dppF"
     gene            215313..216881
                     /locus_tag="RALBFv1_600004"
                     /gene="dppA"
     CDS             215313..216881
                     /locus_tag="RALBFv1_600004"
                     /inference="ab initio prediction:AMIGene:2.0"
                     /product="dipeptide transport protein"
                     /transl_table=11
                     /note="Evidence 2b : Function of strongly homologous gene;
                     Product type t : transporter"
                     /gene="dppA"
     gene            216889..218799
                     /locus_tag="RALBFv1_600005"
     CDS             216889..218799
                     /product="putative Long-chain fatty-acyl-CoA hydrolase"
                     /inference="ab initio prediction:AMIGene:2.0"
                     /locus_tag="RALBFv1_600005"
                     /EC_number="3.1.2.2"
                     /note="Evidence 3 : Function proposed based on presence of
                     conserved amino acid motif, structural feature or limited
                     homology; Product type pe : putative enzyme"
                     /transl_table=11
     gene            218796..219389
                     /locus_tag="RALBFv1_600006"
     CDS             218796..219389
                     /note="Evidence 4 : Homologs of previously reported genes
                     of unknown function"
                     /locus_tag="RALBFv1_600006"
                     /inference="ab initio prediction:AMIGene:2.0"
                     /product="conserved protein of unknown function"
                     /transl_table=11
     gene            complement(219436..221733)
                     /locus_tag="RALBFv1_600007"
                     /gene="iorB"
     CDS             complement(219436..221733)
                     /product="isoquinoline 1-oxidoreductase (Beta subunit)"
                     /inference="ab initio prediction:AMIGene:2.0"
                     /locus_tag="RALBFv1_600007"
                     /transl_table=11
                     /note="Evidence 2a : Function of homologous gene
                     experimentally demonstrated in an other organism; PubMedId
                     : 7782304, 8157655; Product type e : enzyme"
                     /EC_number="1.3.99.16"
                     /gene="iorB"
     gene            complement(221730..222197)
                     /locus_tag="RALBFv1_600008"
                     /gene="iorA"
     CDS             complement(221730..222197)
                     /function="1.4 : Energy production/transport"
                     /product="isoquinoline 1-oxidoreductase (alpha subunit)"
                     /inference="ab initio prediction:AMIGene:2.0"
                     /locus_tag="RALBFv1_600008"
                     /EC_number="1.3.99.16"
                     /note="Evidence 2a : Function of homologous gene
                     experimentally demonstrated in an other organism; PubMedId
                     : 7782304, 8157655; Product type e : enzyme"
                     /transl_table=11
                     /gene="iorA"
     gene            222641..222964
                     /locus_tag="RALBFv1_600009"
     CDS             222641..222964
                     /note="Evidence 4 : Homologs of previously reported genes
                     of unknown function"
                     /locus_tag="RALBFv1_600009"
                     /inference="ab initio prediction:AMIGene:2.0"
                     /product="conserved protein of unknown function"
                     /transl_table=11
     gene            223415..223858
                     /locus_tag="RALBFv1_600010"
     CDS             223415..223858
                     /note="Evidence 3 : Function proposed based on presence of
                     conserved amino acid motif, structural feature or limited
                     homology"
                     /locus_tag="RALBFv1_600010"
                     /inference="ab initio prediction:AMIGene:2.0"
                     /product="putative two-component system response regulator,
                     transcription regulator protein (fragment)"
                     /transl_table=11
     gene            complement(224008..224889)
                     /locus_tag="RALBFv1_610001"
     CDS             complement(224008..224889)
                     /locus_tag="RALBFv1_610001"
                     /inference="ab initio prediction:AMIGene:2.0"
                     /product="AmpG protein (fragment)"
                     /transl_table=11
     gene            224712..225656
                     /locus_tag="RALBFv1_610002"
     CDS             224712..225656
                     /note="Evidence 3 : Function proposed based on presence of
                     conserved amino acid motif, structural feature or limited
                     homology; Product type pe : putative enzyme"
                     /locus_tag="RALBFv1_610002"
                     /inference="ab initio prediction:AMIGene:2.0"
                     /product="putative membrane-associated zinc
                     metalloprotease, Peptidase M48, Ste24p"
                     /transl_table=11
     gene            complement(225788..226717)
                     /locus_tag="RALBFv1_610003"
     CDS             complement(225788..226717)
                     /function="3.1.4 : Regulation level unknown"
                     /locus_tag="RALBFv1_610003"
                     /inference="ab initio prediction:AMIGene:2.0"
                     /product="transmembrane protein"
                     /transl_table=11
                     /note="Evidence 2b : Function of strongly homologous gene;
                     Product type m : membrane component"
     gene            complement(226791..227378)
                     /locus_tag="RALBFv1_610004"
     CDS             complement(226791..227378)
                     /product="putative nitroreductase"
                     /inference="ab initio prediction:AMIGene:2.0"
                     /locus_tag="RALBFv1_610004"
                     /EC_number="1.6.99.-"
                     /note="Evidence 3 : Function proposed based on presence of
                     conserved amino acid motif, structural feature or limited
                     homology; Product type pe : putative enzyme"
                     /transl_table=11
     gene            227491..228003
                     /locus_tag="RALBFv1_610005"
     CDS             227491..228003
                     /function="3.1.2 : Transcriptional level"
                     /locus_tag="RALBFv1_610005"
                     /inference="ab initio prediction:AMIGene:2.0"
                     /product="putative transcriptional regulator, MarR family"
                     /transl_table=11
                     /note="Evidence 3 : Function proposed based on presence of
                     conserved amino acid motif, structural feature or limited
                     homology; Product type pr : putative regulator"
     gene            228029..228643
                     /locus_tag="RALBFv1_610006"
     CDS             228029..228643
                     /note="Evidence 4 : Homologs of previously reported genes
                     of unknown function"
                     /locus_tag="RALBFv1_610006"
                     /inference="ab initio prediction:AMIGene:2.0"
                     /product="conserved protein of unknown function"
                     /transl_table=11
     gene            228742..229086
                     /locus_tag="RALBFv1_610007"
     CDS             228742..229086
                     /note="Evidence 4 : Homologs of previously reported genes
                     of unknown function"
                     /locus_tag="RALBFv1_610007"
                     /inference="ab initio prediction:AMIGene:2.0"
                     /product="conserved exported protein of unknown function,
                     signal peptide precursor"
                     /transl_table=11
     gene            229165..229920
                     /locus_tag="RALBFv1_610008"
     CDS             229165..229920
                     /note="Evidence 3 : Function proposed based on presence of
                     conserved amino acid motif, structural feature or limited
                     homology; Product type pc : putative carrier"
                     /locus_tag="RALBFv1_610008"
                     /inference="ab initio prediction:AMIGene:2.0"
                     /product="putative lipoprotein transmembrane"
                     /transl_table=11
     gene            230206..231117
                     /locus_tag="RALBFv1_610009"
     CDS             230206..231117
                     /note="Evidence 3 : Function proposed based on presence of
                     conserved amino acid motif, structural feature or limited
                     homology; Product type pe : putative enzyme"
                     /locus_tag="RALBFv1_610009"
                     /inference="ab initio prediction:AMIGene:2.0"
                     /product="putative membrane protease subunit,
                     stomatin/prohibitin homolog transmembrane protein"
                     /transl_table=11
     gene            231316..232281
                     /locus_tag="RALBFv1_610010"
     CDS             231316..232281
                     /note="Evidence 3 : Function proposed based on presence of
                     conserved amino acid motif, structural feature or limited
                     homology; Product type pr : putative regulator"
                     /locus_tag="RALBFv1_610010"
                     /inference="ab initio prediction:AMIGene:2.0"
                     /product="putative HTH-type transcriptional regulator syrM
                     1 (Symbiotic regulator homolog 1), LysR family"
                     /transl_table=11
     gene            complement(232286..232924)
                     /locus_tag="RALBFv1_610011"
     CDS             complement(232286..232924)
                     /note="Evidence 4 : Homologs of previously reported genes
                     of unknown function"
                     /locus_tag="RALBFv1_610011"
                     /inference="ab initio prediction:AMIGene:2.0"
                     /product="conserved hypothethical protein"
                     /transl_table=11
     gene            complement(233064..234077)
                     /locus_tag="RALBFv1_610012"
                     /gene="argC"
     CDS             complement(233064..234077)
                     /function="1.5.1 : Amino acids"
                     /function="1.5.1.3 : Arginine"
                     /product="N-acetyl-gamma-glutamyl-phosphate reductase"
                     /inference="ab initio prediction:AMIGene:2.0"
                     /locus_tag="RALBFv1_610012"
                     /EC_number="1.2.1.38"
                     /note="Evidence 2a : Function of homologous gene
                     experimentally demonstrated in an other organism; PubMedId
                     : 7929012; Product type e : enzyme"
                     /transl_table=11
                     /gene="argC"
     gene            complement(234218..234718)
                     /locus_tag="RALBFv1_610013"
     CDS             complement(234218..234718)
                     /note="Evidence 4 : Homologs of previously reported genes
                     of unknown function"
                     /locus_tag="RALBFv1_610013"
                     /inference="ab initio prediction:AMIGene:2.0"
                     /product="conserved inner membrane protein of unknown
                     function"
                     /transl_table=11
     gene            complement(234859..235644)
                     /locus_tag="RALBFv1_610014"
     CDS             complement(234859..235644)
                     /function="5 : Cell processes"
                     /product="putative exodeoxyribonuclease
                     III/endonuclease/phosphatase"
                     /inference="ab initio prediction:AMIGene:2.0"
                     /locus_tag="RALBFv1_610014"
                     /EC_number="3.1.11.2"
                     /EC_number="4.2.99.18"
                     /note="Evidence 3 : Function proposed based on presence of
                     conserved amino acid motif, structural feature or limited
                     homology; Product type pe : putative enzyme"
                     /transl_table=11
     gene            235676..236353
                     /locus_tag="RALBFv1_610015"
                     /gene="pyrE"
     CDS             235676..236353
                     /function="1.5.2.2 : Pyrimidine biosynthesis"
                     /function="7.1 : Cytoplasm"
                     /product="orotate phosphoribosyltransferase"
                     /inference="ab initio prediction:AMIGene:2.0"
                     /locus_tag="RALBFv1_610015"
                     /EC_number="2.4.2.10"
                     /note="Evidence 2a : Function of homologous gene
                     experimentally demonstrated in an other organism; PubMedId
                     : 8620002; Product type e : enzyme"
                     /transl_table=11
                     /gene="pyrE"
     gene            complement(236451..237278)
                     /locus_tag="RALBFv1_610016"
     CDS             complement(236451..237278)
                     /note="Evidence 4 : Homologs of previously reported genes
                     of unknown function"
                     /locus_tag="RALBFv1_610016"
                     /inference="ab initio prediction:AMIGene:2.0"
                     /product="conserved protein of unknown function"
                     /transl_table=11
     gene            complement(237333..238211)
                     /locus_tag="RALBFv1_610017"
                     /gene="dapF"
     CDS             complement(237333..238211)
                     /function="1.5.1.7 : Lysine, diaminopimelate"
                     /function="7.1 : Cytoplasm"
                     /product="diaminopimelate epimerase"
                     /inference="ab initio prediction:AMIGene:2.0"
                     /locus_tag="RALBFv1_610017"
                     /EC_number="5.1.1.7"
                     /note="Evidence 2a : Function of homologous gene
                     experimentally demonstrated in an other organism; PubMedId
                     : 3031013, 3283102, 9618537; Product type e : enzyme"
                     /transl_table=11
                     /gene="dapF"
     gene            complement(238290..239183)
                     /locus_tag="RALBFv1_610018"
                     /gene="htrB"
     CDS             complement(238290..239183)
                     /function="1.6 : Macromolecules (cellular constituent)
                     biosynthesis"
                     /function="1.6.3.3 : Lipid A"
                     /product="lipid A biosynthesis acyltransferase"
                     /inference="ab initio prediction:AMIGene:2.0"
                     /locus_tag="RALBFv1_610018"
                     /EC_number="2.3.1.-"
                     /note="Evidence 2a : Function of homologous gene
                     experimentally demonstrated in an other organism; PubMedId
                     : 18065606, 1846149; Product type e : enzyme"
                     /transl_table=11
                     /gene="htrB"
     gene            complement(239206..240063)
                     /locus_tag="RALBFv1_610019"
     CDS             complement(239206..240063)
                     /function="1.6 : Macromolecules (cellular constituent)
                     biosynthesis"
                     /product="putative lipid A biosynthesis lauroyl
                     acyltransferase"
                     /inference="ab initio prediction:AMIGene:2.0"
                     /locus_tag="RALBFv1_610019"
                     /EC_number="2.3.1.-"
                     /note="Evidence 3 : Function proposed based on presence of
                     conserved amino acid motif, structural feature or limited
                     homology; Product type pe : putative enzyme"
                     /transl_table=11
     gene            240195..241493
                     /locus_tag="RALBFv1_610020"
                     /gene="metK"
     CDS             240195..241493
                     /function="1.7.20 : S-adenosyl methionine biosynthesis"
                     /function="1.5.1.9 : Methionine"
                     /function="7.1 : Cytoplasm"
                     /product="methionine adenosyltransferase 1"
                     /inference="ab initio prediction:AMIGene:2.0"
                     /locus_tag="RALBFv1_610020"
                     /EC_number="2.5.1.6"
                     /note="Evidence 2a : Function of homologous gene
                     experimentally demonstrated in an other organism; PubMedId
                     : 18483760; Product type e : enzyme"
                     /transl_table=11
                     /gene="metK"
     gene            complement(241565..241858)
                     /locus_tag="RALBFv1_610021"
     CDS             complement(241565..241858)
                     /note="Evidence 4 : Homologs of previously reported genes
                     of unknown function"
                     /locus_tag="RALBFv1_610021"
                     /inference="ab initio prediction:AMIGene:2.0"
                     /product="conserved protein of unknown function"
                     /transl_table=11
     gene            242163..243044
                     /locus_tag="RALBFv1_610022"
     CDS             242163..243044
                     /note="Evidence 2b : Function of strongly homologous gene;
                     Product type r : regulator"
                     /locus_tag="RALBFv1_610022"
                     /inference="ab initio prediction:AMIGene:2.0"
                     /product="transcriptional regulator"
                     /transl_table=11
     gene            complement(243065..245038)
                     /locus_tag="RALBFv1_610023"
     CDS             complement(243065..245038)
                     /note="Evidence 4 : Homologs of previously reported genes
                     of unknown function"
                     /locus_tag="RALBFv1_610023"
                     /inference="ab initio prediction:AMIGene:2.0"
                     /product="conserved protein of unknown function
                     (phosphatase domain)"
                     /transl_table=11
     gene            245309..246445
                     /locus_tag="RALBFv1_610024"
     CDS             245309..246445
                     /note="Evidence 4 : Homologs of previously reported genes
                     of unknown function"
                     /locus_tag="RALBFv1_610024"
                     /inference="ab initio prediction:AMIGene:2.0"
                     /product="conserved protein of unknown function
                     (cystathionine-beta-synthase-CBS domain)"
                     /transl_table=11
     gene            complement(246462..247070)
                     /locus_tag="RALBFv1_610025"
                     /gene="gstN"
     CDS             complement(246462..247070)
                     /product="Glutathione S-transferase"
                     /inference="ab initio prediction:AMIGene:2.0"
                     /locus_tag="RALBFv1_610025"
                     /transl_table=11
                     /note="Evidence 2b : Function of strongly homologous gene;
                     Product type e : enzyme"
                     /EC_number="2.5.1.18"
                     /gene="gstN"
     gene            247212..247670
                     /locus_tag="RALBFv1_610026"
     CDS             247212..247670
                     /function="2.2.2 : Transcription related"
                     /locus_tag="RALBFv1_610026"
                     /inference="ab initio prediction:AMIGene:2.0"
                     /product="putative transcriptional regulator, AsnC family"
                     /transl_table=11
                     /note="Evidence 3 : Function proposed based on presence of
                     conserved amino acid motif, structural feature or limited
                     homology; Product type pr : putative regulator"
     gene            247894..247956
                     /locus_tag="RALBFv1_610027"
     CDS             247894..247956
                     /note="Evidence 5 : No homology to any previously reported
                     sequences"
                     /locus_tag="RALBFv1_610027"
                     /inference="ab initio prediction:AMIGene:2.0"
                     /product="protein of unknown function"
                     /transl_table=11
     gene            248226..249674
                     /locus_tag="RALBFv1_610028"
     CDS             248226..249674
                     /product="putative 6-phosphogluconolactonase"
                     /inference="ab initio prediction:AMIGene:2.0"
                     /locus_tag="RALBFv1_610028"
                     /EC_number="3.1.1.31"
                     /note="Evidence 3 : Function proposed based on presence of
                     conserved amino acid motif, structural feature or limited
                     homology; Product type pe : putative enzyme"
                     /transl_table=11
     gene            249904..250125
                     /locus_tag="RALBFv1_610029"
     CDS             249904..250125
                     /note="Evidence 4 : Homologs of previously reported genes
                     of unknown function"
                     /locus_tag="RALBFv1_610029"
                     /inference="ab initio prediction:AMIGene:2.0"
                     /product="conserved protein of unknown function; putative
                     signal peptide"
                     /transl_table=11
     gene            complement(250247..250567)
                     /locus_tag="RALBFv1_610030"
     CDS             complement(250247..250567)
                     /note="Evidence 3 : Function proposed based on presence of
                     conserved amino acid motif, structural feature or limited
                     homology; Product type pf : putative factor"
                     /locus_tag="RALBFv1_610030"
                     /inference="ab initio prediction:AMIGene:2.0"
                     /product="putative DNA-binding protein"
                     /transl_table=11
     gene            complement(250560..250925)
                     /locus_tag="RALBFv1_610031"
     CDS             complement(250560..250925)
                     /note="Evidence 4 : Homologs of previously reported genes
                     of unknown function"
                     /locus_tag="RALBFv1_610031"
                     /inference="ab initio prediction:AMIGene:2.0"
                     /product="conserved protein of unknown function"
                     /transl_table=11
     gene            251358..252803
                     /locus_tag="RALBFv1_610032"
                     /pseudo
     CDS             251358..252803
                     /function="1.7.18 : Betaine biosynthesis"
                     /function="1.5.1.10 : Glycine"
                     /function="1.5.1.11 : Serine"
                     /function="1.5.1.8 : Threonine"
                     /product="fragment of choline dehydrogenase (part 1)"
                     /inference="ab initio prediction:AMIGene:2.0"
                     /pseudo
                     /locus_tag="RALBFv1_610032"
                     /EC_number="1.1.99.1"
                     /note="Evidence 2b : Function of strongly homologous gene;
                     PubMedId : 12676692, 10712538; Product type e : enzyme"
                     /transl_table=11
     gene            252746..253144
                     /locus_tag="RALBFv1_610033"
                     /pseudo
     CDS             252746..253144
                     /function="1.7.18 : Betaine biosynthesis"
                     /function="1.5.1.10 : Glycine"
                     /function="1.5.1.11 : Serine"
                     /function="1.5.1.8 : Threonine"
                     /product="fragment of choline dehydrogenase (part 2)"
                     /inference="ab initio prediction:AMIGene:2.0"
                     /pseudo
                     /locus_tag="RALBFv1_610033"
                     /EC_number="1.1.99.1"
                     /note="Evidence 2b : Function of strongly homologous gene;
                     PubMedId : 12676692, 10712538; Product type e : enzyme"
                     /transl_table=11
     gene            complement(253093..253992)
                     /locus_tag="RALBFv1_610034"
     CDS             complement(253093..253992)
                     /note="Evidence 2b : Function of strongly homologous gene;
                     Product type t : transporter"
                     /locus_tag="RALBFv1_610034"
                     /inference="ab initio prediction:AMIGene:2.0"
                     /product="Amino-acid ABC transporter binding protein ybeJ"
                     /transl_table=11
     gene            253992..254192
                     /locus_tag="RALBFv1_610035"
     CDS             253992..254192
                     /note="Evidence 5 : No homology to any previously reported
                     sequences"
                     /locus_tag="RALBFv1_610035"
                     /inference="ab initio prediction:AMIGene:2.0"
                     /product="protein of unknown function"
                     /transl_table=11
     gene            complement(254370..256031)
                     /locus_tag="RALBFv1_610036"
                     /gene="aidB"
     CDS             complement(254370..256031)
                     /function="1.1.3.12 : Leucine degradation"
                     /function="1.1.3.14 : Valine degradation"
                     /product="isovaleryl CoA dehydrogenase"
                     /inference="ab initio prediction:AMIGene:2.0"
                     /locus_tag="RALBFv1_610036"
                     /EC_number="1.3.99.10"
                     /note="Evidence 2b : Function of strongly homologous gene;
                     Product type pe : putative enzyme"
                     /transl_table=11
                     /gene="aidB"
     gene            complement(256119..256613)
                     /locus_tag="RALBFv1_610037"
     CDS             complement(256119..256613)
                     /note="Evidence 3 : Function proposed based on presence of
                     conserved amino acid motif, structural feature or limited
                     homology; Product type pe : putative enzyme"
                     /locus_tag="RALBFv1_610037"
                     /inference="ab initio prediction:AMIGene:2.0"
                     /product="putative acetyltransferase protein"
                     /transl_table=11
     gene            complement(256634..256936)
                     /locus_tag="RALBFv1_610038"
     CDS             complement(256634..256936)
                     /note="Evidence 4 : Homologs of previously reported genes
                     of unknown function"
                     /locus_tag="RALBFv1_610038"
                     /inference="ab initio prediction:AMIGene:2.0"
                     /product="conserved protein of unknown function"
                     /transl_table=11
     gene            complement(257016..257537)
                     /locus_tag="RALBFv1_610039"
     CDS             complement(257016..257537)
                     /note="Evidence 4 : Homologs of previously reported genes
                     of unknown function"
                     /locus_tag="RALBFv1_610039"
                     /inference="ab initio prediction:AMIGene:2.0"
                     /product="conserved protein of unknown function
                     (Receptor-binding domain of short tail fibre protein gp12)"
                     /transl_table=11
     gene            complement(257552..258085)
                     /locus_tag="RALBFv1_610040"
     CDS             complement(257552..258085)
                     /note="Evidence 4 : Homologs of previously reported genes
                     of unknown function"
                     /locus_tag="RALBFv1_610040"
                     /inference="ab initio prediction:AMIGene:2.0"
                     /product="conserved protein of unknown function
                     (Receptor-binding domain of short tail fibre protein gp12)"
                     /transl_table=11
     gene            complement(258100..258648)
                     /locus_tag="RALBFv1_610041"
     CDS             complement(258100..258648)
                     /note="Evidence 4 : Homologs of previously reported genes
                     of unknown function"
                     /locus_tag="RALBFv1_610041"
                     /inference="ab initio prediction:AMIGene:2.0"
                     /product="conserved protein of unknown function"
                     /transl_table=11
     gene            complement(258405..258788)
                     /locus_tag="RALBFv1_610042"
     CDS             complement(258405..258788)
                     /note="Evidence 4 : Homologs of previously reported genes
                     of unknown function"
                     /locus_tag="RALBFv1_610042"
                     /inference="ab initio prediction:AMIGene:2.0"
                     /product="conserved protein of unknown function"
                     /transl_table=11
     gene            259150..264174
                     /locus_tag="RALBFv1_610043"
     CDS             259150..264174
                     /note="Evidence 3 : Function proposed based on presence of
                     conserved amino acid motif, structural feature or limited
                     homology; Product type pm : putative membrane component"
                     /locus_tag="RALBFv1_610043"
                     /inference="ab initio prediction:AMIGene:2.0"
                     /product="putative hemagglutinin-related autotransporter
                     protein"
                     /transl_table=11
     gene            complement(264213..265385)
                     /locus_tag="RALBFv1_610044"
     CDS             complement(264213..265385)
                     /note="Evidence 4 : Homologs of previously reported genes
                     of unknown function"
                     /locus_tag="RALBFv1_610044"
                     /inference="ab initio prediction:AMIGene:2.0"
                     /product="conserved hypothetical protein, Putative
                     2-nitropropane dioxygenase"
                     /transl_table=11
     gene            265611..265712
                     /locus_tag="RALBFv1_misc_RNA_10"
     misc_RNA        265611..265712
                     /locus_tag="RALBFv1_misc_RNA_10"
                     /inference="profile:Rfam:8.0"
                     /product="TPP"
     gene            265804..267699
                     /locus_tag="RALBFv1_610045"
                     /gene="thiC"
     CDS             265804..267699
                     /function="1.5.3.8 : Thiamine (Vitamin B1)"
                     /locus_tag="RALBFv1_610045"
                     /inference="ab initio prediction:AMIGene:2.0"
                     /product="thiamin (pyrimidine moiety) biosynthesis protein"
                     /transl_table=11
                     /note="Evidence 2a : Function of homologous gene
                     experimentally demonstrated in an other organism; PubMedId
                     : 9371431; Product type f : factor"
                     /gene="thiC"
     gene            267712..268851
                     /locus_tag="RALBFv1_610046"
                     /gene="thiO"
     CDS             267712..268851
                     /function="1.5.3.8 : Thiamine (Vitamin B1)"
                     /product="D-AMINO ACID OXIDASE FLAVOPROTEIN OXIDOREDUCTASE;
                     thiamine biosynthesis"
                     /inference="ab initio prediction:AMIGene:2.0"
                     /locus_tag="RALBFv1_610046"
                     /EC_number="1.4.3.3"
                     /note="Evidence 2b : Function of strongly homologous gene;
                     PubMedId : 9371431; Product type e : enzyme"
                     /transl_table=11
                     /gene="thiO"
     gene            268848..269063
                     /locus_tag="RALBFv1_610047"
                     /gene="thiS"
     CDS             268848..269063
                     /function="1.5.3.8 : Thiamine (Vitamin B1)"
                     /locus_tag="RALBFv1_610047"
                     /inference="ab initio prediction:AMIGene:2.0"
                     /product="sulfur transfer protein"
                     /transl_table=11
                     /note="Evidence 2a : Function of homologous gene
                     experimentally demonstrated in an other organism; PubMedId
                     : 8432721; Product type c : carrier"
                     /gene="thiS"
     gene            269073..269900
                     /locus_tag="RALBFv1_610048"
                     /gene="thiG"
     CDS             269073..269900
                     /function="1.5.3.8 : Thiamine (Vitamin B1)"
                     /locus_tag="RALBFv1_610048"
                     /inference="ab initio prediction:AMIGene:2.0"
                     /product="thiamin biosynthesis ThiGH complex subunit"
                     /transl_table=11
                     /note="Evidence 2a : Function of homologous gene
                     experimentally demonstrated in an other organism; PubMedId
                     : 8432721; Product type e : enzyme"
                     /gene="thiG"
     gene            269897..271063
                     /locus_tag="RALBFv1_610049"
                     /gene="thiE"
     CDS             269897..271063
                     /function="1.5.3.8 : Thiamine (Vitamin B1)"
                     /product="THIAMINE-PHOSPHATE PYROPHOSPHORYLASE"
                     /inference="ab initio prediction:AMIGene:2.0"
                     /locus_tag="RALBFv1_610049"
                     /EC_number="2.5.1.3"
                     /note="Evidence 2a : Function of homologous gene
                     experimentally demonstrated in an other organism; PubMedId
                     : 8432721; Product type e : enzyme"
                     /transl_table=11
                     /gene="thiE"
     gene            271189..271668
                     /locus_tag="RALBFv1_610050"
     CDS             271189..271668
                     /note="Evidence 2b : Function of strongly homologous gene;
                     Product type e : enzyme"
                     /locus_tag="RALBFv1_610050"
                     /inference="ab initio prediction:AMIGene:2.0"
                     /product="Glyoxalase/bleomycin resistance
                     protein/dioxygenase (Dioxygenase)"
                     /transl_table=11
     gene            complement(271811..272173)
                     /locus_tag="RALBFv1_610051"
     CDS             complement(271811..272173)
                     /note="Evidence 3 : Function proposed based on presence of
                     conserved amino acid motif, structural feature or limited
                     homology; Product type pm : putative membrane component"
                     /locus_tag="RALBFv1_610051"
                     /inference="ab initio prediction:AMIGene:2.0"
                     /product="putative lipoprotein transmembrane"
                     /transl_table=11
     gene            complement(272478..273938)
                     /locus_tag="RALBFv1_620001"
     CDS             complement(272478..273938)
                     /note="Evidence 4 : Homologs of previously reported genes
                     of unknown function"
                     /locus_tag="RALBFv1_620001"
                     /inference="ab initio prediction:AMIGene:2.0"
                     /product="conserved membrane protein of unknown function"
                     /transl_table=11
     gene            complement(273954..275861)
                     /locus_tag="RALBFv1_620002"
     CDS             complement(273954..275861)
                     /note="Evidence 3 : Function proposed based on presence of
                     conserved amino acid motif, structural feature or limited
                     homology; Product type pe : putative enzyme"
                     /locus_tag="RALBFv1_620002"
                     /inference="ab initio prediction:AMIGene:2.0"
                     /product="putative metallopeptidase M61 family"
                     /transl_table=11
     gene            complement(275892..276908)
                     /locus_tag="RALBFv1_620003"
     CDS             complement(275892..276908)
                     /function="1.4 : Energy production/transport"
                     /product="putative NADPH:quinone reductase, GroES-like
                     domain"
                     /inference="ab initio prediction:AMIGene:2.0"
                     /locus_tag="RALBFv1_620003"
                     /EC_number="1.6.5.5"
                     /note="Evidence 3 : Function proposed based on presence of
                     conserved amino acid motif, structural feature or limited
                     homology; Product type pe : putative enzyme"
                     /transl_table=11
     gene            complement(276988..277734)
                     /locus_tag="RALBFv1_620004"
     CDS             complement(276988..277734)
                     /note="Evidence 3 : Function proposed based on presence of
                     conserved amino acid motif, structural feature or limited
                     homology; Product type pe : putative enzyme"
                     /locus_tag="RALBFv1_620004"
                     /inference="ab initio prediction:AMIGene:2.0"
                     /product="putative thiol:disulphide interchange protein
                     (DsbC-like)"
                     /transl_table=11
     gene            complement(277767..279053)
                     /locus_tag="RALBFv1_620005"
                     /gene="ubiF"
     CDS             complement(277767..279053)
                     /function="1.3.6 : Aerobic respiration"
                     /function="1.5.3.11 : Menaquinone (MK), ubiquinone (Q)"
                     /product="2-octaprenyl-3-methyl-6-methoxy-1,4-benzoquinol
                     oxygenase"
                     /inference="ab initio prediction:AMIGene:2.0"
                     /locus_tag="RALBFv1_620005"
                     /EC_number="1.14.13.-"
                     /note="Evidence 2a : Function of homologous gene
                     experimentally demonstrated in an other organism; PubMedId
                     : 10802164; Product type e : enzyme"
                     /transl_table=11
                     /gene="ubiF"
     gene            279370..279756
                     /locus_tag="RALBFv1_620006"
     CDS             279370..279756
                     /note="Evidence 4 : Homologs of previously reported genes
                     of unknown function"
                     /locus_tag="RALBFv1_620006"
                     /inference="ab initio prediction:AMIGene:2.0"
                     /product="conserved exported protein of unknown function"
                     /transl_table=11
     gene            279767..280090
                     /locus_tag="RALBFv1_620007"
     CDS             279767..280090
                     /note="Evidence 4 : Homologs of previously reported genes
                     of unknown function"
                     /locus_tag="RALBFv1_620007"
                     /inference="ab initio prediction:AMIGene:2.0"
                     /product="conserved exported protein of unknown function"
                     /transl_table=11
     gene            280117..280629
                     /locus_tag="RALBFv1_620008"
     CDS             280117..280629
                     /note="Evidence 3 : Function proposed based on presence of
                     conserved amino acid motif, structural feature or limited
                     homology; Product type pe : putative enzyme"
                     /locus_tag="RALBFv1_620008"
                     /inference="ab initio prediction:AMIGene:2.0"
                     /product="putative lytic transglycosylase, catalytic
                     protein"
                     /transl_table=11
     gene            complement(280665..281048)
                     /locus_tag="RALBFv1_620009"
     CDS             complement(280665..281048)
                     /note="Evidence 3 : Function proposed based on presence of
                     conserved amino acid motif, structural feature or limited
                     homology; Product type ph : phenotype"
                     /locus_tag="RALBFv1_620009"
                     /inference="ab initio prediction:AMIGene:2.0"
                     /product="putative type III effector protein"
                     /transl_table=11
     gene            281500..282594
                     /locus_tag="RALBFv1_620010"
                     /gene="engD"
     CDS             281500..282594
                     /locus_tag="RALBFv1_620010"
                     /inference="ab initio prediction:AMIGene:2.0"
                     /product="GTP-dependent nucleic acid-binding protein engD"
                     /transl_table=11
                     /note="Evidence 2b : Function of strongly homologous gene;
                     PubMedId : 12837776; Product type f : factor"
                     /gene="engD"
     gene            complement(282666..282908)
                     /locus_tag="RALBFv1_620011"
     CDS             complement(282666..282908)
                     /note="Evidence 4 : Homologs of previously reported genes
                     of unknown function"
                     /locus_tag="RALBFv1_620011"
                     /inference="ab initio prediction:AMIGene:2.0"
                     /product="conserved membrane protein of unknown function"
                     /transl_table=11
     gene            283118..284425
                     /locus_tag="RALBFv1_620012"
                     /gene="hemA"
     CDS             283118..284425
                     /function="1.5.3.12 : Heme, porphyrin"
                     /function="5.6.4 : Drug resistance/sensitivity"
                     /function="7.1 : Cytoplasm"
                     /product="Glutamyl-tRNA reductase (GluTR)"
                     /inference="ab initio prediction:AMIGene:2.0"
                     /locus_tag="RALBFv1_620012"
                     /EC_number="1.2.1.70"
                     /note="Evidence 2a : Function of homologous gene
                     experimentally demonstrated in an other organism; PubMedId
                     : 1569081, 2548996, 2664455; Product type e : enzyme"
                     /transl_table=11
                     /gene="hemA"
     gene            284533..285603
                     /locus_tag="RALBFv1_620013"
                     /gene="prfA"
     CDS             284533..285603
                     /function="2.3.2 : Translation"
                     /function="7.1 : Cytoplasm"
                     /locus_tag="RALBFv1_620013"
                     /inference="ab initio prediction:AMIGene:2.0"
                     /product="peptide chain release factor RF-1"
                     /transl_table=11
                     /note="Evidence 2b : Function of strongly homologous gene;
                     PubMedId : 3049538, 3889910; Product type f : factor"
                     /gene="prfA"
     gene            285789..286133
                     /locus_tag="RALBFv1_620014"
     CDS             285789..286133
                     /note="Evidence 4 : Homologs of previously reported genes
                     of unknown function"
                     /locus_tag="RALBFv1_620014"
                     /inference="ab initio prediction:AMIGene:2.0"
                     /product="conserved exported protein of unknown function"
                     /transl_table=11
     gene            286235..287122
                     /locus_tag="RALBFv1_620015"
                     /gene="prmC"
     CDS             286235..287122
                     /function="2.3.2 : Translation"
                     /function="2.3.3 : Posttranslational modification"
                     /function="3.1.3.2 : Covalent modification, demodification,
                     maturation"
                     /product="N5-glutamine methyltransferase, modifies release
                     factors RF-1 and RF-2"
                     /inference="ab initio prediction:AMIGene:2.0"
                     /locus_tag="RALBFv1_620015"
                     /EC_number="2.1.1.-"
                     /note="Evidence 2b : Function of strongly homologous gene;
                     Product type e : enzyme"
                     /transl_table=11
                     /gene="prmC"
     gene            287199..287510
                     /locus_tag="RALBFv1_620016"
     CDS             287199..287510
                     /note="Evidence 3 : Function proposed based on presence of
                     conserved amino acid motif, structural feature or limited
                     homology; Product type pc : putative carrier"
                     /locus_tag="RALBFv1_620016"
                     /inference="ab initio prediction:AMIGene:2.0"
                     /product="putative glutaredoxin-related protein"
                     /transl_table=11
     gene            287531..288175
                     /locus_tag="RALBFv1_620017"
                     /gene="ubiX"
     CDS             287531..288175
                     /function="1.3.6 : Aerobic respiration"
                     /function="1.5.3.11 : Menaquinone (MK), ubiquinone (Q)"
                     /product="3-octaprenyl-4-hydroxybenzoate carboxy-lyase"
                     /inference="ab initio prediction:AMIGene:2.0"
                     /locus_tag="RALBFv1_620017"
                     /EC_number="4.1.1.-"
                     /note="Evidence 2b : Function of strongly homologous gene;
                     PubMedId : 12799002, 782527, 9658014; Product type e :
                     enzyme"
                     /transl_table=11
                     /gene="ubiX"
     gene            complement(288205..288366)
                     /locus_tag="RALBFv1_620018"
     CDS             complement(288205..288366)
                     /note="Evidence 4 : Homologs of previously reported genes
                     of unknown function"
                     /locus_tag="RALBFv1_620018"
                     /inference="ab initio prediction:AMIGene:2.0"
                     /product="conserved exported protein of unknown function"
                     /transl_table=11
     gene            complement(288488..289207)
                     /locus_tag="RALBFv1_620019"
     CDS             complement(288488..289207)
                     /note="Evidence 4 : Homologs of previously reported genes
                     of unknown function"
                     /locus_tag="RALBFv1_620019"
                     /inference="ab initio prediction:AMIGene:2.0"
                     /product="conserved exported protein of unknown function"
                     /transl_table=11
     gene            289554..291080
                     /locus_tag="RALBFv1_620020"
                     /gene="opgG"
     CDS             289554..291080
                     /locus_tag="RALBFv1_620020"
                     /inference="ab initio prediction:AMIGene:2.0"
                     /product="Glucans biosynthesis protein G precursor"
                     /transl_table=11
                     /note="Evidence 2a : Function of homologous gene
                     experimentally demonstrated in an other organism; PubMedId
                     : 15313617, 7934824; Product type e : enzyme"
                     /gene="opgG"
     gene            291053..293641
                     /locus_tag="RALBFv1_620021"
                     /gene="opgH"
     CDS             291053..293641
                     /product="Glucans biosynthesis glucosyltransferase H"
                     /inference="ab initio prediction:AMIGene:2.0"
                     /locus_tag="RALBFv1_620021"
                     /transl_table=11
                     /note="Evidence 2b : Function of strongly homologous gene;
                     PubMedId : 15313617, 7934824; Product type e : enzyme"
                     /EC_number="2.4.1.-"
                     /gene="opgH"
     gene            293818..294138
                     /locus_tag="RALBFv1_620022"
     CDS             293818..294138
                     /note="Evidence 3 : Function proposed based on presence of
                     conserved amino acid motif, structural feature or limited
                     homology; Product type ph : phenotype"
                     /locus_tag="RALBFv1_620022"
                     /inference="ab initio prediction:AMIGene:2.0"
                     /product="putative signal peptide virulence protein Vrg-6"
                     /transl_table=11
     gene            294308..294796
                     /locus_tag="RALBFv1_620023"
     CDS             294308..294796
                     /note="Evidence 4 : Homologs of previously reported genes
                     of unknown function"
                     /locus_tag="RALBFv1_620023"
                     /inference="ab initio prediction:AMIGene:2.0"
                     /product="conserved protein of unknown function"
                     /transl_table=11
     gene            294822..295049
                     /locus_tag="RALBFv1_620024"
     CDS             294822..295049
                     /note="Evidence 4 : Homologs of previously reported genes
                     of unknown function"
                     /locus_tag="RALBFv1_620024"
                     /inference="ab initio prediction:AMIGene:2.0"
                     /product="conserved protein of unknown function"
                     /transl_table=11
     gene            complement(295046..296815)
                     /locus_tag="RALBFv1_620025"
     CDS             complement(295046..296815)
                     /function="4.3.A.1.a : ATP binding component"
                     /function="7.1 : Cytoplasm"
                     /locus_tag="RALBFv1_620025"
                     /inference="ab initio prediction:AMIGene:2.0"
                     /product="putative ATPase component of ABC transporter"
                     /transl_table=11
                     /note="Evidence 3 : Function proposed based on presence of
                     conserved amino acid motif, structural feature or limited
                     homology; Product type pt : putative transporter"
     gene            complement(296850..297218)
                     /locus_tag="RALBFv1_620026"
                     /gene="cyoD"
     CDS             complement(296850..297218)
                     /function="1.3.6 : Aerobic respiration"
                     /function="1.4.2 : Electron acceptor"
                     /function="6.1 : Membrane"
                     /function="7.3 : Inner membrane"
                     /product="cytochrome o ubiquinol oxidase, subunit IV"
                     /inference="ab initio prediction:AMIGene:2.0"
                     /locus_tag="RALBFv1_620026"
                     /EC_number="1.10.3.-"
                     /note="Evidence 2a : Function of homologous gene
                     experimentally demonstrated in an other organism; PubMedId
                     : 8618822; Product type e : enzyme"
                     /transl_table=11
                     /gene="cyoD"
     gene            complement(297219..297854)
                     /locus_tag="RALBFv1_620027"
                     /gene="cyoC"
     CDS             complement(297219..297854)
                     /function="1.3.6 : Aerobic respiration"
                     /function="1.4.2 : Electron acceptor"
                     /function="4.3.D.4 : The Proton-translocating Cytochrome
                     Oxidase (COX) Superfamily"
                     /function="6.1 : Membrane"
                     /function="7.3 : Inner membrane"
                     /product="cytochrome o ubiquinol oxidase, subunit III"
                     /inference="ab initio prediction:AMIGene:2.0"
                     /locus_tag="RALBFv1_620027"
                     /EC_number="1.10.3.-"
                     /note="Evidence 2a : Function of homologous gene
                     experimentally demonstrated in an other organism; PubMedId
                     : 8618822; Product type e : enzyme"
                     /transl_table=11
                     /gene="cyoC"
     gene            complement(297858..299837)
                     /locus_tag="RALBFv1_620028"
                     /gene="cyoB"
     CDS             complement(297858..299837)
                     /function="1.3.6 : Aerobic respiration"
                     /function="1.4.2 : Electron acceptor"
                     /function="4.3.D.4 : The Proton-translocating Cytochrome
                     Oxidase (COX) Superfamily"
                     /function="6.1 : Membrane"
                     /function="7.3 : Inner membrane"
                     /product="cytochrome o ubiquinol oxidase, subunit I"
                     /inference="ab initio prediction:AMIGene:2.0"
                     /locus_tag="RALBFv1_620028"
                     /EC_number="1.10.3.-"
                     /note="Evidence 2a : Function of homologous gene
                     experimentally demonstrated in an other organism; PubMedId
                     : 8618822; Product type e : enzyme"
                     /transl_table=11
                     /gene="cyoB"
     gene            complement(299847..300863)
                     /locus_tag="RALBFv1_620029"
                     /gene="cyoA"
     CDS             complement(299847..300863)
                     /function="1.3.6 : Aerobic respiration"
                     /function="1.4.2 : Electron acceptor"
                     /function="4.3.D.4 : The Proton-translocating Cytochrome
                     Oxidase (COX) Superfamily"
                     /function="6.1 : Membrane"
                     /function="7.3 : Inner membrane"
                     /product="cytochrome o ubiquinol oxidase, subunit II"
                     /inference="ab initio prediction:AMIGene:2.0"
                     /locus_tag="RALBFv1_620029"
                     /EC_number="1.10.3.-"
                     /note="Evidence 2a : Function of homologous gene
                     experimentally demonstrated in an other organism; PubMedId
                     : 8618822; Product type e : enzyme"
                     /transl_table=11
                     /gene="cyoA"
     gene            301403..301960
                     /locus_tag="RALBFv1_620030"
     CDS             301403..301960
                     /note="Evidence 3 : Function proposed based on presence of
                     conserved amino acid motif, structural feature or limited
                     homology; Product type pr : putative regulator"
                     /locus_tag="RALBFv1_620030"
                     /inference="ab initio prediction:AMIGene:2.0"
                     /product="putative sigma 70 factor"
                     /transl_table=11
     gene            301957..302787
                     /locus_tag="RALBFv1_620031"
     CDS             301957..302787
                     /note="Evidence 3 : Function proposed based on presence of
                     conserved amino acid motif, structural feature or limited
                     homology; Product type pm : putative membrane component"
                     /locus_tag="RALBFv1_620031"
                     /inference="ab initio prediction:AMIGene:2.0"
                     /product="putative iron transport-sensory transduction
                     protein (fecR)"
                     /transl_table=11
     gene            302895..305279
                     /locus_tag="RALBFv1_620032"
     CDS             302895..305279
                     /note="Evidence 3 : Function proposed based on presence of
                     conserved amino acid motif, structural feature or limited
                     homology; Product type prc : putative receptor"
                     /locus_tag="RALBFv1_620032"
                     /inference="ab initio prediction:AMIGene:2.0"
                     /product="putative TonB-dependent siderophore receptor"
                     /transl_table=11
     gene            complement(305362..307236)
                     /locus_tag="RALBFv1_620033"
                     /gene="ggt"
     CDS             complement(305362..307236)
                     /function="1.5.3.10 : Glutathione"
                     /product="Gamma-glutamyltransferase"
                     /inference="ab initio prediction:AMIGene:2.0"
                     /locus_tag="RALBFv1_620033"
                     /EC_number="2.3.2.2"
                     /note="Evidence 2a : Function of homologous gene
                     experimentally demonstrated in an other organism; PubMedId
                     : 8763966; Product type e : enzyme"
                     /transl_table=11
                     /gene="ggt"
     gene            307697..309796
                     /locus_tag="RALBFv1_620034"
     CDS             307697..309796
                     /note="Evidence 3 : Function proposed based on presence of
                     conserved amino acid motif, structural feature or limited
                     homology; Product type prc : putative receptor"
                     /locus_tag="RALBFv1_620034"
                     /inference="ab initio prediction:AMIGene:2.0"
                     /product="putative TonB-dependent receptor"
                     /transl_table=11
     gene            complement(309810..311108)
                     /locus_tag="RALBFv1_620035"
     CDS             complement(309810..311108)
                     /product="Sensor protein, Histidine kinase"
                     /inference="ab initio prediction:AMIGene:2.0"
                     /locus_tag="RALBFv1_620035"
                     /EC_number="2.7.13.3"
                     /note="Evidence 2b : Function of strongly homologous gene;
                     Product type r : regulator"
                     /transl_table=11
     gene            complement(311672..312451)
                     /locus_tag="RALBFv1_620036"
     CDS             complement(311672..312451)
                     /note="Evidence 3 : Function proposed based on presence of
                     conserved amino acid motif, structural feature or limited
                     homology; Product type pe : putative enzyme"
                     /locus_tag="RALBFv1_620036"
                     /inference="ab initio prediction:AMIGene:2.0"
                     /product="putative hydrolases or acyltransferases
                     (Alpha/beta hydrolase superfamily)"
                     /transl_table=11
     gene            312587..313474
                     /locus_tag="RALBFv1_620037"
     CDS             312587..313474
                     /note="Evidence 3 : Function proposed based on presence of
                     conserved amino acid motif, structural feature or limited
                     homology; Product type pr : putative regulator"
                     /locus_tag="RALBFv1_620037"
                     /inference="ab initio prediction:AMIGene:2.0"
                     /product="putative transcriptional regulatory protein, LysR
                     family"
                     /transl_table=11
     gene            complement(313671..313746)
                     /locus_tag="RALBFv1_tRNA41"
     tRNA            complement(313671..313746)
                     /locus_tag="RALBFv1_tRNA41"
                     /inference="profile:tRNAscan:1.23"
                     /product="Thr tRNA"
     gene            complement(313776..314276)
                     /locus_tag="RALBFv1_620038"
                     /gene="sspB"
     CDS             complement(313776..314276)
                     /function="5.5.3 : Starvation response"
                     /locus_tag="RALBFv1_620038"
                     /inference="ab initio prediction:AMIGene:2.0"
                     /product="stringent starvation protein B, ClpXP protease
                     specificity-enhancing factor"
                     /transl_table=11
                     /note="Evidence 2a : Function of homologous gene
                     experimentally demonstrated in an other organism; PubMedId
                     : 17090685, 1721886; Product type f : factor"
                     /gene="sspB"
     gene            complement(314337..314948)
                     /locus_tag="RALBFv1_620039"
                     /gene="sspA"
     CDS             complement(314337..314948)
                     /function="2.2.2 : Transcription related"
                     /function="3.1.2 : Transcriptional level"
                     /function="3.3.1 : Operon (regulation of one operon)"
                     /function="5.5.3 : Starvation response"
                     /function="7.1 : Cytoplasm"
                     /locus_tag="RALBFv1_620039"
                     /inference="ab initio prediction:AMIGene:2.0"
                     /product="stringent starvation protein A, regulator of
                     transcription"
                     /transl_table=11
                     /note="Evidence 2a : Function of homologous gene
                     experimentally demonstrated in an other organism; PubMedId
                     : 3029697; Product type r : regulator"
                     /gene="sspA"
     gene            complement(315095..315841)
                     /locus_tag="RALBFv1_620040"
                     /gene="petC"
     CDS             complement(315095..315841)
                     /function="1.6.15.1 : Cytochromes"
                     /function="1.3.6 : Aerobic respiration"
                     /function="1.4.3 : Electron carrier"
                     /product="Cytochrome bC1 complex (ubiquinol:ferricytochrome
                     c oxidoreductase), transmembrane subunit"
                     /inference="ab initio prediction:AMIGene:2.0"
                     /locus_tag="RALBFv1_620040"
                     /EC_number="1.10.2.2"
                     /note="Evidence 2a : Function of homologous gene
                     experimentally demonstrated in an other organism; PubMedId
                     : 2176269, 2176595; Product type e : enzyme"
                     /transl_table=11
                     /gene="petC"
     gene            complement(315868..317271)
                     /locus_tag="RALBFv1_620041"
                     /gene="petB"
     CDS             complement(315868..317271)
                     /function="1.6.15.1 : Cytochromes"
                     /function="1.3.6 : Aerobic respiration"
                     /function="1.4.3 : Electron carrier"
                     /product="cytochrome bC1 complex (ubiquinol:ferricytochrome
                     c oxidoreductase), transmembrane subunit"
                     /inference="ab initio prediction:AMIGene:2.0"
                     /locus_tag="RALBFv1_620041"
                     /EC_number="1.10.2.2"
                     /note="Evidence 2a : Function of homologous gene
                     experimentally demonstrated in an other organism; PubMedId
                     : 10978350, 1645718, 1647023, 2176269; Product type e :
                     enzyme"
                     /transl_table=11
                     /gene="petB"
     gene            complement(317274..317882)
                     /locus_tag="RALBFv1_620042"
                     /gene="petA"
     CDS             complement(317274..317882)
                     /function="1.6.15.1 : Cytochromes"
                     /function="1.3.6 : Aerobic respiration"
                     /function="1.4.3 : Electron carrier"
                     /product="Cytochrome bC1 complex (ubiquinol:ferricytochrome
                     c oxidoreductase), Rieske iron-sulfur subunit"
                     /inference="ab initio prediction:AMIGene:2.0"
                     /locus_tag="RALBFv1_620042"
                     /EC_number="1.10.2.2"
                     /note="Evidence 2a : Function of homologous gene
                     experimentally demonstrated in an other organism; PubMedId
                     : 12441394, 12729720, 2176269; Product type e : enzyme"
                     /transl_table=11
                     /gene="petA"
     gene            318128..318553
                     /locus_tag="RALBFv1_620043"
                     /gene="mscL"
     CDS             318128..318553
                     /function="4.1.A.22 : The Large Conductance
                     Mechanosensitive Ion Channel (MscL) Family"
                     /function="5.5.6 : Other stresses (mechanical, nutritional,
                     oxidative)"
                     /function="6.1 : Membrane"
                     /function="7.3 : Inner membrane"
                     /locus_tag="RALBFv1_620043"
                     /inference="ab initio prediction:AMIGene:2.0"
                     /product="Large-conductance mechanosensitive channel"
                     /transl_table=11
                     /note="Evidence 2a : Function of homologous gene
                     experimentally demonstrated in an other organism; PubMedId
                     : 7511799, 8890153, 9632260; Product type t : transporter"
                     /gene="mscL"
     gene            complement(318567..319313)
                     /locus_tag="RALBFv1_620044"
     CDS             complement(318567..319313)
                     /note="Evidence 4 : Homologs of previously reported genes
                     of unknown function"
                     /locus_tag="RALBFv1_620044"
                     /inference="ab initio prediction:AMIGene:2.0"
                     /product="conserved protein of unknown function"
                     /transl_table=11
     gene            319333..320544
                     /locus_tag="RALBFv1_620045"
     CDS             319333..320544
                     /function="1.2.3 : Proteins/peptides/glycopeptides"
                     /product="putative serine protease do-like precursor
                     (degP)"
                     /inference="ab initio prediction:AMIGene:2.0"
                     /locus_tag="RALBFv1_620045"
                     /EC_number="3.4.21.-"
                     /note="Evidence 3 : Function proposed based on presence of
                     conserved amino acid motif, structural feature or limited
                     homology; Product type pe : putative enzyme"
                     /transl_table=11
     gene            complement(320944..322071)
                     /locus_tag="RALBFv1_620046"
     CDS             complement(320944..322071)
                     /function="4.1.B : Beta barrel porins (The Outer Membrane
                     Porin (OMP) Functional Superfamily)"
                     /locus_tag="RALBFv1_620046"
                     /inference="ab initio prediction:AMIGene:2.0"
                     /product="putative porin"
                     /transl_table=11
                     /note="Evidence 3 : Function proposed based on presence of
                     conserved amino acid motif, structural feature or limited
                     homology; Product type pt : putative transporter"
     gene            complement(322408..323610)
                     /locus_tag="RALBFv1_620047"
     CDS             complement(322408..323610)
                     /note="Evidence 3 : Function proposed based on presence of
                     conserved amino acid motif, structural feature or limited
                     homology; Product type pt : putative transporter"
                     /locus_tag="RALBFv1_620047"
                     /inference="ab initio prediction:AMIGene:2.0"
                     /product="putative iron(III)-binding periplasmic protein
                     precursor (fbpA)"
                     /transl_table=11
     gene            323646..324353
                     /locus_tag="RALBFv1_620048"
     CDS             323646..324353
                     /function="3.1.2.4.3 : Two-component regulatory systems
                     (external signal)"
                     /locus_tag="RALBFv1_620048"
                     /inference="ab initio prediction:AMIGene:2.0"
                     /product="putative response regulator, CheY family"
                     /transl_table=11
                     /note="Evidence 3 : Function proposed based on presence of
                     conserved amino acid motif, structural feature or limited
                     homology; Product type pr : putative regulator"
     gene            324350..325861
                     /locus_tag="RALBFv1_620049"
     CDS             324350..325861
                     /product="Sensor protein, histidine kinase"
                     /inference="ab initio prediction:AMIGene:2.0"
                     /locus_tag="RALBFv1_620049"
                     /EC_number="2.7.13.3"
                     /note="Evidence 2b : Function of strongly homologous gene;
                     Product type rc : receptor"
                     /transl_table=11
     gene            325978..327081
                     /locus_tag="RALBFv1_620050"
     CDS             325978..327081
                     /note="Evidence 3 : Function proposed based on presence of
                     conserved amino acid motif, structural feature or limited
                     homology; Product type pt : putative transporter"
                     /locus_tag="RALBFv1_620050"
                     /inference="ab initio prediction:AMIGene:2.0"
                     /product="putative iron(III)-binding periplasmic protein
                     precursor (fbpA)"
                     /transl_table=11
     gene            327165..328976
                     /locus_tag="RALBFv1_620051"
     CDS             327165..328976
                     /note="Evidence 3 : Function proposed based on presence of
                     conserved amino acid motif, structural feature or limited
                     homology; Product type pt : putative transporter"
                     /locus_tag="RALBFv1_620051"
                     /inference="ab initio prediction:AMIGene:2.0"
                     /product="putative Ferric transport system permease protein
                     fbpB"
                     /transl_table=11
     gene            328969..330045
                     /locus_tag="RALBFv1_620052"
     CDS             328969..330045
                     /product="putative atp-binding abc transporter protein"
                     /inference="ab initio prediction:AMIGene:2.0"
                     /locus_tag="RALBFv1_620052"
                     /EC_number="3.6.3.-"
                     /note="Evidence 3 : Function proposed based on presence of
                     conserved amino acid motif, structural feature or limited
                     homology; Product type pt : putative transporter"
                     /transl_table=11
     gene            complement(330116..330913)
                     /locus_tag="RALBFv1_620053"
                     /gene="tatC"
     CDS             complement(330116..330913)
                     /function="4.2.A.64 : The Type V Secretory Pathway or Twin
                     Arginine Targeting (Tat) Family"
                     /function="6.1 : Membrane"
                     /locus_tag="RALBFv1_620053"
                     /inference="ab initio prediction:AMIGene:2.0"
                     /product="Sec-independent protein translocase protein tatC"
                     /transl_table=11
                     /note="Evidence 2b : Function of strongly homologous gene;
                     PubMedId : 11007775; Product type t : transporter"
                     /gene="tatC"
     gene            complement(330966..331484)
                     /locus_tag="RALBFv1_620054"
                     /gene="tatB"
     CDS             complement(330966..331484)
                     /function="4.2.A.64 : The Type V Secretory Pathway or Twin
                     Arginine Targeting (Tat) Family"
                     /locus_tag="RALBFv1_620054"
                     /inference="ab initio prediction:AMIGene:2.0"
                     /product="Sec-independent protein translocase protein tatB
                     homolog"
                     /transl_table=11
                     /note="Evidence 2b : Function of strongly homologous gene;
                     PubMedId : 9649434; Product type t : transporter"
                     /gene="tatB"
     gene            complement(331504..331761)
                     /locus_tag="RALBFv1_620055"
                     /gene="tatA"
     CDS             complement(331504..331761)
                     /function="4.2.A.64 : The Type V Secretory Pathway or Twin
                     Arginine Targeting (Tat) Family"
                     /function="6.1 : Membrane"
                     /function="7.3 : Inner membrane"
                     /locus_tag="RALBFv1_620055"
                     /inference="ab initio prediction:AMIGene:2.0"
                     /product="Sec-independent protein translocase protein
                     tatA/E homolog"
                     /transl_table=11
                     /note="Evidence 2b : Function of strongly homologous gene;
                     PubMedId : 9649434; Product type t : transporter"
                     /gene="tatA"
     gene            complement(331824..332198)
                     /locus_tag="RALBFv1_620056"
     CDS             complement(331824..332198)
                     /note="Evidence 4 : Homologs of previously reported genes
                     of unknown function"
                     /locus_tag="RALBFv1_620056"
                     /inference="ab initio prediction:AMIGene:2.0"
                     /product="conserved protein of unknown function"
                     /transl_table=11
     gene            complement(332245..332619)
                     /locus_tag="RALBFv1_620057"
                     /gene="hisE"
     CDS             complement(332245..332619)
                     /function="1.5.1.16 : Histidine"
                     /product="Phosphoribosyl-ATP pyrophosphatase (PRA-PH)"
                     /inference="ab initio prediction:AMIGene:2.0"
                     /locus_tag="RALBFv1_620057"
                     /EC_number="3.6.1.31"
                     /note="Evidence 2b : Function of strongly homologous gene;
                     PubMedId : 11006846, 15740738; Product type e : enzyme"
                     /transl_table=11
                     /gene="hisE"
     gene            complement(332612..333037)
                     /locus_tag="RALBFv1_620058"
                     /gene="hisI"
     CDS             complement(332612..333037)
                     /function="1.5.1.16 : Histidine"
                     /product="Phosphoribosyl-AMP cyclohydrolase (PRA-CH)"
                     /inference="ab initio prediction:AMIGene:2.0"
                     /locus_tag="RALBFv1_620058"
                     /EC_number="3.5.4.19"
                     /note="Evidence 2a : Function of homologous gene
                     experimentally demonstrated in an other organism; PubMedId
                     : 3018439; Product type e : enzyme"
                     /transl_table=11
                     /gene="hisI"
     gene            complement(333040..333828)
                     /locus_tag="RALBFv1_620059"
                     /gene="hisF"
     CDS             complement(333040..333828)
                     /function="1.5.1.16 : Histidine"
                     /function="7.1 : Cytoplasm"
                     /product="imidazole glycerol phosphate synthase, subunit
                     with HisH"
                     /inference="ab initio prediction:AMIGene:2.0"
                     /locus_tag="RALBFv1_620059"
                     /EC_number="2.4.2.-"
                     /note="Evidence 2b : Function of strongly homologous gene;
                     Product type e : enzyme"
                     /transl_table=11
                     /gene="hisF"
     gene            complement(333880..334623)
                     /locus_tag="RALBFv1_620060"
                     /gene="hisA"
     CDS             complement(333880..334623)
                     /function="1.5.1.16 : Histidine"
                     /function="7.1 : Cytoplasm"
                     /product="1-(5-phosphoribosyl)-5-
                     ((5-phosphoribosylamino)methylideneamino)imidazole-4-carbo
                     xamide isomerase"
                     /inference="ab initio prediction:AMIGene:2.0"
                     /locus_tag="RALBFv1_620060"
                     /EC_number="5.3.1.16"
                     /note="Evidence 2a : Function of homologous gene
                     experimentally demonstrated in an other organism; PubMedId
                     : 2664449, 7687248, 8028028; Product type e : enzyme"
                     /transl_table=11
                     /gene="hisA"
     gene            complement(334702..335355)
                     /locus_tag="RALBFv1_620061"
                     /gene="hisH"
     CDS             complement(334702..335355)
                     /function="1.5.1.16 : Histidine"
                     /product="imidazole glycerol phosphate synthase, glutamine
                     amidotransferase subunit with HisF"
                     /inference="ab initio prediction:AMIGene:2.0"
                     /locus_tag="RALBFv1_620061"
                     /EC_number="2.4.2.-"
                     /note="Evidence 2a : Function of homologous gene
                     experimentally demonstrated in an other organism; PubMedId
                     : 11551184, 8494895; Product type e : enzyme"
                     /transl_table=11
                     /gene="hisH"
     gene            complement(335352..335975)
                     /locus_tag="RALBFv1_620062"
     CDS             complement(335352..335975)
                     /function="6.1 : Membrane"
                     /locus_tag="RALBFv1_620062"
                     /inference="ab initio prediction:AMIGene:2.0"
                     /product="putative antibiotic resistance protein, MarC
                     family"
                     /transl_table=11
                     /note="Evidence 3 : Function proposed based on presence of
                     conserved amino acid motif, structural feature or limited
                     homology; Product type pm : putative membrane component"
     gene            complement(336023..336613)
                     /locus_tag="RALBFv1_620063"
                     /gene="hisB"
     CDS             complement(336023..336613)
                     /function="1.5.1.16 : Histidine"
                     /product="Imidazoleglycerol-phosphate dehydratase"
                     /inference="ab initio prediction:AMIGene:2.0"
                     /locus_tag="RALBFv1_620063"
                     /EC_number="4.2.1.19"
                     /note="Evidence 2a : Function of homologous gene
                     experimentally demonstrated in an other organism; PubMedId
                     : 15042344, 2664449; Product type e : enzyme"
                     /transl_table=11
                     /gene="hisB"
     gene            complement(336610..337740)
                     /locus_tag="RALBFv1_620064"
                     /gene="hisC"
     CDS             complement(336610..337740)
                     /function="1.5.1.16 : Histidine"
                     /product="Histidinol-phosphate transaminase"
                     /inference="ab initio prediction:AMIGene:2.0"
                     /locus_tag="RALBFv1_620064"
                     /EC_number="2.6.1.9"
                     /note="Evidence 2a : Function of homologous gene
                     experimentally demonstrated in an other organism; PubMedId
                     : 11518529, 2999081, 3062174; Product type e : enzyme"
                     /transl_table=11
                     /gene="hisC"
     gene            complement(337751..339079)
                     /locus_tag="RALBFv1_620065"
                     /gene="hisD"
     CDS             complement(337751..339079)
                     /function="1.5.1.16 : Histidine"
                     /product="Histidinol dehydrogenase (HDH)"
                     /inference="ab initio prediction:AMIGene:2.0"
                     /locus_tag="RALBFv1_620065"
                     /EC_number="1.1.1.23"
                     /note="Evidence 2b : Function of strongly homologous gene;
                     PubMedId : 10795825, 3018428, 7687248; Product type e :
                     enzyme"
                     /transl_table=11
                     /gene="hisD"
     gene            complement(339076..339777)
                     /locus_tag="RALBFv1_620066"
                     /gene="hisG"
     CDS             complement(339076..339777)
                     /function="1.5.1.16 : Histidine"
                     /product="ATP phosphoribosyltransferase
                     (ATP-PRTase)(ATP-PRT)"
                     /inference="ab initio prediction:AMIGene:2.0"
                     /locus_tag="RALBFv1_620066"
                     /EC_number="2.4.2.17"
                     /note="Evidence 2a : Function of homologous gene
                     experimentally demonstrated in an other organism; PubMedId
                     : 10430882, 10795825, 16051603, 17154531; Product type e :
                     enzyme"
                     /transl_table=11
                     /gene="hisG"
     gene            complement(339796..341151)
                     /locus_tag="RALBFv1_620067"
                     /gene="murA"
     CDS             complement(339796..341151)
                     /function="1.6.7 : Peptidoglycan (murein)"
                     /function="6.2 : Peptidoglycan (murein)"
                     /product="UDP-N-acetylglucosamine
                     1-carboxyvinyltransferase"
                     /inference="ab initio prediction:AMIGene:2.0"
                     /locus_tag="RALBFv1_620067"
                     /EC_number="2.5.1.7"
                     /note="Evidence 2b : Function of strongly homologous gene;
                     PubMedId : 7608103, 8181716, 9485407; Product type e :
                     enzyme"
                     /transl_table=11
                     /gene="murA"
     gene            complement(341153..341389)
                     /locus_tag="RALBFv1_620068"
     CDS             complement(341153..341389)
                     /function="5.5 : Adaptation to stress"
                     /locus_tag="RALBFv1_620068"
                     /inference="ab initio prediction:AMIGene:2.0"
                     /product="putative transcriptional regulator, BolA family"
                     /transl_table=11
                     /note="Evidence 3 : Function proposed based on presence of
                     conserved amino acid motif, structural feature or limited
                     homology; Product type pr : putative regulator"
     gene            complement(341447..342235)
                     /locus_tag="RALBFv1_620069"
     CDS             complement(341447..342235)
                     /function="4.3.A.1.m : membrane component"
                     /function="6.1 : Membrane"
                     /function="7.3 : Inner membrane"
                     /locus_tag="RALBFv1_620069"
                     /inference="ab initio prediction:AMIGene:2.0"
                     /product="putative ABC transporter permease protein,
                     membrane component"
                     /transl_table=11
                     /note="Evidence 3 : Function proposed based on presence of
                     conserved amino acid motif, structural feature or limited
                     homology; Product type pt : putative transporter"
     gene            complement(342232..343188)
                     /locus_tag="RALBFv1_620070"
     CDS             complement(342232..343188)
                     /function="4.3.A.1.a : ATP binding component"
                     /function="7.1 : Cytoplasm"
                     /product="putative ABC transporter, ATPase component,
                     putative sulfate-transporting"
                     /inference="ab initio prediction:AMIGene:2.0"
                     /locus_tag="RALBFv1_620070"
                     /EC_number="3.6.3.25"
                     /note="Evidence 3 : Function proposed based on presence of
                     conserved amino acid motif, structural feature or limited
                     homology; Product type pt : putative transporter"
                     /transl_table=11
     gene            complement(343423..343737)
                     /locus_tag="RALBFv1_620071"
     CDS             complement(343423..343737)
                     /note="Evidence 4 : Homologs of previously reported genes
                     of unknown function"
                     /locus_tag="RALBFv1_620071"
                     /inference="ab initio prediction:AMIGene:2.0"
                     /product="conserved protein of unknown function, STAS
                     domain"
                     /transl_table=11
     gene            complement(343803..344438)
                     /locus_tag="RALBFv1_620072"
     CDS             complement(343803..344438)
                     /function="4.3.A.1 : The ATP-binding Cassette (ABC)
                     Superfamily + ABC-type Uptake Permeases"
                     /locus_tag="RALBFv1_620072"
                     /inference="ab initio prediction:AMIGene:2.0"
                     /product="putative ABC-type toluene transporter, auxiliary
                     component"
                     /transl_table=11
                     /note="Evidence 3 : Function proposed based on presence of
                     conserved amino acid motif, structural feature or limited
                     homology; Product type pt : putative transporter"
     gene            complement(344593..345402)
                     /locus_tag="RALBFv1_620073"
     CDS             complement(344593..345402)
                     /note="Evidence 3 : Function proposed based on presence of
                     conserved amino acid motif, structural feature or limited
                     homology; Product type lp : lipoprotein"
                     /locus_tag="RALBFv1_620073"
                     /inference="ab initio prediction:AMIGene:2.0"
                     /product="putative vacJ-like lipoprotein; transmembrane"
                     /transl_table=11
     gene            complement(345406..345924)
                     /locus_tag="RALBFv1_620074"
     CDS             complement(345406..345924)
                     /function="4.3.A.1.p : periplasmic binding component"
                     /locus_tag="RALBFv1_620074"
                     /inference="ab initio prediction:AMIGene:2.0"
                     /product="putative ABC-type transporter, periplasmic
                     binding component"
                     /transl_table=11
                     /note="Evidence 3 : Function proposed based on presence of
                     conserved amino acid motif, structural feature or limited
                     homology; Product type pt : putative transporter"
     gene            complement(345953..346720)
                     /locus_tag="RALBFv1_620075"
     CDS             complement(345953..346720)
                     /function="4.3.A.1.m : membrane component"
                     /function="6.1 : Membrane"
                     /locus_tag="RALBFv1_620075"
                     /inference="ab initio prediction:AMIGene:2.0"
                     /product="conserved membrane protein of unknown function,
                     DUF140"
                     /transl_table=11
                     /note="Evidence 4 : Homologs of previously reported genes
                     of unknown function"
     gene            complement(346717..347556)
                     /locus_tag="RALBFv1_620076"
     CDS             complement(346717..347556)
                     /function="4.3.A.1.a : ATP binding component"
                     /function="7.1 : Cytoplasm"
                     /product="putative ABC transporter, atp-binding component"
                     /inference="ab initio prediction:AMIGene:2.0"
                     /locus_tag="RALBFv1_620076"
                     /EC_number="3.6.3.25"
                     /note="Evidence 3 : Function proposed based on presence of
                     conserved amino acid motif, structural feature or limited
                     homology; Product type pt : putative transporter"
                     /transl_table=11
     gene            complement(347793..348827)
                     /locus_tag="RALBFv1_620077"
     CDS             complement(347793..348827)
                     /note="Evidence 4 : Homologs of previously reported genes
                     of unknown function"
                     /locus_tag="RALBFv1_620077"
                     /inference="ab initio prediction:AMIGene:2.0"
                     /product="conserved protein of unknown function"
                     /transl_table=11
     gene            complement(349016..350479)
                     /locus_tag="RALBFv1_620078"
                     /gene="gltD"
     CDS             complement(349016..350479)
                     /function="1.5.1.1 : Glutamate"
                     /function="1.8.3 : Nitrogen metabolism"
                     /product="glutamate synthase, small subunit,
                     nucleotide-binding, 4Fe-4S protein"
                     /inference="ab initio prediction:AMIGene:2.0"
                     /locus_tag="RALBFv1_620078"
                     /EC_number="1.4.1.13"
                     /note="Evidence 2b : Function of strongly homologous gene;
                     PubMedId : 16143852, 2185218; Product type e : enzyme"
                     /transl_table=11
                     /gene="gltD"
     gene            complement(350608..355356)
                     /locus_tag="RALBFv1_620079"
                     /gene="gltB"
     CDS             complement(350608..355356)
                     /function="1.5.1.1 : Glutamate"
                     /function="1.8.3 : Nitrogen metabolism"
                     /product="glutamate synthase, large subunit"
                     /inference="ab initio prediction:AMIGene:2.0"
                     /locus_tag="RALBFv1_620079"
                     /EC_number="1.4.7.1"
                     /note="Evidence 2a : Function of homologous gene
                     experimentally demonstrated in an other organism; PubMedId
                     : 3326786; Product type e : enzyme"
                     /transl_table=11
                     /gene="gltB"
     gene            complement(355606..356331)
                     /locus_tag="RALBFv1_620080"
     CDS             complement(355606..356331)
                     /note="Evidence 3 : Function proposed based on presence of
                     conserved amino acid motif, structural feature or limited
                     homology; Product type pe : putative enzyme"
                     /locus_tag="RALBFv1_620080"
                     /inference="ab initio prediction:AMIGene:2.0"
                     /product="Putative transposase and inactivated derivatives
                     protein"
                     /transl_table=11
     gene            356603..357277
                     /locus_tag="RALBFv1_620081"
     CDS             356603..357277
                     /note="Evidence 3 : Function proposed based on presence of
                     conserved amino acid motif, structural feature or limited
                     homology; Product type pm : putative membrane component"
                     /locus_tag="RALBFv1_620081"
                     /inference="ab initio prediction:AMIGene:2.0"
                     /product="putative outer membrane protein W precursor
                     (ompW)"
                     /transl_table=11
     gene            complement(357429..358592)
                     /locus_tag="RALBFv1_620082"
                     /gene="dgt"
     CDS             complement(357429..358592)
                     /function="1.7.33 : Nucleotide and nucleoside conversions"
                     /product="deoxyguanosine triphosphate triphosphohydrolase
                     (dGTPase)"
                     /inference="ab initio prediction:AMIGene:2.0"
                     /locus_tag="RALBFv1_620082"
                     /EC_number="3.1.5.1"
                     /note="Evidence 2a : Function of homologous gene
                     experimentally demonstrated in an other organism; PubMedId
                     : 2826481; Product type e : enzyme"
                     /transl_table=11
                     /gene="dgt"
     gene            complement(358611..359717)
                     /locus_tag="RALBFv1_620083"
                     /gene="aroB"
     CDS             complement(358611..359717)
                     /function="1.5.1.20 : Chorismate"
                     /product="3-dehydroquinate synthase"
                     /inference="ab initio prediction:AMIGene:2.0"
                     /locus_tag="RALBFv1_620083"
                     /EC_number="4.2.3.4"
                     /note="Evidence 2a : Function of homologous gene
                     experimentally demonstrated in an other organism; PubMedId
                     : 15381397, 7901733, 9613570; Product type e : enzyme"
                     /transl_table=11
                     /gene="aroB"
     gene            complement(359714..360253)
                     /locus_tag="RALBFv1_620084"
                     /gene="aroK"
     CDS             complement(359714..360253)
                     /product="Shikimate kinase (SK)"
                     /inference="ab initio prediction:AMIGene:2.0"
                     /locus_tag="RALBFv1_620084"
                     /transl_table=11
                     /note="Evidence 2a : Function of homologous gene
                     experimentally demonstrated in an other organism; PubMedId
                     : 1309529, 7612934, 7901733; Product type e : enzyme"
                     /EC_number="2.7.1.71"
                     /gene="aroK"
     gene            complement(360427..362568)
                     /locus_tag="RALBFv1_620085"
                     /gene="pilQ"
     CDS             complement(360427..362568)
                     /function="1.6.13 : Fimbria, pili, curli"
                     /function="4.3.A.7 : The Type IV (Conjugal DNA-Protein
                     Transfer) Secretory Pathway (IVSP) Family"
                     /function="5.13 : Virulence associated"
                     /function="6.5 : Pilus"
                     /locus_tag="RALBFv1_620085"
                     /inference="ab initio prediction:AMIGene:2.0"
                     /product="fimbrial type-4 assembly protein"
                     /transl_table=11
                     /note="Evidence 2a : Function of homologous gene
                     experimentally demonstrated in an other organism; PubMedId
                     : 14729699, 7901733; Product type t : transporter"
                     /gene="pilQ"
     gene            complement(362565..363110)
                     /locus_tag="RALBFv1_620086"
                     /gene="pilP"
     CDS             complement(362565..363110)
                     /function="1.6.13 : Fimbria, pili, curli"
                     /function="4.3.A.7 : The Type IV (Conjugal DNA-Protein
                     Transfer) Secretory Pathway (IVSP) Family"
                     /function="5.13 : Virulence associated"
                     /function="6.5 : Pilus"
                     /locus_tag="RALBFv1_620086"
                     /inference="ab initio prediction:AMIGene:2.0"
                     /product="fimbrial type-4 assembly lipoprotein"
                     /transl_table=11
                     /note="Evidence 2b : Function of strongly homologous gene;
                     Product type cp : cell process"
                     /gene="pilP"
     gene            complement(363107..363766)
                     /locus_tag="RALBFv1_620087"
                     /gene="pilO"
     CDS             complement(363107..363766)
                     /function="1.6.13 : Fimbria, pili, curli"
                     /function="4.3.A.7 : The Type IV (Conjugal DNA-Protein
                     Transfer) Secretory Pathway (IVSP) Family"
                     /function="5.13 : Virulence associated"
                     /function="6.5 : Pilus"
                     /locus_tag="RALBFv1_620087"
                     /inference="ab initio prediction:AMIGene:2.0"
                     /product="fimbrial type-4 assembly transmembrane protein"
                     /transl_table=11
                     /note="Evidence 2b : Function of strongly homologous gene;
                     Product type cp : cell process"
                     /gene="pilO"
     gene            complement(363769..364401)
                     /locus_tag="RALBFv1_620088"
                     /gene="pilN"
     CDS             complement(363769..364401)
                     /function="1.6.13 : Fimbria, pili, curli"
                     /function="4.3.A.7 : The Type IV (Conjugal DNA-Protein
                     Transfer) Secretory Pathway (IVSP) Family"
                     /function="5.13 : Virulence associated"
                     /function="6.5 : Pilus"
                     /locus_tag="RALBFv1_620088"
                     /inference="ab initio prediction:AMIGene:2.0"
                     /product="Fimbrial type-4 assembly transmembrane protein"
                     /transl_table=11
                     /note="Evidence 2b : Function of strongly homologous gene;
                     Product type cp : cell process"
                     /gene="pilN"
     gene            complement(364411..365481)
                     /locus_tag="RALBFv1_620089"
                     /gene="pilM"
     CDS             complement(364411..365481)
                     /function="1.6.13 : Fimbria, pili, curli"
                     /function="4.3.A.7 : The Type IV (Conjugal DNA-Protein
                     Transfer) Secretory Pathway (IVSP) Family"
                     /function="5.13 : Virulence associated"
                     /function="6.5 : Pilus"
                     /locus_tag="RALBFv1_620089"
                     /inference="ab initio prediction:AMIGene:2.0"
                     /product="Fimbrial typa-4 assembly protein"
                     /transl_table=11
                     /note="Evidence 2b : Function of strongly homologous gene;
                     Product type cp : cell process"
                     /gene="pilM"
     gene            365929..367677
                     /locus_tag="RALBFv1_620090"
     CDS             365929..367677
                     /product="fused penicillin-binding protein 1a:
                     transglycosylase (N-terminal); transpeptidase (C-terminal)
                     (fragment)"
                     /transl_table=11
                     /inference="ab initio prediction:AMIGene:2.0"
                     /locus_tag="RALBFv1_620090"
                     /EC_number="2.4.2.-"
                     /EC_number="3.4.-.-"
     gene            complement(367772..376375)
                     /locus_tag="RALBFv1_630001"
     CDS             complement(367772..376375)
                     /note="Evidence 5 : No homology to any previously reported
                     sequences"
                     /locus_tag="RALBFv1_630001"
                     /inference="ab initio prediction:AMIGene:2.0"
                     /product="protein of unknown function"
                     /transl_table=11
     gene            complement(376388..377260)
                     /locus_tag="RALBFv1_630002"
     CDS             complement(376388..377260)
                     /note="Evidence 4 : Homologs of previously reported genes
                     of unknown function"
                     /locus_tag="RALBFv1_630002"
                     /inference="ab initio prediction:AMIGene:2.0"
                     /product="conserved protein of unknown function"
                     /transl_table=11
     gene            378031..380205
                     /locus_tag="RALBFv1_630003"
                     /gene="cyaB"
     CDS             378031..380205
                     /product="type I (cyclolysin-type) secretion system
                     ATP-binding component, ABC transporter, transmembrane
                     region"
                     /inference="ab initio prediction:AMIGene:2.0"
                     /locus_tag="RALBFv1_630003"
                     /transl_table=11
                     /note="Evidence 2a : Function of homologous gene
                     experimentally demonstrated in an other organism; PubMedId
                     : 7830567; Product type e : enzyme"
                     /EC_number="3.6.3.43"
                     /gene="cyaB"
     gene            380202..381545
                     /locus_tag="RALBFv1_630004"
     CDS             380202..381545
                     /note="Evidence 2a : Function of homologous gene
                     experimentally demonstrated in an other organism; PubMedId
                     : 11755084, 2184029; Product type t : transporter"
                     /locus_tag="RALBFv1_630004"
                     /inference="ab initio prediction:AMIGene:2.0"
                     /product="Type I secretion adaptor protein (HlyD family)"
                     /transl_table=11
     gene            381517..383001
                     /locus_tag="RALBFv1_630005"
     CDS             381517..383001
                     /note="Evidence 3 : Function proposed based on presence of
                     conserved amino acid motif, structural feature or limited
                     homology; Product type pt : putative transporter"
                     /locus_tag="RALBFv1_630005"
                     /inference="ab initio prediction:AMIGene:2.0"
                     /product="putative Outer membrane efflux protein precursor"
                     /transl_table=11
     gene            383064..384272
                     /locus_tag="RALBFv1_630006"
     CDS             383064..384272
                     /note="Evidence 3 : Function proposed based on presence of
                     conserved amino acid motif, structural feature or limited
                     homology; Product type pe : putative enzyme"
                     /locus_tag="RALBFv1_630006"
                     /inference="ab initio prediction:AMIGene:2.0"
                     /product="putative Glycosyl transferase related to
                     UDP-glucuronosyltransferase-like protein"
                     /transl_table=11
     gene            complement(384286..384720)
                     /locus_tag="RALBFv1_630007"
     CDS             complement(384286..384720)
                     /note="Evidence 3 : Function proposed based on presence of
                     conserved amino acid motif, structural feature or limited
                     homology"
                     /locus_tag="RALBFv1_630007"
                     /inference="ab initio prediction:AMIGene:2.0"
                     /product="putative transmembrane protein (fragment)"
                     /transl_table=11
     gene            complement(384904..385785)
                     /locus_tag="RALBFv1_630008"
     CDS             complement(384904..385785)
                     /note="Evidence 2b : Function of strongly homologous gene;
                     Product type r : regulator"
                     /locus_tag="RALBFv1_630008"
                     /inference="ab initio prediction:AMIGene:2.0"
                     /product="transcriptional regulator, LuxR family"
                     /transl_table=11
     gene            complement(386402..387538)
                     /locus_tag="RALBFv1_640001"
     CDS             complement(386402..387538)
                     /locus_tag="RALBFv1_640001"
                     /inference="ab initio prediction:AMIGene:2.0"
                     /product="high-affinity gluconate permease in GNT I system
                     (GntP family) (fragment)"
                     /transl_table=11
     gene            complement(387575..387961)
                     /locus_tag="RALBFv1_640002"
     CDS             complement(387575..387961)
                     /note="Evidence 4 : Homologs of previously reported genes
                     of unknown function"
                     /locus_tag="RALBFv1_640002"
                     /inference="ab initio prediction:AMIGene:2.0"
                     /product="conserved hypothethical protein, endoribonuclease
                     L-PSP"
                     /transl_table=11
     gene            complement(388001..389536)
                     /locus_tag="RALBFv1_640003"
     CDS             complement(388001..389536)
                     /function="1.5.1 : Amino acids"
                     /product="D-aminoacylase (N-acyl-D-amino-acid deacylase),
                     metallo-dependent hydrolases domain"
                     /inference="ab initio prediction:AMIGene:2.0"
                     /locus_tag="RALBFv1_640003"
                     /EC_number="3.5.1.81"
                     /note="Evidence 2b : Function of strongly homologous gene;
                     PubMedId : 7763985, 8541651; Product type e : enzyme"
                     /transl_table=11
     gene            complement(389493..390362)
                     /locus_tag="RALBFv1_640004"
     CDS             complement(389493..390362)
                     /function="3.1.2 : Transcriptional level"
                     /function="1.1.1 : Carbohydrates/Carbon compounds"
                     /locus_tag="RALBFv1_640004"
                     /inference="ab initio prediction:AMIGene:2.0"
                     /product="putative transcriptional regulator, RpiR family,
                     phosphosugar-binding domain"
                     /transl_table=11
                     /note="Evidence 3 : Function proposed based on presence of
                     conserved amino acid motif, structural feature or limited
                     homology; Product type pr : putative regulator"
     gene            390492..391769
                     /locus_tag="RALBFv1_640005"
     CDS             390492..391769
                     /note="Evidence 3 : Function proposed based on presence of
                     conserved amino acid motif, structural feature or limited
                     homology; Product type pe : putative enzyme"
                     /locus_tag="RALBFv1_640005"
                     /inference="ab initio prediction:AMIGene:2.0"
                     /product="putative enzyme, amino acid aldolase or racemase
                     domain"
                     /transl_table=11
     gene            391780..392715
                     /locus_tag="RALBFv1_640006"
     CDS             391780..392715
                     /product="putative 2-Keto-3-deoxygluconate kinase (kdgK)"
                     /inference="ab initio prediction:AMIGene:2.0"
                     /locus_tag="RALBFv1_640006"
                     /EC_number="2.7.1.45"
                     /note="Evidence 3 : Function proposed based on presence of
                     conserved amino acid motif, structural feature or limited
                     homology; Product type e : enzyme"
                     /transl_table=11
     gene            complement(392915..394930)
                     /locus_tag="RALBFv1_640007"
     CDS             complement(392915..394930)
                     /product="sensory histidine kinase in two-component
                     regulatory system"
                     /inference="ab initio prediction:AMIGene:2.0"
                     /locus_tag="RALBFv1_640007"
                     /EC_number="2.7.13.3"
                     /note="Evidence 2b : Function of strongly homologous gene;
                     Product type r : regulator"
                     /transl_table=11
     gene            complement(395067..396284)
                     /locus_tag="RALBFv1_640008"
     CDS             complement(395067..396284)
                     /function="4.2.A.1 : The Major Facilitator Superfamily
                     (MFS)"
                     /locus_tag="RALBFv1_640008"
                     /inference="ab initio prediction:AMIGene:2.0"
                     /product="putative permease, Major facilitator Superfamily"
                     /transl_table=11
                     /note="Evidence 3 : Function proposed based on presence of
                     conserved amino acid motif, structural feature or limited
                     homology; Product type pt : putative transporter"
     gene            395906..397135
                     /locus_tag="RALBFv1_640009"
                     /pseudo
     CDS             395906..397135
                     /locus_tag="RALBFv1_640009"
                     /inference="ab initio prediction:AMIGene:2.0"
                     /pseudo
                     /product="fragment of conserved protein of unknown function
                     (part 1)"
                     /transl_table=11
                     /note="Evidence 4 : Homologs of previously reported genes
                     of unknown function"
     gene            396811..396894
                     /locus_tag="RALBFv1_640010"
                     /pseudo
     CDS             396811..396894
                     /locus_tag="RALBFv1_640010"
                     /inference="ab initio prediction:AMIGene:2.0"
                     /pseudo
                     /product="fragment of conserved protein of unknown function
                     (part 2)"
                     /transl_table=11
                     /note="Evidence 4 : Homologs of previously reported genes
                     of unknown function"
     gene            complement(396923..397162)
                     /locus_tag="RALBFv1_640011"
     CDS             complement(396923..397162)
                     /note="Evidence 4 : Homologs of previously reported genes
                     of unknown function"
                     /locus_tag="RALBFv1_640011"
                     /inference="ab initio prediction:AMIGene:2.0"
                     /product="conserved hypothethical protein"
                     /transl_table=11
     gene            397499..397750
                     /locus_tag="RALBFv1_640012"
     CDS             397499..397750
                     /note="Evidence 4 : Homologs of previously reported genes
                     of unknown function"
                     /locus_tag="RALBFv1_640012"
                     /inference="ab initio prediction:AMIGene:2.0"
                     /product="conserved hypothethical protein, DUF1458"
                     /transl_table=11
     gene            complement(397854..400010)
                     /locus_tag="RALBFv1_640013"
     CDS             complement(397854..400010)
                     /product="putative acid phosphatase protein"
                     /inference="ab initio prediction:AMIGene:2.0"
                     /locus_tag="RALBFv1_640013"
                     /EC_number="3.1.3.2"
                     /note="Evidence 3 : Function proposed based on presence of
                     conserved amino acid motif, structural feature or limited
                     homology; Product type pe : putative enzyme"
                     /transl_table=11
     gene            400284..401627
                     /locus_tag="RALBFv1_640014"
     CDS             400284..401627
                     /product="putative cytochrome c peroxidase transmembrane
                     protein"
                     /inference="ab initio prediction:AMIGene:2.0"
                     /locus_tag="RALBFv1_640014"
                     /EC_number="1.11.1.5"
                     /note="Evidence 3 : Function proposed based on presence of
                     conserved amino acid motif, structural feature or limited
                     homology; Product type pe : putative enzyme"
                     /transl_table=11
     gene            401728..403308
                     /locus_tag="RALBFv1_640015"
     CDS             401728..403308
                     /note="Evidence 4 : Homologs of previously reported genes
                     of unknown function"
                     /locus_tag="RALBFv1_640015"
                     /inference="ab initio prediction:AMIGene:2.0"
                     /product="conserved membrane protein of unknown function"
                     /transl_table=11
     gene            complement(403379..404137)
                     /locus_tag="RALBFv1_640016"
     CDS             complement(403379..404137)
                     /note="Evidence 4 : Homologs of previously reported genes
                     of unknown function"
                     /locus_tag="RALBFv1_640016"
                     /inference="ab initio prediction:AMIGene:2.0"
                     /product="conserved exported protein of unknown function"
                     /transl_table=11
     gene            404382..404741
                     /locus_tag="RALBFv1_650001"
     CDS             404382..404741
                     /note="Evidence 4 : Homologs of previously reported genes
                     of unknown function"
                     /locus_tag="RALBFv1_650001"
                     /inference="ab initio prediction:AMIGene:2.0"
                     /product="conserved membrane protein of unknown function"
                     /transl_table=11
     gene            404837..405388
                     /locus_tag="RALBFv1_650002"
     CDS             404837..405388
                     /locus_tag="RALBFv1_650002"
                     /inference="ab initio prediction:AMIGene:2.0"
                     /product="Metal dependent phosphohydrolase"
                     /transl_table=11
     gene            complement(405374..406330)
                     /locus_tag="RALBFv1_650003"
     CDS             complement(405374..406330)
                     /note="Evidence 4 : Homologs of previously reported genes
                     of unknown function"
                     /locus_tag="RALBFv1_650003"
                     /inference="ab initio prediction:AMIGene:2.0"
                     /product="conserved protein of unknown function,
                     NAD(P)-binding Rossmann-fold domains"
                     /transl_table=11
     gene            406431..407327
                     /locus_tag="RALBFv1_650004"
     CDS             406431..407327
                     /note="Evidence 2b : Function of strongly homologous gene;
                     Product type r : regulator"
                     /locus_tag="RALBFv1_650004"
                     /inference="ab initio prediction:AMIGene:2.0"
                     /product="Transcriptional regulators, LysR family"
                     /transl_table=11
     gene            complement(407337..407552)
                     /locus_tag="RALBFv1_650005"
     CDS             complement(407337..407552)
                     /note="Evidence 4 : Homologs of previously reported genes
                     of unknown function"
                     /locus_tag="RALBFv1_650005"
                     /inference="ab initio prediction:AMIGene:2.0"
                     /product="conserved protein of unknown function"
                     /transl_table=11
     gene            complement(407549..408442)
                     /locus_tag="RALBFv1_650006"
     CDS             complement(407549..408442)
                     /note="Evidence 3 : Function proposed based on presence of
                     conserved amino acid motif, structural feature or limited
                     homology; Product type pr : putative regulator"
                     /locus_tag="RALBFv1_650006"
                     /inference="ab initio prediction:AMIGene:2.0"
                     /product="putative transcription regulator protein, LysR
                     family (aaeR)"
                     /transl_table=11
     gene            408550..409155
                     /locus_tag="RALBFv1_650007"
     CDS             408550..409155
                     /product="putative 3-oxoacyl-[acyl-carrier-protein]
                     reductase (fabG)"
                     /inference="ab initio prediction:AMIGene:2.0"
                     /locus_tag="RALBFv1_650007"
                     /EC_number="1.1.1.100"
                     /note="Evidence 3 : Function proposed based on presence of
                     conserved amino acid motif, structural feature or limited
                     homology; Product type pe : putative enzyme"
                     /transl_table=11
     gene            409477..410625
                     /locus_tag="RALBFv1_650008"
     CDS             409477..410625
                     /function="4.3.A.1.p : periplasmic binding component"
                     /locus_tag="RALBFv1_650008"
                     /inference="ab initio prediction:AMIGene:2.0"
                     /product="putative amino-acid ABC transporter"
                     /transl_table=11
                     /note="Evidence 3 : Function proposed based on presence of
                     conserved amino acid motif, structural feature or limited
                     homology; Product type pt : putative transporter"
     gene            410868..412811
                     /locus_tag="RALBFv1_650009"
                     /gene="mnmG"
     CDS             410868..412811
                     /function="5.1 : Cell division"
                     /locus_tag="RALBFv1_650009"
                     /inference="ab initio prediction:AMIGene:2.0"
                     /product="Glucose-inhibited division protein A, tRNA
                     uridine 5-carboxymethylaminomethyl modification enzyme"
                     /transl_table=11
                     /note="Evidence 2b : Function of strongly homologous gene;
                     PubMedId : 11544186; Product type cp : cell process"
                     /gene="mnmG"
     gene            412808..413488
                     /locus_tag="RALBFv1_650010"
                     /gene="gidB"
     CDS             412808..413488
                     /function="5.1 : Cell division"
                     /product="Glucose-inhibited division protein B,
                     S-adenosyl-L-methionine-dependent methyltransferase"
                     /inference="ab initio prediction:AMIGene:2.0"
                     /locus_tag="RALBFv1_650010"
                     /EC_number="2.1.-.-"
                     /note="Evidence 2a : Function of homologous gene
                     experimentally demonstrated in an other organism; PubMedId
                     : 12001236; Product type e : enzyme"
                     /transl_table=11
                     /gene="gidB"
     gene            413485..413622
                     /locus_tag="RALBFv1_650011"
     CDS             413485..413622
                     /note="Evidence 5 : No homology to any previously reported
                     sequences"
                     /locus_tag="RALBFv1_650011"
                     /inference="ab initio prediction:AMIGene:2.0"
                     /product="protein of unknown function"
                     /transl_table=11
     gene            413786..414001
                     /locus_tag="RALBFv1_660001"
     CDS             413786..414001
                     /note="Evidence 4 : Homologs of previously reported genes
                     of unknown function"
                     /locus_tag="RALBFv1_660001"
                     /inference="ab initio prediction:AMIGene:2.0"
                     /product="conserved protein of unknown function"
                     /transl_table=11
     gene            414102..414737
                     /locus_tag="RALBFv1_660002"
     CDS             414102..414737
                     /note="Evidence 3 : Function proposed based on presence of
                     conserved amino acid motif, structural feature or limited
                     homology; Product type pm : putative membrane component"
                     /locus_tag="RALBFv1_660002"
                     /inference="ab initio prediction:AMIGene:2.0"
                     /product="putative (Homoserine/homoserine lactone) efflux
                     transmembrane protein"
                     /transl_table=11
     gene            414744..415940
                     /locus_tag="RALBFv1_660003"
     CDS             414744..415940
                     /function="5.5.2 : Temperature extremes"
                     /locus_tag="RALBFv1_660003"
                     /inference="ab initio prediction:AMIGene:2.0"
                     /product="putative membrane protein; putative LtrA domain
                     (Low temperature requirement A protein )"
                     /transl_table=11
                     /note="Evidence 3 : Function proposed based on presence of
                     conserved amino acid motif, structural feature or limited
                     homology; Product type pm : putative membrane component"
     gene            complement(415937..417283)
                     /locus_tag="RALBFv1_660004"
                     /gene="chrA"
     CDS             complement(415937..417283)
                     /function="4 : Transport"
                     /locus_tag="RALBFv1_660004"
                     /inference="ab initio prediction:AMIGene:2.0"
                     /product="chromate transporter region"
                     /transl_table=11
                     /note="Evidence 2b : Function of strongly homologous gene;
                     Product type t : transporter"
                     /gene="chrA"
     gene            complement(417347..418555)
                     /locus_tag="RALBFv1_660005"
     CDS             complement(417347..418555)
                     /product="transcriptional regulators containing a
                     dna-binding hth domain and an aminotransferase domain
                     transcription regulator protein"
                     /inference="ab initio prediction:AMIGene:2.0"
                     /locus_tag="RALBFv1_660005"
                     /EC_number="2.6.1.-"
                     /note="Evidence 2b : Function of strongly homologous gene;
                     Product type e : enzyme"
                     /transl_table=11
     gene            complement(418759..418962)
                     /locus_tag="RALBFv1_660006"
     CDS             complement(418759..418962)
                     /note="Evidence 4 : Homologs of previously reported genes
                     of unknown function"
                     /locus_tag="RALBFv1_660006"
                     /inference="ab initio prediction:AMIGene:2.0"
                     /product="conserved protein of unknown function"
                     /transl_table=11
     gene            complement(419058..420143)
                     /locus_tag="RALBFv1_660007"
                     /gene="rtcA"
     CDS             complement(419058..420143)
                     /function="2.2.3 : RNA modification"
                     /product="RNA 3'-terminal phosphate cyclase"
                     /inference="ab initio prediction:AMIGene:2.0"
                     /locus_tag="RALBFv1_660007"
                     /EC_number="6.5.1.4"
                     /note="Evidence 2b : Function of strongly homologous gene;
                     PubMedId : 99323466, 9738023, 9184239, 3015733, 10673421;
                     Product type e : enzyme"
                     /transl_table=11
                     /gene="rtcA"
     gene            complement(420143..420985)
                     /locus_tag="RALBFv1_660008"
     CDS             complement(420143..420985)
                     /note="Evidence 4 : Homologs of previously reported genes
                     of unknown function"
                     /locus_tag="RALBFv1_660008"
                     /inference="ab initio prediction:AMIGene:2.0"
                     /product="conserved protein of unknown function
                     (nucleotidyltransferase)"
                     /transl_table=11
     gene            complement(421055..422275)
                     /locus_tag="RALBFv1_660009"
     CDS             complement(421055..422275)
                     /note="Evidence 4 : Homologs of previously reported genes
                     of unknown function; PubMedId : 9738023"
                     /locus_tag="RALBFv1_660009"
                     /inference="ab initio prediction:AMIGene:2.0"
                     /product="conserved protein of unknown function"
                     /transl_table=11
     gene            complement(422272..422655)
                     /locus_tag="RALBFv1_660010"
     CDS             complement(422272..422655)
                     /note="Evidence 4 : Homologs of previously reported genes
                     of unknown function"
                     /locus_tag="RALBFv1_660010"
                     /inference="ab initio prediction:AMIGene:2.0"
                     /product="conserved protein of unknown function"
                     /transl_table=11
     gene            422920..424527
                     /locus_tag="RALBFv1_660011"
                     /gene="rtcR"
     CDS             422920..424527
                     /function="3.3.1 : Operon (regulation of one operon)"
                     /function="2.2.2 : Transcription related"
                     /locus_tag="RALBFv1_660011"
                     /inference="ab initio prediction:AMIGene:2.0"
                     /product="sigma 54-dependent transcriptional regulator of
                     rtcBA expression"
                     /transl_table=11
                     /note="Evidence 2a : Function of homologous gene
                     experimentally demonstrated in an other organism; PubMedId
                     : 3045764, 7920643, 7984428, 9738023; Product type r :
                     regulator"
                     /gene="rtcR"
     gene            complement(424582..425493)
                     /locus_tag="RALBFv1_660012"
     CDS             complement(424582..425493)
                     /note="Evidence 2b : Function of strongly homologous gene;
                     Product type e : enzyme"
                     /locus_tag="RALBFv1_660012"
                     /inference="ab initio prediction:AMIGene:2.0"
                     /product="patatin-like phospholipase"
                     /transl_table=11
     gene            425611..426135
                     /locus_tag="RALBFv1_660013"
     CDS             425611..426135
                     /product="putative mannose-6-phosphate isomerase protein"
                     /inference="ab initio prediction:AMIGene:2.0"
                     /locus_tag="RALBFv1_660013"
                     /EC_number="5.3.1.8"
                     /note="Evidence 3 : Function proposed based on presence of
                     conserved amino acid motif, structural feature or limited
                     homology; Product type pe : putative enzyme"
                     /transl_table=11
     gene            complement(426178..426549)
                     /locus_tag="RALBFv1_660014"
     CDS             complement(426178..426549)
                     /product="acylphosphatase"
                     /inference="ab initio prediction:AMIGene:2.0"
                     /locus_tag="RALBFv1_660014"
                     /EC_number="3.6.1.7"
                     /note="Evidence 2b : Function of strongly homologous gene;
                     Product type e : enzyme"
                     /transl_table=11
     gene            complement(426657..427100)
                     /locus_tag="RALBFv1_660015"
     CDS             complement(426657..427100)
                     /note="Evidence 4 : Homologs of previously reported genes
                     of unknown function"
                     /locus_tag="RALBFv1_660015"
                     /inference="ab initio prediction:AMIGene:2.0"
                     /product="conserved protein of unknown function"
                     /transl_table=11
     gene            427906..428487
                     /locus_tag="RALBFv1_660016"
     CDS             427906..428487
                     /note="Evidence 3 : Function proposed based on presence of
                     conserved amino acid motif, structural feature or limited
                     homology; Product type pm : putative membrane component"
                     /locus_tag="RALBFv1_660016"
                     /inference="ab initio prediction:AMIGene:2.0"
                     /product="putative transmembrane protein"
                     /transl_table=11
     gene            complement(428651..429325)
                     /locus_tag="RALBFv1_660017"
     CDS             complement(428651..429325)
                     /note="Evidence 4 : Homologs of previously reported genes
                     of unknown function"
                     /locus_tag="RALBFv1_660017"
                     /inference="ab initio prediction:AMIGene:2.0"
                     /product="conserved protein of unknown function"
                     /transl_table=11
     gene            429473..429673
                     /locus_tag="RALBFv1_660018"
     CDS             429473..429673
                     /note="Evidence 5 : No homology to any previously reported
                     sequences"
                     /locus_tag="RALBFv1_660018"
                     /inference="ab initio prediction:AMIGene:2.0"
                     /product="protein of unknown function"
                     /transl_table=11
     gene            complement(429834..430445)
                     /locus_tag="RALBFv1_660019"
     CDS             complement(429834..430445)
                     /note="Evidence 5 : No homology to any previously reported
                     sequences"
                     /locus_tag="RALBFv1_660019"
                     /inference="ab initio prediction:AMIGene:2.0"
                     /product="membrane protein of unknown function"
                     /transl_table=11
     gene            429952..430140
                     /locus_tag="RALBFv1_660020"
     CDS             429952..430140
                     /note="Evidence 5 : No homology to any previously reported
                     sequences"
                     /locus_tag="RALBFv1_660020"
                     /inference="ab initio prediction:AMIGene:2.0"
                     /product="protein of unknown function"
                     /transl_table=11
     gene            complement(430916..432754)
                     /locus_tag="RALBFv1_660021"
                     /gene="glmS"
     CDS             complement(430916..432754)
                     /function="1.6.3.1 : O antigen"
                     /function="1.6.7 : Peptidoglycan (murein)"
                     /function="1.7.10 : Sugar nucleotide biosynthesis,
                     conversions"
                     /function="1.7.12 : Amino sugar conversions"
                     /function="6.1 : Membrane"
                     /function="6.2 : Peptidoglycan (murein)"
                     /function="6.3 : Surface antigens (ECA, O antigen of LPS)"
                     /function="7.1 : Cytoplasm"
                     /product="L-glutamine:D-fructose-6-phosphate
                     aminotransferase"
                     /inference="ab initio prediction:AMIGene:2.0"
                     /locus_tag="RALBFv1_660021"
                     /EC_number="2.6.1.16"
                     /note="Evidence 2a : Function of homologous gene
                     experimentally demonstrated in an other organism; PubMedId
                     : 248394, 3010949; Product type e : enzyme"
                     /transl_table=11
                     /gene="glmS"
     gene            complement(432861..434228)
                     /locus_tag="RALBFv1_660022"
                     /gene="glmU"
     CDS             complement(432861..434228)
                     /function="1.1.4 : Amines"
                     /function="1.6.3.1 : O antigen"
                     /function="1.6.4 : Enterobacterial common antigen (surface
                     glycolipid)"
                     /function="1.6.7 : Peptidoglycan (murein)"
                     /function="1.7.10 : Sugar nucleotide biosynthesis,
                     conversions"
                     /function="1.7.12 : Amino sugar conversions"
                     /function="6.1 : Membrane"
                     /function="6.2 : Peptidoglycan (murein)"
                     /function="6.3 : Surface antigens (ECA, O antigen of LPS)"
                     /function="7.1 : Cytoplasm"
                     /product="bifunctional: N-acetyl glucosamine-1-phosphate
                     uridyltransferase (N-terminal); glucosamine-1-phosphate
                     acetyl transferase (C-terminal)"
                     /inference="ab initio prediction:AMIGene:2.0"
                     /locus_tag="RALBFv1_660022"
                     /EC_number="2.7.7.23"
                     /EC_number="2.3.1.57"
                     /note="Evidence 2a : Function of homologous gene
                     experimentally demonstrated in an other organism; PubMedId
                     : 11084021; Product type e : enzyme"
                     /transl_table=11
                     /gene="glmU"
     gene            434400..435386
                     /locus_tag="RALBFv1_660023"
     CDS             434400..435386
                     /note="Evidence 4 : Homologs of previously reported genes
                     of unknown function"
                     /locus_tag="RALBFv1_660023"
                     /inference="ab initio prediction:AMIGene:2.0"
                     /product="conserved protein of unknown function"
                     /transl_table=11
     gene            complement(435426..436364)
                     /locus_tag="RALBFv1_660024"
     CDS             complement(435426..436364)
                     /product="putative ATP pyrophosphatase"
                     /inference="ab initio prediction:AMIGene:2.0"
                     /locus_tag="RALBFv1_660024"
                     /EC_number="3.6.1.-"
                     /note="Evidence 3 : Function proposed based on presence of
                     conserved amino acid motif, structural feature or limited
                     homology; Product type pe : putative enzyme"
                     /transl_table=11
     gene            436532..437473
                     /locus_tag="RALBFv1_660025"
                     /gene="panE"
     CDS             436532..437473
                     /product="2-dehydropantoate 2-reductase"
                     /inference="ab initio prediction:AMIGene:2.0"
                     /locus_tag="RALBFv1_660025"
                     /transl_table=11
                     /note="Evidence 2a : Function of homologous gene
                     experimentally demonstrated in an other organism; PubMedId
                     : 10736170, 11123955; Product type e : enzyme"
                     /EC_number="1.1.1.169"
                     /gene="panE"
     gene            437731..439155
                     /locus_tag="RALBFv1_660026"
                     /gene="ubiA"
     CDS             437731..439155
                     /locus_tag="RALBFv1_660026"
                     /inference="ab initio prediction:AMIGene:2.0"
                     /product="UbiA prenyltransferase family protein"
                     /transl_table=11
                     /note="Evidence 2b : Function of strongly homologous gene;
                     Product type e : enzyme"
                     /gene="ubiA"
     gene            439159..440475
                     /locus_tag="RALBFv1_660027"
     CDS             439159..440475
                     /note="Evidence 2b : Function of strongly homologous gene;
                     Product type e : enzyme"
                     /locus_tag="RALBFv1_660027"
                     /inference="ab initio prediction:AMIGene:2.0"
                     /product="FAD linked oxidase domain protein"
                     /transl_table=11
     gene            440472..441212
                     /locus_tag="RALBFv1_660028"
     CDS             440472..441212
                     /product="short-chain dehydrogenase"
                     /inference="ab initio prediction:AMIGene:2.0"
                     /locus_tag="RALBFv1_660028"
                     /EC_number="1.-.-.-"
                     /note="Evidence 2b : Function of strongly homologous gene;
                     Product type pe : putative enzyme"
                     /transl_table=11
     gene            441392..442330
                     /locus_tag="RALBFv1_660029"
     CDS             441392..442330
                     /note="Evidence 3 : Function proposed based on presence of
                     conserved amino acid motif, structural feature or limited
                     homology; Product type pe : putative enzyme"
                     /locus_tag="RALBFv1_660029"
                     /inference="ab initio prediction:AMIGene:2.0"
                     /product="putative NAD-dependent epimerase/dehydratase"
                     /transl_table=11
     gene            442344..443627
                     /locus_tag="RALBFv1_660030"
     CDS             442344..443627
                     /product="Amine oxidase"
                     /inference="ab initio prediction:AMIGene:2.0"
                     /locus_tag="RALBFv1_660030"
                     /EC_number="1.4.3.4"
                     /note="Evidence 2b : Function of strongly homologous gene;
                     Product type e : enzyme"
                     /transl_table=11
     gene            443624..444049
                     /locus_tag="RALBFv1_660031"
     CDS             443624..444049
                     /note="Evidence 4 : Homologs of previously reported genes
                     of unknown function"
                     /locus_tag="RALBFv1_660031"
                     /inference="ab initio prediction:AMIGene:2.0"
                     /product="conserved membrane protein of unknown function"
                     /transl_table=11
     gene            complement(444151..445587)
                     /locus_tag="RALBFv1_660032"
     CDS             complement(444151..445587)
                     /function="4.2.A.6 : The Resistance-Nodulation-Cell
                     Division (RND) Superfamily"
                     /locus_tag="RALBFv1_660032"
                     /inference="ab initio prediction:AMIGene:2.0"
                     /product="putative outer membrane efflux protein"
                     /transl_table=11
                     /note="Evidence 3 : Function proposed based on presence of
                     conserved amino acid motif, structural feature or limited
                     homology; Product type pt : putative transporter"
     gene            complement(445595..446227)
                     /locus_tag="RALBFv1_660033"
     CDS             complement(445595..446227)
                     /note="Evidence 3 : Function proposed based on presence of
                     conserved amino acid motif, structural feature or limited
                     homology"
                     /locus_tag="RALBFv1_660033"
                     /inference="ab initio prediction:AMIGene:2.0"
                     /product="putative ABC-2 type transporter (fragment)"
                     /transl_table=11
     gene            complement(446341..448986)
                     /locus_tag="RALBFv1_670001"
                     /gene="xdhB"
     CDS             complement(446341..448986)
                     /function="1 : Metabolism"
                     /product="xanthine dehydrogenase, large subunit"
                     /inference="ab initio prediction:AMIGene:2.0"
                     /locus_tag="RALBFv1_670001"
                     /EC_number="1.17.1.4"
                     /note="Evidence 2a : Function of homologous gene
                     experimentally demonstrated in an other organism; PubMedId
                     : 7876088; Product type e : enzyme"
                     /transl_table=11
                     /gene="xdhB"
     gene            complement(448641..450263)
                     /locus_tag="RALBFv1_670002"
                     /gene="xdhA"
     CDS             complement(448641..450263)
                     /function="1 : Metabolism"
                     /product="xanthine dehydrogenase, small subunit"
                     /inference="ab initio prediction:AMIGene:2.0"
                     /locus_tag="RALBFv1_670002"
                     /EC_number="1.17.1.4"
                     /note="Evidence 2a : Function of homologous gene
                     experimentally demonstrated in an other organism; PubMedId
                     : 7876088; Product type e : enzyme"
                     /transl_table=11
                     /gene="xdhA"
     gene            450388..451338
                     /locus_tag="RALBFv1_670003"
     CDS             450388..451338
                     /function="3.1.2 : Transcriptional level"
                     /locus_tag="RALBFv1_670003"
                     /inference="ab initio prediction:AMIGene:2.0"
                     /product="putative transcriptional regulator, LysR family"
                     /transl_table=11
                     /note="Evidence 3 : Function proposed based on presence of
                     conserved amino acid motif, structural feature or limited
                     homology; Product type pr : putative regulator"
     gene            complement(451359..452195)
                     /locus_tag="RALBFv1_670004"
     CDS             complement(451359..452195)
                     /function="4.3.A.1.p : periplasmic binding component"
                     /locus_tag="RALBFv1_670004"
                     /inference="ab initio prediction:AMIGene:2.0"
                     /product="putative ABC-type tungstate transport system"
                     /transl_table=11
                     /note="Evidence 3 : Function proposed based on presence of
                     conserved amino acid motif, structural feature or limited
                     homology; Product type pt : putative transporter"
     gene            452338..453438
                     /locus_tag="RALBFv1_670005"
     CDS             452338..453438
                     /function="3.1.2 : Transcriptional level"
                     /locus_tag="RALBFv1_670005"
                     /inference="ab initio prediction:AMIGene:2.0"
                     /product="putative transcriptional regulator, LysR family"
                     /transl_table=11
                     /note="Evidence 3 : Function proposed based on presence of
                     conserved amino acid motif, structural feature or limited
                     homology; Product type pr : putative regulator"
     gene            453450..456026
                     /locus_tag="RALBFv1_670006"
     CDS             453450..456026
                     /function="4.3.A.1.m : membrane component"
                     /locus_tag="RALBFv1_670006"
                     /inference="ab initio prediction:AMIGene:2.0"
                     /product="putative ABC transporter, permease component"
                     /transl_table=11
                     /note="Evidence 3 : Function proposed based on presence of
                     conserved amino acid motif, structural feature or limited
                     homology; Product type pt : putative transporter"
     gene            456050..456454
                     /locus_tag="RALBFv1_670007"
     CDS             456050..456454
                     /function="1.5.3.12 : Heme, porphyrin"
                     /locus_tag="RALBFv1_670007"
                     /inference="ab initio prediction:AMIGene:2.0"
                     /product="putative oxygen-binding heme protein"
                     /transl_table=11
                     /note="Evidence 3 : Function proposed based on presence of
                     conserved amino acid motif, structural feature or limited
                     homology; Product type pc : putative carrier"
     gene            456499..457077
                     /locus_tag="RALBFv1_670008"
     CDS             456499..457077
                     /note="Evidence 4 : Homologs of previously reported genes
                     of unknown function"
                     /locus_tag="RALBFv1_670008"
                     /inference="ab initio prediction:AMIGene:2.0"
                     /product="conserved protein of unknown function, DUF924
                     domain"
                     /transl_table=11
     gene            complement(457074..457730)
                     /locus_tag="RALBFv1_670009"
     CDS             complement(457074..457730)
                     /note="Evidence 5 : No homology to any previously reported
                     sequences"
                     /locus_tag="RALBFv1_670009"
                     /inference="ab initio prediction:AMIGene:2.0"
                     /product="protein of unknown function"
                     /transl_table=11
     gene            complement(457247..457849)
                     /locus_tag="RALBFv1_670010"
     CDS             complement(457247..457849)
                     /note="Evidence 3 : Function proposed based on presence of
                     conserved amino acid motif, structural feature or limited
                     homology; Product type pt : putative transporter"
                     /locus_tag="RALBFv1_670010"
                     /inference="ab initio prediction:AMIGene:2.0"
                     /product="putative amino-acid efflux system"
                     /transl_table=11
     gene            complement(457983..458567)
                     /locus_tag="RALBFv1_670011"
     CDS             complement(457983..458567)
                     /note="Evidence 4 : Homologs of previously reported genes
                     of unknown function"
                     /locus_tag="RALBFv1_670011"
                     /inference="ab initio prediction:AMIGene:2.0"
                     /product="conserved protein of unknown function"
                     /transl_table=11
     gene            complement(458564..459262)
                     /locus_tag="RALBFv1_670012"
     CDS             complement(458564..459262)
                     /function="3.1.2 : Transcriptional level"
                     /locus_tag="RALBFv1_670012"
                     /inference="ab initio prediction:AMIGene:2.0"
                     /product="Putative transcription regulator, TetR family"
                     /transl_table=11
                     /note="Evidence 3 : Function proposed based on presence of
                     conserved amino acid motif, structural feature or limited
                     homology; Product type pr : putative regulator"
     gene            complement(459376..459828)
                     /locus_tag="RALBFv1_670013"
                     /gene="dgkA"
     CDS             complement(459376..459828)
                     /function="1.6.1 : Phospholipid"
                     /function="1.5.4 : Fatty acid and phosphatidic acid"
                     /product="Diacylglycerol kinase"
                     /inference="ab initio prediction:AMIGene:2.0"
                     /locus_tag="RALBFv1_670013"
                     /EC_number="2.7.1.107"
                     /note="Evidence 2a : Function of homologous gene
                     experimentally demonstrated in an other organism; PubMedId
                     : 2984194, 6309817, 8071224; Product type e : enzyme"
                     /transl_table=11
                     /gene="dgkA"
     gene            complement(459841..460959)
                     /locus_tag="RALBFv1_670014"
     CDS             complement(459841..460959)
                     /function="1 : Metabolism"
                     /locus_tag="RALBFv1_670014"
                     /inference="ab initio prediction:AMIGene:2.0"
                     /product="putative glycosyl transferase"
                     /transl_table=11
                     /note="Evidence 3 : Function proposed based on presence of
                     conserved amino acid motif, structural feature or limited
                     homology; Product type pe : putative enzyme"
     gene            complement(460971..462014)
                     /locus_tag="RALBFv1_670015"
     CDS             complement(460971..462014)
                     /note="Evidence 4 : Homologs of previously reported genes
                     of unknown function"
                     /locus_tag="RALBFv1_670015"
                     /inference="ab initio prediction:AMIGene:2.0"
                     /product="conserved protein of unknown function"
                     /transl_table=11
     gene            complement(462151..463170)
                     /locus_tag="RALBFv1_670016"
     CDS             complement(462151..463170)
                     /note="Evidence 3 : Function proposed based on presence of
                     conserved amino acid motif, structural feature or limited
                     homology; Product type pe : putative enzyme"
                     /locus_tag="RALBFv1_670016"
                     /inference="ab initio prediction:AMIGene:2.0"
                     /product="putative lipase"
                     /transl_table=11
     gene            complement(463196..463636)
                     /locus_tag="RALBFv1_670017"
     CDS             complement(463196..463636)
                     /note="Evidence 4 : Homologs of previously reported genes
                     of unknown function"
                     /locus_tag="RALBFv1_670017"
                     /inference="ab initio prediction:AMIGene:2.0"
                     /product="conserved membrane protein of unknown function,
                     RDD domain"
                     /transl_table=11
     gene            complement(463829..464686)
                     /locus_tag="RALBFv1_670018"
     CDS             complement(463829..464686)
                     /note="Evidence 4 : Homologs of previously reported genes
                     of unknown function"
                     /locus_tag="RALBFv1_670018"
                     /inference="ab initio prediction:AMIGene:2.0"
                     /product="conserved protein of unknown function, putative
                     exported protein"
                     /transl_table=11
     gene            complement(464697..465137)
                     /locus_tag="RALBFv1_670019"
     CDS             complement(464697..465137)
                     /note="Evidence 4 : Homologs of previously reported genes
                     of unknown function"
                     /locus_tag="RALBFv1_670019"
                     /inference="ab initio prediction:AMIGene:2.0"
                     /product="conserved protein of unknown function"
                     /transl_table=11
     gene            complement(465134..465700)
                     /locus_tag="RALBFv1_670020"
     CDS             complement(465134..465700)
                     /function="3.1.2.1 : Sigma factors, anti-sigmafactors"
                     /locus_tag="RALBFv1_670020"
                     /inference="ab initio prediction:AMIGene:2.0"
                     /product="Putative RNA polymerase factor sigma-70"
                     /transl_table=11
                     /note="Evidence 3 : Function proposed based on presence of
                     conserved amino acid motif, structural feature or limited
                     homology; Product type pf : putative factor"
     gene            466045..467802
                     /locus_tag="RALBFv1_670021"
                     /gene="ilvI"
     CDS             466045..467802
                     /function="1.5.1.18 : Isoleucine/valine"
                     /product="acetolactate synthase, large subunit"
                     /inference="ab initio prediction:AMIGene:2.0"
                     /locus_tag="RALBFv1_670021"
                     /EC_number="2.2.1.6"
                     /note="Evidence 2a : Function of homologous gene
                     experimentally demonstrated in an other organism; PubMedId
                     : 1577690, 6308579; Product type e : enzyme"
                     /transl_table=11
                     /gene="ilvI"
     gene            467802..468293
                     /locus_tag="RALBFv1_670022"
                     /gene="ilvH"
     CDS             467802..468293
                     /function="1.5.1.18 : Isoleucine/valine"
                     /product="Acetolactate synthase, small subunit"
                     /inference="ab initio prediction:AMIGene:2.0"
                     /locus_tag="RALBFv1_670022"
                     /EC_number="2.2.1.6"
                     /note="Evidence 2a : Function of homologous gene
                     experimentally demonstrated in an other organism; PubMedId
                     : 1851954, 6308579; Product type e : enzyme"
                     /transl_table=11
                     /gene="ilvH"
     gene            468349..469365
                     /locus_tag="RALBFv1_670023"
                     /gene="ilvC"
     CDS             468349..469365
                     /function="1.5.1.18 : Isoleucine/valine"
                     /function="5.14 : Nodulation"
                     /product="Ketol-acid reductoisomerase"
                     /inference="ab initio prediction:AMIGene:2.0"
                     /locus_tag="RALBFv1_670023"
                     /EC_number="1.1.1.86"
                     /note="Evidence 2a : Function of homologous gene
                     experimentally demonstrated in an other organism; PubMedId
                     : 1744032, 3003115; Product type e : enzyme"
                     /transl_table=11
                     /gene="ilvC"
     gene            469521..470168
                     /locus_tag="RALBFv1_670024"
                     /gene="psd"
     CDS             469521..470168
                     /function="1.6.1 : Phospholipid"
                     /product="Phosphatidylserine decarboxylase"
                     /inference="ab initio prediction:AMIGene:2.0"
                     /locus_tag="RALBFv1_670024"
                     /EC_number="4.1.1.65"
                     /note="Evidence 2b : Function of strongly homologous gene;
                     PubMedId : 1495415; Product type e : enzyme"
                     /transl_table=11
                     /gene="psd"
     gene            470182..471057
                     /locus_tag="RALBFv1_670025"
                     /gene="pssA"
     CDS             470182..471057
                     /function="1.6.1 : Phospholipid"
                     /product="CDP-diacylglycerol--serine
                     O-phosphatidyltransferase"
                     /inference="ab initio prediction:AMIGene:2.0"
                     /locus_tag="RALBFv1_670025"
                     /EC_number="2.7.8.8"
                     /note="Evidence 2b : Function of strongly homologous gene;
                     PubMedId : 14996797; Product type e : enzyme"
                     /transl_table=11
                     /gene="pssA"
     gene            471397..472938
                     /locus_tag="RALBFv1_670026"
                     /gene="leuA"
     CDS             471397..472938
                     /function="1.5.1.19 : Leucine"
                     /function="7.1 : Cytoplasm"
                     /product="2-isopropylmalate synthase"
                     /inference="ab initio prediction:AMIGene:2.0"
                     /locus_tag="RALBFv1_670026"
                     /EC_number="2.3.3.13"
                     /note="Evidence 2a : Function of homologous gene
                     experimentally demonstrated in an other organism; PubMedId
                     : 12070767, 15159544, 15292141; Product type e : enzyme"
                     /transl_table=11
                     /gene="leuA"
     gene            complement(473198..473719)
                     /locus_tag="RALBFv1_670027"
     CDS             complement(473198..473719)
                     /note="Evidence 4 : Homologs of previously reported genes
                     of unknown function"
                     /locus_tag="RALBFv1_670027"
                     /inference="ab initio prediction:AMIGene:2.0"
                     /product="conserved exported protein of unknown function"
                     /transl_table=11
     gene            473818..475074
                     /locus_tag="RALBFv1_670028"
     CDS             473818..475074
                     /function="4.3.A.1.p : periplasmic binding component"
                     /locus_tag="RALBFv1_670028"
                     /inference="ab initio prediction:AMIGene:2.0"
                     /product="putative branched amino acid ABC transporter"
                     /transl_table=11
                     /note="Evidence 3 : Function proposed based on presence of
                     conserved amino acid motif, structural feature or limited
                     homology; Product type pt : putative transporter"
     gene            475237..475506
                     /locus_tag="RALBFv1_670029"
                     /gene="rpsO"
     CDS             475237..475506
                     /function="2.3.2 : Translation"
                     /function="2.3.8 : Ribosomal proteins"
                     /function="6.6 : Ribosome"
                     /function="7.1 : Cytoplasm"
                     /locus_tag="RALBFv1_670029"
                     /inference="ab initio prediction:AMIGene:2.0"
                     /product="30S ribosomal subunit protein S15"
                     /transl_table=11
                     /note="Evidence 2a : Function of homologous gene
                     experimentally demonstrated in an other organism; PubMedId
                     : 12051911, 776686; Product type s : structure"
                     /gene="rpsO"
     gene            475814..477988
                     /locus_tag="RALBFv1_670030"
                     /gene="pnp"
     CDS             475814..477988
                     /function="1.2.1 : RNA"
                     /function="2.2.4 : RNA degradation"
                     /function="7.1 : Cytoplasm"
                     /product="Polyribonucleotide nucleotidyltransferase"
                     /inference="ab initio prediction:AMIGene:2.0"
                     /locus_tag="RALBFv1_670030"
                     /EC_number="2.7.7.8"
                     /note="Evidence 2a : Function of homologous gene
                     experimentally demonstrated in an other organism; PubMedId
                     : 10215858, 10411741; Product type e : enzyme"
                     /transl_table=11
                     /gene="pnp"
     gene            478080..479027
                     /locus_tag="RALBFv1_670031"
     CDS             478080..479027
                     /note="Evidence 4 : Homologs of previously reported genes
                     of unknown function"
                     /locus_tag="RALBFv1_670031"
                     /inference="ab initio prediction:AMIGene:2.0"
                     /product="conserved protein of unknown function"
                     /transl_table=11
     gene            479041..480057
                     /locus_tag="RALBFv1_670032"
     CDS             479041..480057
                     /product="putative NADPH:quinone reductase (Cryz)"
                     /inference="ab initio prediction:AMIGene:2.0"
                     /locus_tag="RALBFv1_670032"
                     /EC_number="1.6.5.5"
                     /note="Evidence 3 : Function proposed based on presence of
                     conserved amino acid motif, structural feature or limited
                     homology; Product type pe : putative enzyme"
                     /transl_table=11
     gene            480158..480904
                     /locus_tag="RALBFv1_670033"
                     /gene="tpiA"
     CDS             480158..480904
                     /function="1.1.1.23 : Galactose degradation"
                     /function="1.3.1 : Glycolysis"
                     /product="triosephosphate isomerase"
                     /inference="ab initio prediction:AMIGene:2.0"
                     /locus_tag="RALBFv1_670033"
                     /EC_number="5.3.1.1"
                     /note="Evidence 2a : Function of homologous gene
                     experimentally demonstrated in an other organism; PubMedId
                     : 15299515, 6092857, 8021172; Product type e : enzyme"
                     /transl_table=11
                     /gene="tpiA"
     gene            480969..481319
                     /locus_tag="RALBFv1_670034"
                     /gene="secG"
     CDS             480969..481319
                     /function="4.3.A.5 : The Type II (General) Secretory
                     Pathway (IISP) Family"
                     /function="6.1 : Membrane"
                     /function="7.3 : Inner membrane"
                     /locus_tag="RALBFv1_670034"
                     /inference="ab initio prediction:AMIGene:2.0"
                     /product="preprotein translocase membrane subunit"
                     /transl_table=11
                     /note="Evidence 2a : Function of homologous gene
                     experimentally demonstrated in an other organism; PubMedId
                     : 10732681, 11222599; Product type t : transporter"
                     /gene="secG"
     gene            481501..481585
                     /locus_tag="RALBFv1_tRNA4"
     tRNA            481501..481585
                     /locus_tag="RALBFv1_tRNA4"
                     /inference="profile:tRNAscan:1.23"
                     /product="Leu tRNA"
     gene            481753..482112
                     /locus_tag="RALBFv1_670035"
                     /gene="nuoA"
     CDS             481753..482112
                     /function="1.3.6 : Aerobic respiration"
                     /function="1.3.7 : Anaerobic respiration"
                     /function="1.4.1 : Electron donor"
                     /function="4.3.D.1 : The Proton- or sodium
                     ion-translocating NADH Dehydrogenase (NDH) Family"
                     /product="NADH-quinone oxidoreductase subunit A"
                     /inference="ab initio prediction:AMIGene:2.0"
                     /locus_tag="RALBFv1_670035"
                     /EC_number="1.6.99.5"
                     /note="Evidence 2a : Function of homologous gene
                     experimentally demonstrated in an other organism; PubMedId
                     : 15175326, 15368583, 7565112, 9219542, 9593861; Product
                     type e : enzyme"
                     /transl_table=11
                     /gene="nuoA"
     gene            482119..482601
                     /locus_tag="RALBFv1_670036"
                     /gene="nuoB"
     CDS             482119..482601
                     /function="1.3.6 : Aerobic respiration"
                     /function="1.3.7 : Anaerobic respiration"
                     /function="1.4.1 : Electron donor"
                     /function="4.3.D.1 : The Proton- or sodium
                     ion-translocating NADH Dehydrogenase (NDH) Family"
                     /product="NADH-quinone oxidoreductase subunit B"
                     /inference="ab initio prediction:AMIGene:2.0"
                     /locus_tag="RALBFv1_670036"
                     /EC_number="1.6.99.5"
                     /note="Evidence 2a : Function of homologous gene
                     experimentally demonstrated in an other organism; PubMedId
                     : 12975362, 15368583, 7565112, 9219542, 9593861; Product
                     type e : enzyme"
                     /transl_table=11
                     /gene="nuoB"
     gene            482603..483205
                     /locus_tag="RALBFv1_670037"
                     /gene="nuoC"
     CDS             482603..483205
                     /function="1.3.6 : Aerobic respiration"
                     /function="1.3.7 : Anaerobic respiration"
                     /function="1.4.1 : Electron donor"
                     /function="4.3.D.1 : The Proton- or sodium
                     ion-translocating NADH Dehydrogenase (NDH) Family"
                     /product="NADH-quinone oxidoreductase subunit C"
                     /inference="ab initio prediction:AMIGene:2.0"
                     /locus_tag="RALBFv1_670037"
                     /EC_number="1.6.99.5"
                     /note="Evidence 2a : Function of homologous gene
                     experimentally demonstrated in an other organism; PubMedId
                     : 15368583, 7565112, 9219542, 9593861; Product type e :
                     enzyme"
                     /transl_table=11
                     /gene="nuoC"
     gene            483219..484472
                     /locus_tag="RALBFv1_670038"
                     /gene="nuoD"
     CDS             483219..484472
                     /function="1.3.6 : Aerobic respiration"
                     /function="1.3.7 : Anaerobic respiration"
                     /function="1.4.1 : Electron donor"
                     /function="4.3.D.1 : The Proton- or sodium
                     ion-translocating NADH Dehydrogenase (NDH) Family"
                     /product="NADH-ubiquinone oxidoreductase subunit D"
                     /inference="ab initio prediction:AMIGene:2.0"
                     /locus_tag="RALBFv1_670038"
                     /EC_number="1.6.99.3"
                     /note="Evidence 2a : Function of homologous gene
                     experimentally demonstrated in an other organism; PubMedId
                     : 15368583, 7565112, 9219542, 9593861; Product type e :
                     enzyme"
                     /transl_table=11
                     /gene="nuoD"
     gene            484574..485077
                     /locus_tag="RALBFv1_670039"
                     /gene="nuoE"
     CDS             484574..485077
                     /function="1.3.6 : Aerobic respiration"
                     /function="1.3.7 : Anaerobic respiration"
                     /function="1.4.1 : Electron donor"
                     /function="4.3.D.1 : The Proton- or sodium
                     ion-translocating NADH Dehydrogenase (NDH) Family"
                     /product="NADH-quinone oxidoreductase subunit E"
                     /inference="ab initio prediction:AMIGene:2.0"
                     /locus_tag="RALBFv1_670039"
                     /EC_number="1.6.99.5"
                     /note="Evidence 2a : Function of homologous gene
                     experimentally demonstrated in an other organism; PubMedId
                     : 15368583, 7565112, 9219542, 9593861; Product type e :
                     enzyme"
                     /transl_table=11
                     /gene="nuoE"
     gene            485078..486373
                     /locus_tag="RALBFv1_670040"
                     /gene="nuoF"
     CDS             485078..486373
                     /function="1.3.6 : Aerobic respiration"
                     /function="1.3.7 : Anaerobic respiration"
                     /function="1.4.1 : Electron donor"
                     /function="4.3.D.1 : The Proton- or sodium
                     ion-translocating NADH Dehydrogenase (NDH) Family"
                     /function="7.1 : Cytoplasm"
                     /product="NADH-quinone oxidoreductase subunit F"
                     /inference="ab initio prediction:AMIGene:2.0"
                     /locus_tag="RALBFv1_670040"
                     /EC_number="1.6.99.5"
                     /note="Evidence 2a : Function of homologous gene
                     experimentally demonstrated in an other organism; PubMedId
                     : 15368583, 15922336, 7565112, 9219542, 9593861; Product
                     type e : enzyme"
                     /transl_table=11
                     /gene="nuoF"
     gene            486386..488737
                     /locus_tag="RALBFv1_670041"
                     /gene="nuoG"
     CDS             486386..488737
                     /function="1.3.6 : Aerobic respiration"
                     /function="1.3.7 : Anaerobic respiration"
                     /function="1.4.1 : Electron donor"
                     /function="4.3.D.1 : The Proton- or sodium
                     ion-translocating NADH Dehydrogenase (NDH) Family"
                     /product="NADH-quinone oxidoreductase subunit G"
                     /inference="ab initio prediction:AMIGene:2.0"
                     /locus_tag="RALBFv1_670041"
                     /EC_number="1.6.99.3"
                     /note="Evidence 2a : Function of homologous gene
                     experimentally demonstrated in an other organism; PubMedId
                     : 15368583, 15520003, 18603533, 7565112, 9219542, 9593861;
                     Product type e : enzyme"
                     /transl_table=11
                     /gene="nuoG"
     gene            488746..489810
                     /locus_tag="RALBFv1_670042"
                     /gene="nuoH"
     CDS             488746..489810
                     /function="1.3.6 : Aerobic respiration"
                     /function="1.3.7 : Anaerobic respiration"
                     /function="1.4.1 : Electron donor"
                     /function="4.3.D.1 : The Proton- or sodium
                     ion-translocating NADH Dehydrogenase (NDH) Family"
                     /function="6.1 : Membrane"
                     /function="7.3 : Inner membrane"
                     /product="NADH-quinone oxidoreductase subunit H"
                     /inference="ab initio prediction:AMIGene:2.0"
                     /locus_tag="RALBFv1_670042"
                     /EC_number="1.6.99.5"
                     /note="Evidence 2a : Function of homologous gene
                     experimentally demonstrated in an other organism; PubMedId
                     : 11245799, 15368583, 7565112, 9219542, 9593861; Product
                     type e : enzyme"
                     /transl_table=11
                     /gene="nuoH"
     gene            489831..490322
                     /locus_tag="RALBFv1_670043"
                     /gene="nuoI"
     CDS             489831..490322
                     /function="1.3.6 : Aerobic respiration"
                     /function="1.3.7 : Anaerobic respiration"
                     /function="1.4.1 : Electron donor"
                     /function="4.3.D.1 : The Proton- or sodium
                     ion-translocating NADH Dehydrogenase (NDH) Family"
                     /function="7.1 : Cytoplasm"
                     /product="NADH-quinone oxidoreductase subunit I"
                     /inference="ab initio prediction:AMIGene:2.0"
                     /locus_tag="RALBFv1_670043"
                     /EC_number="1.6.99.3"
                     /note="Evidence 2a : Function of homologous gene
                     experimentally demonstrated in an other organism; PubMedId
                     : 15368583, 7565112, 9219542, 9428698, 9593861; Product
                     type e : enzyme"
                     /transl_table=11
                     /gene="nuoI"
     gene            490476..491108
                     /locus_tag="RALBFv1_670044"
                     /gene="nuoJ"
     CDS             490476..491108
                     /function="1.3.6 : Aerobic respiration"
                     /function="1.3.7 : Anaerobic respiration"
                     /function="1.4.1 : Electron donor"
                     /function="4.3.D.1 : The Proton- or sodium
                     ion-translocating NADH Dehydrogenase (NDH) Family"
                     /product="NADH-quinone oxidoreductase subunit J"
                     /inference="ab initio prediction:AMIGene:2.0"
                     /locus_tag="RALBFv1_670044"
                     /EC_number="1.6.99.5"
                     /note="Evidence 2a : Function of homologous gene
                     experimentally demonstrated in an other organism; PubMedId
                     : 15368583, 15736965, 7565112, 9219542, 9593861; Product
                     type e : enzyme"
                     /transl_table=11
                     /gene="nuoJ"
     gene            491126..491431
                     /locus_tag="RALBFv1_670045"
                     /gene="nuoK"
     CDS             491126..491431
                     /function="1.3.6 : Aerobic respiration"
                     /function="1.3.7 : Anaerobic respiration"
                     /function="1.4.1 : Electron donor"
                     /function="4.3.D.1 : The Proton- or sodium
                     ion-translocating NADH Dehydrogenase (NDH) Family"
                     /function="6.1 : Membrane"
                     /function="7.3 : Inner membrane"
                     /product="NADH-quinone oxidoreductase subunit K"
                     /inference="ab initio prediction:AMIGene:2.0"
                     /locus_tag="RALBFv1_670045"
                     /EC_number="1.6.99.5"
                     /note="Evidence 2a : Function of homologous gene
                     experimentally demonstrated in an other organism; PubMedId
                     : 15368583, 7565112, 9219542, 9593861; Product type e :
                     enzyme"
                     /transl_table=11
                     /gene="nuoK"
     gene            491459..493519
                     /locus_tag="RALBFv1_670046"
                     /gene="nuoL"
     CDS             491459..493519
                     /function="1.3.6 : Aerobic respiration"
                     /function="1.3.7 : Anaerobic respiration"
                     /function="1.4.1 : Electron donor"
                     /function="4.3.D.1 : The Proton- or sodium
                     ion-translocating NADH Dehydrogenase (NDH) Family"
                     /function="6.1 : Membrane"
                     /function="7.3 : Inner membrane"
                     /product="NADH-quinone oxidoreductase subunit L"
                     /inference="ab initio prediction:AMIGene:2.0"
                     /locus_tag="RALBFv1_670046"
                     /EC_number="1.6.99.5"
                     /note="Evidence 2a : Function of homologous gene
                     experimentally demonstrated in an other organism; PubMedId
                     : 12923180, 15368583, 7565112, 9219542, 9593861; Product
                     type e : enzyme"
                     /transl_table=11
                     /gene="nuoL"
     gene            493533..494999
                     /locus_tag="RALBFv1_670047"
                     /gene="nuoM"
     CDS             493533..494999
                     /function="1.3.6 : Aerobic respiration"
                     /function="1.3.7 : Anaerobic respiration"
                     /function="1.4.1 : Electron donor"
                     /function="4.3.D.1 : The Proton- or sodium
                     ion-translocating NADH Dehydrogenase (NDH) Family"
                     /function="6.1 : Membrane"
                     /function="7.3 : Inner membrane"
                     /product="NADH-quinone oxidoreductase subunit M"
                     /inference="ab initio prediction:AMIGene:2.0"
                     /locus_tag="RALBFv1_670047"
                     /EC_number="1.6.99.5"
                     /note="Evidence 2a : Function of homologous gene
                     experimentally demonstrated in an other organism; PubMedId
                     : 12923180, 15368583, 7565112, 9219542, 9593861; Product
                     type e : enzyme"
                     /transl_table=11
                     /gene="nuoM"
     gene            495019..496491
                     /locus_tag="RALBFv1_670048"
                     /gene="nuoN"
     CDS             495019..496491
                     /function="1.3.6 : Aerobic respiration"
                     /function="1.3.7 : Anaerobic respiration"
                     /function="1.4.1 : Electron donor"
                     /function="4.3.D.1 : The Proton- or sodium
                     ion-translocating NADH Dehydrogenase (NDH) Family"
                     /function="6.1 : Membrane"
                     /function="7.3 : Inner membrane"
                     /product="NADH-quinone oxidoreductase, subunit N"
                     /inference="ab initio prediction:AMIGene:2.0"
                     /locus_tag="RALBFv1_670048"
                     /EC_number="1.6.99.5"
                     /note="Evidence 2a : Function of homologous gene
                     experimentally demonstrated in an other organism; PubMedId
                     : 15368583, 7565112, 9219542, 9593861; Product type e :
                     enzyme"
                     /transl_table=11
                     /gene="nuoN"
     gene            496508..496819
                     /locus_tag="RALBFv1_670049"
     CDS             496508..496819
                     /note="Evidence 4 : Homologs of previously reported genes
                     of unknown function"
                     /locus_tag="RALBFv1_670049"
                     /inference="ab initio prediction:AMIGene:2.0"
                     /product="conserved membrane protein of unknown function"
                     /transl_table=11
     gene            496862..497479
                     /locus_tag="RALBFv1_670050"
     CDS             496862..497479
                     /function="1 : Metabolism"
                     /product="putative ADP-ribose diphosphatase, nudix domain"
                     /inference="ab initio prediction:AMIGene:2.0"
                     /locus_tag="RALBFv1_670050"
                     /EC_number="3.6.1.13"
                     /note="Evidence 3 : Function proposed based on presence of
                     conserved amino acid motif, structural feature or limited
                     homology; Product type pe : putative enzyme"
                     /transl_table=11
     gene            497637..498098
                     /locus_tag="RALBFv1_670051"
     CDS             497637..498098
                     /note="Evidence 4 : Homologs of previously reported genes
                     of unknown function"
                     /locus_tag="RALBFv1_670051"
                     /inference="ab initio prediction:AMIGene:2.0"
                     /product="conserved protein of unknown function, DUF1178"
                     /transl_table=11
     gene            498182..499378
                     /locus_tag="RALBFv1_670052"
     CDS             498182..499378
                     /function="1 : Metabolism"
                     /product="putative acyl-CoA dehydrogenase"
                     /inference="ab initio prediction:AMIGene:2.0"
                     /locus_tag="RALBFv1_670052"
                     /EC_number="1.3.99.-"
                     /note="Evidence 3 : Function proposed based on presence of
                     conserved amino acid motif, structural feature or limited
                     homology; Product type pe : putative enzyme"
                     /transl_table=11
     gene            499403..500542
                     /locus_tag="RALBFv1_670053"
     CDS             499403..500542
                     /function="1 : Metabolism"
                     /product="putative acyl-CoA dehydrogenase"
                     /inference="ab initio prediction:AMIGene:2.0"
                     /locus_tag="RALBFv1_670053"
                     /EC_number="1.3.99.-"
                     /note="Evidence 3 : Function proposed based on presence of
                     conserved amino acid motif, structural feature or limited
                     homology; Product type pe : putative enzyme"
                     /transl_table=11
     gene            500630..501100
                     /locus_tag="RALBFv1_670054"
     CDS             500630..501100
                     /function="1 : Metabolism"
                     /locus_tag="RALBFv1_670054"
                     /inference="ab initio prediction:AMIGene:2.0"
                     /product="putative dehydratase, MaoC-like domain"
                     /transl_table=11
                     /note="Evidence 3 : Function proposed based on presence of
                     conserved amino acid motif, structural feature or limited
                     homology; Product type pe : putative enzyme"
     gene            501126..501614
                     /locus_tag="RALBFv1_670055"
     CDS             501126..501614
                     /function="1 : Metabolism"
                     /locus_tag="RALBFv1_670055"
                     /inference="ab initio prediction:AMIGene:2.0"
                     /product="putative enoyl-CoA hydratase, MaoC-like domain"
                     /transl_table=11
                     /note="Evidence 3 : Function proposed based on presence of
                     conserved amino acid motif, structural feature or limited
                     homology; Product type pe : putative enzyme"
     gene            501872..503128
                     /locus_tag="RALBFv1_670056"
     CDS             501872..503128
                     /function="4.3.A.1.p : periplasmic binding component"
                     /locus_tag="RALBFv1_670056"
                     /inference="ab initio prediction:AMIGene:2.0"
                     /product="putative Branched-chain amino acid ABC
                     transporter, periplasmic amino acid- binding component
                     (LivK family)"
                     /transl_table=11
                     /note="Evidence 3 : Function proposed based on presence of
                     conserved amino acid motif, structural feature or limited
                     homology; Product type pt : putative transporter"
     gene            503168..504838
                     /locus_tag="RALBFv1_670057"
     CDS             503168..504838
                     /function="4.3.A.1.m : membrane component"
                     /locus_tag="RALBFv1_670057"
                     /inference="ab initio prediction:AMIGene:2.0"
                     /product="putative high-affinity branched-chain amino acid
                     transport system permease (livH or livM)"
                     /transl_table=11
                     /note="Evidence 3 : Function proposed based on presence of
                     conserved amino acid motif, structural feature or limited
                     homology; PubMedId : 1429514, 2195019; Product type pt :
                     putative transporter"
     gene            504840..506060
                     /locus_tag="RALBFv1_670058"
     CDS             504840..506060
                     /function="4.3.A.1.m : membrane component"
                     /locus_tag="RALBFv1_670058"
                     /inference="ab initio prediction:AMIGene:2.0"
                     /product="putative high-affinity branched-chain amino acid
                     transport system permease (livM or livH)"
                     /transl_table=11
                     /note="Evidence 3 : Function proposed based on presence of
                     conserved amino acid motif, structural feature or limited
                     homology; PubMedId : 1429514, 2195019; Product type pt :
                     putative transporter"
     gene            506057..506713
                     /locus_tag="RALBFv1_670059"
                     /gene="livG"
                     /pseudo
     CDS             506057..506713
                     /function="4.3.A.1.a : ATP binding component"
                     /locus_tag="RALBFv1_670059"
                     /inference="ab initio prediction:AMIGene:2.0"
                     /pseudo
                     /product="fragment of High-affinity branched-chain amino
                     acid transport ATP-binding protein (part 1)"
                     /transl_table=11
                     /note="Evidence 2a : Function of homologous gene
                     experimentally demonstrated in an other organism; PubMedId
                     : 1429514, 2195019; Product type t : transporter"
                     /gene="livG"
     gene            506703..506921
                     /locus_tag="RALBFv1_670060"
                     /gene="livG"
                     /pseudo
     CDS             506703..506921
                     /function="4.3.A.1.a : ATP binding component"
                     /locus_tag="RALBFv1_670060"
                     /inference="ab initio prediction:AMIGene:2.0"
                     /pseudo
                     /product="fragment of High-affinity branched-chain amino
                     acid transport ATP-binding protein (part 2)"
                     /transl_table=11
                     /note="Evidence 2a : Function of homologous gene
                     experimentally demonstrated in an other organism; PubMedId
                     : 1429514, 2195019; Product type t : transporter"
                     /gene="livG"
     gene            506923..507615
                     /locus_tag="RALBFv1_670061"
                     /gene="livF"
     CDS             506923..507615
                     /function="1.1.3 : Amino acids"
                     /function="1.5.1.18 : Isoleucine/valine"
                     /function="1.5.1.19 : Leucine"
                     /function="4.3.A.1.a : ATP binding component"
                     /function="7.1 : Cytoplasm"
                     /product="High-affinity branched-chain amino acid transport
                     ATP-binding protein"
                     /inference="ab initio prediction:AMIGene:2.0"
                     /locus_tag="RALBFv1_670061"
                     /EC_number="3.6.3.28"
                     /note="Evidence 2b : Function of strongly homologous gene;
                     PubMedId : 1429514, 2195019; Product type t : transporter"
                     /transl_table=11
                     /gene="livF"
     gene            507724..508611
                     /locus_tag="RALBFv1_670062"
                     /gene="ureD"
     CDS             507724..508611
                     /function="1.8.3 : Nitrogen metabolism"
                     /locus_tag="RALBFv1_670062"
                     /inference="ab initio prediction:AMIGene:2.0"
                     /product="Urease accessory protein"
                     /transl_table=11
                     /note="Evidence 2a : Function of homologous gene
                     experimentally demonstrated in an other organism; PubMedId
                     : 14663072, 8550495; Product type f : factor"
                     /gene="ureD"
     gene            508657..508959
                     /locus_tag="RALBFv1_670063"
                     /gene="ureA"
     CDS             508657..508959
                     /function="1.8.3 : Nitrogen metabolism"
                     /product="Urease, gamma subunit"
                     /inference="ab initio prediction:AMIGene:2.0"
                     /locus_tag="RALBFv1_670063"
                     /EC_number="3.5.1.5"
                     /note="Evidence 2a : Function of homologous gene
                     experimentally demonstrated in an other organism; PubMedId
                     : 14663072, 8168924, 8550495; Product type e : enzyme"
                     /transl_table=11
                     /gene="ureA"
     gene            508992..509609
                     /locus_tag="RALBFv1_670064"
                     /gene="ureJ"
     CDS             508992..509609
                     /function="1.8.3 : Nitrogen metabolism"
                     /locus_tag="RALBFv1_670064"
                     /inference="ab initio prediction:AMIGene:2.0"
                     /product="Urease accessory transmembrane protein"
                     /transl_table=11
                     /note="Evidence 2b : Function of strongly homologous gene;
                     PubMedId : 14663072, 8550495; Product type f : factor"
                     /gene="ureJ"
     gene            509620..509925
                     /locus_tag="RALBFv1_670065"
                     /gene="ureB"
     CDS             509620..509925
                     /function="1.8.3 : Nitrogen metabolism"
                     /product="Urease, beta subunit"
                     /inference="ab initio prediction:AMIGene:2.0"
                     /locus_tag="RALBFv1_670065"
                     /EC_number="3.5.1.5"
                     /note="Evidence 2a : Function of homologous gene
                     experimentally demonstrated in an other organism; PubMedId
                     : 14663072, 2211515, 8550495; Product type e : enzyme"
                     /transl_table=11
                     /gene="ureB"
     gene            509936..511654
                     /locus_tag="RALBFv1_670066"
                     /gene="ureC"
     CDS             509936..511654
                     /function="1.8.3 : Nitrogen metabolism"
                     /product="Urease, alpha subunit"
                     /inference="ab initio prediction:AMIGene:2.0"
                     /locus_tag="RALBFv1_670066"
                     /EC_number="3.5.1.5"
                     /note="Evidence 2a : Function of homologous gene
                     experimentally demonstrated in an other organism; PubMedId
                     : 14663072, 2211515, 8550495; Product type e : enzyme"
                     /transl_table=11
                     /gene="ureC"
     gene            511681..512319
                     /locus_tag="RALBFv1_670067"
                     /gene="ureE"
     CDS             511681..512319
                     /function="1.8.3 : Nitrogen metabolism"
                     /locus_tag="RALBFv1_670067"
                     /inference="ab initio prediction:AMIGene:2.0"
                     /product="Urease accessory protein"
                     /transl_table=11
                     /note="Evidence 2a : Function of homologous gene
                     experimentally demonstrated in an other organism; PubMedId
                     : 14663072, 8550495; Product type f : factor"
                     /gene="ureE"
     gene            512237..513001
                     /locus_tag="RALBFv1_670068"
                     /gene="ureF"
     CDS             512237..513001
                     /locus_tag="RALBFv1_670068"
                     /inference="ab initio prediction:AMIGene:2.0"
                     /product="Urease accessory protein"
                     /transl_table=11
                     /note="Evidence 2a : Function of homologous gene
                     experimentally demonstrated in an other organism; PubMedId
                     : 14663072, 8550495; Product type f : factor"
                     /gene="ureF"
     gene            513010..513642
                     /locus_tag="RALBFv1_670069"
                     /gene="ureG"
     CDS             513010..513642
                     /function="1.8.3 : Nitrogen metabolism"
                     /locus_tag="RALBFv1_670069"
                     /inference="ab initio prediction:AMIGene:2.0"
                     /product="Urease accessory protein"
                     /transl_table=11
                     /note="Evidence 2a : Function of homologous gene
                     experimentally demonstrated in an other organism; PubMedId
                     : 14663072, 8550495; Product type f : factor"
                     /gene="ureG"
     gene            514804..515745
                     /locus_tag="RALBFv1_670070"
     CDS             514804..515745
                     /note="Evidence 3 : Function proposed based on presence of
                     conserved amino acid motif, structural feature or limited
                     homology; Product type pe : putative enzyme"
                     /locus_tag="RALBFv1_670070"
                     /inference="ab initio prediction:AMIGene:2.0"
                     /product="putative fatty acid desaturase"
                     /transl_table=11
     gene            515742..516350
                     /locus_tag="RALBFv1_670071"
     CDS             515742..516350
                     /function="4.2.A.75 : The L-lysine exporter (LysE) family"
                     /locus_tag="RALBFv1_670071"
                     /inference="ab initio prediction:AMIGene:2.0"
                     /product="L-lysine exporter (LysE family)"
                     /transl_table=11
                     /note="Evidence 2b : Function of strongly homologous gene;
                     Product type t : transporter"
     gene            516478..516783
                     /locus_tag="RALBFv1_670072"
     CDS             516478..516783
                     /note="Evidence 4 : Homologs of previously reported genes
                     of unknown function"
                     /locus_tag="RALBFv1_670072"
                     /inference="ab initio prediction:AMIGene:2.0"
                     /product="conserved exported protein of unknown function"
                     /transl_table=11
     gene            complement(516814..517473)
                     /locus_tag="RALBFv1_670073"
     CDS             complement(516814..517473)
                     /function="2.3.3 : Posttranslational modification"
                     /product="Isoprenylcysteine carboxyl methyltransferase"
                     /inference="ab initio prediction:AMIGene:2.0"
                     /locus_tag="RALBFv1_670073"
                     /EC_number="2.1.1.100"
                     /note="Evidence 2b : Function of strongly homologous gene;
                     Product type e : enzyme"
                     /transl_table=11
     gene            complement(517607..518299)
                     /locus_tag="RALBFv1_670074"
     CDS             complement(517607..518299)
                     /function="1.7.1 : Unassigned reversible reactions"
                     /product="Glutathione S-transferase with thioredoxin-like
                     domain"
                     /inference="ab initio prediction:AMIGene:2.0"
                     /locus_tag="RALBFv1_670074"
                     /EC_number="2.5.1.18"
                     /note="Evidence 2b : Function of strongly homologous gene;
                     Product type e : enzyme"
                     /transl_table=11
     gene            complement(518456..519718)
                     /locus_tag="RALBFv1_670075"
     CDS             complement(518456..519718)
                     /function="1 : Metabolism"
                     /product="putative acyl-CoA dehydrogenase"
                     /inference="ab initio prediction:AMIGene:2.0"
                     /locus_tag="RALBFv1_670075"
                     /EC_number="1.3.99.3"
                     /note="Evidence 3 : Function proposed based on presence of
                     conserved amino acid motif, structural feature or limited
                     homology; Product type pe : putative enzyme"
                     /transl_table=11
     gene            complement(519746..520246)
                     /locus_tag="RALBFv1_670076"
     CDS             complement(519746..520246)
                     /note="Evidence 3 : Function proposed based on presence of
                     conserved amino acid motif, structural feature or limited
                     homology; Product type pe : putative enzyme"
                     /locus_tag="RALBFv1_670076"
                     /inference="ab initio prediction:AMIGene:2.0"
                     /product="Putative thioesterase/thiol ester
                     dehydrase-isomerase"
                     /transl_table=11
     gene            520285..521256
                     /locus_tag="RALBFv1_670077"
     CDS             520285..521256
                     /function="3.1.2 : Transcriptional level"
                     /locus_tag="RALBFv1_670077"
                     /inference="ab initio prediction:AMIGene:2.0"
                     /product="putative transcriptional regulator, LysR family"
                     /transl_table=11
                     /note="Evidence 3 : Function proposed based on presence of
                     conserved amino acid motif, structural feature or limited
                     homology; Product type pr : putative regulator"
     gene            complement(521178..522152)
                     /locus_tag="RALBFv1_670078"
     CDS             complement(521178..522152)
                     /note="Evidence 3 : Function proposed based on presence of
                     conserved amino acid motif, structural feature or limited
                     homology; Product type pr : putative regulator"
                     /locus_tag="RALBFv1_670078"
                     /inference="ab initio prediction:AMIGene:2.0"
                     /product="putative transcriptional regulator, LysR family"
                     /transl_table=11
     gene            522512..522922
                     /locus_tag="RALBFv1_670079"
     CDS             522512..522922
                     /note="Evidence 3 : Function proposed based on presence of
                     conserved amino acid motif, structural feature or limited
                     homology; Product type pe : putative enzyme"
                     /locus_tag="RALBFv1_670079"
                     /inference="ab initio prediction:AMIGene:2.0"
                     /product="putative glyoxalase/extradiol ring-cleavage
                     dioxygenase protein"
                     /transl_table=11
     gene            complement(522941..524026)
                     /locus_tag="RALBFv1_670080"
     CDS             complement(522941..524026)
                     /function="5.6.4 : Drug resistance/sensitivity"
                     /locus_tag="RALBFv1_670080"
                     /inference="ab initio prediction:AMIGene:2.0"
                     /product="putative aminoglycoside phosphotransferase"
                     /transl_table=11
                     /note="Evidence 3 : Function proposed based on presence of
                     conserved amino acid motif, structural feature or limited
                     homology; Product type pe : putative enzyme"
     gene            complement(524063..524797)
                     /locus_tag="RALBFv1_670081"
     CDS             complement(524063..524797)
                     /function="1.3.1 : Glycolysis"
                     /product="Putative phosphoglycerate/bisphosphoglycerate
                     mutase"
                     /inference="ab initio prediction:AMIGene:2.0"
                     /locus_tag="RALBFv1_670081"
                     /EC_number="2.7.1.-"
                     /note="Evidence 3 : Function proposed based on presence of
                     conserved amino acid motif, structural feature or limited
                     homology; Product type pe : putative enzyme"
                     /transl_table=11
     gene            complement(524809..525588)
                     /locus_tag="RALBFv1_670082"
                     /gene="paaG"
     CDS             complement(524809..525588)
                     /function="1.1.5.1 : Phenylacetic acid degradation"
                     /product="acyl-CoA hydratase (Enoyl-CoA hydratase)"
                     /inference="ab initio prediction:AMIGene:2.0"
                     /locus_tag="RALBFv1_670082"
                     /EC_number="4.2.1.17"
                     /note="Evidence 2a : Function of homologous gene
                     experimentally demonstrated in an other organism; PubMedId
                     : 10766858, 12846838, 9748275; Product type e : enzyme"
                     /transl_table=11
                     /gene="paaG"
     gene            complement(525632..527137)
                     /locus_tag="RALBFv1_670083"
                     /gene="paaH"
     CDS             complement(525632..527137)
                     /function="1.1.5.1 : Phenylacetic acid degradation"
                     /product="3-hydroxybutyryl-CoA dehydrogenase"
                     /inference="ab initio prediction:AMIGene:2.0"
                     /locus_tag="RALBFv1_670083"
                     /EC_number="1.1.1.157"
                     /note="Evidence 2b : Function of strongly homologous gene;
                     PubMedId : 10766858, 12846838, 9748275; Product type e :
                     enzyme"
                     /transl_table=11
                     /gene="paaH"
     gene            527244..527900
                     /locus_tag="RALBFv1_670084"
     CDS             527244..527900
                     /function="1.5.3.10 : Glutathione"
                     /product="Glutathione transferase"
                     /inference="ab initio prediction:AMIGene:2.0"
                     /locus_tag="RALBFv1_670084"
                     /EC_number="2.5.1.18"
                     /note="Evidence 2b : Function of strongly homologous gene;
                     Product type e : enzyme"
                     /transl_table=11
     gene            complement(527936..529153)
                     /locus_tag="RALBFv1_670085"
     CDS             complement(527936..529153)
                     /function="1 : Metabolism"
                     /product="putative methionine aminotransferase,
                     PLP-dependent"
                     /inference="ab initio prediction:AMIGene:2.0"
                     /locus_tag="RALBFv1_670085"
                     /EC_number="2.6.1.-"
                     /note="Evidence 3 : Function proposed based on presence of
                     conserved amino acid motif, structural feature or limited
                     homology; Product type pe : putative enzyme"
                     /transl_table=11
     gene            complement(529189..529674)
                     /locus_tag="RALBFv1_670086"
     CDS             complement(529189..529674)
                     /note="Evidence 4 : Homologs of previously reported genes
                     of unknown function"
                     /locus_tag="RALBFv1_670086"
                     /inference="ab initio prediction:AMIGene:2.0"
                     /product="conserved protein of unknown function, DUF132"
                     /transl_table=11
     gene            529712..530485
                     /locus_tag="RALBFv1_670087"
     CDS             529712..530485
                     /note="Evidence 4 : Homologs of previously reported genes
                     of unknown function"
                     /locus_tag="RALBFv1_670087"
                     /inference="ab initio prediction:AMIGene:2.0"
                     /product="conserved protein of unknown function, DUF328"
                     /transl_table=11
     gene            530518..531663
                     /locus_tag="RALBFv1_670088"
     CDS             530518..531663
                     /function="1.2.3 : Proteins/peptides/glycopeptides"
                     /locus_tag="RALBFv1_670088"
                     /inference="ab initio prediction:AMIGene:2.0"
                     /product="putative Zinc carboxypeptidase"
                     /transl_table=11
                     /note="Evidence 3 : Function proposed based on presence of
                     conserved amino acid motif, structural feature or limited
                     homology; Product type pe : putative enzyme"
     gene            complement(531713..532462)
                     /locus_tag="RALBFv1_670089"
     CDS             complement(531713..532462)
                     /note="Evidence 4 : Homologs of previously reported genes
                     of unknown function"
                     /locus_tag="RALBFv1_670089"
                     /inference="ab initio prediction:AMIGene:2.0"
                     /product="conserved exported protein of unknown function"
                     /transl_table=11
     gene            complement(532612..534075)
                     /locus_tag="RALBFv1_670090"
     CDS             complement(532612..534075)
                     /function="4.3.A.1 : The ATP-binding Cassette (ABC)
                     Superfamily + ABC-type Uptake Permeases"
                     /locus_tag="RALBFv1_670090"
                     /inference="ab initio prediction:AMIGene:2.0"
                     /product="putative extracellular solute-binding protein"
                     /transl_table=11
                     /note="Evidence 3 : Function proposed based on presence of
                     conserved amino acid motif, structural feature or limited
                     homology; Product type pt : putative transporter"
     gene            complement(534247..535188)
                     /locus_tag="RALBFv1_680001"
     CDS             complement(534247..535188)
                     /product="Histidyl-tRNA synthetase (Histidine--tRNA ligase)
                     (fragment)"
                     /transl_table=11
                     /inference="ab initio prediction:AMIGene:2.0"
                     /locus_tag="RALBFv1_680001"
                     /EC_number="6.1.1.21"
     gene            complement(535252..536547)
                     /locus_tag="RALBFv1_680002"
                     /gene="ispG"
     CDS             complement(535252..536547)
                     /function="1.5.3.19 : Isoprenoid biosynthesis"
                     /product="4-hydroxy-3-methylbut-2-en-1-yl diphosphate
                     synthase"
                     /inference="ab initio prediction:AMIGene:2.0"
                     /locus_tag="RALBFv1_680002"
                     /EC_number="1.17.7.1"
                     /note="Evidence 2a : Function of homologous gene
                     experimentally demonstrated in an other organism; PubMedId
                     : 11752431, 12482607; Product type e : enzyme"
                     /transl_table=11
                     /gene="ispG"
     gene            complement(536603..537706)
                     /locus_tag="RALBFv1_680003"
     CDS             complement(536603..537706)
                     /note="Evidence 3 : Function proposed based on presence of
                     conserved amino acid motif, structural feature or limited
                     homology; Product type pr : putative regulator"
                     /locus_tag="RALBFv1_680003"
                     /inference="ab initio prediction:AMIGene:2.0"
                     /product="putative transcription regulator, Lambda
                     repressor-like"
                     /transl_table=11
     gene            complement(537699..538499)
                     /locus_tag="RALBFv1_680004"
     CDS             complement(537699..538499)
                     /function="4.3.A.7 : The Type IV (Conjugal DNA-Protein
                     Transfer) Secretory Pathway (IVSP) Family"
                     /locus_tag="RALBFv1_680004"
                     /inference="ab initio prediction:AMIGene:2.0"
                     /product="putative Type IV pilus biogenesis protein PilF;
                     TPR repeat domain"
                     /transl_table=11
                     /note="Evidence 3 : Function proposed based on presence of
                     conserved amino acid motif, structural feature or limited
                     homology; Product type pf : putative factor"
     gene            complement(538496..539647)
                     /locus_tag="RALBFv1_680005"
     CDS             complement(538496..539647)
                     /note="Evidence 4 : Homologs of previously reported genes
                     of unknown function"
                     /locus_tag="RALBFv1_680005"
                     /inference="ab initio prediction:AMIGene:2.0"
                     /product="conserved protein of unknown function, predicted
                     radical SAM enzyme"
                     /transl_table=11
     gene            complement(539691..540116)
                     /locus_tag="RALBFv1_680006"
                     /gene="ndk"
     CDS             complement(539691..540116)
                     /function="1.5.2.3 : Purine ribonucleotide biosynthesis"
                     /function="1.7.15 : 2'-deoxyribonucleotide/ribonucleoside
                     metabolism"
                     /function="1.7.33 : Nucleotide and nucleoside conversions"
                     /product="Nucleoside diphosphate kinase (NDK) (NDP kinase)"
                     /inference="ab initio prediction:AMIGene:2.0"
                     /locus_tag="RALBFv1_680006"
                     /EC_number="2.7.4.6"
                     /note="Evidence 2a : Function of homologous gene
                     experimentally demonstrated in an other organism; PubMedId
                     : 15096615, 8809750; Product type e : enzyme"
                     /transl_table=11
                     /gene="ndk"
     gene            540487..541188
                     /locus_tag="RALBFv1_680007"
     CDS             540487..541188
                     /note="Evidence 4 : Homologs of previously reported genes
                     of unknown function"
                     /locus_tag="RALBFv1_680007"
                     /inference="ab initio prediction:AMIGene:2.0"
                     /product="conserved membrane protein of unknown function,
                     UPF0005"
                     /transl_table=11
     gene            complement(541285..542631)
                     /locus_tag="RALBFv1_680008"
                     /gene="rumA"
     CDS             complement(541285..542631)
                     /function="2.2.3 : RNA modification"
                     /product="23S rRNA (Uracil-5-)-methyltransferase rumA (23S
                     rRNA(M- 5-U1939)-methyltransferase)"
                     /inference="ab initio prediction:AMIGene:2.0"
                     /locus_tag="RALBFv1_680008"
                     /EC_number="2.1.1.35"
                     /note="Evidence 2a : Function of homologous gene
                     experimentally demonstrated in an other organism; PubMedId
                     : 8419334; Product type e : enzyme"
                     /transl_table=11
                     /gene="rumA"
     gene            542792..543661
                     /locus_tag="RALBFv1_680009"
     CDS             542792..543661
                     /note="Evidence 4 : Homologs of previously reported genes
                     of unknown function"
                     /locus_tag="RALBFv1_680009"
                     /inference="ab initio prediction:AMIGene:2.0"
                     /product="conserved protein of unknown function,
                     endonuclease/exonuclease/phosphatase family"
                     /transl_table=11
     gene            complement(543690..544820)
                     /locus_tag="RALBFv1_680010"
                     /gene="rpoS"
     CDS             complement(543690..544820)
                     /function="2.2.2 : Transcription related"
                     /function="3.1.2.1 : Sigma factors, anti-sigmafactors"
                     /locus_tag="RALBFv1_680010"
                     /inference="ab initio prediction:AMIGene:2.0"
                     /product="RNA polymerase sigma factor rpoS"
                     /transl_table=11
                     /note="Evidence 2a : Function of homologous gene
                     experimentally demonstrated in an other organism; PubMedId
                     : 12753181, 12823806, 7959068; Product type f : factor"
                     /gene="rpoS"
     gene            complement(544829..545656)
                     /locus_tag="RALBFv1_680011"
     CDS             complement(544829..545656)
                     /function="6.1 : Membrane"
                     /locus_tag="RALBFv1_680011"
                     /inference="ab initio prediction:AMIGene:2.0"
                     /product="putative outer membrane metallopeptidase
                     lipoprotein nlpD/"
                     /transl_table=11
                     /note="Evidence 3 : Function proposed based on presence of
                     conserved amino acid motif, structural feature or limited
                     homology; Product type m : membrane component"
     gene            complement(545658..546584)
                     /locus_tag="RALBFv1_680012"
                     /gene="pcm"
     CDS             complement(545658..546584)
                     /function="2.3.3 : Posttranslational modification"
                     /product="Protein-L-isoaspartate O-methyltransferase"
                     /inference="ab initio prediction:AMIGene:2.0"
                     /locus_tag="RALBFv1_680012"
                     /EC_number="2.1.1.77"
                     /note="Evidence 2a : Function of homologous gene
                     experimentally demonstrated in an other organism; PubMedId
                     : 1860862; Product type e : enzyme"
                     /transl_table=11
                     /gene="pcm"
     gene            complement(546600..547355)
                     /locus_tag="RALBFv1_680013"
                     /gene="surE"
     CDS             complement(546600..547355)
                     /function="5.6 : Protection"
                     /product="5'-nucleotidase surE (Nucleoside 5'-monophosphate
                     phosphohydrolase)"
                     /inference="ab initio prediction:AMIGene:2.0"
                     /locus_tag="RALBFv1_680013"
                     /EC_number="3.1.3.5"
                     /note="Evidence 2a : Function of homologous gene
                     experimentally demonstrated in an other organism; PubMedId
                     : 11524683, 7928962; Product type e : enzyme"
                     /transl_table=11
                     /gene="surE"
     gene            547546..548520
                     /locus_tag="RALBFv1_680014"
     CDS             547546..548520
                     /function="1.4 : Energy production/transport"
                     /product="putative quinone oxidoreductase (Cryz),
                     zinc-binding"
                     /inference="ab initio prediction:AMIGene:2.0"
                     /locus_tag="RALBFv1_680014"
                     /EC_number="1.-.-.-"
                     /note="Evidence 3 : Function proposed based on presence of
                     conserved amino acid motif, structural feature or limited
                     homology; Product type pe : putative enzyme"
                     /transl_table=11
     gene            complement(548598..549203)
                     /locus_tag="RALBFv1_680015"
                     /pseudo
     CDS             complement(548598..549203)
                     /product="fragment of Putative 12-oxophytodienoate
                     reductase or N-ethylmaleimide reductase (nemA) (part 2)"
                     /inference="ab initio prediction:AMIGene:2.0"
                     /pseudo
                     /locus_tag="RALBFv1_680015"
                     /EC_number="1.3.1.42"
                     /note="Evidence 3 : Function proposed based on presence of
                     conserved amino acid motif, structural feature or limited
                     homology; Product type pe : putative enzyme"
                     /transl_table=11
     gene            complement(549216..549704)
                     /locus_tag="RALBFv1_680016"
                     /pseudo
     CDS             complement(549216..549704)
                     /product="fragment of Putative 12-oxophytodienoate
                     reductase or N-ethylmaleimide reductase (nemA) (part 1)"
                     /inference="ab initio prediction:AMIGene:2.0"
                     /pseudo
                     /locus_tag="RALBFv1_680016"
                     /EC_number="1.3.1.42"
                     /note="Evidence 3 : Function proposed based on presence of
                     conserved amino acid motif, structural feature or limited
                     homology; Product type pe : putative enzyme"
                     /transl_table=11
     gene            complement(549830..550459)
                     /locus_tag="RALBFv1_680017"
     CDS             complement(549830..550459)
                     /note="Evidence 3 : Function proposed based on presence of
                     conserved amino acid motif, structural feature or limited
                     homology; Product type pr : putative regulator"
                     /locus_tag="RALBFv1_680017"
                     /inference="ab initio prediction:AMIGene:2.0"
                     /product="putative transcription regulator protein,
                     TetR-related"
                     /transl_table=11
     gene            complement(550527..551318)
                     /locus_tag="RALBFv1_680018"
     CDS             complement(550527..551318)
                     /function="4.3.A.1.m : membrane component"
                     /locus_tag="RALBFv1_680018"
                     /inference="ab initio prediction:AMIGene:2.0"
                     /product="putative ABC-type transport system, permease
                     component"
                     /transl_table=11
                     /note="Evidence 3 : Function proposed based on presence of
                     conserved amino acid motif, structural feature or limited
                     homology; Product type pt : putative transporter"
     gene            complement(551342..552154)
                     /locus_tag="RALBFv1_680019"
     CDS             complement(551342..552154)
                     /function="4.3.A.1.a : ATP binding component"
                     /product="putative ABC-type multidrug transport system,
                     ATPase component"
                     /inference="ab initio prediction:AMIGene:2.0"
                     /locus_tag="RALBFv1_680019"
                     /EC_number="3.6.3.36"
                     /note="Evidence 3 : Function proposed based on presence of
                     conserved amino acid motif, structural feature or limited
                     homology; Product type pt : putative transporter"
                     /transl_table=11
     gene            complement(552217..553266)
                     /locus_tag="RALBFv1_680020"
     CDS             complement(552217..553266)
                     /function="4.3.A.1.p : periplasmic binding component"
                     /locus_tag="RALBFv1_680020"
                     /inference="ab initio prediction:AMIGene:2.0"
                     /product="putative ABC transporter, periplasmic-binding
                     component"
                     /transl_table=11
                     /note="Evidence 3 : Function proposed based on presence of
                     conserved amino acid motif, structural feature or limited
                     homology; Product type pt : putative transporter"
     gene            complement(553361..554569)
                     /locus_tag="RALBFv1_680021"
                     /gene="frc"
     CDS             complement(553361..554569)
                     /function="1 : Metabolism"
                     /product="Formyl-coenzyme A transferase (Formyl-CoA
                     transferase)"
                     /inference="ab initio prediction:AMIGene:2.0"
                     /locus_tag="RALBFv1_680021"
                     /EC_number="2.8.3.16"
                     /note="Evidence 2b : Function of strongly homologous gene;
                     Product type e : enzyme"
                     /transl_table=11
                     /gene="frc"
     gene            complement(554606..555520)
                     /locus_tag="RALBFv1_680022"
     CDS             complement(554606..555520)
                     /function="3.1.2 : Transcriptional level"
                     /locus_tag="RALBFv1_680022"
                     /inference="ab initio prediction:AMIGene:2.0"
                     /product="putative transcriptional regulator, LysR family"
                     /transl_table=11
                     /note="Evidence 3 : Function proposed based on presence of
                     conserved amino acid motif, structural feature or limited
                     homology; Product type pr : putative regulator"
     gene            555615..557114
                     /locus_tag="RALBFv1_680023"
     CDS             555615..557114
                     /note="Evidence 3 : Function proposed based on presence of
                     conserved amino acid motif, structural feature or limited
                     homology; Product type pt : putative transporter"
                     /locus_tag="RALBFv1_680023"
                     /inference="ab initio prediction:AMIGene:2.0"
                     /product="putative carbohydrate-selective porin OprB"
                     /transl_table=11
     gene            complement(557151..557774)
                     /locus_tag="RALBFv1_680024"
                     /gene="recR"
     CDS             complement(557151..557774)
                     /function="2.1.3 : DNA recombination"
                     /function="2.1.4 : DNA repair"
                     /function="7.1 : Cytoplasm"
                     /locus_tag="RALBFv1_680024"
                     /inference="ab initio prediction:AMIGene:2.0"
                     /product="Recombination protein recR"
                     /transl_table=11
                     /note="Evidence 2a : Function of homologous gene
                     experimentally demonstrated in an other organism; PubMedId
                     : 1698765, 2674903; Product type s : structure"
                     /gene="recR"
     gene            complement(557771..558070)
                     /locus_tag="RALBFv1_680025"
     CDS             complement(557771..558070)
                     /note="Evidence 4 : Homologs of previously reported genes
                     of unknown function"
                     /locus_tag="RALBFv1_680025"
                     /inference="ab initio prediction:AMIGene:2.0"
                     /product="conserved protein of unknown function"
                     /transl_table=11
     gene            complement(558094..558441)
                     /locus_tag="RALBFv1_680026"
     CDS             complement(558094..558441)
                     /note="Evidence 4 : Homologs of previously reported genes
                     of unknown function"
                     /locus_tag="RALBFv1_680026"
                     /inference="ab initio prediction:AMIGene:2.0"
                     /product="conserved protein of unknown function"
                     /transl_table=11
     gene            complement(558532..559242)
                     /locus_tag="RALBFv1_680027"
     CDS             complement(558532..559242)
                     /product="DNA polymerase III subunits gamma and tau
                     (fragment)"
                     /transl_table=11
                     /inference="ab initio prediction:AMIGene:2.0"
                     /locus_tag="RALBFv1_680027"
                     /EC_number="2.7.7.7"
     gene            559608..559844
                     /locus_tag="RALBFv1_690001"
     CDS             559608..559844
                     /note="Evidence 4 : Homologs of previously reported genes
                     of unknown function"
                     /locus_tag="RALBFv1_690001"
                     /inference="ab initio prediction:AMIGene:2.0"
                     /product="conserved protein of unknown function"
                     /transl_table=11
     gene            559968..560159
                     /locus_tag="RALBFv1_690002"
     CDS             559968..560159
                     /note="Evidence 4 : Homologs of previously reported genes
                     of unknown function"
                     /locus_tag="RALBFv1_690002"
                     /inference="ab initio prediction:AMIGene:2.0"
                     /product="conserved protein of unknown function"
                     /transl_table=11
     gene            560193..560459
                     /locus_tag="RALBFv1_690003"
     CDS             560193..560459
                     /note="Evidence 5 : No homology to any previously reported
                     sequences"
                     /locus_tag="RALBFv1_690003"
                     /inference="ab initio prediction:AMIGene:2.0"
                     /product="protein of unknown function"
                     /transl_table=11
     gene            560462..561373
                     /locus_tag="RALBFv1_690004"
                     /gene="ripE2"
     CDS             560462..561373
                     /function="7.5 : Extracellular"
                     /locus_tag="RALBFv1_690004"
                     /inference="ab initio prediction:AMIGene:2.0"
                     /product="putative type III effector (Xcc1246-like)"
                     /transl_table=11
                     /note="Evidence 3 : Function proposed based on presence of
                     conserved amino acid motif, structural feature or limited
                     homology; Product type ph : phenotype"
                     /gene="ripE2"
     gene            complement(561609..561746)
                     /locus_tag="RALBFv1_690005"
     CDS             complement(561609..561746)
                     /locus_tag="RALBFv1_690005"
                     /inference="ab initio prediction:AMIGene:2.0"
                     /product="hypothethical protein (fragment)"
                     /transl_table=11
     gene            complement(561858..562994)
                     /locus_tag="RALBFv1_700001"
     CDS             complement(561858..562994)
                     /locus_tag="RALBFv1_700001"
                     /inference="ab initio prediction:AMIGene:2.0"
                     /product="Phage integrase family protein (fragment)"
                     /transl_table=11
     gene            564593..565249
                     /locus_tag="RALBFv1_700002"
     CDS             564593..565249
                     /locus_tag="RALBFv1_700002"
                     /inference="ab initio prediction:AMIGene:2.0"
                     /product="Conserved hypothethical protein (fragment)"
                     /transl_table=11
     gene            565213..565899
                     /locus_tag="RALBFv1_700003"
     CDS             565213..565899
                     /note="Evidence 4 : Homologs of previously reported genes
                     of unknown function"
                     /locus_tag="RALBFv1_700003"
                     /inference="ab initio prediction:AMIGene:2.0"
                     /product="conserved membrane protein of unknown function"
                     /transl_table=11
     gene            complement(566436..567269)
                     /locus_tag="RALBFv1_700004"
     CDS             complement(566436..567269)
                     /note="Evidence 5 : No homology to any previously reported
                     sequences"
                     /locus_tag="RALBFv1_700004"
                     /inference="ab initio prediction:AMIGene:2.0"
                     /product="exported protein of unknown function"
                     /transl_table=11
     gene            567359..567577
                     /locus_tag="RALBFv1_700005"
     CDS             567359..567577
                     /locus_tag="RALBFv1_700005"
                     /inference="ab initio prediction:AMIGene:2.0"
                     /product="Transcriptional regulator, XRE family"
                     /transl_table=11
     gene            complement(568849..570006)
                     /locus_tag="RALBFv1_700006"
     CDS             complement(568849..570006)
                     /locus_tag="RALBFv1_700006"
                     /inference="ab initio prediction:AMIGene:2.0"
                     /product="Plasmid recombination enzyme"
                     /transl_table=11
     gene            complement(570341..571714)
                     /locus_tag="RALBFv1_700007"
     CDS             complement(570341..571714)
                     /locus_tag="RALBFv1_700007"
                     /inference="ab initio prediction:AMIGene:2.0"
                     /product="Phage integrase family protein"
                     /transl_table=11
     gene            complement(571788..571864)
                     /locus_tag="RALBFv1_tRNA40"
     tRNA            complement(571788..571864)
                     /locus_tag="RALBFv1_tRNA40"
                     /inference="profile:tRNAscan:1.23"
                     /product="Met tRNA"
     gene            complement(571915..573618)
                     /locus_tag="RALBFv1_700008"
     CDS             complement(571915..573618)
                     /function="4.2.A.1 : The Major Facilitator Superfamily
                     (MFS)"
                     /locus_tag="RALBFv1_700008"
                     /inference="ab initio prediction:AMIGene:2.0"
                     /product="putative shikimate transporter"
                     /transl_table=11
                     /note="Evidence 3 : Function proposed based on presence of
                     conserved amino acid motif, structural feature or limited
                     homology; Product type pt : putative transporter"
     gene            complement(573817..574134)
                     /locus_tag="RALBFv1_700009"
     CDS             complement(573817..574134)
                     /note="Evidence 4 : Homologs of previously reported genes
                     of unknown function"
                     /locus_tag="RALBFv1_700009"
                     /inference="ab initio prediction:AMIGene:2.0"
                     /product="conserved protein of unknown function"
                     /transl_table=11
     gene            complement(574131..575672)
                     /locus_tag="RALBFv1_700010"
     CDS             complement(574131..575672)
                     /function="3.1.2.4.3 : Two-component regulatory systems
                     (external signal)"
                     /product="putative sensor histidine kinase"
                     /inference="ab initio prediction:AMIGene:2.0"
                     /locus_tag="RALBFv1_700010"
                     /EC_number="2.7.13.3"
                     /note="Evidence 3 : Function proposed based on presence of
                     conserved amino acid motif, structural feature or limited
                     homology; Product type prc : putative receptor"
                     /transl_table=11
     gene            complement(575665..576363)
                     /locus_tag="RALBFv1_700011"
     CDS             complement(575665..576363)
                     /function="3.1.2.4.3 : Two-component regulatory systems
                     (external signal)"
                     /locus_tag="RALBFv1_700011"
                     /inference="ab initio prediction:AMIGene:2.0"
                     /product="putative response regulator, CheY family"
                     /transl_table=11
                     /note="Evidence 3 : Function proposed based on presence of
                     conserved amino acid motif, structural feature or limited
                     homology; Product type pr : putative regulator"
     gene            576640..577698
                     /locus_tag="RALBFv1_700012"
                     /gene="recA"
     CDS             576640..577698
                     /function="2.1.3 : DNA recombination"
                     /function="2.1.4 : DNA repair"
                     /function="2.3.6 : Turnover, degradation"
                     /function="3.1.3.4 : Proteases, cleavage of compounds"
                     /function="5.8 : SOS response"
                     /function="7.1 : Cytoplasm"
                     /locus_tag="RALBFv1_700012"
                     /inference="ab initio prediction:AMIGene:2.0"
                     /product="DNA strand exchange and recombination protein
                     with protease and nuclease activity"
                     /transl_table=11
                     /note="Evidence 2a : Function of homologous gene
                     experimentally demonstrated in an other organism; PubMedId
                     : 2227456, 9487711; Product type e : enzyme"
                     /gene="recA"
     gene            577793..578272
                     /locus_tag="RALBFv1_700013"
                     /gene="recX"
     CDS             577793..578272
                     /function="3.1.4 : Regulation level unknown"
                     /function="5.8 : SOS response"
                     /locus_tag="RALBFv1_700013"
                     /inference="ab initio prediction:AMIGene:2.0"
                     /product="recombination regulator RecX (Modulates recA
                     activity)"
                     /transl_table=11
                     /note="Evidence 2a : Function of homologous gene
                     experimentally demonstrated in an other organism; PubMedId
                     : 8165147; Product type r : regulator"
                     /gene="recX"
     gene            578546..579172
                     /locus_tag="RALBFv1_700014"
     CDS             578546..579172
                     /note="Evidence 4 : Homologs of previously reported genes
                     of unknown function"
                     /locus_tag="RALBFv1_700014"
                     /inference="ab initio prediction:AMIGene:2.0"
                     /product="conserved protein of unknown function"
                     /transl_table=11
     gene            579241..580407
                     /locus_tag="RALBFv1_700015"
                     /gene="sucC"
     CDS             579241..580407
                     /function="1.3.4 : Tricarboxylic acid cycle"
                     /product="Succinate-CoA ligase (ADP-forming) beta subunit"
                     /inference="ab initio prediction:AMIGene:2.0"
                     /locus_tag="RALBFv1_700015"
                     /EC_number="6.2.1.5"
                     /note="Evidence 2a : Function of homologous gene
                     experimentally demonstrated in an other organism; PubMedId
                     : 9917402; Product type e : enzyme"
                     /transl_table=11
                     /gene="sucC"
     gene            580486..581367
                     /locus_tag="RALBFv1_700016"
                     /gene="sucD"
     CDS             580486..581367
                     /function="1.3.4 : Tricarboxylic acid cycle"
                     /product="Succinate-CoA ligase (GDP-forming), alpha
                     subunit, NAD(P)-binding"
                     /inference="ab initio prediction:AMIGene:2.0"
                     /locus_tag="RALBFv1_700016"
                     /EC_number="6.2.1.5"
                     /note="Evidence 2a : Function of homologous gene
                     experimentally demonstrated in an other organism; PubMedId
                     : 9917402; Product type e : enzyme"
                     /transl_table=11
                     /gene="sucD"
     gene            581525..582223
                     /locus_tag="RALBFv1_700017"
     CDS             581525..582223
                     /note="Evidence 4 : Homologs of previously reported genes
                     of unknown function"
                     /locus_tag="RALBFv1_700017"
                     /inference="ab initio prediction:AMIGene:2.0"
                     /product="conserved membrane protein of unknown function,
                     TerC family"
                     /transl_table=11
     gene            complement(582709..582951)
                     /locus_tag="RALBFv1_700018"
     CDS             complement(582709..582951)
                     /note="Evidence 4 : Homologs of previously reported genes
                     of unknown function"
                     /locus_tag="RALBFv1_700018"
                     /inference="ab initio prediction:AMIGene:2.0"
                     /product="conserved protein of unknown function"
                     /transl_table=11
     gene            583256..583702
                     /locus_tag="RALBFv1_700019"
                     /gene="pilA"
     CDS             583256..583702
                     /locus_tag="RALBFv1_700019"
                     /inference="ab initio prediction:AMIGene:2.0"
                     /product="Type 4 fimbrial pilin signal peptide protein"
                     /transl_table=11
                     /note="Evidence 2b : Function of strongly homologous gene;
                     Product type s : structure"
                     /gene="pilA"
     gene            583787..585523
                     /locus_tag="RALBFv1_700020"
     CDS             583787..585523
                     /note="Evidence 4 : Homologs of previously reported genes
                     of unknown function"
                     /locus_tag="RALBFv1_700020"
                     /inference="ab initio prediction:AMIGene:2.0"
                     /product="conserved membrane protein of unknown function"
                     /transl_table=11
     gene            complement(585907..586059)
                     /locus_tag="RALBFv1_700021"
     CDS             complement(585907..586059)
                     /note="Evidence 5 : No homology to any previously reported
                     sequences"
                     /locus_tag="RALBFv1_700021"
                     /inference="ab initio prediction:AMIGene:2.0"
                     /product="protein of unknown function"
                     /transl_table=11
     gene            586212..586640
                     /locus_tag="RALBFv1_700022"
     CDS             586212..586640
                     /note="Evidence 5 : No homology to any previously reported
                     sequences"
                     /locus_tag="RALBFv1_700022"
                     /inference="ab initio prediction:AMIGene:2.0"
                     /product="protein of unknown function"
                     /transl_table=11
     gene            586591..587814
                     /locus_tag="RALBFv1_700023"
     CDS             586591..587814
                     /note="Evidence 5 : No homology to any previously reported
                     sequences"
                     /locus_tag="RALBFv1_700023"
                     /inference="ab initio prediction:AMIGene:2.0"
                     /product="protein of unknown function"
                     /transl_table=11
     gene            complement(587947..588063)
                     /locus_tag="RALBFv1_700024"
     CDS             complement(587947..588063)
                     /note="Evidence 5 : No homology to any previously reported
                     sequences"
                     /locus_tag="RALBFv1_700024"
                     /inference="ab initio prediction:AMIGene:2.0"
                     /product="protein of unknown function"
                     /transl_table=11
     gene            complement(588431..589633)
                     /locus_tag="RALBFv1_700025"
     CDS             complement(588431..589633)
                     /note="Evidence 4 : Homologs of previously reported genes
                     of unknown function"
                     /locus_tag="RALBFv1_700025"
                     /inference="ab initio prediction:AMIGene:2.0"
                     /product="conserved protein of unknown function"
                     /transl_table=11
     gene            complement(589636..590298)
                     /locus_tag="RALBFv1_700026"
     CDS             complement(589636..590298)
                     /note="Evidence 5 : No homology to any previously reported
                     sequences"
                     /locus_tag="RALBFv1_700026"
                     /inference="ab initio prediction:AMIGene:2.0"
                     /product="protein of unknown function"
                     /transl_table=11
     gene            589822..590331
                     /locus_tag="RALBFv1_700027"
     CDS             589822..590331
                     /note="Evidence 5 : No homology to any previously reported
                     sequences"
                     /locus_tag="RALBFv1_700027"
                     /inference="ab initio prediction:AMIGene:2.0"
                     /product="protein of unknown function"
                     /transl_table=11
     gene            590552..591103
                     /locus_tag="RALBFv1_700028"
     CDS             590552..591103
                     /note="Evidence 5 : No homology to any previously reported
                     sequences"
                     /locus_tag="RALBFv1_700028"
                     /inference="ab initio prediction:AMIGene:2.0"
                     /product="protein of unknown function"
                     /transl_table=11
     gene            591100..591366
                     /locus_tag="RALBFv1_700029"
     CDS             591100..591366
                     /note="Evidence 5 : No homology to any previously reported
                     sequences"
                     /locus_tag="RALBFv1_700029"
                     /inference="ab initio prediction:AMIGene:2.0"
                     /product="protein of unknown function"
                     /transl_table=11
     gene            591366..591734
                     /locus_tag="RALBFv1_700030"
     CDS             591366..591734
                     /note="Evidence 5 : No homology to any previously reported
                     sequences"
                     /locus_tag="RALBFv1_700030"
                     /inference="ab initio prediction:AMIGene:2.0"
                     /product="protein of unknown function"
                     /transl_table=11
     gene            complement(591789..592334)
                     /locus_tag="RALBFv1_700031"
     CDS             complement(591789..592334)
                     /note="Evidence 3 : Function proposed based on presence of
                     conserved amino acid motif, structural feature or limited
                     homology"
                     /locus_tag="RALBFv1_700031"
                     /inference="ab initio prediction:AMIGene:2.0"
                     /product="putative integron gene cassette protein"
                     /transl_table=11
     gene            complement(592427..593365)
                     /locus_tag="RALBFv1_700032"
                     /gene="mrr"
     CDS             complement(592427..593365)
                     /locus_tag="RALBFv1_700032"
                     /gene="mrr"
                     /inference="ab initio prediction:AMIGene:2.0"
                     /product="5-methylcytosine-specific restriction
                     endonuclease protein"
                     /transl_table=11
     gene            593576..594175
                     /locus_tag="RALBFv1_700033"
     CDS             593576..594175
                     /note="Evidence 4 : Homologs of previously reported genes
                     of unknown function"
                     /locus_tag="RALBFv1_700033"
                     /inference="ab initio prediction:AMIGene:2.0"
                     /product="conserved protein of unknown function"
                     /transl_table=11
     gene            complement(594170..594424)
                     /locus_tag="RALBFv1_700034"
     CDS             complement(594170..594424)
                     /locus_tag="RALBFv1_700034"
                     /inference="ab initio prediction:AMIGene:2.0"
                     /product="Transcriptional regulator, XRE family"
                     /transl_table=11
     gene            594539..595525
                     /locus_tag="RALBFv1_700035"
     CDS             594539..595525
                     /note="Evidence 5 : No homology to any previously reported
                     sequences"
                     /locus_tag="RALBFv1_700035"
                     /inference="ab initio prediction:AMIGene:2.0"
                     /product="membrane protein of unknown function"
                     /transl_table=11
     gene            595522..595962
                     /locus_tag="RALBFv1_700036"
     CDS             595522..595962
                     /note="Evidence 5 : No homology to any previously reported
                     sequences"
                     /locus_tag="RALBFv1_700036"
                     /inference="ab initio prediction:AMIGene:2.0"
                     /product="membrane protein of unknown function"
                     /transl_table=11
     gene            596233..597048
                     /locus_tag="RALBFv1_710001"
     CDS             596233..597048
                     /product="3-phosphoshikimate 1-carboxyvinyltransferase
                     (fragment)"
                     /transl_table=11
                     /inference="ab initio prediction:AMIGene:2.0"
                     /locus_tag="RALBFv1_710001"
                     /EC_number="2.5.1.19"
     gene            597079..597771
                     /locus_tag="RALBFv1_710002"
                     /gene="cmk"
     CDS             597079..597771
                     /function="1.5.2.4 : Pyrimidine
                     ribonucleotide/ribonucleoside biosynthesis"
                     /function="1.7.33 : Nucleotide and nucleoside conversions"
                     /function="7.1 : Cytoplasm"
                     /product="Cytidylate kinase"
                     /inference="ab initio prediction:AMIGene:2.0"
                     /locus_tag="RALBFv1_710002"
                     /EC_number="2.7.4.14"
                     /note="Evidence 2a : Function of homologous gene
                     experimentally demonstrated in an other organism; PubMedId
                     : 10368439, 4373439, 7836281; Product type e : enzyme"
                     /transl_table=11
                     /gene="cmk"
     gene            597898..599598
                     /locus_tag="RALBFv1_710003"
                     /gene="rpsA"
     CDS             597898..599598
                     /function="2.3.2 : Translation"
                     /function="2.3.8 : Ribosomal proteins"
                     /function="6.6 : Ribosome"
                     /function="7.1 : Cytoplasm"
                     /locus_tag="RALBFv1_710003"
                     /inference="ab initio prediction:AMIGene:2.0"
                     /product="30S ribosomal subunit protein S1"
                     /transl_table=11
                     /note="Evidence 2a : Function of homologous gene
                     experimentally demonstrated in an other organism; PubMedId
                     : 10368439, 3368316; Product type s : structure"
                     /gene="rpsA"
     gene            599635..600057
                     /locus_tag="RALBFv1_710004"
                     /gene="ihfB"
     CDS             599635..600057
                     /locus_tag="RALBFv1_710004"
                     /inference="ab initio prediction:AMIGene:2.0"
                     /product="Integration host factor subunit beta (IHF-beta)"
                     /transl_table=11
                     /note="Evidence 2a : Function of homologous gene
                     experimentally demonstrated in an other organism; PubMedId
                     : 8892836, 8973312; Product type f : factor"
                     /gene="ihfB"
     gene            600141..600560
                     /locus_tag="RALBFv1_710005"
     CDS             600141..600560
                     /note="Evidence 4 : Homologs of previously reported genes
                     of unknown function"
                     /locus_tag="RALBFv1_710005"
                     /inference="ab initio prediction:AMIGene:2.0"
                     /product="conserved protein of unknown function"
                     /transl_table=11
     gene            600564..601841
                     /locus_tag="RALBFv1_710006"
     CDS             600564..601841
                     /note="Evidence 4 : Homologs of previously reported genes
                     of unknown function"
                     /locus_tag="RALBFv1_710006"
                     /inference="ab initio prediction:AMIGene:2.0"
                     /product="conserved protein of unknown function, TPR
                     repeat"
                     /transl_table=11
     gene            601901..603274
                     /locus_tag="RALBFv1_710007"
                     /gene="ugd"
     CDS             601901..603274
                     /function="6.7 : Capsule (M and K antigens)"
                     /product="UDP-glucose 6-dehydrogenase"
                     /inference="ab initio prediction:AMIGene:2.0"
                     /locus_tag="RALBFv1_710007"
                     /EC_number="1.1.1.22"
                     /note="Evidence 2a : Function of homologous gene
                     experimentally demonstrated in an other organism; PubMedId
                     : 9765575; Product type e : enzyme"
                     /transl_table=11
                     /gene="ugd"
     gene            603300..604247
                     /locus_tag="RALBFv1_710008"
                     /gene="rfaE"
     CDS             603300..604247
                     /function="1.6.3.2 : Core region"
                     /product="ADP-heptose synthase protein (fused heptose
                     7-phosphate kinase ; heptose 1-phosphate
                     adenyltransferase)"
                     /inference="ab initio prediction:AMIGene:2.0"
                     /locus_tag="RALBFv1_710008"
                     /EC_number="2.7.-.-"
                     /note="Evidence 2a : Function of homologous gene
                     experimentally demonstrated in an other organism; PubMedId
                     : 8755886; Product type e : enzyme"
                     /transl_table=11
                     /gene="rfaE"
     gene            604244..605239
                     /locus_tag="RALBFv1_710009"
                     /gene="rfaD"
     CDS             604244..605239
                     /function="1.5.3.7 : Nicotinamide adenine dinucleotide
                     (NAD)"
                     /function="1.6.3.2 : Core region"
                     /function="6.3 : Surface antigens (ECA, O antigen of LPS)"
                     /product="ADP-L-glycero-D-mannoheptose-6-epimerase,
                     NAD(P)-binding"
                     /inference="ab initio prediction:AMIGene:2.0"
                     /locus_tag="RALBFv1_710009"
                     /EC_number="5.1.3.20"
                     /note="Evidence 2a : Function of homologous gene
                     experimentally demonstrated in an other organism; PubMedId
                     : 7730260; Product type e : enzyme"
                     /transl_table=11
                     /gene="rfaD"
     gene            605368..605685
                     /locus_tag="RALBFv1_710010"
     CDS             605368..605685
                     /note="Evidence 4 : Homologs of previously reported genes
                     of unknown function"
                     /locus_tag="RALBFv1_710010"
                     /inference="ab initio prediction:AMIGene:2.0"
                     /product="conserved exported protein of unknown function"
                     /transl_table=11
     gene            605789..606691
                     /locus_tag="RALBFv1_710011"
                     /gene="cysM"
     CDS             605789..606691
                     /function="1.5.1.12 : Cysteine"
                     /product="cysteine synthase B (O-acetylserine sulfhydrolase
                     B)"
                     /inference="ab initio prediction:AMIGene:2.0"
                     /locus_tag="RALBFv1_710011"
                     /EC_number="2.5.1.47"
                     /note="Evidence 2a : Function of homologous gene
                     experimentally demonstrated in an other organism; PubMedId
                     : 15952768, 2188958; Product type e : enzyme"
                     /transl_table=11
                     /gene="cysM"
     gene            complement(606770..607882)
                     /locus_tag="RALBFv1_710012"
                     /gene="mltB"
     CDS             complement(606770..607882)
                     /function="1.6.7 : Peptidoglycan (murein)"
                     /function="5.1 : Cell division"
                     /function="6.2 : Peptidoglycan (murein)"
                     /function="7.4 : Outer membrane"
                     /product="membrane-bound lytic murein transglycosylase B,
                     precursor"
                     /inference="ab initio prediction:AMIGene:2.0"
                     /locus_tag="RALBFv1_710012"
                     /EC_number="3.2.1.-"
                     /note="Evidence 2b : Function of strongly homologous gene;
                     Product type e : enzyme"
                     /transl_table=11
                     /gene="mltB"
     gene            608000..608923
                     /locus_tag="RALBFv1_710013"
     CDS             608000..608923
                     /note="Evidence 3 : Function proposed based on presence of
[truncated: 9,972,249 more chars]
