# Supplementary material for: Comparative genomic analysis of Ralstonia solanacearum reveals candidate genes for host specificity
Source: BMC Genomics. 2015 Apr 8;16(1):270. doi: 10.1186/s12864-015-1474-8 (PMC4396162; doi:10.1186/s12864-015-1474-8)
Supplement: Additional file 5: — Annotations files (.gb). Annotations are formatted in genbank format. [file 12864_2015_1474_MOESM5_ESM.zip › UW179.gb]

LOCUS       RALW1v1              5426414 bp    DNA              UNA 01-FEB-2015
DEFINITION  Ralstonia solanacearum UW179
KEYWORDS    .
SOURCE      Ralstonia solanacearum UW179 (phylotype IIB-4)
  ORGANISM  Ralstonia solanacearum
            Bacteria; Proteobacteria; Betaproteobacteria; Burkholderiales;
            Burkholderiaceae; Ralstonia.
FEATURES             Location/Qualifiers
     source          1..5426414
                     /organism="Ralstonia solanacearum"
                     /mol_type="genomic DNA"
                     /strain="UW179"
     gene            complement(465..554)
                     /locus_tag="RALW1v1_30001"
     CDS             complement(465..554)
                     /note="Evidence 5 : No homology to any previously reported
                     sequences"
                     /locus_tag="RALW1v1_30001"
                     /inference="ab initio prediction:AMIGene:2.0"
                     /product="protein of unknown function"
                     /transl_table=11
     gene            complement(885..971)
                     /locus_tag="RALW1v1_50001"
     CDS             complement(885..971)
                     /note="Evidence 5 : No homology to any previously reported
                     sequences"
                     /locus_tag="RALW1v1_50001"
                     /inference="ab initio prediction:AMIGene:2.0"
                     /product="protein of unknown function"
                     /transl_table=11
     gene            1322..1407
                     /locus_tag="RALW1v1_tRNA1"
     tRNA            1322..1407
                     /locus_tag="RALW1v1_tRNA1"
                     /inference="profile:tRNAscan:1.23"
                     /product="Tyr tRNA"
     gene            1465..1538
                     /locus_tag="RALW1v1_tRNA2"
     tRNA            1465..1538
                     /locus_tag="RALW1v1_tRNA2"
                     /inference="profile:tRNAscan:1.23"
                     /product="Gly tRNA"
     gene            1560..1634
                     /locus_tag="RALW1v1_tRNA3"
     tRNA            1560..1634
                     /locus_tag="RALW1v1_tRNA3"
                     /inference="profile:tRNAscan:1.23"
                     /product="Thr tRNA"
     gene            complement(1865..2587)
                     /locus_tag="RALW1v1_70001"
     CDS             complement(1865..2587)
                     /note="Evidence 5 : No homology to any previously reported
                     sequences"
                     /locus_tag="RALW1v1_70001"
                     /inference="ab initio prediction:AMIGene:2.0"
                     /product="protein of unknown function"
                     /transl_table=11
     gene            2704..2802
                     /locus_tag="RALW1v1_80001"
     CDS             2704..2802
                     /note="Evidence 5 : No homology to any previously reported
                     sequences"
                     /locus_tag="RALW1v1_80001"
                     /inference="ab initio prediction:AMIGene:2.0"
                     /product="protein of unknown function"
                     /transl_table=11
     gene            complement(3115..3216)
                     /locus_tag="RALW1v1_100001"
     CDS             complement(3115..3216)
                     /note="Evidence 5 : No homology to any previously reported
                     sequences"
                     /locus_tag="RALW1v1_100001"
                     /inference="ab initio prediction:AMIGene:2.0"
                     /product="protein of unknown function"
                     /transl_table=11
     gene            4052..4393
                     /locus_tag="RALW1v1_140001"
     CDS             4052..4393
                     /locus_tag="RALW1v1_140001"
                     /inference="ab initio prediction:AMIGene:2.0"
                     /product="transposase (fragment)"
                     /transl_table=11
     gene            complement(4720..4866)
                     /locus_tag="RALW1v1_160001"
     CDS             complement(4720..4866)
                     /note="Evidence 5 : No homology to any previously reported
                     sequences"
                     /locus_tag="RALW1v1_160001"
                     /inference="ab initio prediction:AMIGene:2.0"
                     /product="protein of unknown function"
                     /transl_table=11
     gene            complement(5407..6129)
                     /locus_tag="RALW1v1_190001"
     CDS             complement(5407..6129)
                     /locus_tag="RALW1v1_190001"
                     /inference="ab initio prediction:AMIGene:2.0"
                     /product="Spike protein H (fragment)"
                     /transl_table=11
     gene            6893..7288
                     /locus_tag="RALW1v1_190002"
     CDS             6893..7288
                     /note="Evidence 5 : No homology to any previously reported
                     sequences"
                     /locus_tag="RALW1v1_190002"
                     /inference="ab initio prediction:AMIGene:2.0"
                     /product="protein of unknown function"
                     /transl_table=11
     gene            complement(8472..8540)
                     /locus_tag="RALW1v1_190003"
     CDS             complement(8472..8540)
                     /note="Evidence 5 : No homology to any previously reported
                     sequences"
                     /locus_tag="RALW1v1_190003"
                     /inference="ab initio prediction:AMIGene:2.0"
                     /product="protein of unknown function"
                     /transl_table=11
     gene            complement(8667..8945)
                     /locus_tag="RALW1v1_190004"
                     /gene="C"
     CDS             complement(8667..8945)
                     /locus_tag="RALW1v1_190004"
                     /gene="C"
                     /inference="ab initio prediction:AMIGene:2.0"
                     /product="C protein"
                     /transl_table=11
     gene            complement(8924..10465)
                     /locus_tag="RALW1v1_190005"
                     /gene="A"
     CDS             complement(8924..10465)
                     /product="Replication-associated protein A"
                     /inference="ab initio prediction:AMIGene:2.0"
                     /EC_number="3.1.21.-"
                     /EC_number="6.5.1.1"
                     /transl_table=11
                     /locus_tag="RALW1v1_190005"
                     /gene="A"
     gene            complement(10529..10765)
                     /locus_tag="RALW1v1_190006"
     CDS             complement(10529..10765)
                     /locus_tag="RALW1v1_190006"
                     /inference="ab initio prediction:AMIGene:2.0"
                     /product="Spike protein H (fragment)"
                     /transl_table=11
     gene            complement(10970..11863)
                     /locus_tag="RALW1v1_200001"
     CDS             complement(10970..11863)
                     /function="3.1.2 : Transcriptional level"
                     /locus_tag="RALW1v1_200001"
                     /inference="ab initio prediction:AMIGene:2.0"
                     /product="putative transcriptional regulator, LysR family"
                     /transl_table=11
                     /note="Evidence 3 : Function proposed based on presence of
                     conserved amino acid motif, structural feature or limited
                     homology; Product type pr : putative regulator"
     gene            11972..12991
                     /locus_tag="RALW1v1_200002"
     CDS             11972..12991
                     /note="Evidence 4 : Homologs of previously reported genes
                     of unknown function"
                     /locus_tag="RALW1v1_200002"
                     /inference="ab initio prediction:AMIGene:2.0"
                     /product="conserved membrane protein of unknown function,
                     Predicted Na+ dependent transporter"
                     /transl_table=11
     gene            complement(13062..13886)
                     /locus_tag="RALW1v1_200003"
     CDS             complement(13062..13886)
                     /EC_number="3.5.1.28"
                     /product="N-acetylmuramoyl-L-alanine amidase (fragment)"
                     /inference="ab initio prediction:AMIGene:2.0"
                     /locus_tag="RALW1v1_200003"
                     /transl_table=11
     gene            14226..15860
                     /locus_tag="RALW1v1_210001"
     CDS             14226..15860
                     /note="Evidence 5 : No homology to any previously reported
                     sequences"
                     /locus_tag="RALW1v1_210001"
                     /inference="ab initio prediction:AMIGene:2.0"
                     /product="protein of unknown function"
                     /transl_table=11
     gene            17055..17300
                     /locus_tag="RALW1v1_230001"
     CDS             17055..17300
                     /note="Evidence 4 : Homologs of previously reported genes
                     of unknown function"
                     /locus_tag="RALW1v1_230001"
                     /inference="ab initio prediction:AMIGene:2.0"
                     /product="conserved protein of unknown function"
                     /transl_table=11
     gene            complement(17260..18174)
                     /locus_tag="RALW1v1_230002"
     CDS             complement(17260..18174)
                     /product="putative dna modification methylase protein
                     (fragment)"
                     /inference="ab initio prediction:AMIGene:2.0"
                     /locus_tag="RALW1v1_230002"
                     /transl_table=11
                     /note="Evidence 3 : Function proposed based on presence of
                     conserved amino acid motif, structural feature or limited
                     homology"
                     /EC_number="2.1.1.72"
     gene            complement(18499..19197)
                     /locus_tag="RALW1v1_240001"
     CDS             complement(18499..19197)
                     /note="Evidence 5 : No homology to any previously reported
                     sequences"
                     /locus_tag="RALW1v1_240001"
                     /inference="ab initio prediction:AMIGene:2.0"
                     /product="protein of unknown function"
                     /transl_table=11
     gene            19406..19480
                     /locus_tag="RALW1v1_240002"
     CDS             19406..19480
                     /note="Evidence 5 : No homology to any previously reported
                     sequences"
                     /locus_tag="RALW1v1_240002"
                     /inference="ab initio prediction:AMIGene:2.0"
                     /product="protein of unknown function"
                     /transl_table=11
     gene            19895..20269
                     /locus_tag="RALW1v1_250001"
     CDS             19895..20269
                     /note="Evidence 5 : No homology to any previously reported
                     sequences"
                     /locus_tag="RALW1v1_250001"
                     /inference="ab initio prediction:AMIGene:2.0"
                     /product="protein of unknown function"
                     /transl_table=11
     gene            complement(20291..20374)
                     /locus_tag="RALW1v1_250002"
     CDS             complement(20291..20374)
                     /note="Evidence 5 : No homology to any previously reported
                     sequences"
                     /locus_tag="RALW1v1_250002"
                     /inference="ab initio prediction:AMIGene:2.0"
                     /product="protein of unknown function"
                     /transl_table=11
     gene            complement(20486..20608)
                     /locus_tag="RALW1v1_250003"
     CDS             complement(20486..20608)
                     /note="Evidence 5 : No homology to any previously reported
                     sequences"
                     /locus_tag="RALW1v1_250003"
                     /inference="ab initio prediction:AMIGene:2.0"
                     /product="protein of unknown function"
                     /transl_table=11
     gene            22355..23101
                     /locus_tag="RALW1v1_260001"
     CDS             22355..23101
                     /product="putative tartrate dehydrogenase/decarboxylase
                     (TDH) (D-malate dehydrogenase [decarboxylating])(ttuC)
                     (fragment)"
                     /inference="ab initio prediction:AMIGene:2.0"
                     /locus_tag="RALW1v1_260001"
                     /transl_table=11
                     /note="Evidence 3 : Function proposed based on presence of
                     conserved amino acid motif, structural feature or limited
                     homology"
                     /EC_number="4.1.1.73"
     gene            23274..23894
                     /locus_tag="RALW1v1_270001"
     CDS             23274..23894
                     /EC_number="2.7.4.7"
                     /EC_number="2.7.1.49"
                     /product="bifunctional hydroxy-methylpyrimidine kinase and
                     hydroxy-phosphomethylpyrimidine kinase (fragment)"
                     /inference="ab initio prediction:AMIGene:2.0"
                     /locus_tag="RALW1v1_270001"
                     /transl_table=11
     gene            complement(23986..25005)
                     /locus_tag="RALW1v1_280001"
     CDS             complement(23986..25005)
                     /note="Evidence 4 : Homologs of previously reported genes
                     of unknown function"
                     /locus_tag="RALW1v1_280001"
                     /inference="ab initio prediction:AMIGene:2.0"
                     /product="conserved protein of unknown function"
                     /transl_table=11
     gene            25217..26455
                     /locus_tag="RALW1v1_290001"
     CDS             25217..26455
                     /note="Evidence 5 : No homology to any previously reported
                     sequences"
                     /locus_tag="RALW1v1_290001"
                     /inference="ab initio prediction:AMIGene:2.0"
                     /product="protein of unknown function"
                     /transl_table=11
     gene            complement(26561..27187)
                     /locus_tag="RALW1v1_300001"
     CDS             complement(26561..27187)
                     /note="Evidence 3 : Function proposed based on presence of
                     conserved amino acid motif, structural feature or limited
                     homology"
                     /locus_tag="RALW1v1_300001"
                     /inference="ab initio prediction:AMIGene:2.0"
                     /product="putative porin transmembrane protein (fragment)"
                     /transl_table=11
     gene            complement(27459..27959)
                     /locus_tag="RALW1v1_310001"
     CDS             complement(27459..27959)
                     /locus_tag="RALW1v1_310001"
                     /inference="ab initio prediction:AMIGene:2.0"
                     /product="transposase (fragment)"
                     /transl_table=11
     gene            28202..28648
                     /locus_tag="RALW1v1_320001"
     CDS             28202..28648
                     /note="Evidence 4 : Homologs of previously reported genes
                     of unknown function"
                     /locus_tag="RALW1v1_320001"
                     /inference="ab initio prediction:AMIGene:2.0"
                     /product="conserved protein of unknown function"
                     /transl_table=11
     gene            complement(28741..28830)
                     /locus_tag="RALW1v1_330001"
     CDS             complement(28741..28830)
                     /note="Evidence 5 : No homology to any previously reported
                     sequences"
                     /locus_tag="RALW1v1_330001"
                     /inference="ab initio prediction:AMIGene:2.0"
                     /product="protein of unknown function"
                     /transl_table=11
     gene            29088..29405
                     /locus_tag="RALW1v1_340001"
     CDS             29088..29405
                     /note="Evidence 5 : No homology to any previously reported
                     sequences"
                     /locus_tag="RALW1v1_340001"
                     /inference="ab initio prediction:AMIGene:2.0"
                     /product="exported protein of unknown function"
                     /transl_table=11
     gene            29562..29663
                     /locus_tag="RALW1v1_350001"
     CDS             29562..29663
                     /note="Evidence 5 : No homology to any previously reported
                     sequences"
                     /locus_tag="RALW1v1_350001"
                     /inference="ab initio prediction:AMIGene:2.0"
                     /product="exported protein of unknown function"
                     /transl_table=11
     gene            29972..30295
                     /locus_tag="RALW1v1_360001"
     CDS             29972..30295
                     /note="Evidence 4 : Homologs of previously reported genes
                     of unknown function"
                     /locus_tag="RALW1v1_360001"
                     /inference="ab initio prediction:AMIGene:2.0"
                     /product="conserved protein of unknown function"
                     /transl_table=11
     gene            30441..30770
                     /locus_tag="RALW1v1_370001"
     CDS             30441..30770
                     /note="Evidence 4 : Homologs of previously reported genes
                     of unknown function"
                     /locus_tag="RALW1v1_370001"
                     /inference="ab initio prediction:AMIGene:2.0"
                     /product="conserved protein of unknown function"
                     /transl_table=11
     gene            30837..31070
                     /locus_tag="RALW1v1_370002"
     CDS             30837..31070
                     /note="Evidence 5 : No homology to any previously reported
                     sequences"
                     /locus_tag="RALW1v1_370002"
                     /inference="ab initio prediction:AMIGene:2.0"
                     /product="protein of unknown function"
                     /transl_table=11
     gene            31266..31484
                     /locus_tag="RALW1v1_380001"
     CDS             31266..31484
                     /locus_tag="RALW1v1_380001"
                     /inference="ab initio prediction:AMIGene:2.0"
                     /product="transposase (fragment)"
                     /transl_table=11
     gene            complement(31576..31860)
                     /locus_tag="RALW1v1_390001"
     CDS             complement(31576..31860)
                     /note="Evidence 4 : Homologs of previously reported genes
                     of unknown function"
                     /locus_tag="RALW1v1_390001"
                     /inference="ab initio prediction:AMIGene:2.0"
                     /product="conserved protein of unknown function"
                     /transl_table=11
     gene            32078..32200
                     /locus_tag="RALW1v1_400001"
     CDS             32078..32200
                     /note="Evidence 4 : Homologs of previously reported genes
                     of unknown function"
                     /locus_tag="RALW1v1_400001"
                     /inference="ab initio prediction:AMIGene:2.0"
                     /product="conserved protein of unknown function"
                     /transl_table=11
     gene            complement(32781..33020)
                     /locus_tag="RALW1v1_430001"
     CDS             complement(32781..33020)
                     /note="Evidence 4 : Homologs of previously reported genes
                     of unknown function"
                     /locus_tag="RALW1v1_430001"
                     /inference="ab initio prediction:AMIGene:2.0"
                     /product="conserved protein of unknown function"
                     /transl_table=11
     gene            33184..33372
                     /locus_tag="RALW1v1_430002"
     CDS             33184..33372
                     /note="Evidence 4 : Homologs of previously reported genes
                     of unknown function"
                     /locus_tag="RALW1v1_430002"
                     /inference="ab initio prediction:AMIGene:2.0"
                     /product="conserved protein of unknown function"
                     /transl_table=11
     gene            complement(33497..33736)
                     /locus_tag="RALW1v1_440001"
     CDS             complement(33497..33736)
                     /note="Evidence 5 : No homology to any previously reported
                     sequences"
                     /locus_tag="RALW1v1_440001"
                     /inference="ab initio prediction:AMIGene:2.0"
                     /product="protein of unknown function"
                     /transl_table=11
     gene            33873..33962
                     /locus_tag="RALW1v1_450001"
     CDS             33873..33962
                     /note="Evidence 5 : No homology to any previously reported
                     sequences"
                     /locus_tag="RALW1v1_450001"
                     /inference="ab initio prediction:AMIGene:2.0"
                     /product="protein of unknown function"
                     /transl_table=11
     gene            34191..34274
                     /locus_tag="RALW1v1_460001"
     CDS             34191..34274
                     /note="Evidence 5 : No homology to any previously reported
                     sequences"
                     /locus_tag="RALW1v1_460001"
                     /inference="ab initio prediction:AMIGene:2.0"
                     /product="protein of unknown function"
                     /transl_table=11
     gene            34866..35108
                     /locus_tag="RALW1v1_490001"
     CDS             34866..35108
                     /note="Evidence 3 : Function proposed based on presence of
                     conserved amino acid motif, structural feature or limited
                     homology"
                     /locus_tag="RALW1v1_490001"
                     /inference="ab initio prediction:AMIGene:2.0"
                     /product="putative bacteriophage-related protein
                     (fragment)"
                     /transl_table=11
     gene            35230..35424
                     /locus_tag="RALW1v1_500001"
     CDS             35230..35424
                     /note="Evidence 4 : Homologs of previously reported genes
                     of unknown function"
                     /locus_tag="RALW1v1_500001"
                     /inference="ab initio prediction:AMIGene:2.0"
                     /product="conserved protein of unknown function"
                     /transl_table=11
     gene            complement(35518..35739)
                     /locus_tag="RALW1v1_510001"
     CDS             complement(35518..35739)
                     /note="Evidence 5 : No homology to any previously reported
                     sequences"
                     /locus_tag="RALW1v1_510001"
                     /inference="ab initio prediction:AMIGene:2.0"
                     /product="protein of unknown function"
                     /transl_table=11
     gene            complement(35860..35958)
                     /locus_tag="RALW1v1_520001"
     CDS             complement(35860..35958)
                     /note="Evidence 5 : No homology to any previously reported
                     sequences"
                     /locus_tag="RALW1v1_520001"
                     /inference="ab initio prediction:AMIGene:2.0"
                     /product="protein of unknown function"
                     /transl_table=11
     gene            complement(36342..36476)
                     /locus_tag="RALW1v1_540001"
     CDS             complement(36342..36476)
                     /note="Evidence 4 : Homologs of previously reported genes
                     of unknown function"
                     /locus_tag="RALW1v1_540001"
                     /inference="ab initio prediction:AMIGene:2.0"
                     /product="conserved protein of unknown function"
                     /transl_table=11
     gene            37307..37465
                     /locus_tag="RALW1v1_570001"
     CDS             37307..37465
                     /note="Evidence 5 : No homology to any previously reported
                     sequences"
                     /locus_tag="RALW1v1_570001"
                     /inference="ab initio prediction:AMIGene:2.0"
                     /product="protein of unknown function"
                     /transl_table=11
     gene            complement(37559..37645)
                     /locus_tag="RALW1v1_580001"
     CDS             complement(37559..37645)
                     /note="Evidence 4 : Homologs of previously reported genes
                     of unknown function"
                     /locus_tag="RALW1v1_580001"
                     /inference="ab initio prediction:AMIGene:2.0"
                     /product="conserved protein of unknown function"
                     /transl_table=11
     gene            complement(38235..38492)
                     /locus_tag="RALW1v1_610001"
     CDS             complement(38235..38492)
                     /locus_tag="RALW1v1_610001"
                     /inference="ab initio prediction:AMIGene:2.0"
                     /product="transposase (fragment)"
                     /transl_table=11
     gene            38596..38703
                     /locus_tag="RALW1v1_620001"
     CDS             38596..38703
                     /note="Evidence 5 : No homology to any previously reported
                     sequences"
                     /locus_tag="RALW1v1_620001"
                     /inference="ab initio prediction:AMIGene:2.0"
                     /product="protein of unknown function"
                     /transl_table=11
     gene            complement(38796..39023)
                     /locus_tag="RALW1v1_630001"
                     /pseudo
     CDS             complement(38796..39023)
                     /locus_tag="RALW1v1_630001"
                     /inference="ab initio prediction:AMIGene:2.0"
                     /pseudo
                     /product="fragment of hypothethical protein (part 2)"
                     /transl_table=11
                     /note="Evidence 5 : No homology to any previously reported
                     sequences"
     gene            complement(39127..39312)
                     /locus_tag="RALW1v1_640001"
     CDS             complement(39127..39312)
                     /locus_tag="RALW1v1_640001"
                     /inference="ab initio prediction:AMIGene:2.0"
                     /product="transposase (fragment)"
                     /transl_table=11
     gene            40306..40503
                     /locus_tag="RALW1v1_680001"
                     /pseudo
     CDS             40306..40503
                     /locus_tag="RALW1v1_680001"
                     /inference="ab initio prediction:AMIGene:2.0"
                     /pseudo
                     /product="fragment of hypothethical protein (part 2)"
                     /transl_table=11
                     /note="Evidence 5 : No homology to any previously reported
                     sequences"
     gene            40610..40939
                     /locus_tag="RALW1v1_690001"
     CDS             40610..40939
                     /locus_tag="RALW1v1_690001"
                     /inference="ab initio prediction:AMIGene:2.0"
                     /product="transposase (fragment)"
                     /transl_table=11
     gene            complement(41257..41493)
                     /locus_tag="RALW1v1_710001"
     CDS             complement(41257..41493)
                     /note="Evidence 5 : No homology to any previously reported
                     sequences"
                     /locus_tag="RALW1v1_710001"
                     /inference="ab initio prediction:AMIGene:2.0"
                     /product="protein of unknown function"
                     /transl_table=11
     gene            41617..41805
                     /locus_tag="RALW1v1_720001"
     CDS             41617..41805
                     /note="Evidence 5 : No homology to any previously reported
                     sequences"
                     /locus_tag="RALW1v1_720001"
                     /inference="ab initio prediction:AMIGene:2.0"
                     /product="protein of unknown function"
                     /transl_table=11
     gene            complement(42390..42566)
                     /locus_tag="RALW1v1_740001"
     CDS             complement(42390..42566)
                     /note="Evidence 5 : No homology to any previously reported
                     sequences"
                     /locus_tag="RALW1v1_740001"
                     /inference="ab initio prediction:AMIGene:2.0"
                     /product="protein of unknown function"
                     /transl_table=11
     gene            complement(42663..42851)
                     /locus_tag="RALW1v1_750001"
     CDS             complement(42663..42851)
                     /note="Evidence 4 : Homologs of previously reported genes
                     of unknown function"
                     /locus_tag="RALW1v1_750001"
                     /inference="ab initio prediction:AMIGene:2.0"
                     /product="conserved protein of unknown function"
                     /transl_table=11
     gene            complement(42961..43110)
                     /locus_tag="RALW1v1_760001"
     CDS             complement(42961..43110)
                     /note="Evidence 5 : No homology to any previously reported
                     sequences"
                     /locus_tag="RALW1v1_760001"
                     /inference="ab initio prediction:AMIGene:2.0"
                     /product="protein of unknown function"
                     /transl_table=11
     gene            43231..43455
                     /locus_tag="RALW1v1_770001"
     CDS             43231..43455
                     /note="Evidence 5 : No homology to any previously reported
                     sequences"
                     /locus_tag="RALW1v1_770001"
                     /inference="ab initio prediction:AMIGene:2.0"
                     /product="protein of unknown function"
                     /transl_table=11
     gene            43570..44916
                     /locus_tag="RALW1v1_770002"
     CDS             43570..44916
                     /note="Evidence 4 : Homologs of previously reported genes
                     of unknown function"
                     /locus_tag="RALW1v1_770002"
                     /inference="ab initio prediction:AMIGene:2.0"
                     /product="conserved exported protein of unknown function"
                     /transl_table=11
     gene            complement(44962..45438)
                     /locus_tag="RALW1v1_770003"
     CDS             complement(44962..45438)
                     /note="Evidence 3 : Function proposed based on presence of
                     conserved amino acid motif, structural feature or limited
                     homology; Product type pr : putative regulator"
                     /locus_tag="RALW1v1_770003"
                     /inference="ab initio prediction:AMIGene:2.0"
                     /product="putative transcription regulator protein"
                     /transl_table=11
     gene            45547..46479
                     /locus_tag="RALW1v1_770004"
     CDS             45547..46479
                     /note="Evidence 4 : Homologs of previously reported genes
                     of unknown function"
                     /locus_tag="RALW1v1_770004"
                     /inference="ab initio prediction:AMIGene:2.0"
                     /product="conserved membrane protein of unknown function,
                     putative transporter"
                     /transl_table=11
     gene            complement(46494..47576)
                     /locus_tag="RALW1v1_770005"
     CDS             complement(46494..47576)
                     /note="Evidence 4 : Homologs of previously reported genes
                     of unknown function"
                     /locus_tag="RALW1v1_770005"
                     /inference="ab initio prediction:AMIGene:2.0"
                     /product="conserved protein of unknown function"
                     /transl_table=11
     gene            complement(47678..48886)
                     /locus_tag="RALW1v1_770006"
                     /gene="nrdB"
     CDS             complement(47678..48886)
                     /function="1.7.15 : 2'-deoxyribonucleotide/ribonucleoside
                     metabolism"
                     /function="1.7.33 : Nucleotide and nucleoside conversions"
                     /product="ribonucleoside diphosphate reductase 1, beta
                     subunit, ferritin-like"
                     /gene="nrdB"
                     /inference="ab initio prediction:AMIGene:2.0"
                     /locus_tag="RALW1v1_770006"
                     /EC_number="1.17.4.1"
                     /note="Evidence 2a : Function of homologous gene
                     experimentally demonstrated in an other organism; PubMedId
                     : 3313004, 9692970; Product type e : enzyme"
                     /transl_table=11
     gene            complement(49040..52003)
                     /locus_tag="RALW1v1_770007"
                     /gene="nrdA"
     CDS             complement(49040..52003)
                     /function="1.7.33 : Nucleotide and nucleoside conversions"
                     /function="1.7.15 : 2'-deoxyribonucleotide/ribonucleoside
                     metabolism"
                     /product="Ribonucleoside-diphosphate reductase, alpha
                     subunit"
                     /gene="nrdA"
                     /inference="ab initio prediction:AMIGene:2.0"
                     /locus_tag="RALW1v1_770007"
                     /EC_number="1.17.4.1"
                     /note="Evidence 2b : Function of strongly homologous gene;
                     Product type e : enzyme"
                     /transl_table=11
     gene            complement(52440..53042)
                     /locus_tag="RALW1v1_770008"
                     /gene="ampD"
     CDS             complement(52440..53042)
                     /function="1.7.34 : Peptidoglycan (murein) turnover,
                     recycling"
                     /function="6.2 : Peptidoglycan (murein)"
                     /function="7.1 : Cytoplasm"
                     /product="N-acetyl-anhydromuranmyl-L-alanine amidase"
                     /gene="ampD"
                     /inference="ab initio prediction:AMIGene:2.0"
                     /locus_tag="RALW1v1_770008"
                     /EC_number="3.5.1.28"
                     /note="Evidence 2b : Function of strongly homologous gene;
                     PubMedId : 2607970; Product type e : enzyme"
                     /transl_table=11
     gene            complement(53035..54729)
                     /locus_tag="RALW1v1_770009"
                     /gene="pehR"
     CDS             complement(53035..54729)
                     /function="3.1.2.4.3 : Two-component regulatory systems
                     (external signal)"
                     /locus_tag="RALW1v1_770009"
                     /inference="ab initio prediction:AMIGene:2.0"
                     /product="response regulator receiver, FIS type, sigma 54
                     interacting region"
                     /transl_table=11
                     /note="Evidence 1b : Function experimentally demonstrated
                     in the studied species; PubMedId : 9390420; Product type r
                     : regulator"
                     /gene="pehR"
     gene            complement(54756..56819)
                     /locus_tag="RALW1v1_770010"
                     /gene="pehS"
     CDS             complement(54756..56819)
                     /function="3.1.2 : Transcriptional level"
                     /function="3.1.2.4.3 : Two-component regulatory systems
                     (external signal)"
                     /locus_tag="RALW1v1_770010"
                     /inference="ab initio prediction:AMIGene:2.0"
                     /product="sensor histidine kinase transcription regulator"
                     /transl_table=11
                     /note="Evidence 1b : Function experimentally demonstrated
                     in the studied species; PubMedId : 9390420; Product type r
                     : regulator"
                     /gene="pehS"
     gene            complement(56816..57076)
                     /locus_tag="RALW1v1_770011"
     CDS             complement(56816..57076)
                     /note="Evidence 4 : Homologs of previously reported genes
                     of unknown function"
                     /locus_tag="RALW1v1_770011"
                     /inference="ab initio prediction:AMIGene:2.0"
                     /product="conserved exported protein of unknown function"
                     /transl_table=11
     gene            complement(57114..58025)
                     /locus_tag="RALW1v1_770012"
     CDS             complement(57114..58025)
                     /function="1.6.15.1 : Cytochromes"
                     /locus_tag="RALW1v1_770012"
                     /inference="ab initio prediction:AMIGene:2.0"
                     /product="putative Cytochrome c assembly protein"
                     /transl_table=11
                     /note="Evidence 3 : Function proposed based on presence of
                     conserved amino acid motif, structural feature or limited
                     homology; Product type pf : putative factor"
     gene            58222..59658
                     /locus_tag="RALW1v1_770013"
                     /gene="ffh"
     CDS             58222..59658
                     /function="4.3.A.5 : The Type II (General) Secretory
                     Pathway (IISP) Family"
                     /locus_tag="RALW1v1_770013"
                     /inference="ab initio prediction:AMIGene:2.0"
                     /product="Signal Recognition Particle (SRP) component with
                     4.5S RNA (ffs)"
                     /transl_table=11
                     /note="Evidence 2a : Function of homologous gene
                     experimentally demonstrated in an other organism; PubMedId
                     : 10397756, 8898086; Product type f : factor"
                     /gene="ffh"
     gene            59707..60255
                     /locus_tag="RALW1v1_770014"
     CDS             59707..60255
                     /function="1.7.33 : Nucleotide and nucleoside conversions"
                     /product="putative hypoxanthine phosphoribosyltransferase"
                     /inference="ab initio prediction:AMIGene:2.0"
                     /locus_tag="RALW1v1_770014"
                     /EC_number="2.4.2.8"
                     /note="Evidence 3 : Function proposed based on presence of
                     conserved amino acid motif, structural feature or limited
                     homology; Product type pe : putative enzyme"
                     /transl_table=11
     gene            complement(60329..60922)
                     /locus_tag="RALW1v1_770015"
     CDS             complement(60329..60922)
                     /note="Evidence 3 : Function proposed based on presence of
                     conserved amino acid motif, structural feature or limited
                     homology; Product type pt : putative transporter"
                     /locus_tag="RALW1v1_770015"
                     /inference="ab initio prediction:AMIGene:2.0"
                     /product="putative antibiotic transporter, multiple
                     antibiotic resistance (MarC)-related proteins"
                     /transl_table=11
     gene            complement(60953..61831)
                     /locus_tag="RALW1v1_770016"
     CDS             complement(60953..61831)
                     /function="1.1.3.6 : Proline utilization"
                     /function="1.6 : Macromolecules (cellular constituent)
                     biosynthesis"
                     /product="putative Prolyl 4-hydroxylase alpha subunit"
                     /inference="ab initio prediction:AMIGene:2.0"
                     /locus_tag="RALW1v1_770016"
                     /EC_number="1.14.11.2"
                     /note="Evidence 3 : Function proposed based on presence of
                     conserved amino acid motif, structural feature or limited
                     homology; Product type pe : putative enzyme"
                     /transl_table=11
     gene            complement(61896..62630)
                     /locus_tag="RALW1v1_770017"
     CDS             complement(61896..62630)
                     /note="Evidence 4 : Homologs of previously reported genes
                     of unknown function"
                     /locus_tag="RALW1v1_770017"
                     /inference="ab initio prediction:AMIGene:2.0"
                     /product="conserved exported protein of unknown function,
                     putative transglycosylase"
                     /transl_table=11
     gene            complement(62645..64369)
                     /locus_tag="RALW1v1_770018"
                     /gene="proS"
     CDS             complement(62645..64369)
                     /function="2.3.1 : Amino acid-activation"
                     /function="7.1 : Cytoplasm"
                     /product="Proline--tRNA ligase"
                     /gene="proS"
                     /inference="ab initio prediction:AMIGene:2.0"
                     /locus_tag="RALW1v1_770018"
                     /EC_number="6.1.1.15"
                     /note="Evidence 2a : Function of homologous gene
                     experimentally demonstrated in an other organism; PubMedId
                     : 1688424, 2203971; Product type e : enzyme"
                     /transl_table=11
     gene            64591..65316
                     /locus_tag="RALW1v1_770019"
                     /gene="nudH"
     CDS             64591..65316
                     /function="5.10 : Defense/survival"
                     /product="dinucleotide oligophosphate (alarmone) hydrolase"
                     /gene="nudH"
                     /inference="ab initio prediction:AMIGene:2.0"
                     /locus_tag="RALW1v1_770019"
                     /EC_number="3.6.1.-"
                     /note="Evidence 2b : Function of strongly homologous gene;
                     PubMedId : 14594825; Product type e : enzyme"
                     /transl_table=11
     gene            65322..65954
                     /locus_tag="RALW1v1_770020"
     CDS             65322..65954
                     /note="Evidence 3 : Function proposed based on presence of
                     conserved amino acid motif, structural feature or limited
                     homology; Product type lp : lipoprotein"
                     /locus_tag="RALW1v1_770020"
                     /inference="ab initio prediction:AMIGene:2.0"
                     /product="putative lipoprotein"
                     /transl_table=11
     gene            complement(66001..67125)
                     /locus_tag="RALW1v1_770021"
                     /gene="proB"
     CDS             complement(66001..67125)
                     /function="1.5.1.4 : Proline"
                     /function="7.1 : Cytoplasm"
                     /product="Glutamate 5-kinase"
                     /gene="proB"
                     /inference="ab initio prediction:AMIGene:2.0"
                     /locus_tag="RALW1v1_770021"
                     /EC_number="2.7.2.11"
                     /note="Evidence 2a : Function of homologous gene
                     experimentally demonstrated in an other organism; PubMedId
                     : 15502337, 2841193, 2999068; Product type e : enzyme"
                     /transl_table=11
     gene            complement(67161..68261)
                     /locus_tag="RALW1v1_770022"
                     /gene="obgE"
     CDS             complement(67161..68261)
                     /function="2.1.1 : DNA replication"
                     /function="3.1.2.5 : Action unknown"
                     /function="5.1 : Cell division"
                     /locus_tag="RALW1v1_770022"
                     /inference="ab initio prediction:AMIGene:2.0"
                     /product="GTPase involved in cell partioning and DNA
                     repair"
                     /transl_table=11
                     /note="Evidence 2a : Function of homologous gene
                     experimentally demonstrated in an other organism; PubMedId
                     : 15737924; Product type cp : cell process"
                     /gene="obgE"
     gene            complement(68460..68720)
                     /locus_tag="RALW1v1_770023"
                     /gene="rpmA"
     CDS             complement(68460..68720)
                     /function="2.3.2 : Translation"
                     /function="2.3.8 : Ribosomal proteins"
                     /function="6.6 : Ribosome"
                     /function="7.1 : Cytoplasm"
                     /locus_tag="RALW1v1_770023"
                     /inference="ab initio prediction:AMIGene:2.0"
                     /product="50S ribosomal subunit protein L27"
                     /transl_table=11
                     /note="Evidence 2a : Function of homologous gene
                     experimentally demonstrated in an other organism; PubMedId
                     : 8312607, 9677420; Product type s : structure"
                     /gene="rpmA"
     gene            complement(68758..69069)
                     /locus_tag="RALW1v1_770024"
                     /gene="rplU"
     CDS             complement(68758..69069)
                     /function="2.3.2 : Translation"
                     /function="2.3.8 : Ribosomal proteins"
                     /function="6.6 : Ribosome"
                     /function="7.1 : Cytoplasm"
                     /locus_tag="RALW1v1_770024"
                     /inference="ab initio prediction:AMIGene:2.0"
                     /product="50S ribosomal subunit protein L21"
                     /transl_table=11
                     /note="Evidence 2a : Function of homologous gene
                     experimentally demonstrated in an other organism; PubMedId
                     : 387076, 8312607; Product type s : structure"
                     /gene="rplU"
     gene            69348..70316
                     /locus_tag="RALW1v1_770025"
                     /gene="ispB"
     CDS             69348..70316
                     /function="1.5.3.19 : Isoprenoid biosynthesis"
                     /product="octaprenyl diphosphate synthase"
                     /gene="ispB"
                     /inference="ab initio prediction:AMIGene:2.0"
                     /locus_tag="RALW1v1_770025"
                     /EC_number="2.5.1.-"
                     /note="Evidence 2b : Function of strongly homologous gene;
                     PubMedId : 8037730; Product type e : enzyme"
                     /transl_table=11
     gene            70343..70419
                     /locus_tag="RALW1v1_tRNA4"
     tRNA            70343..70419
                     /locus_tag="RALW1v1_tRNA4"
                     /inference="profile:tRNAscan:1.23"
                     /product="Pro tRNA"
     gene            70591..71868
                     /locus_tag="RALW1v1_770026"
     CDS             70591..71868
                     /note="Evidence 3 : Function proposed based on presence of
                     conserved amino acid motif, structural feature or limited
                     homology; Product type pe : putative enzyme"
                     /locus_tag="RALW1v1_770026"
                     /inference="ab initio prediction:AMIGene:2.0"
                     /product="putative cbs (Cystathionine-beta-synthase) domain
                     harboring transporter transmembrane protein"
                     /transl_table=11
     gene            72116..73843
                     /locus_tag="RALW1v1_770027"
                     /gene="pilB"
     CDS             72116..73843
                     /function="1.6.13 : Fimbria, pili, curli"
                     /function="4.3.A.7 : The Type IV (Conjugal DNA-Protein
                     Transfer) Secretory Pathway (IVSP) Family"
                     /function="5.13 : Virulence associated"
                     /function="6.5 : Pilus"
                     /locus_tag="RALW1v1_770027"
                     /inference="ab initio prediction:AMIGene:2.0"
                     /product="Type IV pilus assembly protein"
                     /transl_table=11
                     /note="Evidence 2a : Function of homologous gene
                     experimentally demonstrated in an other organism; PubMedId
                     : 1971619, 8100347; Product type s : structure"
                     /gene="pilB"
     gene            73888..75153
                     /locus_tag="RALW1v1_770028"
                     /gene="pilC"
     CDS             73888..75153
                     /function="4.3.A.7 : The Type IV (Conjugal DNA-Protein
                     Transfer) Secretory Pathway (IVSP) Family"
                     /function="5.13 : Virulence associated"
                     /function="6.1 : Membrane"
                     /function="6.5 : Pilus"
                     /function="7.3 : Inner membrane"
                     /locus_tag="RALW1v1_770028"
                     /inference="ab initio prediction:AMIGene:2.0"
                     /product="type IV pilus assembly transmembrane protein"
                     /transl_table=11
                     /note="Evidence 2a : Function of homologous gene
                     experimentally demonstrated in an other organism; PubMedId
                     : 1971619, 8820654; Product type m : membrane component"
                     /gene="pilC"
     gene            75156..75707
                     /locus_tag="RALW1v1_770029"
                     /gene="pilD"
     CDS             75156..75707
                     /product="type 4 prepilin-like proteins leader peptide
                     processing enzyme (Protein secretion protein
                     XCPA)[Includes: Leader peptidase (Prepilin peptidase);
                     N-methyltransferase] (fragment, contig border)"
                     /gene="pilD"
                     /inference="ab initio prediction:AMIGene:2.0"
                     /locus_tag="RALW1v1_770029"
                     /EC_number="3.4.23.43"
                     /note="Evidence 2a : Function of homologous gene
                     experimentally demonstrated in an other organism; Product
                     type e : enzyme"
                     /transl_table=11
     gene            complement(75800..76354)
                     /locus_tag="RALW1v1_780001"
     CDS             complement(75800..76354)
                     /note="Evidence 5 : No homology to any previously reported
                     sequences"
                     /locus_tag="RALW1v1_780001"
                     /inference="ab initio prediction:AMIGene:2.0"
                     /product="protein of unknown function"
                     /transl_table=11
     gene            76353..76907
                     /locus_tag="RALW1v1_780002"
     CDS             76353..76907
                     /note="Evidence 5 : No homology to any previously reported
                     sequences"
                     /locus_tag="RALW1v1_780002"
                     /inference="ab initio prediction:AMIGene:2.0"
                     /product="protein of unknown function"
                     /transl_table=11
     gene            76909..78714
                     /locus_tag="RALW1v1_780003"
     CDS             76909..78714
                     /note="Evidence 4 : Homologs of previously reported genes
                     of unknown function"
                     /locus_tag="RALW1v1_780003"
                     /inference="ab initio prediction:AMIGene:2.0"
                     /product="conserved protein of unknown function"
                     /transl_table=11
     gene            78584..78964
                     /locus_tag="RALW1v1_780004"
     CDS             78584..78964
                     /note="Evidence 5 : No homology to any previously reported
                     sequences"
                     /locus_tag="RALW1v1_780004"
                     /inference="ab initio prediction:AMIGene:2.0"
                     /product="protein of unknown function"
                     /transl_table=11
     gene            79014..79946
                     /locus_tag="RALW1v1_780005"
     CDS             79014..79946
                     /note="Evidence 4 : Homologs of previously reported genes
                     of unknown function"
                     /locus_tag="RALW1v1_780005"
                     /inference="ab initio prediction:AMIGene:2.0"
                     /product="conserved protein of unknown function"
                     /transl_table=11
     gene            complement(80388..80912)
                     /locus_tag="RALW1v1_780006"
     CDS             complement(80388..80912)
                     /note="Evidence 5 : No homology to any previously reported
                     sequences"
                     /locus_tag="RALW1v1_780006"
                     /inference="ab initio prediction:AMIGene:2.0"
                     /product="protein of unknown function"
                     /transl_table=11
     gene            complement(81097..81654)
                     /locus_tag="RALW1v1_780007"
     CDS             complement(81097..81654)
                     /locus_tag="RALW1v1_780007"
                     /inference="ab initio prediction:AMIGene:2.0"
                     /product="Exonuclease RNase T and DNA polymerase III"
                     /transl_table=11
     gene            complement(81873..82184)
                     /locus_tag="RALW1v1_780008"
     CDS             complement(81873..82184)
                     /note="Evidence 5 : No homology to any previously reported
                     sequences"
                     /locus_tag="RALW1v1_780008"
                     /inference="ab initio prediction:AMIGene:2.0"
                     /product="protein of unknown function"
                     /transl_table=11
     gene            82863..83930
                     /locus_tag="RALW1v1_780009"
     CDS             82863..83930
                     /note="Evidence 5 : No homology to any previously reported
                     sequences"
                     /locus_tag="RALW1v1_780009"
                     /inference="ab initio prediction:AMIGene:2.0"
                     /product="protein of unknown function"
                     /transl_table=11
     gene            complement(83960..85306)
                     /locus_tag="RALW1v1_780010"
     CDS             complement(83960..85306)
                     /note="Evidence 4 : Homologs of previously reported genes
                     of unknown function"
                     /locus_tag="RALW1v1_780010"
                     /inference="ab initio prediction:AMIGene:2.0"
                     /product="conserved protein of unknown function"
                     /transl_table=11
     gene            complement(85319..86920)
                     /locus_tag="RALW1v1_780011"
     CDS             complement(85319..86920)
                     /note="Evidence 4 : Homologs of previously reported genes
                     of unknown function"
                     /locus_tag="RALW1v1_780011"
                     /inference="ab initio prediction:AMIGene:2.0"
                     /product="conserved exported protein of unknown function"
                     /transl_table=11
     gene            complement(86847..86969)
                     /locus_tag="RALW1v1_780012"
     CDS             complement(86847..86969)
                     /note="Evidence 5 : No homology to any previously reported
                     sequences"
                     /locus_tag="RALW1v1_780012"
                     /inference="ab initio prediction:AMIGene:2.0"
                     /product="protein of unknown function"
                     /transl_table=11
     gene            complement(87150..89678)
                     /locus_tag="RALW1v1_780013"
                     /gene="gyrB"
     CDS             complement(87150..89678)
                     /function="2.1.1 : DNA replication"
                     /function="2.2.2 : Transcription related"
                     /function="3.1.1.1 : DNA bending, supercoiling, inversion"
                     /function="7.1 : Cytoplasm"
                     /product="DNA gyrase, subunit B (type II topoisomerase)"
                     /gene="gyrB"
                     /inference="ab initio prediction:AMIGene:2.0"
                     /locus_tag="RALW1v1_780013"
                     /EC_number="5.99.1.3"
                     /note="Evidence 2a : Function of homologous gene
                     experimentally demonstrated in an other organism; PubMedId
                     : 2174443; Product type e : enzyme"
                     /transl_table=11
     gene            complement(89815..90930)
                     /locus_tag="RALW1v1_780014"
                     /gene="dnaN"
     CDS             complement(89815..90930)
                     /function="2.1.1 : DNA replication"
                     /function="7.1 : Cytoplasm"
                     /product="DNA polymerase III, beta-subunit"
                     /gene="dnaN"
                     /inference="ab initio prediction:AMIGene:2.0"
                     /locus_tag="RALW1v1_780014"
                     /EC_number="2.7.7.7"
                     /note="Evidence 2a : Function of homologous gene
                     experimentally demonstrated in an other organism; PubMedId
                     : 1575709; Product type e : enzyme"
                     /transl_table=11
     gene            complement(91208..92812)
                     /locus_tag="RALW1v1_780015"
                     /gene="dnaA"
     CDS             complement(91208..92812)
                     /locus_tag="RALW1v1_780015"
                     /inference="ab initio prediction:AMIGene:2.0"
                     /product="chromosomal replication initiator protein DnaA,
                     DNA-binding transcriptional dual regulator"
                     /transl_table=11
                     /note="Evidence 2a : Function of homologous gene
                     experimentally demonstrated in an other organism; PubMedId
                     : 10749858; Product type f : factor"
                     /gene="dnaA"
     gene            93395..93529
                     /locus_tag="RALW1v1_780016"
                     /gene="rpmH"
     CDS             93395..93529
                     /function="2.3.2 : Translation"
                     /function="2.3.8 : Ribosomal proteins"
                     /function="6.6 : Ribosome"
                     /function="7.1 : Cytoplasm"
                     /locus_tag="RALW1v1_780016"
                     /inference="ab initio prediction:AMIGene:2.0"
                     /product="50S ribosomal subunit protein L34"
                     /transl_table=11
                     /note="Evidence 2a : Function of homologous gene
                     experimentally demonstrated in an other organism; PubMedId
                     : 6329723; Product type s : structure"
                     /gene="rpmH"
     gene            93557..94024
                     /locus_tag="RALW1v1_780017"
                     /gene="rnpA"
     CDS             93557..94024
                     /function="1.2.1 : RNA"
                     /function="2.2.3 : RNA modification"
                     /function="2.2.5 : tRNA"
                     /product="Ribonuclease P protein component"
                     /gene="rnpA"
                     /inference="ab initio prediction:AMIGene:2.0"
                     /locus_tag="RALW1v1_780017"
                     /EC_number="3.1.26.5"
                     /note="Evidence 2b : Function of strongly homologous gene;
                     Product type e : enzyme"
                     /transl_table=11
     gene            94021..94335
                     /locus_tag="RALW1v1_780018"
     CDS             94021..94335
                     /note="Evidence 4 : Homologs of previously reported genes
                     of unknown function"
                     /locus_tag="RALW1v1_780018"
                     /inference="ab initio prediction:AMIGene:2.0"
                     /product="conserved protein of unknown function"
                     /transl_table=11
     gene            94342..96033
                     /locus_tag="RALW1v1_780019"
                     /gene="yidC"
     CDS             94342..96033
                     /function="4.2.A.9 : The Cytochrome oxidase biogenesis
                     (Oxa1) Family"
                     /function="6.1 : Membrane"
                     /function="7.3 : Inner membrane"
                     /locus_tag="RALW1v1_780019"
                     /inference="ab initio prediction:AMIGene:2.0"
                     /product="cytoplasmic insertase, essential for proper
                     integration of ATPase into the membrane"
                     /transl_table=11
                     /note="Evidence 2a : Function of homologous gene
                     experimentally demonstrated in an other organism; PubMedId
                     : 14739936; Product type e : enzyme"
                     /gene="yidC"
     gene            96131..97606
                     /locus_tag="RALW1v1_780020"
                     /gene="mnmE"
     CDS             96131..97606
                     /function="2.2.3 : RNA modification"
                     /function="5.6.2 : Detoxification (xenobiotic metabolism)"
                     /locus_tag="RALW1v1_780020"
                     /inference="ab initio prediction:AMIGene:2.0"
                     /product="GTPase involved in tRNA modification and in
                     thiophene and furan oxidation"
                     /transl_table=11
                     /note="Evidence 2a : Function of homologous gene
                     experimentally demonstrated in an other organism; PubMedId
                     : 10601028, 11092873; Product type e : enzyme"
                     /gene="mnmE"
     gene            complement(97849..98412)
                     /locus_tag="RALW1v1_780021"
     CDS             complement(97849..98412)
                     /note="Evidence 4 : Homologs of previously reported genes
                     of unknown function"
                     /locus_tag="RALW1v1_780021"
                     /inference="ab initio prediction:AMIGene:2.0"
                     /product="conserved protein of unknown function"
                     /transl_table=11
     gene            complement(98626..98793)
                     /locus_tag="RALW1v1_780022"
     CDS             complement(98626..98793)
                     /note="Evidence 5 : No homology to any previously reported
                     sequences"
                     /locus_tag="RALW1v1_780022"
                     /inference="ab initio prediction:AMIGene:2.0"
                     /product="protein of unknown function"
                     /transl_table=11
     gene            98796..99311
                     /locus_tag="RALW1v1_780023"
     CDS             98796..99311
                     /note="Evidence 4 : Homologs of previously reported genes
                     of unknown function"
                     /locus_tag="RALW1v1_780023"
                     /inference="ab initio prediction:AMIGene:2.0"
                     /product="conserved membrane protein of unknown function"
                     /transl_table=11
     gene            99607..99930
                     /locus_tag="RALW1v1_780024"
     CDS             99607..99930
                     /note="Evidence 3 : Function proposed based on presence of
                     conserved amino acid motif, structural feature or limited
                     homology; Product type pe : putative enzyme"
                     /locus_tag="RALW1v1_780024"
                     /inference="ab initio prediction:AMIGene:2.0"
                     /product="putative low molecular weight phosphotyrosine
                     protein phosphatase;"
                     /transl_table=11
     gene            100040..100894
                     /locus_tag="RALW1v1_780025"
     CDS             100040..100894
                     /note="Evidence 4 : Homologs of previously reported genes
                     of unknown function"
                     /locus_tag="RALW1v1_780025"
                     /inference="ab initio prediction:AMIGene:2.0"
                     /product="conserved protein of unknown function"
                     /transl_table=11
     gene            complement(100903..101154)
                     /locus_tag="RALW1v1_780026"
     CDS             complement(100903..101154)
                     /note="Evidence 4 : Homologs of previously reported genes
                     of unknown function"
                     /locus_tag="RALW1v1_780026"
                     /inference="ab initio prediction:AMIGene:2.0"
                     /product="conserved protein of unknown function"
                     /transl_table=11
     gene            complement(101254..101412)
                     /locus_tag="RALW1v1_780027"
     CDS             complement(101254..101412)
                     /note="Evidence 4 : Homologs of previously reported genes
                     of unknown function"
                     /locus_tag="RALW1v1_780027"
                     /inference="ab initio prediction:AMIGene:2.0"
                     /product="conserved exported protein of unknown function"
                     /transl_table=11
     gene            complement(101969..102181)
                     /locus_tag="RALW1v1_780028"
                     /gene="rpsU"
     CDS             complement(101969..102181)
                     /function="2.3.2 : Translation"
                     /function="2.3.8 : Ribosomal proteins"
                     /function="6.6 : Ribosome"
                     /function="7.1 : Cytoplasm"
                     /locus_tag="RALW1v1_780028"
                     /inference="ab initio prediction:AMIGene:2.0"
                     /product="30S ribosomal subunit protein S21"
                     /transl_table=11
                     /note="Evidence 2a : Function of homologous gene
                     experimentally demonstrated in an other organism; PubMedId
                     : 8316085; Product type s : structure"
                     /gene="rpsU"
     gene            complement(102711..104255)
                     /locus_tag="RALW1v1_780029"
     CDS             complement(102711..104255)
                     /function="4.1.B.17 : The Outer Membrane Factor (OMF)
                     Family"
                     /function="6.1 : Membrane"
                     /function="7.4 : Outer membrane"
                     /function="4.2.A.6 : The Resistance-Nodulation-Cell
                     Division (RND) Superfamily"
                     /locus_tag="RALW1v1_780029"
                     /inference="ab initio prediction:AMIGene:2.0"
                     /product="putative outer membrane protein (Probable drug
                     efflux lipoprotein)"
                     /transl_table=11
                     /note="Evidence 3 : Function proposed based on presence of
                     conserved amino acid motif, structural feature or limited
                     homology; Product type pt : putative transporter"
     gene            complement(104258..105817)
                     /locus_tag="RALW1v1_780030"
                     /gene="acrB"
                     /pseudo
     CDS             complement(104258..105817)
                     /function="4.2.A.6 : The Resistance-Nodulation-Cell
                     Division (RND) Superfamily"
                     /function="5.6.4 : Drug resistance/sensitivity"
                     /function="6.1 : Membrane"
                     /function="7.3 : Inner membrane"
                     /locus_tag="RALW1v1_780030"
                     /inference="ab initio prediction:AMIGene:2.0"
                     /pseudo
                     /product="fragment of component of acridine efflux pump,
                     multidrug efflux system (part 2)"
                     /transl_table=11
                     /note="Evidence 2a : Function of homologous gene
                     experimentally demonstrated in an other organism; PubMedId
                     : 15155734; Product type t : transporter"
                     /gene="acrB"
     gene            complement(105802..107406)
                     /locus_tag="RALW1v1_780031"
                     /gene="acrB"
                     /pseudo
     CDS             complement(105802..107406)
                     /function="4.2.A.6 : The Resistance-Nodulation-Cell
                     Division (RND) Superfamily"
                     /function="5.6.4 : Drug resistance/sensitivity"
                     /function="6.1 : Membrane"
                     /function="7.3 : Inner membrane"
                     /locus_tag="RALW1v1_780031"
                     /inference="ab initio prediction:AMIGene:2.0"
                     /pseudo
                     /product="fragment of component of acridine efflux pump,
                     multidrug efflux system (part 1)"
                     /transl_table=11
                     /note="Evidence 2a : Function of homologous gene
                     experimentally demonstrated in an other organism; PubMedId
                     : 15155734; Product type t : transporter"
                     /gene="acrB"
     gene            complement(107422..108621)
                     /locus_tag="RALW1v1_780032"
                     /gene="acrA"
     CDS             complement(107422..108621)
                     /function="4.2.A.6 : The Resistance-Nodulation-Cell
                     Division (RND) Superfamily"
                     /function="5.6.4 : Drug resistance/sensitivity"
                     /function="6.1 : Membrane"
                     /function="7.3 : Inner membrane"
                     /locus_tag="RALW1v1_780032"
                     /inference="ab initio prediction:AMIGene:2.0"
                     /product="component of acridine efflux pump, multidrug
                     efflux system"
                     /transl_table=11
                     /note="Evidence 2a : Function of homologous gene
                     experimentally demonstrated in an other organism; PubMedId
                     : 15155734; Product type t : transporter"
                     /gene="acrA"
     gene            109155..109814
                     /locus_tag="RALW1v1_780033"
                     /gene="acrR"
     CDS             109155..109814
                     /function="2.2.2 : Transcription related"
                     /function="3.1.2.3 : Repressor"
                     /function="3.3.1 : Operon (regulation of one operon)"
                     /function="5.6.4 : Drug resistance/sensitivity"
                     /function="7.1 : Cytoplasm"
                     /locus_tag="RALW1v1_780033"
                     /inference="ab initio prediction:AMIGene:2.0"
                     /product="transcriptional repressor for acridine efflux
                     pump ACRAB, multidrug efflux system repressor (TetR/AcrR
                     family)"
                     /transl_table=11
                     /note="Evidence 2a : Function of homologous gene
                     experimentally demonstrated in an other organism; PubMedId
                     : 8821940; Product type r : regulator"
                     /gene="acrR"
     gene            109805..110734
                     /locus_tag="RALW1v1_780034"
     CDS             109805..110734
                     /note="Evidence 3 : Function proposed based on presence of
                     conserved amino acid motif, structural feature or limited
                     homology; Product type pe : putative enzyme"
                     /locus_tag="RALW1v1_780034"
                     /inference="ab initio prediction:AMIGene:2.0"
                     /product="putative patatin-like phospholipase"
                     /transl_table=11
     gene            complement(110948..111151)
                     /locus_tag="RALW1v1_790001"
     CDS             complement(110948..111151)
                     /note="Evidence 3 : Function proposed based on presence of
                     conserved amino acid motif, structural feature or limited
                     homology"
                     /locus_tag="RALW1v1_790001"
                     /inference="ab initio prediction:AMIGene:2.0"
                     /product="putative transcription regulator protein
                     (fragment)"
                     /transl_table=11
     gene            complement(112163..113539)
                     /locus_tag="RALW1v1_790002"
     CDS             complement(112163..113539)
                     /note="Evidence 3 : Function proposed based on presence of
                     conserved amino acid motif, structural feature or limited
                     homology; PubMedId : 11243806; Product type pr : putative
                     regulator"
                     /locus_tag="RALW1v1_790002"
                     /inference="ab initio prediction:AMIGene:2.0"
                     /product="putative sigma-54 interacting transcription
                     regulator protein (zraR)"
                     /transl_table=11
     gene            complement(113797..115059)
                     /locus_tag="RALW1v1_790003"
                     /gene="rho"
     CDS             complement(113797..115059)
                     /function="2.2.2 : Transcription related"
                     /function="7.1 : Cytoplasm"
                     /product="transcription termination factor Rho"
                     /gene="rho"
                     /inference="ab initio prediction:AMIGene:2.0"
                     /locus_tag="RALW1v1_790003"
                     /EC_number="3.6.1.-"
                     /note="Evidence 2a : Function of homologous gene
                     experimentally demonstrated in an other organism; PubMedId
                     : 16554712, 16946247, 17081977; Product type f : factor"
                     /transl_table=11
     gene            complement(115255..115581)
                     /locus_tag="RALW1v1_790004"
                     /gene="trxA"
     CDS             complement(115255..115581)
                     /function="1.6.15.2 : Thioredoxin, glutaredoxin"
                     /locus_tag="RALW1v1_790004"
                     /inference="ab initio prediction:AMIGene:2.0"
                     /product="thioredoxin"
                     /transl_table=11
                     /note="Evidence 2a : Function of homologous gene
                     experimentally demonstrated in an other organism; PubMedId
                     : 7496529; Product type c : carrier"
                     /gene="trxA"
     gene            115781..116548
                     /locus_tag="RALW1v1_790005"
     CDS             115781..116548
                     /note="Evidence 3 : Function proposed based on presence of
                     conserved amino acid motif, structural feature or limited
                     homology"
                     /locus_tag="RALW1v1_790005"
                     /inference="ab initio prediction:AMIGene:2.0"
                     /product="putative helicase, C_term RecB family exonuclease
                     (fragment)"
                     /transl_table=11
     gene            complement(116639..117025)
                     /locus_tag="RALW1v1_800001"
     CDS             complement(116639..117025)
                     /note="Evidence 5 : No homology to any previously reported
                     sequences"
                     /locus_tag="RALW1v1_800001"
                     /inference="ab initio prediction:AMIGene:2.0"
                     /product="protein of unknown function"
                     /transl_table=11
     gene            complement(117051..119636)
                     /locus_tag="RALW1v1_800002"
                     /gene="glnD"
     CDS             complement(117051..119636)
                     /function="1.5.2.1 : Purine biosynthesis"
                     /function="1.8.3 : Nitrogen metabolism"
                     /function="2.3.3 : Posttranslational modification"
                     /function="7.1 : Cytoplasm"
                     /product="[Protein-PII] uridylyltransferase"
                     /gene="glnD"
                     /inference="ab initio prediction:AMIGene:2.0"
                     /locus_tag="RALW1v1_800002"
                     /EC_number="2.7.7.59"
                     /note="Evidence 2a : Function of homologous gene
                     experimentally demonstrated in an other organism; PubMedId
                     : 8412694, 9737855; Product type e : enzyme"
                     /transl_table=11
     gene            complement(119747..120574)
                     /locus_tag="RALW1v1_800003"
                     /gene="map"
     CDS             complement(119747..120574)
                     /function="2.3.4 : Chaperoning, folding"
                     /function="2.3.3 : Posttranslational modification"
                     /product="methionine aminopeptidase"
                     /gene="map"
                     /inference="ab initio prediction:AMIGene:2.0"
                     /locus_tag="RALW1v1_800003"
                     /EC_number="3.4.11.18"
                     /note="Evidence 2a : Function of homologous gene
                     experimentally demonstrated in an other organism; PubMedId
                     : 10419973, 11683640; Product type e : enzyme"
                     /transl_table=11
     gene            120892..121635
                     /locus_tag="RALW1v1_800004"
                     /gene="rpsB"
     CDS             120892..121635
                     /function="2.3.2 : Translation"
                     /function="2.3.8 : Ribosomal proteins"
                     /function="6.6 : Ribosome"
                     /function="7.1 : Cytoplasm"
                     /locus_tag="RALW1v1_800004"
                     /inference="ab initio prediction:AMIGene:2.0"
                     /product="30S ribosomal subunit protein S2"
                     /transl_table=11
                     /note="Evidence 2a : Function of homologous gene
                     experimentally demonstrated in an other organism; PubMedId
                     : 12068815, 3905390; Product type s : structure"
                     /gene="rpsB"
     gene            121889..122767
                     /locus_tag="RALW1v1_800005"
                     /gene="tsf"
     CDS             121889..122767
                     /function="2.3.2 : Translation"
                     /function="7.1 : Cytoplasm"
                     /locus_tag="RALW1v1_800005"
                     /inference="ab initio prediction:AMIGene:2.0"
                     /product="Elongation factor Ts (EF-Ts)"
                     /transl_table=11
                     /note="Evidence 2a : Function of homologous gene
                     experimentally demonstrated in an other organism; PubMedId
                     : 14583631, 14622294; Product type f : factor"
                     /gene="tsf"
     gene            123079..123789
                     /locus_tag="RALW1v1_800006"
                     /gene="pyrH"
     CDS             123079..123789
                     /function="1.7.33 : Nucleotide and nucleoside conversions"
                     /function="7.1 : Cytoplasm"
                     /product="uridylate kinase"
                     /gene="pyrH"
                     /inference="ab initio prediction:AMIGene:2.0"
                     /locus_tag="RALW1v1_800006"
                     /EC_number="2.7.4.22"
                     /note="Evidence 2a : Function of homologous gene
                     experimentally demonstrated in an other organism; PubMedId
                     : 12869195, 9922246; Product type e : enzyme"
                     /transl_table=11
     gene            123956..124516
                     /locus_tag="RALW1v1_800007"
                     /gene="frr"
     CDS             123956..124516
                     /function="2.3.2 : Translation"
                     /function="3.1.3.1 : Translation attenuation and
                     efficiency"
                     /function="7.1 : Cytoplasm"
                     /locus_tag="RALW1v1_800007"
                     /inference="ab initio prediction:AMIGene:2.0"
                     /product="Ribosome recycling factor (Ribosome-releasing
                     factor)"
                     /transl_table=11
                     /note="Evidence 2a : Function of homologous gene
                     experimentally demonstrated in an other organism; PubMedId
                     : 10656793, 10899132, 12411440; Product type f : factor"
                     /gene="frr"
     gene            124570..125349
                     /locus_tag="RALW1v1_800008"
                     /gene="uppS"
     CDS             124570..125349
                     /function="1.5.3.19 : Isoprenoid biosynthesis"
                     /function="6.3 : Surface antigens (ECA, O antigen of LPS)"
                     /function="7.1 : Cytoplasm"
                     /product="undecaprenyl pyrophosphate synthetase
                     (di-trans,poly-cis-decaprenylcistransferase)"
                     /gene="uppS"
                     /inference="ab initio prediction:AMIGene:2.0"
                     /locus_tag="RALW1v1_800008"
                     /EC_number="2.5.1.31"
                     /note="Evidence 2a : Function of homologous gene
                     experimentally demonstrated in an other organism; PubMedId
                     : 15447632, 15788389, 9882662; Product type e : enzyme"
                     /transl_table=11
     gene            125353..126168
                     /locus_tag="RALW1v1_800009"
     CDS             125353..126168
                     /function="1.6.1 : Phospholipid"
                     /function="6.1 : Membrane"
                     /function="7.3 : Inner membrane"
                     /product="Putative phosphatidate cytidylyltransferase
                     (cdsA)"
                     /inference="ab initio prediction:AMIGene:2.0"
                     /locus_tag="RALW1v1_800009"
                     /EC_number="2.7.7.41"
                     /note="Evidence 3 : Function proposed based on presence of
                     conserved amino acid motif, structural feature or limited
                     homology; PubMedId : 2995359; Product type pe : putative
                     enzyme"
                     /transl_table=11
     gene            126183..127364
                     /locus_tag="RALW1v1_800010"
                     /gene="dxr"
     CDS             126183..127364
                     /function="1.5.3.19 : Isoprenoid biosynthesis"
                     /product="1-deoxy-D-xylulose 5-phosphate reductoisomerase"
                     /gene="dxr"
                     /inference="ab initio prediction:AMIGene:2.0"
                     /locus_tag="RALW1v1_800010"
                     /EC_number="1.1.1.267"
                     /note="Evidence 2a : Function of homologous gene
                     experimentally demonstrated in an other organism; PubMedId
                     : 10631325, 9707569; Product type e : enzyme"
                     /transl_table=11
     gene            127470..128858
                     /locus_tag="RALW1v1_800011"
     CDS             127470..128858
                     /function="3.1.3.4 : Proteases, cleavage of compounds"
                     /function="5.5 : Adaptation to stress"
                     /function="6.1 : Membrane"
                     /function="7.1 : Cytoplasm"
                     /product="putative membrane-associated zinc
                     metallopeptidase"
                     /inference="ab initio prediction:AMIGene:2.0"
                     /locus_tag="RALW1v1_800011"
                     /EC_number="3.4.24.-"
                     /note="Evidence 3 : Function proposed based on presence of
                     conserved amino acid motif, structural feature or limited
                     homology; Product type pe : putative enzyme"
                     /transl_table=11
     gene            128993..131260
                     /locus_tag="RALW1v1_800012"
     CDS             128993..131260
                     /function="6.1 : Membrane"
                     /function="7.4 : Outer membrane"
                     /locus_tag="RALW1v1_800012"
                     /inference="ab initio prediction:AMIGene:2.0"
                     /product="putative outer membrane protein assembly factor,
                     bacterial surface antigen domain (D15)"
                     /transl_table=11
                     /note="Evidence 3 : Function proposed based on presence of
                     conserved amino acid motif, structural feature or limited
                     homology; Product type pf : putative factor"
     gene            131260..131814
                     /locus_tag="RALW1v1_800013"
                     /gene="skp"
     CDS             131260..131814
                     /function="2.3.4 : Chaperoning, folding"
                     /function="2.3.7 : Nucleoproteins, basic proteins"
                     /function="6.1 : Membrane"
                     /function="7.2 : Periplasmic space"
                     /locus_tag="RALW1v1_800013"
                     /inference="ab initio prediction:AMIGene:2.0"
                     /product="periplasmic molecular chaperone for outer
                     membrane proteins"
                     /transl_table=11
                     /note="Evidence 2b : Function of strongly homologous gene;
                     Product type f : factor"
                     /gene="skp"
     gene            131825..132895
                     /locus_tag="RALW1v1_800014"
                     /gene="lpxD"
     CDS             131825..132895
                     /function="1.6.3.3 : Lipid A"
                     /function="6.3 : Surface antigens (ECA, O antigen of LPS)"
                     /product="Acyl-[acyl-carrier-protein]--UDP-N-acetylglucosa
                     mine O-acyltransferase"
                     /gene="lpxD"
                     /inference="ab initio prediction:AMIGene:2.0"
                     /locus_tag="RALW1v1_800014"
                     /EC_number="2.3.1.-"
                     /note="Evidence 2a : Function of homologous gene
                     experimentally demonstrated in an other organism; PubMedId
                     : 8293817, 8586272; Product type e : enzyme"
                     /transl_table=11
     gene            132892..133386
                     /locus_tag="RALW1v1_800015"
                     /gene="fabZ"
     CDS             132892..133386
                     /function="1.5.4 : Fatty acid and phosphatidic acid"
                     /function="7.1 : Cytoplasm"
                     /product="(3R)-hydroxymyristoyl-[acyl-carrier-protein]
                     dehydratase"
                     /gene="fabZ"
                     /inference="ab initio prediction:AMIGene:2.0"
                     /locus_tag="RALW1v1_800015"
                     /EC_number="4.2.1.-"
                     /note="Evidence 2a : Function of homologous gene
                     experimentally demonstrated in an other organism; PubMedId
                     : 15371447, 7806516, 8910376; Product type e : enzyme"
                     /transl_table=11
     gene            133383..134198
                     /locus_tag="RALW1v1_800016"
                     /gene="lpxA"
     CDS             133383..134198
                     /function="1.6.3.3 : Lipid A"
                     /function="6.3 : Surface antigens (ECA, O antigen of LPS)"
                     /function="7.1 : Cytoplasm"
                     /product="UDP-N-acetylglucosamine acetyltransferase"
                     /gene="lpxA"
                     /inference="ab initio prediction:AMIGene:2.0"
                     /locus_tag="RALW1v1_800016"
                     /EC_number="2.3.1.129"
                     /note="Evidence 2a : Function of homologous gene
                     experimentally demonstrated in an other organism; PubMedId
                     : 14651342, 3277952; Product type e : enzyme"
                     /transl_table=11
     gene            134195..135367
                     /locus_tag="RALW1v1_800017"
                     /gene="lpxB"
     CDS             134195..135367
                     /function="1.6.3.3 : Lipid A"
                     /function="6.1 : Membrane"
                     /function="6.3 : Surface antigens (ECA, O antigen of LPS)"
                     /function="7.1 : Cytoplasm"
                     /product="Lipid-A-disaccharide synthase"
                     /gene="lpxB"
                     /inference="ab initio prediction:AMIGene:2.0"
                     /locus_tag="RALW1v1_800017"
                     /EC_number="2.4.1.182"
                     /note="Evidence 2a : Function of homologous gene
                     experimentally demonstrated in an other organism; PubMedId
                     : 2824445, 3531165; Product type e : enzyme"
                     /transl_table=11
     gene            135373..136083
                     /locus_tag="RALW1v1_800018"
                     /gene="rnhB"
     CDS             135373..136083
                     /product="Ribonuclease HII (RNase HII)"
                     /gene="rnhB"
                     /inference="ab initio prediction:AMIGene:2.0"
                     /locus_tag="RALW1v1_800018"
                     /EC_number="3.1.26.4"
                     /note="Evidence 2a : Function of homologous gene
                     experimentally demonstrated in an other organism; PubMedId
                     : 2172991; Product type e : enzyme"
                     /transl_table=11
     gene            136111..136890
                     /locus_tag="RALW1v1_800019"
     CDS             136111..136890
                     /function="2.2.3 : RNA modification"
                     /product="putative tRNA/rRNA methyltransferase, SpoU like"
                     /inference="ab initio prediction:AMIGene:2.0"
                     /locus_tag="RALW1v1_800019"
                     /EC_number="2.1.1.-"
                     /note="Evidence 3 : Function proposed based on presence of
                     conserved amino acid motif, structural feature or limited
                     homology; Product type pe : putative enzyme"
                     /transl_table=11
     gene            137030..137905
                     /locus_tag="RALW1v1_800020"
     CDS             137030..137905
                     /note="Evidence 4 : Homologs of previously reported genes
                     of unknown function"
                     /locus_tag="RALW1v1_800020"
                     /inference="ab initio prediction:AMIGene:2.0"
                     /product="conserved protein of unknown function"
                     /transl_table=11
     gene            137923..139722
                     /locus_tag="RALW1v1_800021"
     CDS             137923..139722
                     /product="putative oxidoreductase ephD"
                     /inference="ab initio prediction:AMIGene:2.0"
                     /locus_tag="RALW1v1_800021"
                     /transl_table=11
                     /note="Evidence 3 : Function proposed based on presence of
                     conserved amino acid motif, structural feature or limited
                     homology; Product type pe : putative enzyme"
                     /EC_number="1.-.-.-"
     gene            139759..140655
                     /locus_tag="RALW1v1_800022"
     CDS             139759..140655
                     /note="Evidence 4 : Homologs of previously reported genes
                     of unknown function"
                     /locus_tag="RALW1v1_800022"
                     /inference="ab initio prediction:AMIGene:2.0"
                     /product="conserved protein of unknown function"
                     /transl_table=11
     gene            complement(140722..141561)
                     /locus_tag="RALW1v1_800023"
     CDS             complement(140722..141561)
                     /product="Putative phosphotransferase"
                     /inference="ab initio prediction:AMIGene:2.0"
                     /locus_tag="RALW1v1_800023"
                     /transl_table=11
                     /note="Evidence 3 : Function proposed based on presence of
                     conserved amino acid motif, structural feature or limited
                     homology; Product type pe : putative enzyme"
                     /EC_number="2.7.-.-"
     gene            141762..144149
                     /locus_tag="RALW1v1_800024"
                     /gene="ppsA"
     CDS             141762..144149
                     /function="1.7.8 : Gluconeogenesis"
                     /product="Phosphoenolpyruvate synthase. Pyruvate,water
                     dikinase"
                     /gene="ppsA"
                     /inference="ab initio prediction:AMIGene:2.0"
                     /locus_tag="RALW1v1_800024"
                     /EC_number="2.7.9.2"
                     /note="Evidence 2a : Function of homologous gene
                     experimentally demonstrated in an other organism; PubMedId
                     : 1310524; Product type e : enzyme"
                     /transl_table=11
     gene            144297..144725
                     /locus_tag="RALW1v1_800025"
     CDS             144297..144725
                     /note="Evidence 4 : Homologs of previously reported genes
                     of unknown function"
                     /locus_tag="RALW1v1_800025"
                     /inference="ab initio prediction:AMIGene:2.0"
                     /product="conserved protein of unknown function"
                     /transl_table=11
     gene            144750..145676
                     /locus_tag="RALW1v1_800026"
     CDS             144750..145676
                     /function="6.1 : Membrane"
                     /locus_tag="RALW1v1_800026"
                     /inference="ab initio prediction:AMIGene:2.0"
                     /product="putative stomatin-like protein 2"
                     /transl_table=11
                     /note="Evidence 3 : Function proposed based on presence of
                     conserved amino acid motif, structural feature or limited
                     homology; Product type pm : putative membrane component"
     gene            complement(145696..146142)
                     /locus_tag="RALW1v1_800027"
                     /gene="smpB"
     CDS             complement(145696..146142)
                     /function="2.2 : RNA related"
                     /function="2.2.6 : rRNA, stable RNA"
                     /function="3.1.3 : Posttranscriptional"
                     /locus_tag="RALW1v1_800027"
                     /inference="ab initio prediction:AMIGene:2.0"
                     /product="RNA-binding protein, component of the SsrA
                     quality-control system"
                     /transl_table=11
                     /note="Evidence 2a : Function of homologous gene
                     experimentally demonstrated in an other organism; PubMedId
                     : 10393194, 12102625; Product type f : factor"
                     /gene="smpB"
     gene            146264..146701
                     /locus_tag="RALW1v1_800028"
     CDS             146264..146701
                     /note="Evidence 4 : Homologs of previously reported genes
                     of unknown function"
                     /locus_tag="RALW1v1_800028"
                     /inference="ab initio prediction:AMIGene:2.0"
                     /product="conserved protein of unknown function, putative
                     Oligoketide cyclase/lipid transport protein"
                     /transl_table=11
     gene            146688..147044
                     /locus_tag="RALW1v1_800029"
     CDS             146688..147044
                     /note="Evidence 4 : Homologs of previously reported genes
                     of unknown function"
                     /locus_tag="RALW1v1_800029"
                     /inference="ab initio prediction:AMIGene:2.0"
                     /product="conserved protein of unknown function, UPF0125"
                     /transl_table=11
     gene            complement(147050..147589)
                     /locus_tag="RALW1v1_800030"
     CDS             complement(147050..147589)
                     /note="Evidence 4 : Homologs of previously reported genes
                     of unknown function"
                     /locus_tag="RALW1v1_800030"
                     /inference="ab initio prediction:AMIGene:2.0"
                     /product="conserved exported protein of unknown function"
                     /transl_table=11
     gene            complement(147745..148677)
                     /locus_tag="RALW1v1_800031"
     CDS             complement(147745..148677)
                     /note="Evidence 4 : Homologs of previously reported genes
                     of unknown function"
                     /locus_tag="RALW1v1_800031"
                     /inference="ab initio prediction:AMIGene:2.0"
                     /product="conserved membrane protein of unknown function"
                     /transl_table=11
     gene            148819..150282
                     /locus_tag="RALW1v1_800032"
                     /gene="guaB"
     CDS             148819..150282
                     /function="1.5.2.1 : Purine biosynthesis"
                     /function="1.7.33 : Nucleotide and nucleoside conversions"
                     /function="7.1 : Cytoplasm"
                     /product="inosine-5'-monophosphate dehydrogenase
                     oxidoreductase"
                     /gene="guaB"
                     /inference="ab initio prediction:AMIGene:2.0"
                     /locus_tag="RALW1v1_800032"
                     /EC_number="1.1.1.205"
                     /note="Evidence 2a : Function of homologous gene
                     experimentally demonstrated in an other organism; PubMedId
                     : 11059489, 1736096, 2860637; Product type e : enzyme"
                     /transl_table=11
     gene            150407..150982
                     /locus_tag="RALW1v1_800033"
     CDS             150407..150982
                     /note="Evidence 4 : Homologs of previously reported genes
                     of unknown function"
                     /locus_tag="RALW1v1_800033"
                     /inference="ab initio prediction:AMIGene:2.0"
                     /product="conserved membrane protein of unknown function"
                     /transl_table=11
     gene            150933..152576
                     /locus_tag="RALW1v1_800034"
                     /gene="guaA"
     CDS             150933..152576
                     /function="1.5.2.1 : Purine biosynthesis"
                     /function="1.7.33 : Nucleotide and nucleoside conversions"
                     /function="7.1 : Cytoplasm"
                     /product="GMP synthetase"
                     /gene="guaA"
                     /inference="ab initio prediction:AMIGene:2.0"
                     /locus_tag="RALW1v1_800034"
                     /EC_number="6.3.5.2"
                     /note="Evidence 2a : Function of homologous gene
                     experimentally demonstrated in an other organism; PubMedId
                     : 3894345; Product type e : enzyme"
                     /transl_table=11
     gene            complement(152891..153250)
                     /locus_tag="RALW1v1_810001"
     CDS             complement(152891..153250)
                     /note="Evidence 4 : Homologs of previously reported genes
                     of unknown function"
                     /locus_tag="RALW1v1_810001"
                     /inference="ab initio prediction:AMIGene:2.0"
                     /product="conserved exported protein of unknown function"
                     /transl_table=11
     gene            153727..154074
                     /locus_tag="RALW1v1_810002"
     CDS             153727..154074
                     /note="Evidence 4 : Homologs of previously reported genes
                     of unknown function"
                     /locus_tag="RALW1v1_810002"
                     /inference="ab initio prediction:AMIGene:2.0"
                     /product="conserved protein of unknown function"
                     /transl_table=11
     gene            154032..155225
                     /locus_tag="RALW1v1_810003"
     CDS             154032..155225
                     /note="Evidence 3 : Function proposed based on presence of
                     conserved amino acid motif, structural feature or limited
                     homology; Product type pe : putative enzyme"
                     /locus_tag="RALW1v1_810003"
                     /inference="ab initio prediction:AMIGene:2.0"
                     /product="putative peptidase"
                     /transl_table=11
     gene            155222..160723
                     /locus_tag="RALW1v1_810004"
     CDS             155222..160723
                     /note="Evidence 3 : Function proposed based on presence of
                     conserved amino acid motif, structural feature or limited
                     homology; Product type pe : putative enzyme"
                     /locus_tag="RALW1v1_810004"
                     /inference="ab initio prediction:AMIGene:2.0"
                     /product="putative DNA helicase"
                     /transl_table=11
     gene            160959..166796
                     /locus_tag="RALW1v1_810005"
                     /gene="uvrA"
     CDS             160959..166796
                     /function="4.3.A.1.a : ATP binding component"
                     /function="5.6.1 : Radiation"
                     /function="5.8 : SOS response"
                     /function="2.1.4 : DNA repair"
                     /locus_tag="RALW1v1_810005"
                     /inference="ab initio prediction:AMIGene:2.0"
                     /product="Excinuclease ABC, A subunit"
                     /transl_table=11
                     /note="Evidence 2a : Function of homologous gene
                     experimentally demonstrated in an other organism; PubMedId
                     : 9370272; Product type t : transporter"
                     /gene="uvrA"
     gene            complement(166938..167612)
                     /locus_tag="RALW1v1_810006"
     CDS             complement(166938..167612)
                     /product="putative peptidase S54, rhomboid family"
                     /inference="ab initio prediction:AMIGene:2.0"
                     /locus_tag="RALW1v1_810006"
                     /transl_table=11
                     /note="Evidence 3 : Function proposed based on presence of
                     conserved amino acid motif, structural feature or limited
                     homology; Product type pe : putative enzyme"
                     /EC_number="3.4.21.105"
     gene            complement(168007..169710)
                     /locus_tag="RALW1v1_810007"
     CDS             complement(168007..169710)
                     /note="Evidence 3 : Function proposed based on presence of
                     conserved amino acid motif, structural feature or limited
                     homology; PubMedId : 8634478; Product type ph : phenotype"
                     /locus_tag="RALW1v1_810007"
                     /inference="ab initio prediction:AMIGene:2.0"
                     /product="putative tek-related protein"
                     /transl_table=11
     gene            complement(169855..170973)
                     /locus_tag="RALW1v1_810008"
     CDS             complement(169855..170973)
                     /note="Evidence 4 : Homologs of previously reported genes
                     of unknown function"
                     /locus_tag="RALW1v1_810008"
                     /inference="ab initio prediction:AMIGene:2.0"
                     /product="conserved exported protein of unknown function"
                     /transl_table=11
     gene            complement(171107..172816)
                     /locus_tag="RALW1v1_810009"
                     /gene="tek"
     CDS             complement(171107..172816)
                     /locus_tag="RALW1v1_810009"
                     /inference="ab initio prediction:AMIGene:2.0"
                     /product="membrane associated precursor, exported and
                     processed into extracellular protein EXP"
                     /transl_table=11
                     /note="Evidence 1b : Function experimentally demonstrated
                     in the studied species; PubMedId : 8634478; Product type ph
                     : phenotype"
                     /gene="tek"
     gene            complement(172976..173899)
                     /locus_tag="RALW1v1_810010"
                     /gene="xpsR"
     CDS             complement(172976..173899)
                     /locus_tag="RALW1v1_810010"
                     /inference="ab initio prediction:AMIGene:2.0"
                     /product="transcription regulator xpsr"
                     /transl_table=11
                     /note="Evidence 1b : Function experimentally demonstrated
                     in the studied species; PubMedId : 11073909, 7868600;
                     Product type r : regulator"
                     /gene="xpsR"
     gene            174605..176611
                     /locus_tag="RALW1v1_810011"
     CDS             174605..176611
                     /product="putative dTDP-glucose-4,6-dehydratase/UDP-glucose
                     4-epimerase, putative polysaccharide biosynthesis protein
                     CapD"
                     /inference="ab initio prediction:AMIGene:2.0"
                     /locus_tag="RALW1v1_810011"
                     /transl_table=11
                     /note="Evidence 3 : Function proposed based on presence of
                     conserved amino acid motif, structural feature or limited
                     homology; Product type pe : putative enzyme"
                     /EC_number="4.2.1.46"
     gene            complement(176636..177259)
                     /locus_tag="RALW1v1_810012"
     CDS             complement(176636..177259)
                     /note="Evidence 4 : Homologs of previously reported genes
                     of unknown function"
                     /locus_tag="RALW1v1_810012"
                     /inference="ab initio prediction:AMIGene:2.0"
                     /product="conserved membrane protein of unknown function"
                     /transl_table=11
     gene            complement(177402..178589)
                     /locus_tag="RALW1v1_810013"
     CDS             complement(177402..178589)
                     /product="putative eps aminotransferase protein"
                     /inference="ab initio prediction:AMIGene:2.0"
                     /locus_tag="RALW1v1_810013"
                     /transl_table=11
                     /note="Evidence 3 : Function proposed based on presence of
                     conserved amino acid motif, structural feature or limited
                     homology; Product type pe : putative enzyme"
                     /EC_number="2.6.1.-"
     gene            complement(178607..179254)
                     /locus_tag="RALW1v1_810014"
     CDS             complement(178607..179254)
                     /product="putative acetyltransferase"
                     /inference="ab initio prediction:AMIGene:2.0"
                     /locus_tag="RALW1v1_810014"
                     /transl_table=11
                     /note="Evidence 3 : Function proposed based on presence of
                     conserved amino acid motif, structural feature or limited
                     homology; Product type pe : putative enzyme"
                     /EC_number="2.3.1.-"
     gene            complement(179258..179869)
                     /locus_tag="RALW1v1_810015"
     CDS             complement(179258..179869)
                     /product="putative sugar transferase"
                     /inference="ab initio prediction:AMIGene:2.0"
                     /locus_tag="RALW1v1_810015"
                     /transl_table=11
                     /note="Evidence 3 : Function proposed based on presence of
                     conserved amino acid motif, structural feature or limited
                     homology; Product type pe : putative enzyme"
                     /EC_number="2.4.-.-"
     gene            complement(179906..181159)
                     /locus_tag="RALW1v1_810016"
     CDS             complement(179906..181159)
                     /product="putative glycosyltransferase"
                     /inference="ab initio prediction:AMIGene:2.0"
                     /locus_tag="RALW1v1_810016"
                     /transl_table=11
                     /note="Evidence 3 : Function proposed based on presence of
                     conserved amino acid motif, structural feature or limited
                     homology; Product type pe : putative enzyme"
                     /EC_number="2.4.-.-"
     gene            complement(181156..182991)
                     /locus_tag="RALW1v1_810017"
     CDS             complement(181156..182991)
                     /note="Evidence 4 : Homologs of previously reported genes
                     of unknown function"
                     /locus_tag="RALW1v1_810017"
                     /inference="ab initio prediction:AMIGene:2.0"
                     /product="conserved hypothethical protein, heparinase
                     II/III-like domain"
                     /transl_table=11
     gene            complement(182988..185129)
                     /locus_tag="RALW1v1_810018"
     CDS             complement(182988..185129)
                     /product="putative dehydrogenase"
                     /inference="ab initio prediction:AMIGene:2.0"
                     /locus_tag="RALW1v1_810018"
                     /transl_table=11
                     /note="Evidence 3 : Function proposed based on presence of
                     conserved amino acid motif, structural feature or limited
                     homology; Product type pe : putative enzyme"
                     /EC_number="1.1.1.-"
     gene            complement(185132..185644)
                     /locus_tag="RALW1v1_810019"
     CDS             complement(185132..185644)
                     /product="putative acetyltransferase, trimeric LpxA-like
                     domain"
                     /inference="ab initio prediction:AMIGene:2.0"
                     /locus_tag="RALW1v1_810019"
                     /transl_table=11
                     /note="Evidence 3 : Function proposed based on presence of
                     conserved amino acid motif, structural feature or limited
                     homology; Product type pe : putative enzyme"
                     /EC_number="2.3.1.-"
     gene            complement(185641..186804)
                     /locus_tag="RALW1v1_810020"
     CDS             complement(185641..186804)
                     /product="putative glycosyltransferase, group 1"
                     /inference="ab initio prediction:AMIGene:2.0"
                     /locus_tag="RALW1v1_810020"
                     /transl_table=11
                     /note="Evidence 3 : Function proposed based on presence of
                     conserved amino acid motif, structural feature or limited
                     homology; Product type pe : putative enzyme"
                     /EC_number="2.-.-.-"
     gene            complement(186880..188136)
                     /locus_tag="RALW1v1_810021"
                     /gene="epsF"
     CDS             complement(186880..188136)
                     /locus_tag="RALW1v1_810021"
                     /inference="ab initio prediction:AMIGene:2.0"
                     /product="EPS I polysaccharide export inner membrane
                     protein epsF"
                     /transl_table=11
                     /note="Evidence 1b : Function experimentally demonstrated
                     in the studied species; PubMedId : 7476194; Product type t
                     : transporter"
                     /gene="epsF"
     gene            complement(188215..189525)
                     /locus_tag="RALW1v1_810022"
                     /gene="epsE"
     CDS             complement(188215..189525)
                     /locus_tag="RALW1v1_810022"
                     /inference="ab initio prediction:AMIGene:2.0"
                     /product="EPS I polysaccharide export inner membrane
                     protein epsE"
                     /transl_table=11
                     /note="Evidence 1b : Function experimentally demonstrated
                     in the studied species; PubMedId : 7476194; Product type t
                     : transporter"
                     /gene="epsE"
     gene            complement(189538..190809)
                     /locus_tag="RALW1v1_810023"
                     /gene="epsD"
     CDS             complement(189538..190809)
                     /product="NDP-N-acetyl-D-galactosaminuronic acid
                     dehydrogenase"
                     /gene="epsD"
                     /inference="ab initio prediction:AMIGene:2.0"
                     /locus_tag="RALW1v1_810023"
                     /EC_number="1.1.1.-"
                     /note="Evidence 1b : Function experimentally demonstrated
                     in the studied species; PubMedId : 7476194; Product type e
                     : enzyme"
                     /transl_table=11
     gene            complement(190846..191973)
                     /locus_tag="RALW1v1_810024"
                     /gene="epsC"
     CDS             complement(190846..191973)
                     /product="UDP-N-acetylglucosamine 2-epimerase"
                     /gene="epsC"
                     /inference="ab initio prediction:AMIGene:2.0"
                     /locus_tag="RALW1v1_810024"
                     /EC_number="5.1.3.14"
                     /note="Evidence 1b : Function experimentally demonstrated
                     in the studied species; PubMedId : 7476194; Product type e
                     : enzyme"
                     /transl_table=11
     gene            complement(192180..194432)
                     /locus_tag="RALW1v1_810025"
                     /gene="epsB"
     CDS             complement(192180..194432)
                     /product="tyrosine-protein kinase epsB (EPS I
                     polysaccharide export protein epsB)"
                     /gene="epsB"
                     /inference="ab initio prediction:AMIGene:2.0"
                     /locus_tag="RALW1v1_810025"
                     /EC_number="2.7.10.2"
                     /note="Evidence 2a : Function of homologous gene
                     experimentally demonstrated in an other organism; PubMedId
                     : 7476194; Product type e : enzyme"
                     /transl_table=11
     gene            complement(194470..194907)
                     /locus_tag="RALW1v1_810026"
                     /gene="epsP"
     CDS             complement(194470..194907)
                     /product="low molecular weight protein-tyrosine-phosphatase
                     epsP"
                     /gene="epsP"
                     /inference="ab initio prediction:AMIGene:2.0"
                     /locus_tag="RALW1v1_810026"
                     /EC_number="3.1.3.48"
                     /note="Evidence 1b : Function experimentally demonstrated
                     in the studied species; PubMedId : 7476194; Product type e
                     : enzyme"
                     /transl_table=11
     gene            complement(194904..196037)
                     /locus_tag="RALW1v1_810027"
                     /gene="epsA"
     CDS             complement(194904..196037)
                     /function="4.9.A.1 : The Polysaccharide Transporter (PST)
                     Family"
                     /function="6.1 : Membrane"
                     /locus_tag="RALW1v1_810027"
                     /inference="ab initio prediction:AMIGene:2.0"
                     /product="EPS I polysaccharide export outer membrane
                     protein epsA precursor"
                     /transl_table=11
                     /note="Evidence 2a : Function of homologous gene
                     experimentally demonstrated in an other organism; PubMedId
                     : 7476194; Product type t : transporter"
                     /gene="epsA"
     gene            complement(196575..197015)
                     /locus_tag="RALW1v1_810028"
     CDS             complement(196575..197015)
                     /note="Evidence 5 : No homology to any previously reported
                     sequences"
                     /locus_tag="RALW1v1_810028"
                     /inference="ab initio prediction:AMIGene:2.0"
                     /product="protein of unknown function"
                     /transl_table=11
     gene            complement(196868..197215)
                     /locus_tag="RALW1v1_810029"
     CDS             complement(196868..197215)
                     /note="Evidence 4 : Homologs of previously reported genes
                     of unknown function"
                     /locus_tag="RALW1v1_810029"
                     /inference="ab initio prediction:AMIGene:2.0"
                     /product="conserved protein of unknown function"
                     /transl_table=11
     gene            197568..198779
                     /locus_tag="RALW1v1_810030"
                     /gene="ripAY"
     CDS             197568..198779
                     /locus_tag="RALW1v1_810030"
                     /inference="ab initio prediction:AMIGene:2.0"
                     /product="putative type III effector protein"
                     /transl_table=11
                     /note="Evidence 3 : Function proposed based on presence of
                     conserved amino acid motif, structural feature or limited
                     homology; Product type ph : phenotype"
                     /gene="ripAY"
     gene            complement(199063..199245)
                     /locus_tag="RALW1v1_810031"
     CDS             complement(199063..199245)
                     /note="Evidence 5 : No homology to any previously reported
                     sequences"
                     /locus_tag="RALW1v1_810031"
                     /inference="ab initio prediction:AMIGene:2.0"
                     /product="protein of unknown function"
                     /transl_table=11
     gene            199577..200458
                     /locus_tag="RALW1v1_810032"
     CDS             199577..200458
                     /note="Evidence 3 : Function proposed based on presence of
                     conserved amino acid motif, structural feature or limited
                     homology; Product type pr : putative regulator"
                     /locus_tag="RALW1v1_810032"
                     /inference="ab initio prediction:AMIGene:2.0"
                     /product="putative transcription regulator protein,
                     response regulator receiver"
                     /transl_table=11
     gene            200710..201024
                     /locus_tag="RALW1v1_810033"
     CDS             200710..201024
                     /note="Evidence 4 : Homologs of previously reported genes
                     of unknown function"
                     /locus_tag="RALW1v1_810033"
                     /inference="ab initio prediction:AMIGene:2.0"
                     /product="conserved protein of unknown function"
                     /transl_table=11
     gene            201065..201217
                     /locus_tag="RALW1v1_810034"
     CDS             201065..201217
                     /note="Evidence 4 : Homologs of previously reported genes
                     of unknown function"
                     /locus_tag="RALW1v1_810034"
                     /inference="ab initio prediction:AMIGene:2.0"
                     /product="conserved protein of unknown function"
                     /transl_table=11
     gene            201281..201796
                     /locus_tag="RALW1v1_810035"
     CDS             201281..201796
                     /note="Evidence 5 : No homology to any previously reported
                     sequences"
                     /locus_tag="RALW1v1_810035"
                     /inference="ab initio prediction:AMIGene:2.0"
                     /product="protein of unknown function"
                     /transl_table=11
     gene            201893..202219
                     /locus_tag="RALW1v1_810036"
     CDS             201893..202219
                     /note="Evidence 5 : No homology to any previously reported
                     sequences"
                     /locus_tag="RALW1v1_810036"
                     /inference="ab initio prediction:AMIGene:2.0"
                     /product="protein of unknown function"
                     /transl_table=11
     gene            202242..205196
                     /locus_tag="RALW1v1_810037"
                     /gene="ripA5"
                     /pseudo
     CDS             202242..205196
                     /locus_tag="RALW1v1_810037"
                     /inference="ab initio prediction:AMIGene:2.0"
                     /pseudo
                     /product="fragment of AWR5 type III effector protein (part
                     1)"
                     /transl_table=11
                     /note="Evidence 2b : Function of strongly homologous gene;
                     Product type ph : phenotype"
                     /gene="ripA5"
     gene            205118..205924
                     /locus_tag="RALW1v1_810038"
                     /gene="ripA5"
                     /pseudo
     CDS             205118..205924
                     /locus_tag="RALW1v1_810038"
                     /inference="ab initio prediction:AMIGene:2.0"
                     /pseudo
                     /product="fragment of AWR5 type III effector protein (part
                     2)"
                     /transl_table=11
                     /note="Evidence 2b : Function of strongly homologous gene;
                     Product type ph : phenotype"
                     /gene="ripA5"
     gene            complement(206035..206658)
                     /locus_tag="RALW1v1_810039"
     CDS             complement(206035..206658)
                     /note="Evidence 3 : Function proposed based on presence of
                     conserved amino acid motif, structural feature or limited
                     homology; Product type pt : putative transporter"
                     /locus_tag="RALW1v1_810039"
                     /inference="ab initio prediction:AMIGene:2.0"
                     /product="putative amino-acid efflux transmembrane protein"
                     /transl_table=11
     gene            206731..206979
                     /locus_tag="RALW1v1_810040"
     CDS             206731..206979
                     /note="Evidence 5 : No homology to any previously reported
                     sequences"
                     /locus_tag="RALW1v1_810040"
                     /inference="ab initio prediction:AMIGene:2.0"
                     /product="protein of unknown function"
                     /transl_table=11
     gene            complement(207341..209161)
                     /locus_tag="RALW1v1_810041"
                     /gene="irp"
     CDS             complement(207341..209161)
                     /locus_tag="RALW1v1_810041"
                     /inference="ab initio prediction:AMIGene:2.0"
                     /product="permease and ATP-binding protein of
                     yersiniabactin-iron ABC transporter YbtQ"
                     /transl_table=11
                     /note="Evidence 2a : Function of homologous gene
                     experimentally demonstrated in an other organism; PubMedId
                     : 10231486, 11320115; Product type t : transporter"
                     /gene="irp"
     gene            complement(209158..210981)
                     /locus_tag="RALW1v1_810042"
                     /gene="ybtP"
     CDS             complement(209158..210981)
                     /locus_tag="RALW1v1_810042"
                     /inference="ab initio prediction:AMIGene:2.0"
                     /product="permease and ATP-binding protein of
                     yersiniabactin-iron ABC transporter"
                     /transl_table=11
                     /note="Evidence 2a : Function of homologous gene
                     experimentally demonstrated in an other organism; PubMedId
                     : 10231486; Product type t : transporter"
                     /gene="ybtP"
     gene            complement(211079..213175)
                     /locus_tag="RALW1v1_810043"
                     /gene="fyuA"
     CDS             complement(211079..213175)
                     /locus_tag="RALW1v1_810043"
                     /inference="ab initio prediction:AMIGene:2.0"
                     /product="TonB dependant receptor for the bacteriocin
                     pesticin and for the siderophore yersiniabactin (IRPC)"
                     /transl_table=11
                     /note="Evidence 2a : Function of homologous gene
                     experimentally demonstrated in an other organism; PubMedId
                     : 7896707, 7984105; Product type rc : receptor"
                     /gene="fyuA"
     gene            213477..214436
                     /locus_tag="RALW1v1_810044"
     CDS             213477..214436
                     /note="Evidence 2a : Function of homologous gene
                     experimentally demonstrated in an other organism; PubMedId
                     : 8930916; Product type r : regulator"
                     /locus_tag="RALW1v1_810044"
                     /inference="ab initio prediction:AMIGene:2.0"
                     /product="AraC type regulator of yersiniabactin gene
                     cluster (HPI)"
                     /transl_table=11
     gene            214774..215217
                     /locus_tag="RALW1v1_810045"
     CDS             214774..215217
                     /note="Evidence 4 : Homologs of previously reported genes
                     of unknown function"
                     /locus_tag="RALW1v1_810045"
                     /inference="ab initio prediction:AMIGene:2.0"
                     /product="conserved protein of unknown function"
                     /transl_table=11
     gene            215051..220507
                     /locus_tag="RALW1v1_810046"
                     /gene="irp"
     CDS             215051..220507
                     /locus_tag="RALW1v1_810046"
                     /inference="ab initio prediction:AMIGene:2.0"
                     /product="High-molecular-weight nonribosomal
                     peptide/polyketide synthetase 2 (HMWP2)"
                     /transl_table=11
                     /note="Evidence 2a : Function of homologous gene
                     experimentally demonstrated in an other organism; PubMedId
                     : 11927258, 15582399, 15719346, 8366034, 9709002; Product
                     type e : enzyme"
                     /gene="irp"
     gene            220622..221632
                     /locus_tag="RALW1v1_820001"
     CDS             220622..221632
                     /locus_tag="RALW1v1_820001"
                     /inference="ab initio prediction:AMIGene:2.0"
                     /product="Glutathione-regulated potassium-efflux system
                     antiporter (fragment)"
                     /transl_table=11
     gene            complement(221654..222091)
                     /locus_tag="RALW1v1_820002"
     CDS             complement(221654..222091)
                     /note="Evidence 4 : Homologs of previously reported genes
                     of unknown function"
                     /locus_tag="RALW1v1_820002"
                     /inference="ab initio prediction:AMIGene:2.0"
                     /product="conserved exported protein of unknown function"
                     /transl_table=11
     gene            221754..221870
                     /locus_tag="RALW1v1_820003"
     CDS             221754..221870
                     /note="Evidence 5 : No homology to any previously reported
                     sequences"
                     /locus_tag="RALW1v1_820003"
                     /inference="ab initio prediction:AMIGene:2.0"
                     /product="protein of unknown function"
                     /transl_table=11
     gene            221985..222350
                     /locus_tag="RALW1v1_820004"
     CDS             221985..222350
                     /note="Evidence 4 : Homologs of previously reported genes
                     of unknown function"
                     /locus_tag="RALW1v1_820004"
                     /inference="ab initio prediction:AMIGene:2.0"
                     /product="conserved protein of unknown function"
                     /transl_table=11
     gene            222369..222437
                     /locus_tag="RALW1v1_820005"
     CDS             222369..222437
                     /note="Evidence 4 : Homologs of previously reported genes
                     of unknown function"
                     /locus_tag="RALW1v1_820005"
                     /inference="ab initio prediction:AMIGene:2.0"
                     /product="conserved protein of unknown function"
                     /transl_table=11
     gene            complement(222655..223530)
                     /locus_tag="RALW1v1_820006"
     CDS             complement(222655..223530)
                     /note="Evidence 4 : Homologs of previously reported genes
                     of unknown function"
                     /locus_tag="RALW1v1_820006"
                     /inference="ab initio prediction:AMIGene:2.0"
                     /product="conserved protein of unknown function"
                     /transl_table=11
     gene            223646..224956
                     /locus_tag="RALW1v1_820007"
                     /gene="cgp"
     CDS             223646..224956
                     /product="Carboxypeptidase G2 precursor"
                     /gene="cgp"
                     /inference="ab initio prediction:AMIGene:2.0"
                     /locus_tag="RALW1v1_820007"
                     /EC_number="3.4.17.11"
                     /note="Evidence 2a : Function of homologous gene
                     experimentally demonstrated in an other organism; PubMedId
                     : 3838935, 6396165, 9083113; Product type e : enzyme"
                     /transl_table=11
     gene            complement(225163..225444)
                     /locus_tag="RALW1v1_820008"
     CDS             complement(225163..225444)
                     /note="Evidence 4 : Homologs of previously reported genes
                     of unknown function"
                     /locus_tag="RALW1v1_820008"
                     /inference="ab initio prediction:AMIGene:2.0"
                     /product="conserved exported protein of unknown function"
                     /transl_table=11
     gene            225934..227064
                     /locus_tag="RALW1v1_820009"
     CDS             225934..227064
                     /function="4.1.B : Beta barrel porins (The Outer Membrane
                     Porin (OMP) Functional Superfamily)"
                     /locus_tag="RALW1v1_820009"
                     /inference="ab initio prediction:AMIGene:2.0"
                     /product="Outer membrane porin protein"
                     /transl_table=11
                     /note="Evidence 2b : Function of strongly homologous gene;
                     Product type t : transporter"
     gene            227195..228220
                     /locus_tag="RALW1v1_820010"
     CDS             227195..228220
                     /note="Evidence 4 : Homologs of previously reported genes
                     of unknown function"
                     /locus_tag="RALW1v1_820010"
                     /inference="ab initio prediction:AMIGene:2.0"
                     /product="conserved protein of unknown function, Bug
                     domain"
                     /transl_table=11
     gene            complement(228224..228928)
                     /locus_tag="RALW1v1_820011"
                     /gene="kdpE"
     CDS             complement(228224..228928)
                     /function="2.2.2 : Transcription related"
                     /function="3.1.2.2 : Activator"
                     /function="3.1.2.4.3 : Two-component regulatory systems
                     (external signal)"
                     /function="3.3.1 : Operon (regulation of one operon)"
                     /function="7.1 : Cytoplasm"
                     /locus_tag="RALW1v1_820011"
                     /inference="ab initio prediction:AMIGene:2.0"
                     /product="response regulator (OmpR family) in two-component
                     regulatory system with KdpD, regulation of potassium
                     translocation"
                     /transl_table=11
                     /note="Evidence 2a : Function of homologous gene
                     experimentally demonstrated in an other organism; PubMedId
                     : 1532388, 9858692; Product type r : regulator"
                     /gene="kdpE"
     gene            complement(229008..229319)
                     /locus_tag="RALW1v1_820012"
                     /gene="hip"
     CDS             complement(229008..229319)
                     /locus_tag="RALW1v1_820012"
                     /inference="ab initio prediction:AMIGene:2.0"
                     /product="High-potential iron-sulfur protein precursor"
                     /transl_table=11
                     /note="Evidence 2a : Function of homologous gene
                     experimentally demonstrated in an other organism; PubMedId
                     : 9119002; Product type cp : cell process"
                     /gene="hip"
     gene            229598..230185
                     /locus_tag="RALW1v1_820013"
     CDS             229598..230185
                     /note="Evidence 4 : Homologs of previously reported genes
                     of unknown function"
                     /locus_tag="RALW1v1_820013"
                     /inference="ab initio prediction:AMIGene:2.0"
                     /product="conserved protein of unknown function"
                     /transl_table=11
     gene            230611..231042
                     /locus_tag="RALW1v1_820014"
     CDS             230611..231042
                     /note="Evidence 4 : Homologs of previously reported genes
                     of unknown function"
                     /locus_tag="RALW1v1_820014"
                     /inference="ab initio prediction:AMIGene:2.0"
                     /product="conserved protein of unknown function"
                     /transl_table=11
     gene            complement(231573..231809)
                     /locus_tag="RALW1v1_820015"
     CDS             complement(231573..231809)
                     /note="Evidence 5 : No homology to any previously reported
                     sequences"
                     /locus_tag="RALW1v1_820015"
                     /inference="ab initio prediction:AMIGene:2.0"
                     /product="protein of unknown function"
                     /transl_table=11
     gene            232148..232321
                     /locus_tag="RALW1v1_820016"
     CDS             232148..232321
                     /note="Evidence 4 : Homologs of previously reported genes
                     of unknown function"
                     /locus_tag="RALW1v1_820016"
                     /inference="ab initio prediction:AMIGene:2.0"
                     /product="conserved protein of unknown function"
                     /transl_table=11
     gene            232423..232680
                     /locus_tag="RALW1v1_820017"
     CDS             232423..232680
                     /note="Evidence 4 : Homologs of previously reported genes
                     of unknown function"
                     /locus_tag="RALW1v1_820017"
                     /inference="ab initio prediction:AMIGene:2.0"
                     /product="conserved protein of unknown function"
                     /transl_table=11
     gene            232665..233609
                     /locus_tag="RALW1v1_820018"
     CDS             232665..233609
                     /note="Evidence 4 : Homologs of previously reported genes
                     of unknown function"
                     /locus_tag="RALW1v1_820018"
                     /inference="ab initio prediction:AMIGene:2.0"
                     /product="conserved protein of unknown function"
                     /transl_table=11
     gene            233596..233943
                     /locus_tag="RALW1v1_820019"
     CDS             233596..233943
                     /note="Evidence 4 : Homologs of previously reported genes
                     of unknown function"
                     /locus_tag="RALW1v1_820019"
                     /inference="ab initio prediction:AMIGene:2.0"
                     /product="conserved protein of unknown function"
                     /transl_table=11
     gene            complement(234013..234088)
                     /locus_tag="RALW1v1_tRNA43"
     tRNA            complement(234013..234088)
                     /locus_tag="RALW1v1_tRNA43"
                     /inference="profile:tRNAscan:1.23"
                     /product="Arg tRNA"
     gene            234435..235319
                     /locus_tag="RALW1v1_820020"
     CDS             234435..235319
                     /function="1.4 : Energy production/transport"
                     /locus_tag="RALW1v1_820020"
                     /inference="ab initio prediction:AMIGene:2.0"
                     /product="putative membrane bound protein, weak cytochrome
                     c domains"
                     /transl_table=11
                     /note="Evidence 3 : Function proposed based on presence of
                     conserved amino acid motif, structural feature or limited
                     homology; Product type pc : putative carrier"
     gene            235495..235908
                     /locus_tag="RALW1v1_820021"
     CDS             235495..235908
                     /note="Evidence 4 : Homologs of previously reported genes
                     of unknown function"
                     /locus_tag="RALW1v1_820021"
                     /inference="ab initio prediction:AMIGene:2.0"
                     /product="conserved exported protein of unknown function"
                     /transl_table=11
     gene            complement(235931..236998)
                     /locus_tag="RALW1v1_820022"
     CDS             complement(235931..236998)
                     /note="Evidence 4 : Homologs of previously reported genes
                     of unknown function"
                     /locus_tag="RALW1v1_820022"
                     /inference="ab initio prediction:AMIGene:2.0"
                     /product="conserved exported protein of unknown function"
                     /transl_table=11
     gene            complement(236995..238134)
                     /locus_tag="RALW1v1_820023"
     CDS             complement(236995..238134)
                     /note="Evidence 4 : Homologs of previously reported genes
                     of unknown function"
                     /locus_tag="RALW1v1_820023"
                     /inference="ab initio prediction:AMIGene:2.0"
                     /product="conserved exported protein of unknown function"
                     /transl_table=11
     gene            238217..239044
                     /locus_tag="RALW1v1_820024"
     CDS             238217..239044
                     /function="3.1.2 : Transcriptional level"
                     /locus_tag="RALW1v1_820024"
                     /inference="ab initio prediction:AMIGene:2.0"
                     /product="putative transcriptional regulator, MerR family"
                     /transl_table=11
                     /note="Evidence 3 : Function proposed based on presence of
                     conserved amino acid motif, structural feature or limited
                     homology; Product type pr : putative regulator"
     gene            complement(239127..240023)
                     /locus_tag="RALW1v1_820025"
     CDS             complement(239127..240023)
                     /note="Evidence 4 : Homologs of previously reported genes
                     of unknown function"
                     /locus_tag="RALW1v1_820025"
                     /inference="ab initio prediction:AMIGene:2.0"
                     /product="conserved protein of unknown function"
                     /transl_table=11
     gene            complement(240020..241075)
                     /locus_tag="RALW1v1_820026"
     CDS             complement(240020..241075)
                     /note="Evidence 3 : Function proposed based on presence of
                     conserved amino acid motif, structural feature or limited
                     homology; Product type pe : putative enzyme"
                     /locus_tag="RALW1v1_820026"
                     /inference="ab initio prediction:AMIGene:2.0"
                     /product="putative enzyme, Alpha/beta hydrolase fold"
                     /transl_table=11
     gene            complement(241091..241981)
                     /locus_tag="RALW1v1_820027"
     CDS             complement(241091..241981)
                     /function="1.4 : Energy production/transport"
                     /product="putative Short-chain dehydrogenase/reductase SDR
                     precursor"
                     /inference="ab initio prediction:AMIGene:2.0"
                     /locus_tag="RALW1v1_820027"
                     /EC_number="1.1.1.-"
                     /note="Evidence 3 : Function proposed based on presence of
                     conserved amino acid motif, structural feature or limited
                     homology; Product type pe : putative enzyme"
                     /transl_table=11
     gene            complement(242049..243662)
                     /locus_tag="RALW1v1_820028"
                     /gene="adhF"
     CDS             complement(242049..243662)
                     /function="1 : Metabolism"
                     /product="Cyclohexanone monooxygenase, Flavin-containing
                     monooxygenase (FMO)"
                     /gene="adhF"
                     /inference="ab initio prediction:AMIGene:2.0"
                     /locus_tag="RALW1v1_820028"
                     /EC_number="1.14.13.22"
                     /note="Evidence 2b : Function of strongly homologous gene;
                     PubMedId : 12172614; Product type e : enzyme"
                     /transl_table=11
     gene            complement(243818..246817)
                     /locus_tag="RALW1v1_820029"
     CDS             complement(243818..246817)
                     /product="Sensor protein"
                     /inference="ab initio prediction:AMIGene:2.0"
                     /locus_tag="RALW1v1_820029"
                     /transl_table=11
                     /note="Evidence 2b : Function of strongly homologous gene;
                     Product type r : regulator"
                     /EC_number="2.7.13.3"
     gene            246610..247623
                     /locus_tag="RALW1v1_820030"
     CDS             246610..247623
                     /note="Evidence 5 : No homology to any previously reported
                     sequences"
                     /locus_tag="RALW1v1_820030"
                     /inference="ab initio prediction:AMIGene:2.0"
                     /product="protein of unknown function"
                     /transl_table=11
     gene            complement(246832..247500)
                     /locus_tag="RALW1v1_820031"
     CDS             complement(246832..247500)
                     /note="Evidence 3 : Function proposed based on presence of
                     conserved amino acid motif, structural feature or limited
                     homology; Product type pr : putative regulator"
                     /locus_tag="RALW1v1_820031"
                     /inference="ab initio prediction:AMIGene:2.0"
                     /product="putative two component transcriptional regulator,
                     LuxR family"
                     /transl_table=11
     gene            247693..248853
                     /locus_tag="RALW1v1_820032"
     CDS             247693..248853
                     /note="Evidence 2b : Function of strongly homologous gene;
                     Product type t : transporter"
                     /locus_tag="RALW1v1_820032"
                     /inference="ab initio prediction:AMIGene:2.0"
                     /product="cation efflux protein"
                     /transl_table=11
     gene            complement(248868..250226)
                     /locus_tag="RALW1v1_820033"
     CDS             complement(248868..250226)
                     /note="Evidence 4 : Homologs of previously reported genes
                     of unknown function"
                     /locus_tag="RALW1v1_820033"
                     /inference="ab initio prediction:AMIGene:2.0"
                     /product="conserved exported protein of unknown function"
                     /transl_table=11
     gene            250236..250559
                     /locus_tag="RALW1v1_820034"
     CDS             250236..250559
                     /note="Evidence 4 : Homologs of previously reported genes
                     of unknown function"
                     /locus_tag="RALW1v1_820034"
                     /inference="ab initio prediction:AMIGene:2.0"
                     /product="conserved exported protein of unknown function"
                     /transl_table=11
     gene            250606..250824
                     /locus_tag="RALW1v1_820035"
     CDS             250606..250824
                     /note="Evidence 4 : Homologs of previously reported genes
                     of unknown function"
                     /locus_tag="RALW1v1_820035"
                     /inference="ab initio prediction:AMIGene:2.0"
                     /product="conserved protein of unknown function"
                     /transl_table=11
     gene            251145..251570
                     /locus_tag="RALW1v1_820036"
     CDS             251145..251570
                     /note="Evidence 4 : Homologs of previously reported genes
                     of unknown function"
                     /locus_tag="RALW1v1_820036"
                     /inference="ab initio prediction:AMIGene:2.0"
                     /product="conserved protein of unknown function"
                     /transl_table=11
     gene            251654..252028
                     /locus_tag="RALW1v1_820037"
     CDS             251654..252028
                     /note="Evidence 4 : Homologs of previously reported genes
                     of unknown function"
                     /locus_tag="RALW1v1_820037"
                     /inference="ab initio prediction:AMIGene:2.0"
                     /product="conserved protein of unknown function"
                     /transl_table=11
     gene            complement(252074..252790)
                     /locus_tag="RALW1v1_820038"
                     /gene="gstL"
     CDS             complement(252074..252790)
                     /product="Glutathione s-transferase"
                     /gene="gstL"
                     /inference="ab initio prediction:AMIGene:2.0"
                     /locus_tag="RALW1v1_820038"
                     /EC_number="2.5.1.18"
                     /note="Evidence 2b : Function of strongly homologous gene;
                     PubMedId : 11327815, 9045797; Product type e : enzyme"
                     /transl_table=11
     gene            252950..254227
                     /locus_tag="RALW1v1_820039"
     CDS             252950..254227
                     /note="Evidence 2b : Function of strongly homologous gene;
                     Product type t : transporter"
                     /locus_tag="RALW1v1_820039"
                     /inference="ab initio prediction:AMIGene:2.0"
                     /product="transport protein, MFS family"
                     /transl_table=11
     gene            254317..256596
                     /locus_tag="RALW1v1_820040"
     CDS             254317..256596
                     /note="Evidence 4 : Homologs of previously reported genes
                     of unknown function"
                     /locus_tag="RALW1v1_820040"
                     /inference="ab initio prediction:AMIGene:2.0"
                     /product="conserved membrane protein of unknown function"
                     /transl_table=11
     gene            complement(256627..257361)
                     /locus_tag="RALW1v1_820041"
     CDS             complement(256627..257361)
                     /note="Evidence 4 : Homologs of previously reported genes
                     of unknown function"
                     /locus_tag="RALW1v1_820041"
                     /inference="ab initio prediction:AMIGene:2.0"
                     /product="conserved membrane protein of unknown function"
                     /transl_table=11
     gene            complement(257456..257656)
                     /locus_tag="RALW1v1_820042"
     CDS             complement(257456..257656)
                     /note="Evidence 3 : Function proposed based on presence of
                     conserved amino acid motif, structural feature or limited
                     homology; Product type pr : putative regulator"
                     /locus_tag="RALW1v1_820042"
                     /inference="ab initio prediction:AMIGene:2.0"
                     /product="Putative transcriptional regulator, XRE family
                     (fragment)"
                     /transl_table=11
     gene            complement(257747..258532)
                     /locus_tag="RALW1v1_820043"
     CDS             complement(257747..258532)
                     /note="Evidence 4 : Homologs of previously reported genes
                     of unknown function"
                     /locus_tag="RALW1v1_820043"
                     /inference="ab initio prediction:AMIGene:2.0"
                     /product="conserved exported protein of unknown function"
                     /transl_table=11
     gene            258710..259441
                     /locus_tag="RALW1v1_820044"
     CDS             258710..259441
                     /note="Evidence 2b : Function of strongly homologous gene;
                     Product type pr : putative regulator"
                     /locus_tag="RALW1v1_820044"
                     /inference="ab initio prediction:AMIGene:2.0"
                     /product="Transcriptional regulatory protein"
                     /transl_table=11
     gene            259448..260593
                     /locus_tag="RALW1v1_820045"
     CDS             259448..260593
                     /product="Histidine kinase, sensor protein"
                     /inference="ab initio prediction:AMIGene:2.0"
                     /locus_tag="RALW1v1_820045"
                     /transl_table=11
                     /note="Evidence 2b : Function of strongly homologous gene;
                     Product type r : regulator"
                     /EC_number="2.7.13.3"
     gene            complement(260783..264742)
                     /locus_tag="RALW1v1_830001"
     CDS             complement(260783..264742)
                     /note="Evidence 3 : Function proposed based on presence of
                     conserved amino acid motif, structural feature or limited
                     homology; Product type pt : putative transporter"
                     /locus_tag="RALW1v1_830001"
                     /inference="ab initio prediction:AMIGene:2.0"
                     /product="putative polysaccharide transport system
                     component signal peptide protein (ragB)"
                     /transl_table=11
     gene            complement(264729..267638)
                     /locus_tag="RALW1v1_830002"
     CDS             complement(264729..267638)
                     /note="Evidence 3 : Function proposed based on presence of
                     conserved amino acid motif, structural feature or limited
                     homology; Product type pt : putative transporter"
                     /locus_tag="RALW1v1_830002"
                     /inference="ab initio prediction:AMIGene:2.0"
                     /product="putative polysaccharide transport system
                     component signal peptide protein (ragA)"
                     /transl_table=11
     gene            268005..269318
                     /locus_tag="RALW1v1_830003"
     CDS             268005..269318
                     /note="Evidence 4 : Homologs of previously reported genes
                     of unknown function"
                     /locus_tag="RALW1v1_830003"
                     /inference="ab initio prediction:AMIGene:2.0"
                     /product="conserved membrane protein of unknown function,
                     DUF21"
                     /transl_table=11
     gene            complement(269261..269728)
                     /locus_tag="RALW1v1_830004"
     CDS             complement(269261..269728)
                     /EC_number="4.1.1.44"
                     /product="4-carboxymuconolactone decarboxylase"
                     /inference="ab initio prediction:AMIGene:2.0"
                     /locus_tag="RALW1v1_830004"
                     /transl_table=11
     gene            complement(269631..270161)
                     /locus_tag="RALW1v1_830005"
     CDS             complement(269631..270161)
                     /note="Evidence 4 : Homologs of previously reported genes
                     of unknown function"
                     /locus_tag="RALW1v1_830005"
                     /inference="ab initio prediction:AMIGene:2.0"
                     /product="conserved hypothethical protein, bacterial
                     regulatory protein (MerR) domain"
                     /transl_table=11
     gene            complement(270302..270529)
                     /locus_tag="RALW1v1_830006"
     CDS             complement(270302..270529)
                     /note="Evidence 4 : Homologs of previously reported genes
                     of unknown function"
                     /locus_tag="RALW1v1_830006"
                     /inference="ab initio prediction:AMIGene:2.0"
                     /product="conserved exported protein of unknown function"
                     /transl_table=11
     gene            270956..271231
                     /locus_tag="RALW1v1_830007"
     CDS             270956..271231
                     /note="Evidence 4 : Homologs of previously reported genes
                     of unknown function"
                     /locus_tag="RALW1v1_830007"
                     /inference="ab initio prediction:AMIGene:2.0"
                     /product="conserved exported protein of unknown function"
                     /transl_table=11
     gene            complement(271292..273016)
                     /locus_tag="RALW1v1_830008"
     CDS             complement(271292..273016)
                     /note="Evidence 4 : Homologs of previously reported genes
                     of unknown function"
                     /locus_tag="RALW1v1_830008"
                     /inference="ab initio prediction:AMIGene:2.0"
                     /product="conserved exported protein of unknown function,
                     alkaline phosphatase-like"
                     /transl_table=11
     gene            273182..274009
                     /locus_tag="RALW1v1_830009"
     CDS             273182..274009
                     /note="Evidence 4 : Homologs of previously reported genes
                     of unknown function"
                     /locus_tag="RALW1v1_830009"
                     /inference="ab initio prediction:AMIGene:2.0"
                     /product="conserved exported protein of unknown function"
                     /transl_table=11
     gene            274250..274705
                     /locus_tag="RALW1v1_830010"
     CDS             274250..274705
                     /note="Evidence 4 : Homologs of previously reported genes
                     of unknown function"
                     /locus_tag="RALW1v1_830010"
                     /inference="ab initio prediction:AMIGene:2.0"
                     /product="conserved exported protein of unknown function,
                     virk domain"
                     /transl_table=11
     gene            274857..275810
                     /locus_tag="RALW1v1_830011"
     CDS             274857..275810
                     /note="Evidence 4 : Homologs of previously reported genes
                     of unknown function"
                     /locus_tag="RALW1v1_830011"
                     /inference="ab initio prediction:AMIGene:2.0"
                     /product="conserved protein of unknown function,
                     SAM-dependent methyltransferases domain"
                     /transl_table=11
     gene            complement(275869..278217)
                     /locus_tag="RALW1v1_830012"
     CDS             complement(275869..278217)
                     /note="Evidence 4 : Homologs of previously reported genes
                     of unknown function"
                     /locus_tag="RALW1v1_830012"
                     /inference="ab initio prediction:AMIGene:2.0"
                     /product="conserved protein of unknown function, Peptidase
                     S8 and S53 domain"
                     /transl_table=11
     gene            complement(278214..278501)
                     /locus_tag="RALW1v1_830013"
     CDS             complement(278214..278501)
                     /note="Evidence 4 : Homologs of previously reported genes
                     of unknown function"
                     /locus_tag="RALW1v1_830013"
                     /inference="ab initio prediction:AMIGene:2.0"
                     /product="conserved protein of unknown function"
                     /transl_table=11
     gene            complement(278899..280011)
                     /locus_tag="RALW1v1_830014"
     CDS             complement(278899..280011)
                     /note="Evidence 4 : Homologs of previously reported genes
                     of unknown function"
                     /locus_tag="RALW1v1_830014"
                     /inference="ab initio prediction:AMIGene:2.0"
                     /product="conserved exported protein of unknown function"
                     /transl_table=11
     gene            280274..281626
                     /locus_tag="RALW1v1_830015"
     CDS             280274..281626
                     /note="Evidence 3 : Function proposed based on presence of
                     conserved amino acid motif, structural feature or limited
                     homology; Product type pt : putative transporter"
                     /locus_tag="RALW1v1_830015"
                     /inference="ab initio prediction:AMIGene:2.0"
                     /product="putative cytochrome c1 protein"
                     /transl_table=11
     gene            281762..282049
                     /locus_tag="RALW1v1_830016"
                     /gene="iro"
     CDS             281762..282049
                     /product="Iron oxidase"
                     /inference="ab initio prediction:AMIGene:2.0"
                     /EC_number="1.16.3.-"
                     /transl_table=11
                     /locus_tag="RALW1v1_830016"
                     /gene="iro"
     gene            complement(281899..282078)
                     /locus_tag="RALW1v1_830017"
     CDS             complement(281899..282078)
                     /note="Evidence 5 : No homology to any previously reported
                     sequences"
                     /locus_tag="RALW1v1_830017"
                     /inference="ab initio prediction:AMIGene:2.0"
                     /product="protein of unknown function"
                     /transl_table=11
     gene            complement(282128..282769)
                     /locus_tag="RALW1v1_830018"
     CDS             complement(282128..282769)
                     /product="putative transglycosylase"
                     /inference="ab initio prediction:AMIGene:2.0"
                     /locus_tag="RALW1v1_830018"
                     /transl_table=11
                     /note="Evidence 3 : Function proposed based on presence of
                     conserved amino acid motif, structural feature or limited
                     homology; Product type pe : putative enzyme"
                     /EC_number="3.-.-.-"
     gene            complement(282790..283443)
                     /locus_tag="RALW1v1_830019"
     CDS             complement(282790..283443)
                     /note="Evidence 3 : Function proposed based on presence of
                     conserved amino acid motif, structural feature or limited
                     homology; Product type pt : putative transporter"
                     /locus_tag="RALW1v1_830019"
                     /inference="ab initio prediction:AMIGene:2.0"
                     /product="putative Sco1/SenC family protein"
                     /transl_table=11
     gene            complement(283669..283983)
                     /locus_tag="RALW1v1_830020"
     CDS             complement(283669..283983)
                     /note="Evidence 5 : No homology to any previously reported
                     sequences"
                     /locus_tag="RALW1v1_830020"
                     /inference="ab initio prediction:AMIGene:2.0"
                     /product="protein of unknown function"
                     /transl_table=11
     gene            complement(284156..285301)
                     /locus_tag="RALW1v1_840001"
     CDS             complement(284156..285301)
                     /note="Evidence 3 : Function proposed based on presence of
                     conserved amino acid motif, structural feature or limited
                     homology"
                     /locus_tag="RALW1v1_840001"
                     /inference="ab initio prediction:AMIGene:2.0"
                     /product="Putative multidrug resistance protein, major
                     facilitator superfamily (fragment)"
                     /transl_table=11
     gene            285147..286064
                     /locus_tag="RALW1v1_840002"
     CDS             285147..286064
                     /note="Evidence 3 : Function proposed based on presence of
                     conserved amino acid motif, structural feature or limited
                     homology; Product type pr : putative regulator"
                     /locus_tag="RALW1v1_840002"
                     /inference="ab initio prediction:AMIGene:2.0"
                     /product="putative HTH-type transcriptional activator aaeR"
                     /transl_table=11
     gene            286009..286323
                     /locus_tag="RALW1v1_840003"
     CDS             286009..286323
                     /note="Evidence 5 : No homology to any previously reported
                     sequences"
                     /locus_tag="RALW1v1_840003"
                     /inference="ab initio prediction:AMIGene:2.0"
                     /product="protein of unknown function"
                     /transl_table=11
     gene            286524..286599
                     /locus_tag="RALW1v1_tRNA5"
     tRNA            286524..286599
                     /locus_tag="RALW1v1_tRNA5"
                     /inference="profile:tRNAscan:1.23"
                     /product="Trp tRNA"
     gene            286659..287039
                     /locus_tag="RALW1v1_850001"
                     /gene="secE"
     CDS             286659..287039
                     /function="4.3.A.5 : The Type II (General) Secretory
                     Pathway (IISP) Family"
                     /locus_tag="RALW1v1_850001"
                     /inference="ab initio prediction:AMIGene:2.0"
                     /product="preprotein translocase membrane subunit"
                     /transl_table=11
                     /note="Evidence 2a : Function of homologous gene
                     experimentally demonstrated in an other organism; PubMedId
                     : 10348856, 10698927; Product type t : transporter"
                     /gene="secE"
     gene            287052..287636
                     /locus_tag="RALW1v1_850002"
                     /gene="nusG"
     CDS             287052..287636
                     /function="2.2.2 : Transcription related"
                     /function="7.1 : Cytoplasm"
                     /locus_tag="RALW1v1_850002"
                     /inference="ab initio prediction:AMIGene:2.0"
                     /product="transcription termination factor"
                     /transl_table=11
                     /note="Evidence 2a : Function of homologous gene
                     experimentally demonstrated in an other organism; PubMedId
                     : 10383769, 9571053; Product type f : factor"
                     /gene="nusG"
     gene            287804..288235
                     /locus_tag="RALW1v1_850003"
                     /gene="rplK"
     CDS             287804..288235
                     /function="2.3.2 : Translation"
                     /function="2.3.8 : Ribosomal proteins"
                     /function="6.6 : Ribosome"
                     /function="7.1 : Cytoplasm"
                     /locus_tag="RALW1v1_850003"
                     /inference="ab initio prediction:AMIGene:2.0"
                     /product="50S ribosomal subunit protein L11, N-terminal
                     believed to regulate RelA"
                     /transl_table=11
                     /note="Evidence 2a : Function of homologous gene
                     experimentally demonstrated in an other organism; PubMedId
                     : 11244072; Product type s : structure"
                     /gene="rplK"
     gene            288238..288933
                     /locus_tag="RALW1v1_850004"
                     /gene="rplA"
     CDS             288238..288933
                     /function="2.3.2 : Translation"
                     /function="2.3.8 : Ribosomal proteins"
                     /function="3.1.3.1 : Translation attenuation and
                     efficiency"
                     /function="6.6 : Ribosome"
                     /function="7.1 : Cytoplasm"
                     /locus_tag="RALW1v1_850004"
                     /inference="ab initio prediction:AMIGene:2.0"
                     /product="50S ribosomal subunit protein L1, regulates
                     synthesis of L1 and L11"
                     /transl_table=11
                     /note="Evidence 2a : Function of homologous gene
                     experimentally demonstrated in an other organism; PubMedId
                     : 3298242, 365581, 4018095, 7556101; Product type s :
                     structure"
                     /gene="rplA"
     gene            289304..289810
                     /locus_tag="RALW1v1_850005"
                     /gene="rplJ"
     CDS             289304..289810
                     /function="2.3.2 : Translation"
                     /function="2.3.8 : Ribosomal proteins"
                     /function="6.6 : Ribosome"
                     /function="7.1 : Cytoplasm"
                     /locus_tag="RALW1v1_850005"
                     /inference="ab initio prediction:AMIGene:2.0"
                     /product="50S ribosomal subunit protein L10"
                     /transl_table=11
                     /note="Evidence 2a : Function of homologous gene
                     experimentally demonstrated in an other organism; PubMedId
                     : 2448482, 377281, 782920; Product type s : structure"
                     /gene="rplJ"
     gene            289877..290251
                     /locus_tag="RALW1v1_850006"
                     /gene="rplL"
     CDS             289877..290251
                     /function="2.3.2 : Translation"
                     /function="2.3.8 : Ribosomal proteins"
                     /function="6.6 : Ribosome"
                     /function="7.1 : Cytoplasm"
                     /locus_tag="RALW1v1_850006"
                     /inference="ab initio prediction:AMIGene:2.0"
                     /product="50S ribosomal subunit protein L7/L12"
                     /transl_table=11
                     /note="Evidence 2a : Function of homologous gene
                     experimentally demonstrated in an other organism; PubMedId
                     : 3309338, 377281; Product type s : structure"
                     /gene="rplL"
     gene            complement(290635..294714)
                     /locus_tag="RALW1v1_850007"
     CDS             complement(290635..294714)
                     /note="Evidence 4 : Homologs of previously reported genes
                     of unknown function"
                     /locus_tag="RALW1v1_850007"
                     /inference="ab initio prediction:AMIGene:2.0"
                     /product="conserved protein of unknown function"
                     /transl_table=11
     gene            290698..294804
                     /locus_tag="RALW1v1_850008"
                     /gene="rpoB"
     CDS             290698..294804
                     /function="2.2.2 : Transcription related"
                     /function="7.1 : Cytoplasm"
                     /product="RNA polymerase, beta subunit"
                     /gene="rpoB"
                     /inference="ab initio prediction:AMIGene:2.0"
                     /locus_tag="RALW1v1_850008"
                     /EC_number="2.7.7.6"
                     /note="Evidence 2b : Function of strongly homologous gene;
                     PubMedId : 10834976, 6266829, 9893021; Product type e :
                     enzyme"
                     /transl_table=11
     gene            294919..299148
                     /locus_tag="RALW1v1_850009"
                     /gene="rpoC"
     CDS             294919..299148
                     /function="2.2.2 : Transcription related"
                     /function="7.1 : Cytoplasm"
                     /product="RNA polymerase, beta prime subunit"
                     /gene="rpoC"
                     /inference="ab initio prediction:AMIGene:2.0"
                     /locus_tag="RALW1v1_850009"
                     /EC_number="2.7.7.6"
                     /note="Evidence 2a : Function of homologous gene
                     experimentally demonstrated in an other organism; PubMedId
                     : 6278450, 6287430; Product type e : enzyme"
                     /transl_table=11
     gene            299362..301203
                     /locus_tag="RALW1v1_850010"
     CDS             299362..301203
                     /note="Evidence 4 : Homologs of previously reported genes
                     of unknown function"
                     /locus_tag="RALW1v1_850010"
                     /inference="ab initio prediction:AMIGene:2.0"
                     /product="conserved secreted protein of unknown function"
                     /transl_table=11
     gene            301200..301928
                     /locus_tag="RALW1v1_850011"
     CDS             301200..301928
                     /note="Evidence 4 : Homologs of previously reported genes
                     of unknown function"
                     /locus_tag="RALW1v1_850011"
                     /inference="ab initio prediction:AMIGene:2.0"
                     /product="conserved exported protein of unknown function,
                     DUF1175"
                     /transl_table=11
     gene            301937..306718
                     /locus_tag="RALW1v1_850012"
     CDS             301937..306718
                     /note="Evidence 4 : Homologs of previously reported genes
                     of unknown function"
                     /locus_tag="RALW1v1_850012"
                     /inference="ab initio prediction:AMIGene:2.0"
                     /product="conserved exported protein of unknown function,
                     UPF0192"
                     /transl_table=11
     gene            306726..308456
                     /locus_tag="RALW1v1_850013"
     CDS             306726..308456
                     /note="Evidence 4 : Homologs of previously reported genes
                     of unknown function"
                     /locus_tag="RALW1v1_850013"
                     /inference="ab initio prediction:AMIGene:2.0"
                     /product="conserved exported protein of unknown function"
                     /transl_table=11
     gene            308453..309256
                     /locus_tag="RALW1v1_850014"
     CDS             308453..309256
                     /note="Evidence 4 : Homologs of previously reported genes
                     of unknown function"
                     /locus_tag="RALW1v1_850014"
                     /inference="ab initio prediction:AMIGene:2.0"
                     /product="conserved exported protein of unknown function,
                     UCP012281"
                     /transl_table=11
     gene            309278..310123
                     /locus_tag="RALW1v1_850015"
     CDS             309278..310123
                     /note="Evidence 4 : Homologs of previously reported genes
                     of unknown function"
                     /locus_tag="RALW1v1_850015"
                     /inference="ab initio prediction:AMIGene:2.0"
                     /product="conserved exported protein of unknown function"
                     /transl_table=11
     gene            310143..310733
                     /locus_tag="RALW1v1_850016"
     CDS             310143..310733
                     /note="Evidence 3 : Function proposed based on presence of
                     conserved amino acid motif, structural feature or limited
                     homology; Product type pe : putative enzyme"
                     /locus_tag="RALW1v1_850016"
                     /inference="ab initio prediction:AMIGene:2.0"
                     /product="Putative SAM dependent methyltransferase"
                     /transl_table=11
     gene            310821..311693
                     /locus_tag="RALW1v1_850017"
     CDS             310821..311693
                     /EC_number="3.6.1.-"
                     /product="ATP-dependent DNA helicase (fragment)"
                     /inference="ab initio prediction:AMIGene:2.0"
                     /locus_tag="RALW1v1_850017"
                     /transl_table=11
     gene            311839..315057
                     /locus_tag="RALW1v1_860001"
     CDS             311839..315057
                     /note="Evidence 4 : Homologs of previously reported genes
                     of unknown function"
                     /locus_tag="RALW1v1_860001"
                     /inference="ab initio prediction:AMIGene:2.0"
                     /product="conserved hypothethical protein"
                     /transl_table=11
     gene            315229..317115
                     /locus_tag="RALW1v1_860002"
     CDS             315229..317115
                     /note="Evidence 4 : Homologs of previously reported genes
                     of unknown function"
                     /locus_tag="RALW1v1_860002"
                     /inference="ab initio prediction:AMIGene:2.0"
                     /product="conserved hypothethical protein"
                     /transl_table=11
     gene            317159..318349
                     /locus_tag="RALW1v1_860003"
     CDS             317159..318349
                     /note="Evidence 4 : Homologs of previously reported genes
                     of unknown function"
                     /locus_tag="RALW1v1_860003"
                     /inference="ab initio prediction:AMIGene:2.0"
                     /product="conserved hypothethical protein,
                     metallophosphoesterase domain"
                     /transl_table=11
     gene            complement(318459..319529)
                     /locus_tag="RALW1v1_860004"
     CDS             complement(318459..319529)
                     /note="Evidence 4 : Homologs of previously reported genes
                     of unknown function"
                     /locus_tag="RALW1v1_860004"
                     /inference="ab initio prediction:AMIGene:2.0"
                     /product="conserved hypothethical protein"
                     /transl_table=11
     gene            complement(319686..320195)
                     /locus_tag="RALW1v1_860005"
     CDS             complement(319686..320195)
                     /note="Evidence 5 : No homology to any previously reported
                     sequences"
                     /locus_tag="RALW1v1_860005"
                     /inference="ab initio prediction:AMIGene:2.0"
                     /product="exported protein of unknown function"
                     /transl_table=11
     gene            complement(320211..320552)
                     /locus_tag="RALW1v1_860006"
     CDS             complement(320211..320552)
                     /note="Evidence 5 : No homology to any previously reported
                     sequences"
                     /locus_tag="RALW1v1_860006"
                     /inference="ab initio prediction:AMIGene:2.0"
                     /product="exported protein of unknown function"
                     /transl_table=11
     gene            complement(320840..321271)
                     /locus_tag="RALW1v1_860007"
     CDS             complement(320840..321271)
                     /note="Evidence 4 : Homologs of previously reported genes
                     of unknown function"
                     /locus_tag="RALW1v1_860007"
                     /inference="ab initio prediction:AMIGene:2.0"
                     /product="conserved protein of unknown function"
                     /transl_table=11
     gene            321748..323343
                     /locus_tag="RALW1v1_860008"
     CDS             321748..323343
                     /note="Evidence 4 : Homologs of previously reported genes
                     of unknown function"
                     /locus_tag="RALW1v1_860008"
                     /inference="ab initio prediction:AMIGene:2.0"
                     /product="conserved protein of unknown function, TPR repeat
                     domain"
                     /transl_table=11
     gene            323346..323423
                     /locus_tag="RALW1v1_860009"
     CDS             323346..323423
                     /note="Evidence 5 : No homology to any previously reported
                     sequences"
                     /locus_tag="RALW1v1_860009"
                     /inference="ab initio prediction:AMIGene:2.0"
                     /product="protein of unknown function"
                     /transl_table=11
     gene            complement(324080..325066)
                     /locus_tag="RALW1v1_860010"
     CDS             complement(324080..325066)
                     /locus_tag="RALW1v1_860010"
                     /inference="ab initio prediction:AMIGene:2.0"
                     /product="Transcriptional regulator, LysR family"
                     /transl_table=11
     gene            325192..326043
                     /locus_tag="RALW1v1_860011"
                     /gene="yvgN"
     CDS             325192..326043
                     /product="Glyoxal reductase"
                     /inference="ab initio prediction:AMIGene:2.0"
                     /EC_number="1.1.1.-"
                     /EC_number="1.1.1.283"
                     /transl_table=11
                     /locus_tag="RALW1v1_860011"
                     /gene="yvgN"
     gene            326053..327483
                     /locus_tag="RALW1v1_860012"
                     /gene="cmcT"
     CDS             326053..327483
                     /locus_tag="RALW1v1_860012"
                     /gene="cmcT"
                     /inference="ab initio prediction:AMIGene:2.0"
                     /product="Cephamycin export protein CmcT"
                     /transl_table=11
     gene            327480..328673
                     /locus_tag="RALW1v1_860013"
     CDS             327480..328673
                     /locus_tag="RALW1v1_860013"
                     /inference="ab initio prediction:AMIGene:2.0"
                     /product="Exported protein (modular protein)"
                     /transl_table=11
     gene            328676..329818
                     /locus_tag="RALW1v1_860014"
     CDS             328676..329818
                     /note="Evidence 4 : Homologs of previously reported genes
                     of unknown function"
                     /locus_tag="RALW1v1_860014"
                     /inference="ab initio prediction:AMIGene:2.0"
                     /product="conserved exported protein of unknown function"
                     /transl_table=11
     gene            329898..330908
                     /locus_tag="RALW1v1_860015"
     CDS             329898..330908
                     /note="Evidence 3 : Function proposed based on presence of
                     conserved amino acid motif, structural feature or limited
                     homology; Product type pe : putative enzyme"
                     /locus_tag="RALW1v1_860015"
                     /inference="ab initio prediction:AMIGene:2.0"
                     /product="putative hydrolase"
                     /transl_table=11
     gene            330920..331582
                     /locus_tag="RALW1v1_860016"
     CDS             330920..331582
                     /locus_tag="RALW1v1_860016"
                     /inference="ab initio prediction:AMIGene:2.0"
                     /product="Flavodoxin protein"
                     /transl_table=11
     gene            331656..332390
                     /locus_tag="RALW1v1_860017"
     CDS             331656..332390
                     /product="putative enzyme"
                     /inference="ab initio prediction:AMIGene:2.0"
                     /locus_tag="RALW1v1_860017"
                     /transl_table=11
                     /note="Evidence 3 : Function proposed based on presence of
                     conserved amino acid motif, structural feature or limited
                     homology; Product type pe : putative enzyme"
                     /EC_number="1.-.-.-"
     gene            complement(332646..333575)
                     /locus_tag="RALW1v1_860018"
     CDS             complement(332646..333575)
                     /function="3.1.2 : Transcriptional level"
                     /function="1.7.21 : Glyoxylate degradation"
                     /locus_tag="RALW1v1_860018"
                     /inference="ab initio prediction:AMIGene:2.0"
                     /product="putative transcription regulator, LysR family;
                     putative ttuA activator"
                     /transl_table=11
                     /note="Evidence 3 : Function proposed based on presence of
                     conserved amino acid motif, structural feature or limited
                     homology; Product type pr : putative regulator"
     gene            333698..334783
                     /locus_tag="RALW1v1_860019"
     CDS             333698..334783
                     /function="1.7.21 : Glyoxylate degradation"
                     /product="putative tartrate dehydrogenase/decarboxylase
                     ttuC"
                     /inference="ab initio prediction:AMIGene:2.0"
                     /locus_tag="RALW1v1_860019"
                     /EC_number="1.1.1.93"
                     /EC_number="4.1.1.73"
                     /EC_number="1.1.1.83"
                     /note="Evidence 3 : Function proposed based on presence of
                     conserved amino acid motif, structural feature or limited
                     homology; PubMedId : 7592429; Product type pe : putative
                     enzyme"
                     /transl_table=11
     gene            334926..336266
                     /locus_tag="RALW1v1_860020"
                     /gene="dctA"
     CDS             334926..336266
                     /locus_tag="RALW1v1_860020"
                     /inference="ab initio prediction:AMIGene:2.0"
                     /product="C4-dicarboxylate transport protein 3"
                     /transl_table=11
                     /note="Evidence 2b : Function of strongly homologous gene;
                     PubMedId : 8955389; Product type t : transporter"
                     /gene="dctA"
     gene            336280..337554
                     /locus_tag="RALW1v1_860021"
                     /gene="ttuD"
     CDS             336280..337554
                     /function="1.7.21 : Glyoxylate degradation"
                     /product="HYDROXYPYRUVATE REDUCTASE OXIDOREDUCTASE PROTEIN;
                     tartrate degradation"
                     /gene="ttuD"
                     /inference="ab initio prediction:AMIGene:2.0"
                     /locus_tag="RALW1v1_860021"
                     /EC_number="1.1.1.81"
                     /note="Evidence 2a : Function of homologous gene
                     experimentally demonstrated in an other organism; PubMedId
                     : 7592429; Product type e : enzyme"
                     /transl_table=11
     gene            337551..338255
                     /locus_tag="RALW1v1_860022"
     CDS             337551..338255
                     /EC_number="2.7.1.40"
                     /product="Pyruvate kinase; tartrate degradation (fragment)"
                     /inference="ab initio prediction:AMIGene:2.0"
                     /locus_tag="RALW1v1_860022"
                     /transl_table=11
     gene            complement(338357..341059)
                     /locus_tag="RALW1v1_870001"
     CDS             complement(338357..341059)
                     /note="Evidence 5 : No homology to any previously reported
                     sequences"
                     /locus_tag="RALW1v1_870001"
                     /inference="ab initio prediction:AMIGene:2.0"
                     /product="protein of unknown function"
                     /transl_table=11
     gene            340434..341195
                     /locus_tag="RALW1v1_870002"
                     /gene="ispD"
     CDS             340434..341195
                     /function="1.5.3.19 : Isoprenoid biosynthesis"
                     /function="7.1 : Cytoplasm"
                     /product="2-C-methyl-D-erythritol 4-phosphate
                     cytidylyltransferase"
                     /gene="ispD"
                     /inference="ab initio prediction:AMIGene:2.0"
                     /locus_tag="RALW1v1_870002"
                     /EC_number="2.7.7.60"
                     /note="Evidence 2a : Function of homologous gene
                     experimentally demonstrated in an other organism; PubMedId
                     : 10518523, 11427897, 11468415; Product type e : enzyme"
                     /transl_table=11
     gene            341192..341698
                     /locus_tag="RALW1v1_870003"
                     /gene="ispF"
     CDS             341192..341698
                     /function="1.5.3.19 : Isoprenoid biosynthesis"
                     /function="7.1 : Cytoplasm"
                     /product="2C-methyl-D-erythritol 2,4-cyclodiphosphate
                     synthase"
                     /gene="ispF"
                     /inference="ab initio prediction:AMIGene:2.0"
                     /locus_tag="RALW1v1_870003"
                     /EC_number="4.6.1.12"
                     /note="Evidence 2a : Function of homologous gene
                     experimentally demonstrated in an other organism; PubMedId
                     : 10694574; Product type e : enzyme"
                     /transl_table=11
     gene            complement(341794..342321)
                     /locus_tag="RALW1v1_870004"
     CDS             complement(341794..342321)
                     /function="5.5.6 : Other stresses (mechanical, nutritional,
                     oxidative)"
                     /locus_tag="RALW1v1_870004"
                     /inference="ab initio prediction:AMIGene:2.0"
                     /product="putative Alkylhydroperoxidase ahpD, antioxidant
                     oxidoreductase (ahpD)"
                     /transl_table=11
                     /note="Evidence 3 : Function proposed based on presence of
                     conserved amino acid motif, structural feature or limited
                     homology; Product type pe : putative enzyme"
     gene            complement(342410..342958)
                     /locus_tag="RALW1v1_870005"
                     /gene="ahpC"
     CDS             complement(342410..342958)
                     /function="5.6.2 : Detoxification (xenobiotic metabolism)"
                     /product="Peroxiredoxin, Antioxidant oxidoreductase"
                     /gene="ahpC"
                     /inference="ab initio prediction:AMIGene:2.0"
                     /locus_tag="RALW1v1_870005"
                     /EC_number="1.11.1.15"
                     /note="Evidence 2a : Function of homologous gene
                     experimentally demonstrated in an other organism; PubMedId
                     : 11222594, 15618175, 1592833; Product type e : enzyme"
                     /transl_table=11
     gene            complement(343179..344540)
                     /locus_tag="RALW1v1_870006"
                     /gene="envZ"
     CDS             complement(343179..344540)
                     /function="2.3.3 : Posttranslational modification"
                     /function="3.1.2.4.3 : Two-component regulatory systems
                     (external signal)"
                     /function="3.1.3.2 : Covalent modification, demodification,
                     maturation"
                     /function="6.1 : Membrane"
                     /function="7.3 : Inner membrane"
                     /locus_tag="RALW1v1_870006"
                     /inference="ab initio prediction:AMIGene:2.0"
                     /product="sensory histidine kinase in two-component
                     regulatory system with OmpR, regulates ompF and ompC
                     expression, senses osmolarity (OmpR family)"
                     /transl_table=11
                     /note="Evidence 2a : Function of homologous gene
                     experimentally demonstrated in an other organism; PubMedId
                     : 10426948, 10464234; Product type r : regulator"
                     /gene="envZ"
     gene            complement(344580..345302)
                     /locus_tag="RALW1v1_870007"
                     /gene="ompR"
     CDS             complement(344580..345302)
                     /function="2.2.2 : Transcription related"
                     /function="3.1.2.2 : Activator"
                     /function="3.1.2.3 : Repressor"
                     /function="3.1.2.4.3 : Two-component regulatory systems
                     (external signal)"
                     /function="3.3.1 : Operon (regulation of one operon)"
                     /function="6.1 : Membrane"
                     /function="7.1 : Cytoplasm"
                     /locus_tag="RALW1v1_870007"
                     /inference="ab initio prediction:AMIGene:2.0"
                     /product="response regulator in two-component regulatory
                     system with EnvZ, regulates ompF and ompC expression (OmpR
                     family)"
                     /transl_table=11
                     /note="Evidence 2a : Function of homologous gene
                     experimentally demonstrated in an other organism; PubMedId
                     : 8989318, 9016718; Product type r : regulator"
                     /gene="ompR"
     gene            345582..345932
                     /locus_tag="RALW1v1_870008"
     CDS             345582..345932
                     /note="Evidence 4 : Homologs of previously reported genes
                     of unknown function"
                     /locus_tag="RALW1v1_870008"
                     /inference="ab initio prediction:AMIGene:2.0"
                     /product="Conserved exported protein of unknown function
                     (peptidase, cysteine peptidase active site)"
                     /transl_table=11
     gene            345975..347633
                     /locus_tag="RALW1v1_870009"
     CDS             345975..347633
                     /note="Evidence 4 : Homologs of previously reported genes
                     of unknown function"
                     /locus_tag="RALW1v1_870009"
                     /inference="ab initio prediction:AMIGene:2.0"
                     /product="conserved exported protein of unknown function,
                     DUF1800"
                     /transl_table=11
     gene            347658..348842
                     /locus_tag="RALW1v1_870010"
     CDS             347658..348842
                     /note="Evidence 4 : Homologs of previously reported genes
                     of unknown function"
                     /locus_tag="RALW1v1_870010"
                     /inference="ab initio prediction:AMIGene:2.0"
                     /product="conserved exported protein of unknown function,
                     DUF1501"
                     /transl_table=11
     gene            complement(348858..349730)
                     /locus_tag="RALW1v1_870011"
                     /gene="crtB"
     CDS             complement(348858..349730)
                     /function="1.6 : Macromolecules (cellular constituent)
                     biosynthesis"
                     /product="phytoene synthetase"
                     /gene="crtB"
                     /inference="ab initio prediction:AMIGene:2.0"
                     /locus_tag="RALW1v1_870011"
                     /EC_number="2.5.1.-"
                     /note="Evidence 2b : Function of strongly homologous gene;
                     Product type e : enzyme"
                     /transl_table=11
     gene            349865..351073
                     /locus_tag="RALW1v1_870012"
     CDS             349865..351073
                     /function="4.2.A.6 : The Resistance-Nodulation-Cell
                     Division (RND) Superfamily"
                     /locus_tag="RALW1v1_870012"
                     /inference="ab initio prediction:AMIGene:2.0"
                     /product="putative transport/efflux transmembrane protein"
                     /transl_table=11
                     /note="Evidence 3 : Function proposed based on presence of
                     conserved amino acid motif, structural feature or limited
                     homology; Product type pt : putative transporter"
     gene            351141..352505
                     /locus_tag="RALW1v1_870013"
     CDS             351141..352505
                     /note="Evidence 3 : Function proposed based on presence of
                     conserved amino acid motif, structural feature or limited
                     homology"
                     /locus_tag="RALW1v1_870013"
                     /inference="ab initio prediction:AMIGene:2.0"
                     /product="putative multidrug efflux transporter AcrB
                     transmembrane domain (fragment)"
                     /transl_table=11
     gene            complement(352596..355595)
                     /locus_tag="RALW1v1_880001"
     CDS             complement(352596..355595)
                     /product="putative cobalamin biosynthesis protein (cobN)
                     (fragment)"
                     /inference="ab initio prediction:AMIGene:2.0"
                     /locus_tag="RALW1v1_880001"
                     /transl_table=11
                     /note="Evidence 3 : Function proposed based on presence of
                     conserved amino acid motif, structural feature or limited
                     homology"
                     /EC_number="6.6.1.2"
     gene            complement(355169..355498)
                     /locus_tag="RALW1v1_880002"
     CDS             complement(355169..355498)
                     /note="Evidence 3 : Function proposed based on presence of
                     conserved amino acid motif, structural feature or limited
                     homology; Product type pc : putative carrier"
                     /locus_tag="RALW1v1_880002"
                     /inference="ab initio prediction:AMIGene:2.0"
                     /product="putative ferredoxin protein"
                     /transl_table=11
     gene            complement(355495..356568)
                     /locus_tag="RALW1v1_880003"
                     /gene="hoxN"
     CDS             complement(355495..356568)
                     /locus_tag="RALW1v1_880003"
                     /inference="ab initio prediction:AMIGene:2.0"
                     /product="High-affinity nickel transport protein"
                     /transl_table=11
                     /note="Evidence 2b : Function of strongly homologous gene;
                     Product type pt : putative transporter"
                     /gene="hoxN"
     gene            complement(356664..356843)
                     /locus_tag="RALW1v1_misc_RNA_3"
     misc_RNA        complement(356664..356843)
                     /locus_tag="RALW1v1_misc_RNA_3"
                     /inference="profile:Rfam:8.0"
                     /product="Cobalamin"
     gene            complement(356907..357761)
                     /locus_tag="RALW1v1_880004"
     CDS             complement(356907..357761)
                     /function="4.3.A.1.a : ATP binding component"
                     /function="7.1 : Cytoplasm"
                     /locus_tag="RALW1v1_880004"
                     /inference="ab initio prediction:AMIGene:2.0"
                     /product="putative ABC transporter ATP-binding protein"
                     /transl_table=11
                     /note="Evidence 3 : Function proposed based on presence of
                     conserved amino acid motif, structural feature or limited
                     homology; Product type pt : putative transporter"
     gene            complement(357748..358431)
                     /locus_tag="RALW1v1_880005"
     CDS             complement(357748..358431)
                     /function="4.3.A.1.m : membrane component"
                     /locus_tag="RALW1v1_880005"
                     /inference="ab initio prediction:AMIGene:2.0"
                     /product="Amino acid ABC transporter, permease protein"
                     /transl_table=11
                     /note="Evidence 2b : Function of strongly homologous gene;
                     Product type t : transporter"
     gene            complement(358424..359212)
                     /locus_tag="RALW1v1_880006"
     CDS             complement(358424..359212)
                     /function="4.3.A.1.m : membrane component"
                     /locus_tag="RALW1v1_880006"
                     /inference="ab initio prediction:AMIGene:2.0"
                     /product="amino acid ABC transporter, permease protein"
                     /transl_table=11
                     /note="Evidence 2b : Function of strongly homologous gene;
                     Product type t : transporter"
     gene            complement(359224..360057)
                     /locus_tag="RALW1v1_880007"
     CDS             complement(359224..360057)
                     /function="4.3.A.1.p : periplasmic binding component"
                     /locus_tag="RALW1v1_880007"
                     /inference="ab initio prediction:AMIGene:2.0"
                     /product="high affinity periplasmic solute-binding protein;
                     high affinity transport system"
                     /transl_table=11
                     /note="Evidence 2b : Function of strongly homologous gene;
                     Product type t : transporter"
     gene            360462..361460
                     /locus_tag="RALW1v1_880008"
                     /gene="rfaC"
     CDS             360462..361460
                     /product="Lipopolysaccharide heptosyltransferase"
                     /gene="rfaC"
                     /inference="ab initio prediction:AMIGene:2.0"
                     /locus_tag="RALW1v1_880008"
                     /EC_number="2.4.1.-"
                     /note="Evidence 2a : Function of homologous gene
                     experimentally demonstrated in an other organism; PubMedId
                     : 8478319; Product type pe : putative enzyme"
                     /transl_table=11
     gene            complement(361523..362650)
                     /locus_tag="RALW1v1_880009"
     CDS             complement(361523..362650)
                     /product="putative acyltransferase transmembrane protein"
                     /inference="ab initio prediction:AMIGene:2.0"
                     /locus_tag="RALW1v1_880009"
                     /transl_table=11
                     /note="Evidence 3 : Function proposed based on presence of
                     conserved amino acid motif, structural feature or limited
                     homology; Product type pe : putative enzyme"
                     /EC_number="2.3.-.-"
     gene            complement(363012..363443)
                     /locus_tag="RALW1v1_880010"
     CDS             complement(363012..363443)
                     /note="Evidence 4 : Homologs of previously reported genes
                     of unknown function"
                     /locus_tag="RALW1v1_880010"
                     /inference="ab initio prediction:AMIGene:2.0"
                     /product="conserved hypothethical protein, DGPFAETKE
                     domain"
                     /transl_table=11
     gene            363879..364184
                     /locus_tag="RALW1v1_880011"
     CDS             363879..364184
                     /note="Evidence 4 : Homologs of previously reported genes
                     of unknown function"
                     /locus_tag="RALW1v1_880011"
                     /inference="ab initio prediction:AMIGene:2.0"
                     /product="conserved hypothethical protein"
                     /transl_table=11
     gene            364231..364392
                     /locus_tag="RALW1v1_880012"
     CDS             364231..364392
                     /note="Evidence 4 : Homologs of previously reported genes
                     of unknown function"
                     /locus_tag="RALW1v1_880012"
                     /inference="ab initio prediction:AMIGene:2.0"
                     /product="conserved exported protein of unknown function"
                     /transl_table=11
     gene            complement(364414..364938)
                     /locus_tag="RALW1v1_880013"
     CDS             complement(364414..364938)
                     /note="Evidence 3 : Function proposed based on presence of
                     conserved amino acid motif, structural feature or limited
                     homology; Product type pr : putative regulator"
                     /locus_tag="RALW1v1_880013"
                     /inference="ab initio prediction:AMIGene:2.0"
                     /product="putative transcriptional regulator, AsnC/Lrp
                     family"
                     /transl_table=11
     gene            365083..366099
                     /locus_tag="RALW1v1_880014"
                     /gene="acdS"
     CDS             365083..366099
                     /product="1-aminocyclopropane-1-carboxylate deaminase (ACC
                     deaminase) (ACCD)"
                     /gene="acdS"
                     /inference="ab initio prediction:AMIGene:2.0"
                     /locus_tag="RALW1v1_880014"
                     /EC_number="3.5.99.7"
                     /note="Evidence 2b : Function of strongly homologous gene;
                     PubMedId : 12902221; Product type e : enzyme"
                     /transl_table=11
     gene            complement(366175..367350)
                     /locus_tag="RALW1v1_880015"
     CDS             complement(366175..367350)
                     /product="putative enoyl-coA hydratase"
                     /inference="ab initio prediction:AMIGene:2.0"
                     /locus_tag="RALW1v1_880015"
                     /transl_table=11
                     /note="Evidence 3 : Function proposed based on presence of
                     conserved amino acid motif, structural feature or limited
                     homology; Product type pe : putative enzyme"
                     /EC_number="4.2.1.17"
     gene            complement(367347..368171)
                     /locus_tag="RALW1v1_880016"
     CDS             complement(367347..368171)
                     /function="1 : Metabolism"
                     /product="putative enoyl-CoA hydratase/isomerase (paaF)"
                     /inference="ab initio prediction:AMIGene:2.0"
                     /locus_tag="RALW1v1_880016"
                     /EC_number="4.2.1.-"
                     /note="Evidence 3 : Function proposed based on presence of
                     conserved amino acid motif, structural feature or limited
                     homology; Product type pe : putative enzyme"
                     /transl_table=11
     gene            complement(368168..369064)
                     /locus_tag="RALW1v1_880017"
                     /gene="mmsB"
     CDS             complement(368168..369064)
                     /function="1.1.3.14 : Valine degradation"
                     /function="1.1.3.12 : Leucine degradation"
                     /product="3-hydroxyisobutyrate dehydrogenase"
                     /gene="mmsB"
                     /inference="ab initio prediction:AMIGene:2.0"
                     /locus_tag="RALW1v1_880017"
                     /EC_number="1.1.1.31"
                     /note="Evidence 2a : Function of homologous gene
                     experimentally demonstrated in an other organism; PubMedId
                     : 1339433; Product type e : enzyme"
                     /transl_table=11
     gene            complement(369088..370635)
                     /locus_tag="RALW1v1_880018"
                     /gene="mmsA"
     CDS             complement(369088..370635)
                     /function="1.1.3.12 : Leucine degradation"
                     /function="1.1.3.14 : Valine degradation"
                     /product="methylmalonate semialdehyde dehydrogenase"
                     /gene="mmsA"
                     /inference="ab initio prediction:AMIGene:2.0"
                     /locus_tag="RALW1v1_880018"
                     /EC_number="1.2.1.27"
                     /note="Evidence 2a : Function of homologous gene
                     experimentally demonstrated in an other organism; PubMedId
                     : 1339433; Product type e : enzyme"
                     /transl_table=11
     gene            complement(370730..372451)
                     /locus_tag="RALW1v1_880019"
     CDS             complement(370730..372451)
                     /product="putative acetate--CoA ligase"
                     /inference="ab initio prediction:AMIGene:2.0"
                     /locus_tag="RALW1v1_880019"
                     /transl_table=11
                     /note="Evidence 3 : Function proposed based on presence of
                     conserved amino acid motif, structural feature or limited
                     homology; Product type pe : putative enzyme"
                     /EC_number="6.2.1.1"
     gene            complement(372512..373645)
                     /locus_tag="RALW1v1_880020"
     CDS             complement(372512..373645)
                     /function="1 : Metabolism"
                     /product="putative Butyryl-CoA dehydrogenase"
                     /inference="ab initio prediction:AMIGene:2.0"
                     /locus_tag="RALW1v1_880020"
                     /EC_number="1.3.99.2"
                     /note="Evidence 3 : Function proposed based on presence of
                     conserved amino acid motif, structural feature or limited
                     homology; Product type pe : putative enzyme"
                     /transl_table=11
     gene            373887..374915
                     /locus_tag="RALW1v1_880021"
     CDS             373887..374915
                     /note="Evidence 3 : Function proposed based on presence of
                     conserved amino acid motif, structural feature or limited
                     homology; Product type pr : putative regulator"
                     /locus_tag="RALW1v1_880021"
                     /inference="ab initio prediction:AMIGene:2.0"
                     /product="putative transcriptional regulator, AraC family"
                     /transl_table=11
     gene            375535..380520
                     /locus_tag="RALW1v1_880022"
     CDS             375535..380520
                     /product="putative NAD-glutamate dehydrogenase"
                     /inference="ab initio prediction:AMIGene:2.0"
                     /locus_tag="RALW1v1_880022"
                     /transl_table=11
                     /note="Evidence 3 : Function proposed based on presence of
                     conserved amino acid motif, structural feature or limited
                     homology; PubMedId : 8398079; Product type pe : putative
                     enzyme"
                     /EC_number="1.4.1.2"
     gene            complement(380741..381763)
                     /locus_tag="RALW1v1_880023"
     CDS             complement(380741..381763)
                     /note="Evidence 4 : Homologs of previously reported genes
                     of unknown function"
                     /locus_tag="RALW1v1_880023"
                     /inference="ab initio prediction:AMIGene:2.0"
                     /product="conserved protein of unknown function"
                     /transl_table=11
     gene            complement(381756..382367)
                     /locus_tag="RALW1v1_880024"
     CDS             complement(381756..382367)
                     /note="Evidence 4 : Homologs of previously reported genes
                     of unknown function"
                     /locus_tag="RALW1v1_880024"
                     /inference="ab initio prediction:AMIGene:2.0"
                     /product="conserved protein of unknown function"
                     /transl_table=11
     gene            382817..384409
                     /locus_tag="RALW1v1_880025"
     CDS             382817..384409
                     /note="Evidence 3 : Function proposed based on presence of
                     conserved amino acid motif, structural feature or limited
                     homology; Product type pt : putative transporter"
                     /locus_tag="RALW1v1_880025"
                     /inference="ab initio prediction:AMIGene:2.0"
                     /product="putative drug resistance transporter"
                     /transl_table=11
     gene            384589..385065
                     /locus_tag="RALW1v1_880026"
     CDS             384589..385065
                     /function="3.1.2 : Transcriptional level"
                     /locus_tag="RALW1v1_880026"
                     /inference="ab initio prediction:AMIGene:2.0"
                     /product="putative transcriptional regulatory protein,
                     MarR"
                     /transl_table=11
                     /note="Evidence 3 : Function proposed based on presence of
                     conserved amino acid motif, structural feature or limited
                     homology; Product type pr : putative regulator"
     gene            385085..386056
                     /locus_tag="RALW1v1_880027"
     CDS             385085..386056
                     /note="Evidence 3 : Function proposed based on presence of
                     conserved amino acid motif, structural feature or limited
                     homology; Product type pt : putative transporter"
                     /locus_tag="RALW1v1_880027"
                     /inference="ab initio prediction:AMIGene:2.0"
                     /product="putative Mg2+ transporter protein, CorA-like"
                     /transl_table=11
     gene            386073..386645
                     /locus_tag="RALW1v1_880028"
                     /gene="tag"
     CDS             386073..386645
                     /product="DNA-3-methyladenine glycosylase I"
                     /gene="tag"
                     /inference="ab initio prediction:AMIGene:2.0"
                     /locus_tag="RALW1v1_880028"
                     /EC_number="3.2.2.20"
                     /note="Evidence 2a : Function of homologous gene
                     experimentally demonstrated in an other organism; PubMedId
                     : 3520491, 3536912; Product type e : enzyme"
                     /transl_table=11
     gene            complement(386655..387878)
                     /locus_tag="RALW1v1_880029"
     CDS             complement(386655..387878)
                     /note="Evidence 3 : Function proposed based on presence of
                     conserved amino acid motif, structural feature or limited
                     homology; Product type pt : putative transporter"
                     /locus_tag="RALW1v1_880029"
                     /inference="ab initio prediction:AMIGene:2.0"
                     /product="Putative CynX-related transport transmembrane
                     protein"
                     /transl_table=11
     gene            complement(387968..388852)
                     /locus_tag="RALW1v1_880030"
     CDS             complement(387968..388852)
                     /note="Evidence 3 : Function proposed based on presence of
                     conserved amino acid motif, structural feature or limited
                     homology; Product type pe : putative enzyme"
                     /locus_tag="RALW1v1_880030"
                     /inference="ab initio prediction:AMIGene:2.0"
                     /product="putative NADP oxidoreductase"
                     /transl_table=11
     gene            389052..389114
                     /locus_tag="RALW1v1_880031"
     CDS             389052..389114
                     /note="Evidence 4 : Homologs of previously reported genes
                     of unknown function"
                     /locus_tag="RALW1v1_880031"
                     /inference="ab initio prediction:AMIGene:2.0"
                     /product="conserved protein of unknown function"
                     /transl_table=11
     gene            389396..391024
                     /locus_tag="RALW1v1_880032"
     CDS             389396..391024
                     /note="Evidence 3 : Function proposed based on presence of
                     conserved amino acid motif, structural feature or limited
                     homology; Product type pt : putative transporter"
                     /locus_tag="RALW1v1_880032"
                     /inference="ab initio prediction:AMIGene:2.0"
                     /product="putative outer membrane chanel lipoprotein"
                     /transl_table=11
     gene            complement(391114..394056)
                     /locus_tag="RALW1v1_880033"
                     /gene="ripG2"
     CDS             complement(391114..394056)
                     /locus_tag="RALW1v1_880033"
                     /inference="ab initio prediction:AMIGene:2.0"
                     /product="leucine-rich-repeat type III effector protein
                     (GALA2)"
                     /transl_table=11
                     /note="Evidence 2a : Function of homologous gene
                     experimentally demonstrated in an other organism; PubMedId
                     : 16983093, 18301771; Product type ph : phenotype"
                     /gene="ripG2"
     gene            394706..395389
                     /locus_tag="RALW1v1_880034"
     CDS             394706..395389
                     /function="6 : Cell structure"
                     /locus_tag="RALW1v1_880034"
                     /inference="ab initio prediction:AMIGene:2.0"
                     /product="putative lipoprotein, similar to Curli production
                     assembly/transport component CsgG"
                     /transl_table=11
                     /note="Evidence 3 : Function proposed based on presence of
                     conserved amino acid motif, structural feature or limited
                     homology; Product type lp : lipoprotein"
     gene            395435..395800
                     /locus_tag="RALW1v1_880035"
     CDS             395435..395800
                     /note="Evidence 3 : Function proposed based on presence of
                     conserved amino acid motif, structural feature or limited
                     homology; Product type lp : lipoprotein"
                     /locus_tag="RALW1v1_880035"
                     /inference="ab initio prediction:AMIGene:2.0"
                     /product="putative lipoprotein"
                     /transl_table=11
     gene            395800..396471
                     /locus_tag="RALW1v1_880036"
     CDS             395800..396471
                     /function="7.4 : Outer membrane"
                     /locus_tag="RALW1v1_880036"
                     /inference="ab initio prediction:AMIGene:2.0"
                     /product="putative lipoprotein"
                     /transl_table=11
                     /note="Evidence 3 : Function proposed based on presence of
                     conserved amino acid motif, structural feature or limited
                     homology; Product type lp : lipoprotein"
     gene            complement(396547..398877)
                     /locus_tag="RALW1v1_880037"
                     /gene="metE"
     CDS             complement(396547..398877)
                     /function="1.5.1.9 : Methionine"
                     /function="1.7.20 : S-adenosyl methionine biosynthesis"
                     /function="7.1 : Cytoplasm"
                     /product="Cobalamin-independent methionine synthase,
                     5-methyltetrahydropteroyltriglutamate-homocysteine
                     S-methyltransferase"
                     /gene="metE"
                     /inference="ab initio prediction:AMIGene:2.0"
                     /locus_tag="RALW1v1_880037"
                     /EC_number="2.1.1.14"
                     /note="Evidence 2a : Function of homologous gene
                     experimentally demonstrated in an other organism; PubMedId
                     : 15502870, 15630480; Product type e : enzyme"
                     /transl_table=11
     gene            398999..399913
                     /locus_tag="RALW1v1_880038"
                     /gene="metR"
     CDS             398999..399913
                     /function="1.5.1.9 : Methionine"
                     /function="2.2.2 : Transcription related"
                     /function="3.1.2.2 : Activator"
                     /function="3.1.2.3 : Repressor"
                     /function="3.3.1 : Operon (regulation of one operon)"
                     /function="7.1 : Cytoplasm"
                     /locus_tag="RALW1v1_880038"
                     /inference="ab initio prediction:AMIGene:2.0"
                     /product="transcriptional regulator of methionine
                     biosynthesis (LysR family)"
                     /transl_table=11
                     /note="Evidence 2a : Function of homologous gene
                     experimentally demonstrated in an other organism; PubMedId
                     : 2205852, 2643109; Product type r : regulator"
                     /gene="metR"
     gene            complement(400111..400770)
                     /locus_tag="RALW1v1_880039"
                     /gene="pdxH"
     CDS             complement(400111..400770)
                     /product="Pyridoxamine 5'-phosphate oxidase 2 (PNP/PMP
                     oxidase 2) (PNPOx 2)"
                     /gene="pdxH"
                     /inference="ab initio prediction:AMIGene:2.0"
                     /locus_tag="RALW1v1_880039"
                     /EC_number="1.4.3.5"
                     /note="Evidence 2b : Function of strongly homologous gene;
                     PubMedId : 9693059; Product type e : enzyme"
                     /transl_table=11
     gene            complement(400774..402060)
                     /locus_tag="RALW1v1_880040"
     CDS             complement(400774..402060)
                     /product="putative diaminopimelate decarboxylase"
                     /inference="ab initio prediction:AMIGene:2.0"
                     /locus_tag="RALW1v1_880040"
                     /transl_table=11
                     /note="Evidence 3 : Function proposed based on presence of
                     conserved amino acid motif, structural feature or limited
                     homology; Product type pe : putative enzyme"
                     /EC_number="4.1.1.20"
     gene            complement(402215..403021)
                     /locus_tag="RALW1v1_880041"
                     /gene="trpC"
     CDS             complement(402215..403021)
                     /product="Indole-3-glycerol phosphate synthase 2 (IGPS 2)"
                     /gene="trpC"
                     /inference="ab initio prediction:AMIGene:2.0"
                     /locus_tag="RALW1v1_880041"
                     /EC_number="4.1.1.48"
                     /note="Evidence 2a : Function of homologous gene
                     experimentally demonstrated in an other organism; PubMedId
                     : 2184433, 9061023; Product type e : enzyme"
                     /transl_table=11
     gene            complement(403068..404102)
                     /locus_tag="RALW1v1_880042"
                     /gene="trpD"
     CDS             complement(403068..404102)
                     /product="Anthranilate phosphoribosyltransferase 2"
                     /gene="trpD"
                     /inference="ab initio prediction:AMIGene:2.0"
                     /locus_tag="RALW1v1_880042"
                     /EC_number="2.4.2.18"
                     /note="Evidence 2a : Function of homologous gene
                     experimentally demonstrated in an other organism; PubMedId
                     : 12093726, 12923085, 9061023; Product type e : enzyme"
                     /transl_table=11
     gene            complement(404095..406296)
                     /locus_tag="RALW1v1_880043"
     CDS             complement(404095..406296)
                     /note="Evidence 2b : Function of strongly homologous gene;
                     Product type e : enzyme"
                     /locus_tag="RALW1v1_880043"
                     /inference="ab initio prediction:AMIGene:2.0"
                     /product="histamine dehydrogenase oxidoreductase protein"
                     /transl_table=11
     gene            complement(406293..406826)
                     /locus_tag="RALW1v1_880044"
     CDS             complement(406293..406826)
                     /note="Evidence 3 : Function proposed based on presence of
                     conserved amino acid motif, structural feature or limited
                     homology"
                     /locus_tag="RALW1v1_880044"
                     /inference="ab initio prediction:AMIGene:2.0"
                     /product="Putative alanine racemase domain-containing
                     enzyme with a tim-barrel fold protein (fragment) (modular
                     protein)"
                     /transl_table=11
     gene            complement(407075..407791)
                     /locus_tag="RALW1v1_880045"
     CDS             complement(407075..407791)
                     /note="Evidence 4 : Homologs of previously reported genes
                     of unknown function"
                     /locus_tag="RALW1v1_880045"
                     /inference="ab initio prediction:AMIGene:2.0"
                     /product="conserved hypothethical protein"
                     /transl_table=11
     gene            complement(407837..408733)
                     /locus_tag="RALW1v1_880046"
     CDS             complement(407837..408733)
                     /note="Evidence 3 : Function proposed based on presence of
                     conserved amino acid motif, structural feature or limited
                     homology; Product type pm : putative membrane component"
                     /locus_tag="RALW1v1_880046"
                     /inference="ab initio prediction:AMIGene:2.0"
                     /product="putative tonb box harboring transmembrane
                     protein, multidrug resistance efflux transporter domain"
                     /transl_table=11
     gene            complement(408906..409400)
                     /locus_tag="RALW1v1_880047"
     CDS             complement(408906..409400)
                     /note="Evidence 4 : Homologs of previously reported genes
                     of unknown function"
                     /locus_tag="RALW1v1_880047"
                     /inference="ab initio prediction:AMIGene:2.0"
                     /product="conserved protein of unknown function"
                     /transl_table=11
     gene            408978..409802
                     /locus_tag="RALW1v1_880048"
     CDS             408978..409802
                     /note="Evidence 2b : Function of strongly homologous gene;
                     Product type r : regulator"
                     /locus_tag="RALW1v1_880048"
                     /inference="ab initio prediction:AMIGene:2.0"
                     /product="AraC family transcriptional regulator protein,
                     AraC family"
                     /transl_table=11
     gene            complement(409921..410832)
                     /locus_tag="RALW1v1_880049"
     CDS             complement(409921..410832)
                     /locus_tag="RALW1v1_880049"
                     /inference="ab initio prediction:AMIGene:2.0"
                     /product="Transcriptional regulator, LysR family"
                     /transl_table=11
     gene            410953..412110
                     /locus_tag="RALW1v1_880050"
     CDS             410953..412110
                     /function="1.4 : Energy production/transport"
                     /product="putative butyryl-CoA dehydrogenase"
                     /inference="ab initio prediction:AMIGene:2.0"
                     /locus_tag="RALW1v1_880050"
                     /EC_number="1.3.99.2"
                     /note="Evidence 3 : Function proposed based on presence of
                     conserved amino acid motif, structural feature or limited
                     homology; Product type pe : putative enzyme"
                     /transl_table=11
     gene            412183..412680
                     /locus_tag="RALW1v1_880051"
     CDS             412183..412680
                     /note="Evidence 4 : Homologs of previously reported genes
                     of unknown function"
                     /locus_tag="RALW1v1_880051"
                     /inference="ab initio prediction:AMIGene:2.0"
                     /product="conserved membrane protein of unknown function"
                     /transl_table=11
     gene            412813..413451
                     /locus_tag="RALW1v1_880052"
     CDS             412813..413451
                     /function="3.1.2 : Transcriptional level"
                     /locus_tag="RALW1v1_880052"
                     /inference="ab initio prediction:AMIGene:2.0"
                     /product="putative transcriptional regulator; repressor,
                     FMN-binding protein"
                     /transl_table=11
                     /note="Evidence 3 : Function proposed based on presence of
                     conserved amino acid motif, structural feature or limited
                     homology; Product type pr : putative regulator"
     gene            complement(413497..414777)
                     /locus_tag="RALW1v1_880053"
                     /gene="fahA"
     CDS             complement(413497..414777)
                     /function="1.1.3.15 : Phenylalanine, tyrosine degradation"
                     /product="Fumarylacetoacetase (Fumarylacetoacetate
                     hydrolase)"
                     /gene="fahA"
                     /inference="ab initio prediction:AMIGene:2.0"
                     /locus_tag="RALW1v1_880053"
                     /EC_number="3.7.1.2"
                     /note="Evidence 2a : Function of homologous gene
                     experimentally demonstrated in an other organism; PubMedId
                     : 11154690; Product type e : enzyme"
                     /transl_table=11
     gene            complement(414833..416179)
                     /locus_tag="RALW1v1_880054"
                     /gene="hmgA"
     CDS             complement(414833..416179)
                     /function="1.1.3.15 : Phenylalanine, tyrosine degradation"
                     /product="Homogentisate 1,2-dioxygenase"
                     /gene="hmgA"
                     /inference="ab initio prediction:AMIGene:2.0"
                     /locus_tag="RALW1v1_880054"
                     /EC_number="1.13.11.5"
                     /note="Evidence 2b : Function of strongly homologous gene;
                     Product type e : enzyme"
                     /transl_table=11
     gene            416412..417335
                     /locus_tag="RALW1v1_880055"
                     /gene="nahR"
     CDS             416412..417335
                     /locus_tag="RALW1v1_880055"
                     /inference="ab initio prediction:AMIGene:2.0"
                     /product="HTH-type (HTHLYSR) transcriptional activator"
                     /transl_table=11
                     /note="Evidence 2a : Function of homologous gene
                     experimentally demonstrated in an other organism; PubMedId
                     : 2703465, 2848005; Product type r : regulator"
                     /gene="nahR"
     gene            complement(417424..418047)
                     /locus_tag="RALW1v1_880056"
     CDS             complement(417424..418047)
                     /note="Evidence 3 : Function proposed based on presence of
                     conserved amino acid motif, structural feature or limited
                     homology; Product type pf : putative factor"
                     /locus_tag="RALW1v1_880056"
                     /inference="ab initio prediction:AMIGene:2.0"
                     /product="putative peptide chain release factor homolog
                     protein"
                     /transl_table=11
     gene            complement(418044..419183)
                     /locus_tag="RALW1v1_880057"
     CDS             complement(418044..419183)
                     /note="Evidence 4 : Homologs of previously reported genes
                     of unknown function"
                     /locus_tag="RALW1v1_880057"
                     /inference="ab initio prediction:AMIGene:2.0"
                     /product="conserved protein of unknown function, RtcB
                     homologue"
                     /transl_table=11
     gene            complement(419472..419678)
                     /locus_tag="RALW1v1_880058"
     CDS             complement(419472..419678)
                     /note="Evidence 4 : Homologs of previously reported genes
                     of unknown function"
                     /locus_tag="RALW1v1_880058"
                     /inference="ab initio prediction:AMIGene:2.0"
                     /product="conserved hypothethical protein"
                     /transl_table=11
     gene            complement(419690..421366)
                     /locus_tag="RALW1v1_880059"
     CDS             complement(419690..421366)
                     /function="1 : Metabolism"
                     /product="Putative 2-polyprenyl-6-methoxyphenol hydroxylase
                     and related fad- dependent oxidoreductases"
                     /inference="ab initio prediction:AMIGene:2.0"
                     /locus_tag="RALW1v1_880059"
                     /EC_number="1.14.13.50"
                     /note="Evidence 3 : Function proposed based on presence of
                     conserved amino acid motif, structural feature or limited
                     homology; Product type pe : putative enzyme"
                     /transl_table=11
     gene            complement(421433..422392)
                     /locus_tag="RALW1v1_880060"
     CDS             complement(421433..422392)
                     /product="putative metallo-hydrolase/oxidoreductase,
                     Beta-lactamase"
                     /inference="ab initio prediction:AMIGene:2.0"
                     /locus_tag="RALW1v1_880060"
                     /transl_table=11
                     /note="Evidence 3 : Function proposed based on presence of
                     conserved amino acid motif, structural feature or limited
                     homology; Product type pe : putative enzyme"
                     /EC_number="3.5.2.6"
     gene            422595..423548
                     /locus_tag="RALW1v1_880061"
     CDS             422595..423548
                     /note="Evidence 3 : Function proposed based on presence of
                     conserved amino acid motif, structural feature or limited
                     homology; Product type pr : putative regulator"
                     /locus_tag="RALW1v1_880061"
                     /inference="ab initio prediction:AMIGene:2.0"
                     /product="putative transcription regulator protein, IclR
                     family (iclR)"
                     /transl_table=11
     gene            423718..424770
                     /locus_tag="RALW1v1_880062"
     CDS             423718..424770
                     /note="Evidence 2b : Function of strongly homologous gene;
                     Product type t : transporter"
                     /locus_tag="RALW1v1_880062"
                     /inference="ab initio prediction:AMIGene:2.0"
                     /product="ABC transporter, permease protein; branched-chain
                     amino acid transport protein"
                     /transl_table=11
     gene            424775..426601
                     /locus_tag="RALW1v1_880063"
     CDS             424775..426601
                     /product="ABC transporter, permease protein (N-ter) and
                     ATP-binding protein (C-ter)"
                     /inference="ab initio prediction:AMIGene:2.0"
                     /locus_tag="RALW1v1_880063"
                     /transl_table=11
                     /note="Evidence 2b : Function of strongly homologous gene;
                     Product type t : transporter"
                     /EC_number="3.6.3.-"
     gene            426613..427356
                     /locus_tag="RALW1v1_880064"
                     /gene="livF"
     CDS             426613..427356
                     /locus_tag="RALW1v1_880064"
                     /inference="ab initio prediction:AMIGene:2.0"
                     /product="leucine/isoleucine/valine transporter subunit ;
                     ATP-binding component of ABC superfamily"
                     /transl_table=11
                     /note="Evidence 2a : Function of homologous gene
                     experimentally demonstrated in an other organism; PubMedId
                     : 14702302, 2195019, 90307651; Product type t :
                     transporter"
                     /gene="livF"
     gene            complement(427460..427780)
                     /locus_tag="RALW1v1_880065"
                     /gene="vrg"
     CDS             complement(427460..427780)
                     /locus_tag="RALW1v1_880065"
                     /inference="ab initio prediction:AMIGene:2.0"
                     /product="Vrg-6 (signal peptide virulence protein)"
                     /transl_table=11
                     /note="Evidence 2a : Function of homologous gene
                     experimentally demonstrated in an other organism; PubMedId
                     : 1730491, 2174866; Product type ph : phenotype"
                     /gene="vrg"
     gene            428250..429446
                     /locus_tag="RALW1v1_880066"
     CDS             428250..429446
                     /product="putative cytochrome P450 monooxygenase
                     oxidoreductase protein (cyp133B)"
                     /inference="ab initio prediction:AMIGene:2.0"
                     /locus_tag="RALW1v1_880066"
                     /transl_table=11
                     /note="Evidence 3 : Function proposed based on presence of
                     conserved amino acid motif, structural feature or limited
                     homology; Product type pe : putative enzyme"
                     /EC_number="1.14.-.-"
     gene            complement(429483..430394)
                     /locus_tag="RALW1v1_880067"
     CDS             complement(429483..430394)
                     /function="4 : Transport"
                     /locus_tag="RALW1v1_880067"
                     /inference="ab initio prediction:AMIGene:2.0"
                     /product="putative membrane protein; DMT domain"
                     /transl_table=11
                     /note="Evidence 3 : Function proposed based on presence of
                     conserved amino acid motif, structural feature or limited
                     homology; Product type pt : putative transporter"
     gene            complement(430402..431214)
                     /locus_tag="RALW1v1_880068"
     CDS             complement(430402..431214)
                     /note="Evidence 4 : Homologs of previously reported genes
                     of unknown function"
                     /locus_tag="RALW1v1_880068"
                     /inference="ab initio prediction:AMIGene:2.0"
                     /product="conserved membrane protein of unknown function"
                     /transl_table=11
     gene            complement(431257..431859)
                     /locus_tag="RALW1v1_880069"
     CDS             complement(431257..431859)
                     /note="Evidence 4 : Homologs of previously reported genes
                     of unknown function"
                     /locus_tag="RALW1v1_880069"
                     /inference="ab initio prediction:AMIGene:2.0"
                     /product="conserved hypothethical protein"
                     /transl_table=11
     gene            complement(432160..432732)
                     /locus_tag="RALW1v1_880070"
     CDS             complement(432160..432732)
                     /note="Evidence 3 : Function proposed based on presence of
                     conserved amino acid motif, structural feature or limited
                     homology; Product type pe : putative enzyme"
                     /locus_tag="RALW1v1_880070"
                     /inference="ab initio prediction:AMIGene:2.0"
                     /product="putative gcn5-related n-acetyltransferase;
                     protein"
                     /transl_table=11
     gene            432897..433769
                     /locus_tag="RALW1v1_880071"
     CDS             432897..433769
                     /product="d-alanine aminotransferase (D-aspartate
                     aminotransferase) protein"
                     /inference="ab initio prediction:AMIGene:2.0"
                     /locus_tag="RALW1v1_880071"
                     /transl_table=11
                     /note="Evidence 2a : Function of homologous gene
                     experimentally demonstrated in an other organism; PubMedId
                     : 9696787; Product type e : enzyme"
                     /EC_number="2.6.1.21"
     gene            433834..434361
                     /locus_tag="RALW1v1_880072"
     CDS             433834..434361
                     /note="Evidence 3 : Function proposed based on presence of
                     conserved amino acid motif, structural feature or limited
                     homology; Product type pm : putative membrane component"
                     /locus_tag="RALW1v1_880072"
                     /inference="ab initio prediction:AMIGene:2.0"
                     /product="putative signal peptide (transmembrane) protein"
                     /transl_table=11
     gene            complement(434386..434586)
                     /locus_tag="RALW1v1_880073"
     CDS             complement(434386..434586)
                     /note="Evidence 4 : Homologs of previously reported genes
                     of unknown function"
                     /locus_tag="RALW1v1_880073"
                     /inference="ab initio prediction:AMIGene:2.0"
                     /product="conserved hypothethical protein"
                     /transl_table=11
     gene            435337..436689
                     /locus_tag="RALW1v1_880074"
     CDS             435337..436689
                     /note="Evidence 3 : Function proposed based on presence of
                     conserved amino acid motif, structural feature or limited
                     homology; Product type pe : putative enzyme"
                     /locus_tag="RALW1v1_880074"
                     /inference="ab initio prediction:AMIGene:2.0"
                     /product="putative cytochrome c peroxidase"
                     /transl_table=11
     gene            436715..438091
                     /locus_tag="RALW1v1_880075"
     CDS             436715..438091
                     /note="Evidence 2b : Function of strongly homologous gene;
                     Product type m : membrane component"
                     /locus_tag="RALW1v1_880075"
                     /inference="ab initio prediction:AMIGene:2.0"
                     /product="Phosphate-selective porin O and P"
                     /transl_table=11
     gene            438122..438682
                     /locus_tag="RALW1v1_880076"
     CDS             438122..438682
                     /note="Evidence 2b : Function of strongly homologous gene;
                     Product type m : membrane component"
                     /locus_tag="RALW1v1_880076"
                     /inference="ab initio prediction:AMIGene:2.0"
                     /product="FMN-binding domain protein"
                     /transl_table=11
     gene            438896..440221
                     /locus_tag="RALW1v1_880077"
                     /gene="ripAL"
     CDS             438896..440221
                     /locus_tag="RALW1v1_880077"
                     /inference="ab initio prediction:AMIGene:2.0"
                     /product="putative Type III effector, lipase domain"
                     /transl_table=11
                     /note="Evidence 3 : Function proposed based on presence of
                     conserved amino acid motif, structural feature or limited
                     homology; Product type ph : phenotype"
                     /gene="ripAL"
     gene            440333..440812
                     /locus_tag="RALW1v1_880078"
     CDS             440333..440812
                     /note="Evidence 3 : Function proposed based on presence of
                     conserved amino acid motif, structural feature or limited
                     homology; Product type pm : putative membrane component"
                     /locus_tag="RALW1v1_880078"
                     /inference="ab initio prediction:AMIGene:2.0"
                     /product="putative transmembrane protein"
                     /transl_table=11
     gene            441544..442350
                     /locus_tag="RALW1v1_880079"
                     /gene="nadX"
     CDS             441544..442350
                     /function="1.4 : Energy production/transport"
                     /product="L-aspartate dehydrogenase"
                     /gene="nadX"
                     /inference="ab initio prediction:AMIGene:2.0"
                     /locus_tag="RALW1v1_880079"
                     /EC_number="1.4.1.21"
                     /note="Evidence 2b : Function of strongly homologous gene;
                     Product type e : enzyme"
                     /transl_table=11
     gene            442002..442982
                     /locus_tag="RALW1v1_880080"
     CDS             442002..442982
                     /note="Evidence 5 : No homology to any previously reported
                     sequences"
                     /locus_tag="RALW1v1_880080"
                     /inference="ab initio prediction:AMIGene:2.0"
                     /product="protein of unknown function"
                     /transl_table=11
     gene            complement(442438..442575)
                     /locus_tag="RALW1v1_880081"
     CDS             complement(442438..442575)
                     /note="Evidence 4 : Homologs of previously reported genes
                     of unknown function"
                     /locus_tag="RALW1v1_880081"
                     /inference="ab initio prediction:AMIGene:2.0"
                     /product="conserved protein of unknown function"
                     /transl_table=11
     gene            442825..442950
                     /locus_tag="RALW1v1_880082"
     CDS             442825..442950
                     /note="Evidence 5 : No homology to any previously reported
                     sequences"
                     /locus_tag="RALW1v1_880082"
                     /inference="ab initio prediction:AMIGene:2.0"
                     /product="exported protein of unknown function"
                     /transl_table=11
     gene            443360..443479
                     /locus_tag="RALW1v1_880083"
     CDS             443360..443479
                     /note="Evidence 4 : Homologs of previously reported genes
                     of unknown function"
                     /locus_tag="RALW1v1_880083"
                     /inference="ab initio prediction:AMIGene:2.0"
                     /product="conserved hypothethical protein"
                     /transl_table=11
     gene            complement(443490..444008)
                     /locus_tag="RALW1v1_880084"
     CDS             complement(443490..444008)
                     /note="Evidence 4 : Homologs of previously reported genes
                     of unknown function"
                     /locus_tag="RALW1v1_880084"
                     /inference="ab initio prediction:AMIGene:2.0"
                     /product="conserved hypothethical protein"
                     /transl_table=11
     gene            complement(444016..445329)
                     /locus_tag="RALW1v1_880085"
     CDS             complement(444016..445329)
                     /product="sterol desaturase transmembrane protein"
                     /inference="ab initio prediction:AMIGene:2.0"
                     /locus_tag="RALW1v1_880085"
                     /transl_table=11
                     /note="Evidence 2b : Function of strongly homologous gene;
                     Product type e : enzyme"
                     /EC_number="1.3.-.-"
     gene            complement(445331..445627)
                     /locus_tag="RALW1v1_880086"
     CDS             complement(445331..445627)
                     /note="Evidence 5 : No homology to any previously reported
                     sequences"
                     /locus_tag="RALW1v1_880086"
                     /inference="ab initio prediction:AMIGene:2.0"
                     /product="protein of unknown function"
                     /transl_table=11
     gene            complement(445763..448237)
                     /locus_tag="RALW1v1_880087"
     CDS             complement(445763..448237)
                     /note="Evidence 5 : No homology to any previously reported
                     sequences"
                     /locus_tag="RALW1v1_880087"
                     /inference="ab initio prediction:AMIGene:2.0"
                     /product="protein of unknown function"
                     /transl_table=11
     gene            445811..448267
                     /locus_tag="RALW1v1_880088"
                     /gene="ripAV"
     CDS             445811..448267
                     /locus_tag="RALW1v1_880088"
                     /inference="ab initio prediction:AMIGene:2.0"
                     /product="type III effector, HopAV1 family"
                     /transl_table=11
                     /note="Evidence 2b : Function of strongly homologous gene;
                     PubMedId : 19144559; Product type ph : phenotype"
                     /gene="ripAV"
     gene            complement(448216..448614)
                     /locus_tag="RALW1v1_880089"
     CDS             complement(448216..448614)
                     /note="Evidence 5 : No homology to any previously reported
                     sequences"
                     /locus_tag="RALW1v1_880089"
                     /inference="ab initio prediction:AMIGene:2.0"
                     /product="protein of unknown function"
                     /transl_table=11
     gene            448989..450680
                     /locus_tag="RALW1v1_880090"
                     /gene="ripTPS"
     CDS             448989..450680
                     /product="Putative Type III effector, with T6P synthase
                     domain"
                     /inference="ab initio prediction:AMIGene:2.0"
                     /locus_tag="RALW1v1_880090"
                     /EC_number="2.4.1.15"
                     /note="Evidence 3 : Function proposed based on presence of
                     conserved amino acid motif, structural feature or limited
                     homology; Product type ph : phenotype"
                     /transl_table=11
                     /gene="ripTPS"
     gene            450796..451578
                     /locus_tag="RALW1v1_880091"
     CDS             450796..451578
                     /note="Evidence 4 : Homologs of previously reported genes
                     of unknown function"
                     /locus_tag="RALW1v1_880091"
                     /inference="ab initio prediction:AMIGene:2.0"
                     /product="conserved protein of unknown function"
                     /transl_table=11
     gene            complement(451632..451805)
                     /locus_tag="RALW1v1_880092"
     CDS             complement(451632..451805)
                     /note="Evidence 4 : Homologs of previously reported genes
                     of unknown function"
                     /locus_tag="RALW1v1_880092"
                     /inference="ab initio prediction:AMIGene:2.0"
                     /product="conserved protein of unknown function"
                     /transl_table=11
     gene            complement(451826..452509)
                     /locus_tag="RALW1v1_880093"
     CDS             complement(451826..452509)
                     /locus_tag="RALW1v1_880093"
                     /inference="ab initio prediction:AMIGene:2.0"
                     /product="conserved hypothethical protein, Rhs element Vgr
                     related protein (fragment)"
                     /transl_table=11
     gene            complement(452570..453358)
                     /locus_tag="RALW1v1_880094"
     CDS             complement(452570..453358)
                     /note="Evidence 3 : Function proposed based on presence of
                     conserved amino acid motif, structural feature or limited
                     homology; Product type pe : putative enzyme"
                     /locus_tag="RALW1v1_880094"
                     /inference="ab initio prediction:AMIGene:2.0"
                     /product="putative secretion system protein (EvpN-like)"
                     /transl_table=11
     gene            complement(453355..454701)
                     /locus_tag="RALW1v1_880095"
     CDS             complement(453355..454701)
                     /note="Evidence 4 : Homologs of previously reported genes
                     of unknown function"
                     /locus_tag="RALW1v1_880095"
                     /inference="ab initio prediction:AMIGene:2.0"
                     /product="conserved hypothethical protein"
                     /transl_table=11
     gene            complement(454756..455436)
                     /locus_tag="RALW1v1_880096"
     CDS             complement(454756..455436)
                     /note="Evidence 4 : Homologs of previously reported genes
                     of unknown function"
                     /locus_tag="RALW1v1_880096"
                     /inference="ab initio prediction:AMIGene:2.0"
                     /product="conserved exported protein of unknown function"
                     /transl_table=11
     gene            455709..456356
                     /locus_tag="RALW1v1_880097"
     CDS             455709..456356
                     /note="Evidence 4 : Homologs of previously reported genes
                     of unknown function"
                     /locus_tag="RALW1v1_880097"
                     /inference="ab initio prediction:AMIGene:2.0"
                     /product="conserved exported protein of unknown function,
                     partial TRP motif"
                     /transl_table=11
     gene            456393..456905
                     /locus_tag="RALW1v1_880098"
     CDS             456393..456905
                     /note="Evidence 4 : Homologs of previously reported genes
                     of unknown function"
                     /locus_tag="RALW1v1_880098"
                     /inference="ab initio prediction:AMIGene:2.0"
                     /product="conserved hypothethical protein DUF770"
                     /transl_table=11
     gene            456898..458388
                     /locus_tag="RALW1v1_880099"
     CDS             456898..458388
                     /note="Evidence 4 : Homologs of previously reported genes
                     of unknown function"
                     /locus_tag="RALW1v1_880099"
                     /inference="ab initio prediction:AMIGene:2.0"
                     /product="conserved hypothethical protein"
                     /transl_table=11
     gene            458477..458980
                     /locus_tag="RALW1v1_880100"
                     /gene="sciK"
     CDS             458477..458980
                     /locus_tag="RALW1v1_880100"
                     /inference="ab initio prediction:AMIGene:2.0"
                     /product="secretion system protein (EvpC-like),
                     Hemolysin-coregulated protein"
                     /transl_table=11
                     /note="Evidence 2b : Function of strongly homologous gene;
                     Product type f : factor"
                     /gene="sciK"
     gene            459041..459514
                     /locus_tag="RALW1v1_880101"
     CDS             459041..459514
                     /note="Evidence 3 : Function proposed based on presence of
                     conserved amino acid motif, structural feature or limited
                     homology; Product type pf : putative factor"
                     /locus_tag="RALW1v1_880101"
                     /inference="ab initio prediction:AMIGene:2.0"
                     /product="putative secretion system protein (EvpE-like)"
                     /transl_table=11
     gene            459577..461427
                     /locus_tag="RALW1v1_880102"
     CDS             459577..461427
                     /note="Evidence 3 : Function proposed based on presence of
                     conserved amino acid motif, structural feature or limited
                     homology; Product type pf : putative factor"
                     /locus_tag="RALW1v1_880102"
                     /inference="ab initio prediction:AMIGene:2.0"
                     /product="putative Type VI secretion protein (DUF879)"
                     /transl_table=11
     gene            461391..462494
                     /locus_tag="RALW1v1_880103"
     CDS             461391..462494
                     /note="Evidence 3 : Function proposed based on presence of
                     conserved amino acid motif, structural feature or limited
                     homology; Product type pf : putative factor"
                     /locus_tag="RALW1v1_880103"
                     /inference="ab initio prediction:AMIGene:2.0"
                     /product="putative Type VI secretion protein, VC_A0111
                     family"
                     /transl_table=11
     gene            462527..465250
                     /locus_tag="RALW1v1_880104"
                     /gene="clpB"
     CDS             462527..465250
                     /function="1.2.3 : Proteins/peptides/glycopeptides"
                     /function="2.3.4 : Chaperoning, folding"
                     /function="5.5 : Adaptation to stress"
                     /locus_tag="RALW1v1_880104"
                     /inference="ab initio prediction:AMIGene:2.0"
                     /product="Chaperone clpB"
                     /transl_table=11
                     /note="Evidence 2a : Function of homologous gene
                     experimentally demonstrated in an other organism; PubMedId
                     : 10986262, 16038902, 16289019; Product type f : factor"
                     /gene="clpB"
     gene            465287..466171
                     /locus_tag="RALW1v1_880105"
                     /pseudo
     CDS             465287..466171
                     /locus_tag="RALW1v1_880105"
                     /inference="ab initio prediction:AMIGene:2.0"
                     /pseudo
                     /product="fragment of putative Rhs element VGR-related
                     protein (part 1)"
                     /transl_table=11
                     /note="Evidence 3 : Function proposed based on presence of
                     conserved amino acid motif, structural feature or limited
                     homology; Product type pc : putative carrier"
     gene            465909..466529
                     /locus_tag="RALW1v1_880106"
                     /pseudo
     CDS             465909..466529
                     /locus_tag="RALW1v1_880106"
                     /inference="ab initio prediction:AMIGene:2.0"
                     /pseudo
                     /product="fragment of putative Rhs element VGR-related
                     protein (part 2)"
                     /transl_table=11
                     /note="Evidence 3 : Function proposed based on presence of
                     conserved amino acid motif, structural feature or limited
                     homology; Product type pc : putative carrier"
     gene            467055..467948
                     /locus_tag="RALW1v1_880107"
     CDS             467055..467948
                     /note="Evidence 4 : Homologs of previously reported genes
                     of unknown function"
                     /locus_tag="RALW1v1_880107"
                     /inference="ab initio prediction:AMIGene:2.0"
                     /product="conserved hypothethical protein"
                     /transl_table=11
     gene            467956..468099
                     /locus_tag="RALW1v1_880108"
     CDS             467956..468099
                     /note="Evidence 4 : Homologs of previously reported genes
                     of unknown function"
                     /locus_tag="RALW1v1_880108"
                     /inference="ab initio prediction:AMIGene:2.0"
                     /product="conserved protein of unknown function"
                     /transl_table=11
     gene            468399..469478
                     /locus_tag="RALW1v1_880109"
     CDS             468399..469478
                     /note="Evidence 4 : Homologs of previously reported genes
                     of unknown function"
                     /locus_tag="RALW1v1_880109"
                     /inference="ab initio prediction:AMIGene:2.0"
                     /product="conserved membrane protein of unknown function"
                     /transl_table=11
     gene            469588..470001
                     /locus_tag="RALW1v1_880110"
     CDS             469588..470001
                     /note="Evidence 4 : Homologs of previously reported genes
                     of unknown function"
                     /locus_tag="RALW1v1_880110"
                     /inference="ab initio prediction:AMIGene:2.0"
                     /product="conserved exported protein of unknown function"
                     /transl_table=11
     gene            470050..470265
                     /locus_tag="RALW1v1_880111"
     CDS             470050..470265
                     /note="Evidence 5 : No homology to any previously reported
                     sequences"
                     /locus_tag="RALW1v1_880111"
                     /inference="ab initio prediction:AMIGene:2.0"
                     /product="protein of unknown function"
                     /transl_table=11
     gene            470262..471635
                     /locus_tag="RALW1v1_880112"
     CDS             470262..471635
                     /note="Evidence 3 : Function proposed based on presence of
                     conserved amino acid motif, structural feature or limited
                     homology; Product type lp : lipoprotein"
                     /locus_tag="RALW1v1_880112"
                     /inference="ab initio prediction:AMIGene:2.0"
                     /product="putative lipoprotein yddW precursor"
                     /transl_table=11
     gene            471768..472847
                     /locus_tag="RALW1v1_880113"
     CDS             471768..472847
                     /note="Evidence 4 : Homologs of previously reported genes
                     of unknown function"
                     /locus_tag="RALW1v1_880113"
                     /inference="ab initio prediction:AMIGene:2.0"
                     /product="conserved hypothethical protein"
                     /transl_table=11
     gene            complement(472905..473747)
                     /locus_tag="RALW1v1_880114"
     CDS             complement(472905..473747)
                     /note="Evidence 3 : Function proposed based on presence of
                     conserved amino acid motif, structural feature or limited
                     homology; Product type pm : putative membrane component"
                     /locus_tag="RALW1v1_880114"
                     /inference="ab initio prediction:AMIGene:2.0"
                     /product="putative outer membrane protein; OmpA/MotB
                     domain"
                     /transl_table=11
     gene            complement(473744..474730)
                     /locus_tag="RALW1v1_880115"
     CDS             complement(473744..474730)
                     /note="Evidence 4 : Homologs of previously reported genes
                     of unknown function"
                     /locus_tag="RALW1v1_880115"
                     /inference="ab initio prediction:AMIGene:2.0"
                     /product="conserved hypothethical protein (signal
                     transduction histidine kinase domain)"
                     /transl_table=11
     gene            complement(474727..478662)
                     /locus_tag="RALW1v1_880116"
     CDS             complement(474727..478662)
                     /note="Evidence 3 : Function proposed based on presence of
                     conserved amino acid motif, structural feature or limited
                     homology; Product type pm : putative membrane component"
                     /locus_tag="RALW1v1_880116"
                     /inference="ab initio prediction:AMIGene:2.0"
                     /product="putative secretion system protein (EvpO-like)"
                     /transl_table=11
     gene            complement(478699..480195)
                     /locus_tag="RALW1v1_880117"
     CDS             complement(478699..480195)
                     /note="Evidence 4 : Homologs of previously reported genes
                     of unknown function"
                     /locus_tag="RALW1v1_880117"
                     /inference="ab initio prediction:AMIGene:2.0"
                     /product="conserved transmembrane protein of unknown
                     function"
                     /transl_table=11
     gene            complement(480206..480475)
                     /locus_tag="RALW1v1_880118"
     CDS             complement(480206..480475)
                     /note="Evidence 4 : Homologs of previously reported genes
                     of unknown function"
                     /locus_tag="RALW1v1_880118"
                     /inference="ab initio prediction:AMIGene:2.0"
                     /product="conserved hypothethical protein with PAAR_motif"
                     /transl_table=11
     gene            complement(480514..480843)
                     /locus_tag="RALW1v1_880119"
     CDS             complement(480514..480843)
                     /product="putative carboxypeptidase (fragment)"
                     /inference="ab initio prediction:AMIGene:2.0"
                     /locus_tag="RALW1v1_880119"
                     /transl_table=11
                     /note="Evidence 3 : Function proposed based on presence of
                     conserved amino acid motif, structural feature or limited
                     homology"
                     /EC_number="3.4.-.-"
     gene            481222..481878
                     /locus_tag="RALW1v1_890001"
     CDS             481222..481878
                     /note="Evidence 3 : Function proposed based on presence of
                     conserved amino acid motif, structural feature or limited
                     homology"
                     /locus_tag="RALW1v1_890001"
                     /inference="ab initio prediction:AMIGene:2.0"
                     /product="putative hydrolase alpha/beta fold"
                     /transl_table=11
     gene            complement(481901..482116)
                     /locus_tag="RALW1v1_890002"
     CDS             complement(481901..482116)
                     /locus_tag="RALW1v1_890002"
                     /inference="ab initio prediction:AMIGene:2.0"
                     /product="Transcriptional regulator, LysR family
                     (fragment)"
                     /transl_table=11
     gene            complement(482207..482629)
                     /locus_tag="RALW1v1_890003"
     CDS             complement(482207..482629)
                     /note="Evidence 5 : No homology to any previously reported
                     sequences"
                     /locus_tag="RALW1v1_890003"
                     /inference="ab initio prediction:AMIGene:2.0"
                     /product="protein of unknown function"
                     /transl_table=11
     gene            482229..483527
                     /locus_tag="RALW1v1_890004"
                     /gene="ripAW"
     CDS             482229..483527
                     /locus_tag="RALW1v1_890004"
                     /inference="ab initio prediction:AMIGene:2.0"
                     /product="putative type III effector protein"
                     /transl_table=11
                     /note="Evidence 3 : Function proposed based on presence of
                     conserved amino acid motif, structural feature or limited
                     homology; PubMedId : 19144559; Product type ph : phenotype"
                     /gene="ripAW"
     gene            483641..484033
                     /locus_tag="RALW1v1_890005"
     CDS             483641..484033
                     /EC_number="1.3.99.-"
                     /product="Acyl-CoA dehydrogenase fadE12 (fragment)"
                     /inference="ab initio prediction:AMIGene:2.0"
                     /locus_tag="RALW1v1_890005"
                     /transl_table=11
     gene            complement(484174..484413)
                     /locus_tag="RALW1v1_890006"
     CDS             complement(484174..484413)
                     /note="Evidence 4 : Homologs of previously reported genes
                     of unknown function"
                     /locus_tag="RALW1v1_890006"
                     /inference="ab initio prediction:AMIGene:2.0"
                     /product="conserved protein of unknown function"
                     /transl_table=11
     gene            complement(484410..484580)
                     /locus_tag="RALW1v1_890007"
     CDS             complement(484410..484580)
                     /note="Evidence 5 : No homology to any previously reported
                     sequences"
                     /locus_tag="RALW1v1_890007"
                     /inference="ab initio prediction:AMIGene:2.0"
                     /product="protein of unknown function"
                     /transl_table=11
     gene            complement(484587..485651)
                     /locus_tag="RALW1v1_890008"
     CDS             complement(484587..485651)
                     /product="NAD-dependent mannitol dehydrogenase (Fragment)"
                     /inference="ab initio prediction:AMIGene:2.0"
                     /locus_tag="RALW1v1_890008"
                     /transl_table=11
                     /note="Evidence 2b : Function of strongly homologous gene;
                     Product type e : enzyme"
                     /EC_number="1.1.1.255"
     gene            complement(485712..486716)
                     /locus_tag="RALW1v1_890009"
     CDS             complement(485712..486716)
                     /function="1.4 : Energy production/transport"
                     /product="aldo/keto reductase 2 family; oxidoreductase
                     related to aryl-alcohol dehydrogenases"
                     /inference="ab initio prediction:AMIGene:2.0"
                     /locus_tag="RALW1v1_890009"
                     /EC_number="1.1.1.91"
                     /note="Evidence 2b : Function of strongly homologous gene;
                     PubMedId : 16077126; Product type pe : putative enzyme"
                     /transl_table=11
     gene            complement(486777..487103)
                     /locus_tag="RALW1v1_890010"
     CDS             complement(486777..487103)
                     /product="4-carboxymuconolactone decarboxylase protein"
                     /inference="ab initio prediction:AMIGene:2.0"
                     /locus_tag="RALW1v1_890010"
                     /transl_table=11
                     /note="Evidence 2b : Function of strongly homologous gene;
                     Product type e : enzyme"
                     /EC_number="4.1.1.44"
     gene            complement(487289..488182)
                     /locus_tag="RALW1v1_890011"
     CDS             complement(487289..488182)
                     /function="3.1.2 : Transcriptional level"
                     /locus_tag="RALW1v1_890011"
                     /inference="ab initio prediction:AMIGene:2.0"
                     /product="putative transcriptional regulator, LysR family"
                     /transl_table=11
                     /note="Evidence 3 : Function proposed based on presence of
                     conserved amino acid motif, structural feature or limited
                     homology; Product type pr : putative regulator"
     gene            complement(488562..489710)
                     /locus_tag="RALW1v1_890012"
     CDS             complement(488562..489710)
                     /note="Evidence 3 : Function proposed based on presence of
                     conserved amino acid motif, structural feature or limited
                     homology; Product type pr : putative regulator"
                     /locus_tag="RALW1v1_890012"
                     /inference="ab initio prediction:AMIGene:2.0"
                     /product="putative transcriptional regulator, LuxR family"
                     /transl_table=11
     gene            490390..490737
                     /locus_tag="RALW1v1_890013"
     CDS             490390..490737
                     /note="Evidence 5 : No homology to any previously reported
                     sequences"
                     /locus_tag="RALW1v1_890013"
                     /inference="ab initio prediction:AMIGene:2.0"
                     /product="exported protein of unknown function"
                     /transl_table=11
     gene            490909..491310
                     /locus_tag="RALW1v1_890014"
     CDS             490909..491310
                     /note="Evidence 5 : No homology to any previously reported
                     sequences"
                     /locus_tag="RALW1v1_890014"
                     /inference="ab initio prediction:AMIGene:2.0"
                     /product="membrane protein of unknown function"
                     /transl_table=11
     gene            491440..491781
                     /locus_tag="RALW1v1_890015"
     CDS             491440..491781
                     /note="Evidence 5 : No homology to any previously reported
                     sequences"
                     /locus_tag="RALW1v1_890015"
                     /inference="ab initio prediction:AMIGene:2.0"
                     /product="protein of unknown function"
                     /transl_table=11
     gene            complement(491816..492172)
                     /locus_tag="RALW1v1_890016"
     CDS             complement(491816..492172)
                     /note="Evidence 5 : No homology to any previously reported
                     sequences"
                     /locus_tag="RALW1v1_890016"
                     /inference="ab initio prediction:AMIGene:2.0"
                     /product="protein of unknown function"
                     /transl_table=11
     gene            492155..492805
                     /locus_tag="RALW1v1_890017"
     CDS             492155..492805
                     /note="Evidence 3 : Function proposed based on presence of
                     conserved amino acid motif, structural feature or limited
                     homology; Product type pe : putative enzyme"
                     /locus_tag="RALW1v1_890017"
                     /inference="ab initio prediction:AMIGene:2.0"
                     /product="putative tyrosine phosphatase protein"
                     /transl_table=11
     gene            complement(492173..492277)
                     /locus_tag="RALW1v1_890018"
     CDS             complement(492173..492277)
                     /note="Evidence 5 : No homology to any previously reported
                     sequences"
                     /locus_tag="RALW1v1_890018"
                     /inference="ab initio prediction:AMIGene:2.0"
                     /product="protein of unknown function"
                     /transl_table=11
     gene            complement(493313..493585)
                     /locus_tag="RALW1v1_890019"
     CDS             complement(493313..493585)
                     /note="Evidence 4 : Homologs of previously reported genes
                     of unknown function"
                     /locus_tag="RALW1v1_890019"
                     /inference="ab initio prediction:AMIGene:2.0"
                     /product="conserved exported protein of unknown function"
                     /transl_table=11
     gene            complement(494150..495019)
                     /locus_tag="RALW1v1_900001"
     CDS             complement(494150..495019)
                     /locus_tag="RALW1v1_900001"
                     /inference="ab initio prediction:AMIGene:2.0"
                     /product="cation (cadmium)-transporting ATPase (Cadmium
                     efflux ATPase) (fragment)"
                     /transl_table=11
     gene            495196..495573
                     /locus_tag="RALW1v1_900002"
     CDS             495196..495573
                     /note="Evidence 5 : No homology to any previously reported
                     sequences"
                     /locus_tag="RALW1v1_900002"
                     /inference="ab initio prediction:AMIGene:2.0"
                     /product="protein of unknown function"
                     /transl_table=11
     gene            495714..497147
                     /locus_tag="RALW1v1_900003"
     CDS             495714..497147
                     /note="Evidence 4 : Homologs of previously reported genes
                     of unknown function"
                     /locus_tag="RALW1v1_900003"
                     /inference="ab initio prediction:AMIGene:2.0"
                     /product="conserved membrane protein of unknown function"
                     /transl_table=11
     gene            497172..497450
                     /locus_tag="RALW1v1_900004"
     CDS             497172..497450
                     /note="Evidence 4 : Homologs of previously reported genes
                     of unknown function"
                     /locus_tag="RALW1v1_900004"
                     /inference="ab initio prediction:AMIGene:2.0"
                     /product="conserved protein of unknown function"
                     /transl_table=11
     gene            497583..498050
                     /locus_tag="RALW1v1_900005"
     CDS             497583..498050
                     /note="Evidence 3 : Function proposed based on presence of
                     conserved amino acid motif, structural feature or limited
                     homology; Product type cp : cell process"
                     /locus_tag="RALW1v1_900005"
                     /inference="ab initio prediction:AMIGene:2.0"
                     /product="putative universal stress protein"
                     /transl_table=11
     gene            498172..498615
                     /locus_tag="RALW1v1_900006"
     CDS             498172..498615
                     /note="Evidence 4 : Homologs of previously reported genes
                     of unknown function"
                     /locus_tag="RALW1v1_900006"
                     /inference="ab initio prediction:AMIGene:2.0"
                     /product="conserved hypothethical protein"
                     /transl_table=11
     gene            498683..499690
                     /locus_tag="RALW1v1_900007"
     CDS             498683..499690
                     /note="Evidence 4 : Homologs of previously reported genes
                     of unknown function"
                     /locus_tag="RALW1v1_900007"
                     /inference="ab initio prediction:AMIGene:2.0"
                     /product="conserved hypothethical protein, putative
                     dioxygenase"
                     /transl_table=11
     gene            complement(499737..500819)
                     /locus_tag="RALW1v1_900008"
     CDS             complement(499737..500819)
                     /note="Evidence 3 : Function proposed based on presence of
                     conserved amino acid motif, structural feature or limited
                     homology; Product type pm : putative membrane component"
                     /locus_tag="RALW1v1_900008"
                     /inference="ab initio prediction:AMIGene:2.0"
                     /product="putative sensor protein"
                     /transl_table=11
     gene            complement(500816..501586)
                     /locus_tag="RALW1v1_900009"
                     /gene="baeR"
     CDS             complement(500816..501586)
                     /locus_tag="RALW1v1_900009"
                     /inference="ab initio prediction:AMIGene:2.0"
                     /product="DNA-binding response regulator in two-component
                     regulatory system with BaeS"
                     /transl_table=11
                     /note="Evidence 2a : Function of homologous gene
                     experimentally demonstrated in an other organism; PubMedId
                     : 8282725; Product type r : regulator"
                     /gene="baeR"
     gene            501685..502842
                     /locus_tag="RALW1v1_900010"
     CDS             501685..502842
                     /note="Evidence 3 : Function proposed based on presence of
                     conserved amino acid motif, structural feature or limited
                     homology; Product type pt : putative transporter"
                     /locus_tag="RALW1v1_900010"
                     /inference="ab initio prediction:AMIGene:2.0"
                     /product="putative component of acridine efflux pump,
                     multidrug efflux system (acrA)"
                     /transl_table=11
     gene            502800..504599
                     /locus_tag="RALW1v1_900011"
                     /pseudo
     CDS             502800..504599
                     /function="4.2.A.6 : The Resistance-Nodulation-Cell
                     Division (RND) Superfamily"
                     /function="5.6.4 : Drug resistance/sensitivity"
                     /function="6.1 : Membrane"
                     /function="7.3 : Inner membrane"
                     /locus_tag="RALW1v1_900011"
                     /inference="ab initio prediction:AMIGene:2.0"
                     /pseudo
                     /product="component of efflux pump (fragment, part 1)"
                     /transl_table=11
                     /note="Evidence 2a : Function of homologous gene
                     experimentally demonstrated in an other organism; PubMedId
                     : 15155734; Product type t : transporter"
     gene            504624..506012
                     /locus_tag="RALW1v1_900012"
                     /pseudo
     CDS             504624..506012
                     /function="4.2.A.6 : The Resistance-Nodulation-Cell
                     Division (RND) Superfamily"
                     /function="5.6.4 : Drug resistance/sensitivity"
                     /function="6.1 : Membrane"
                     /function="7.3 : Inner membrane"
                     /locus_tag="RALW1v1_900012"
                     /inference="ab initio prediction:AMIGene:2.0"
                     /pseudo
                     /product="component of efflux pump (fragment, part 2)"
                     /transl_table=11
                     /note="Evidence 2a : Function of homologous gene
                     experimentally demonstrated in an other organism; PubMedId
                     : 15155734; Product type t : transporter"
     gene            506017..507447
                     /locus_tag="RALW1v1_900013"
     CDS             506017..507447
                     /note="Evidence 2a : Function of homologous gene
                     experimentally demonstrated in an other organism; PubMedId
                     : 9245802; Product type t : transporter"
                     /locus_tag="RALW1v1_900013"
                     /inference="ab initio prediction:AMIGene:2.0"
                     /product="Type I secretion outer membrane outer membrane
                     drug efflux lipoprotein (mtrE)"
                     /transl_table=11
     gene            507416..508837
                     /locus_tag="RALW1v1_900014"
     CDS             507416..508837
                     /note="Evidence 2b : Function of strongly homologous gene;
                     Product type m : membrane component"
                     /locus_tag="RALW1v1_900014"
                     /inference="ab initio prediction:AMIGene:2.0"
                     /product="Macrolide-efflux transmembrane protein"
                     /transl_table=11
     gene            complement(509185..509721)
                     /locus_tag="RALW1v1_900015"
     CDS             complement(509185..509721)
                     /note="Evidence 3 : Function proposed based on presence of
                     conserved amino acid motif, structural feature or limited
                     homology; Product type pr : putative regulator"
                     /locus_tag="RALW1v1_900015"
                     /inference="ab initio prediction:AMIGene:2.0"
                     /product="Putative transcription regulator, PadR-like"
                     /transl_table=11
     gene            509812..509979
                     /locus_tag="RALW1v1_900016"
     CDS             509812..509979
                     /note="Evidence 5 : No homology to any previously reported
                     sequences"
                     /locus_tag="RALW1v1_900016"
                     /inference="ab initio prediction:AMIGene:2.0"
                     /product="protein of unknown function"
                     /transl_table=11
     gene            510107..510532
                     /locus_tag="RALW1v1_910001"
     CDS             510107..510532
                     /note="Evidence 5 : No homology to any previously reported
                     sequences"
                     /locus_tag="RALW1v1_910001"
                     /inference="ab initio prediction:AMIGene:2.0"
                     /product="protein of unknown function"
                     /transl_table=11
     gene            510694..514698
                     /locus_tag="RALW1v1_910002"
                     /gene="putA"
     CDS             510694..514698
                     /function="1.1.3.5 : Glycine cleavage"
                     /function="1.4.1 : Electron donor"
                     /function="2.2.2 : Transcription related"
                     /function="3.1.2.3 : Repressor"
                     /function="7.1 : Cytoplasm"
                     /product="multifunctional: transcriptional repressor of
                     proline utilization; proline dehydrogenase"
                     /gene="putA"
                     /inference="ab initio prediction:AMIGene:2.0"
                     /locus_tag="RALW1v1_910002"
                     /EC_number="1.5.99.8"
                     /note="Evidence 2a : Function of homologous gene
                     experimentally demonstrated in an other organism; PubMedId
                     : 12514740; Product type e : enzyme"
                     /transl_table=11
     gene            514828..515973
                     /locus_tag="RALW1v1_910003"
     CDS             514828..515973
                     /function="4.3.A.1.p : periplasmic binding component"
                     /locus_tag="RALW1v1_910003"
                     /inference="ab initio prediction:AMIGene:2.0"
                     /product="putative ABC-type branched-chain amino acid
                     transport system"
                     /transl_table=11
                     /note="Evidence 3 : Function proposed based on presence of
                     conserved amino acid motif, structural feature or limited
                     homology; Product type pt : putative transporter"
     gene            516178..517401
                     /locus_tag="RALW1v1_910004"
     CDS             516178..517401
                     /note="Evidence 4 : Homologs of previously reported genes
                     of unknown function"
                     /locus_tag="RALW1v1_910004"
                     /inference="ab initio prediction:AMIGene:2.0"
                     /product="conserved membrane protein of unknown function,
                     Sodium/hydrogen exchanger"
                     /transl_table=11
     gene            517398..518540
                     /locus_tag="RALW1v1_910005"
     CDS             517398..518540
                     /function="1.5.3.10 : Glutathione"
                     /product="ATP-dependent carboxylate-amine ligase"
                     /inference="ab initio prediction:AMIGene:2.0"
                     /locus_tag="RALW1v1_910005"
                     /EC_number="6.3.-.-"
                     /note="Evidence 2b : Function of strongly homologous gene;
                     Product type e : enzyme"
                     /transl_table=11
     gene            complement(518537..518605)
                     /locus_tag="RALW1v1_910006"
     CDS             complement(518537..518605)
                     /note="Evidence 5 : No homology to any previously reported
                     sequences"
                     /locus_tag="RALW1v1_910006"
                     /inference="ab initio prediction:AMIGene:2.0"
                     /product="protein of unknown function"
                     /transl_table=11
     gene            complement(518644..520677)
                     /locus_tag="RALW1v1_910007"
     CDS             complement(518644..520677)
                     /function="4.2.A.17 : The Proton-dependent Oligopeptide
                     Transporter (POT) Family"
                     /locus_tag="RALW1v1_910007"
                     /inference="ab initio prediction:AMIGene:2.0"
                     /product="Oligopeptide transporter"
                     /transl_table=11
                     /note="Evidence 2b : Function of strongly homologous gene;
                     Product type t : transporter"
     gene            521059..521874
                     /locus_tag="RALW1v1_910008"
                     /pseudo
     CDS             521059..521874
                     /locus_tag="RALW1v1_910008"
                     /inference="ab initio prediction:AMIGene:2.0"
                     /pseudo
                     /product="fragment of conserved protein of unknown function
                     (part 1)"
                     /transl_table=11
                     /note="Evidence 4 : Homologs of previously reported genes
                     of unknown function"
     gene            521724..523133
                     /locus_tag="RALW1v1_910009"
                     /pseudo
     CDS             521724..523133
                     /locus_tag="RALW1v1_910009"
                     /inference="ab initio prediction:AMIGene:2.0"
                     /pseudo
                     /product="fragment of conserved protein of unknown function
                     (part 2)"
                     /transl_table=11
                     /note="Evidence 4 : Homologs of previously reported genes
                     of unknown function"
     gene            523230..524240
                     /locus_tag="RALW1v1_910010"
     CDS             523230..524240
                     /note="Evidence 4 : Homologs of previously reported genes
                     of unknown function"
                     /locus_tag="RALW1v1_910010"
                     /inference="ab initio prediction:AMIGene:2.0"
                     /product="conserved protein of unknown function"
                     /transl_table=11
     gene            524218..525084
                     /locus_tag="RALW1v1_910011"
     CDS             524218..525084
                     /note="Evidence 4 : Homologs of previously reported genes
                     of unknown function"
                     /locus_tag="RALW1v1_910011"
                     /inference="ab initio prediction:AMIGene:2.0"
                     /product="conserved protein of unknown function"
                     /transl_table=11
     gene            525563..528235
                     /locus_tag="RALW1v1_910012"
     CDS             525563..528235
                     /note="Evidence 4 : Homologs of previously reported genes
                     of unknown function"
                     /locus_tag="RALW1v1_910012"
                     /inference="ab initio prediction:AMIGene:2.0"
                     /product="conserved hypothethical protein, Rhs element Vgr
                     protein"
                     /transl_table=11
     gene            528253..530463
                     /locus_tag="RALW1v1_910013"
     CDS             528253..530463
                     /note="Evidence 4 : Homologs of previously reported genes
                     of unknown function"
                     /locus_tag="RALW1v1_910013"
                     /inference="ab initio prediction:AMIGene:2.0"
                     /product="conserved protein of unknown function"
                     /transl_table=11
     gene            530460..531941
                     /locus_tag="RALW1v1_910014"
     CDS             530460..531941
                     /note="Evidence 4 : Homologs of previously reported genes
                     of unknown function"
                     /locus_tag="RALW1v1_910014"
                     /inference="ab initio prediction:AMIGene:2.0"
                     /product="conserved exported protein of unknown function"
                     /transl_table=11
     gene            531953..532216
                     /locus_tag="RALW1v1_910015"
     CDS             531953..532216
                     /note="Evidence 4 : Homologs of previously reported genes
                     of unknown function"
                     /locus_tag="RALW1v1_910015"
                     /inference="ab initio prediction:AMIGene:2.0"
                     /product="conserved hypothethical protein, PAAR motif"
                     /transl_table=11
     gene            complement(532397..533773)
                     /locus_tag="RALW1v1_910016"
                     /gene="sdaA"
     CDS             complement(532397..533773)
                     /function="1.1.3.10 : Lysine cleavage"
                     /function="1.1.3.2 : L-serine degradation"
                     /function="1.1.3.7 : Threonine catabolism"
                     /product="L-serine deaminase I"
                     /gene="sdaA"
                     /inference="ab initio prediction:AMIGene:2.0"
                     /locus_tag="RALW1v1_910016"
                     /EC_number="4.3.1.17"
                     /note="Evidence 2a : Function of homologous gene
                     experimentally demonstrated in an other organism; PubMedId
                     : 15155761; Product type e : enzyme"
                     /transl_table=11
     gene            complement(533911..536859)
                     /locus_tag="RALW1v1_910017"
                     /gene="gcvP"
     CDS             complement(533911..536859)
                     /function="1.1.3.5 : Glycine cleavage"
                     /function="1.7.17 : Formyl-tetrahydrofolate biosynthesis"
                     /product="glycine cleavage complex protein P, glycine
                     decarboxylase, PLP-dependent"
                     /gene="gcvP"
                     /inference="ab initio prediction:AMIGene:2.0"
                     /locus_tag="RALW1v1_910017"
                     /EC_number="1.4.4.2"
                     /note="Evidence 2a : Function of homologous gene
                     experimentally demonstrated in an other organism; PubMedId
                     : 8375392; Product type e : enzyme"
                     /transl_table=11
     gene            complement(536924..537307)
                     /locus_tag="RALW1v1_910018"
                     /gene="gcvH"
     CDS             complement(536924..537307)
                     /function="1.1.3.5 : Glycine cleavage"
                     /function="1.7.17 : Formyl-tetrahydrofolate biosynthesis"
                     /locus_tag="RALW1v1_910018"
                     /inference="ab initio prediction:AMIGene:2.0"
                     /product="glycine cleavage complex protein H, carrier of
                     aminomethyl moiety via covalently bound lipoyl cofactor"
                     /transl_table=11
                     /note="Evidence 2a : Function of homologous gene
                     experimentally demonstrated in an other organism; PubMedId
                     : 8375392; Product type c : carrier"
                     /gene="gcvH"
     gene            complement(537354..538481)
                     /locus_tag="RALW1v1_910019"
                     /gene="gcvT"
     CDS             complement(537354..538481)
                     /function="1.1.3.5 : Glycine cleavage"
                     /function="1.7.17 : Formyl-tetrahydrofolate biosynthesis"
                     /product="glycine cleavage complex protein T,
                     aminomethyltransferase, tetrahydrofolate-dependent"
                     /gene="gcvT"
                     /inference="ab initio prediction:AMIGene:2.0"
                     /locus_tag="RALW1v1_910019"
                     /EC_number="2.1.2.10"
                     /note="Evidence 2a : Function of homologous gene
                     experimentally demonstrated in an other organism; PubMedId
                     : 8375392; Product type e : enzyme"
                     /transl_table=11
     gene            complement(538613..538735)
                     /locus_tag="RALW1v1_misc_RNA_8"
     misc_RNA        complement(538613..538735)
                     /locus_tag="RALW1v1_misc_RNA_8"
                     /inference="profile:Rfam:8.0"
                     /product="Glycine"
     gene            complement(538749..538846)
                     /locus_tag="RALW1v1_misc_RNA_7"
     misc_RNA        complement(538749..538846)
                     /locus_tag="RALW1v1_misc_RNA_7"
                     /inference="profile:Rfam:8.0"
                     /product="Glycine"
     gene            539458..540339
                     /locus_tag="RALW1v1_910020"
     CDS             539458..540339
                     /note="Evidence 4 : Homologs of previously reported genes
                     of unknown function"
                     /locus_tag="RALW1v1_910020"
                     /inference="ab initio prediction:AMIGene:2.0"
                     /product="conserved membrane protein of unknown function"
                     /transl_table=11
     gene            complement(540488..540814)
                     /locus_tag="RALW1v1_910021"
     CDS             complement(540488..540814)
                     /note="Evidence 4 : Homologs of previously reported genes
                     of unknown function"
                     /locus_tag="RALW1v1_910021"
                     /inference="ab initio prediction:AMIGene:2.0"
                     /product="conserved exported protein of unknown function"
                     /transl_table=11
     gene            541059..543176
                     /locus_tag="RALW1v1_910022"
                     /gene="rep"
     CDS             541059..543176
                     /function="2.1.1 : DNA replication"
                     /function="7.1 : Cytoplasm"
                     /product="ATP-dependent DNA helicase"
                     /gene="rep"
                     /inference="ab initio prediction:AMIGene:2.0"
                     /locus_tag="RALW1v1_910022"
                     /EC_number="3.6.1.-"
                     /note="Evidence 2a : Function of homologous gene
                     experimentally demonstrated in an other organism; PubMedId
                     : 9288744; Product type e : enzyme"
                     /transl_table=11
     gene            543674..544018
                     /locus_tag="RALW1v1_910023"
     CDS             543674..544018
                     /note="Evidence 3 : Function proposed based on presence of
                     conserved amino acid motif, structural feature or limited
                     homology; Product type pf : putative factor"
                     /locus_tag="RALW1v1_910023"
                     /inference="ab initio prediction:AMIGene:2.0"
                     /product="putative sugar-binding lectin protein"
                     /transl_table=11
     gene            544125..544628
                     /locus_tag="RALW1v1_910024"
                     /gene="aidA"
     CDS             544125..544628
                     /locus_tag="RALW1v1_910024"
                     /inference="ab initio prediction:AMIGene:2.0"
                     /product="AidA"
                     /transl_table=11
                     /note="Evidence 2a : Function of homologous gene
                     experimentally demonstrated in an other organism; PubMedId
                     : 15766284; Product type t : transporter"
                     /gene="aidA"
     gene            544737..545276
                     /locus_tag="RALW1v1_910025"
     CDS             544737..545276
                     /note="Evidence 4 : Homologs of previously reported genes
                     of unknown function"
                     /locus_tag="RALW1v1_910025"
                     /inference="ab initio prediction:AMIGene:2.0"
                     /product="conserved protein of unknown function"
                     /transl_table=11
     gene            complement(545301..546011)
                     /locus_tag="RALW1v1_910026"
                     /gene="solR"
     CDS             complement(545301..546011)
                     /locus_tag="RALW1v1_910026"
                     /inference="ab initio prediction:AMIGene:2.0"
                     /product="Transcriptional activator protein solR"
                     /transl_table=11
                     /note="Evidence 2a : Function of homologous gene
                     experimentally demonstrated in an other organism; PubMedId
                     : 9371457; Product type r : regulator"
                     /gene="solR"
     gene            546409..547023
                     /locus_tag="RALW1v1_910027"
                     /gene="solI"
     CDS             546409..547023
                     /product="Acyl-homoserine-lactone synthase, autoinducer
                     synthesis protein solI"
                     /gene="solI"
                     /inference="ab initio prediction:AMIGene:2.0"
                     /locus_tag="RALW1v1_910027"
                     /EC_number="2.3.1.184"
                     /note="Evidence 2b : Function of strongly homologous gene;
                     Product type e : enzyme"
                     /transl_table=11
     gene            complement(547041..548138)
                     /locus_tag="RALW1v1_910028"
     CDS             complement(547041..548138)
                     /function="4.3.A.1.p : periplasmic binding component"
                     /locus_tag="RALW1v1_910028"
                     /inference="ab initio prediction:AMIGene:2.0"
                     /product="putative ABC-type branched-chain amino acid
                     transport systems"
                     /transl_table=11
                     /note="Evidence 3 : Function proposed based on presence of
                     conserved amino acid motif, structural feature or limited
                     homology; Product type pt : putative transporter"
     gene            548372..549841
                     /locus_tag="RALW1v1_910029"
                     /gene="hemN"
     CDS             548372..549841
                     /function="1.5.3.12 : Heme, porphyrin"
                     /product="Coproporphyrinogen III oxidase"
                     /gene="hemN"
                     /inference="ab initio prediction:AMIGene:2.0"
                     /locus_tag="RALW1v1_910029"
                     /EC_number="1.3.99.22"
                     /note="Evidence 2a : Function of homologous gene
                     experimentally demonstrated in an other organism; PubMedId
                     : 12114526; Product type e : enzyme"
                     /transl_table=11
     gene            complement(549823..551343)
                     /locus_tag="RALW1v1_910030"
                     /gene="ttuE"
     CDS             complement(549823..551343)
                     /function="1.5.2.1 : Purine biosynthesis"
                     /function="1.5.2.2 : Pyrimidine biosynthesis"
                     /function="1.7.8 : Gluconeogenesis"
                     /function="1.7.21 : Glyoxylate degradation"
                     /product="Pyruvate kinase; tartrate degradation"
                     /gene="ttuE"
                     /inference="ab initio prediction:AMIGene:2.0"
                     /locus_tag="RALW1v1_910030"
                     /EC_number="2.7.1.40"
                     /note="Evidence 2a : Function of homologous gene
                     experimentally demonstrated in an other organism; PubMedId
                     : 7592429; Product type e : enzyme"
                     /transl_table=11
     gene            complement(551448..552752)
                     /locus_tag="RALW1v1_910031"
                     /gene="ttuD"
     CDS             complement(551448..552752)
                     /function="1.7.21 : Glyoxylate degradation"
                     /product="Hydroxypyruvate reductase oxidoreductase protein;
                     tartrate degradation"
                     /gene="ttuD"
                     /inference="ab initio prediction:AMIGene:2.0"
                     /locus_tag="RALW1v1_910031"
                     /EC_number="1.1.1.81"
                     /note="Evidence 2a : Function of homologous gene
                     experimentally demonstrated in an other organism; PubMedId
                     : 7592429; Product type e : enzyme"
                     /transl_table=11
     gene            complement(552836..553747)
                     /locus_tag="RALW1v1_910032"
                     /gene="glxR"
     CDS             complement(552836..553747)
                     /function="1.1.1.20 : Glycol degradation"
                     /function="1.1.1.4 : D-galactarate catabolism"
                     /function="1.1.1.5 : D-galacturonate catabolism"
                     /function="1.1.5.2 : Ethanol degradation"
                     /function="1.7.25 : Glycolate metabolism"
                     /function="1.7.26 : Allantoin assimilation"
                     /product="tartronic semialdehyde reductase"
                     /gene="glxR"
                     /inference="ab initio prediction:AMIGene:2.0"
                     /locus_tag="RALW1v1_910032"
                     /EC_number="1.1.1.60"
                     /note="Evidence 2b : Function of strongly homologous gene;
                     Product type e : enzyme"
                     /transl_table=11
     gene            complement(553888..554670)
                     /locus_tag="RALW1v1_910033"
                     /gene="hyi"
     CDS             complement(553888..554670)
                     /function="1.7.1 : Unassigned reversible reactions"
                     /function="7.1 : Cytoplasm"
                     /function="1.7.21 : Glyoxylate degradation"
                     /product="hydroxypyruvate isomerase"
                     /gene="hyi"
                     /inference="ab initio prediction:AMIGene:2.0"
                     /locus_tag="RALW1v1_910033"
                     /EC_number="5.3.1.22"
                     /note="Evidence 2a : Function of homologous gene
                     experimentally demonstrated in an other organism; PubMedId
                     : 10561547; Product type e : enzyme"
                     /transl_table=11
     gene            complement(554705..555985)
                     /locus_tag="RALW1v1_910034"
     CDS             complement(554705..555985)
                     /EC_number="4.1.1.47"
                     /product="Tartronate-semialdehyde synthase (glyoxylate
                     carboligase) (fragment)"
                     /inference="ab initio prediction:AMIGene:2.0"
                     /locus_tag="RALW1v1_910034"
                     /transl_table=11
     gene            complement(555814..556479)
                     /locus_tag="RALW1v1_910035"
     CDS             complement(555814..556479)
                     /note="Evidence 5 : No homology to any previously reported
                     sequences"
                     /locus_tag="RALW1v1_910035"
                     /inference="ab initio prediction:AMIGene:2.0"
                     /product="protein of unknown function"
                     /transl_table=11
     gene            complement(556561..556761)
                     /locus_tag="RALW1v1_910036"
     CDS             complement(556561..556761)
                     /note="Evidence 5 : No homology to any previously reported
                     sequences"
                     /locus_tag="RALW1v1_910036"
                     /inference="ab initio prediction:AMIGene:2.0"
                     /product="protein of unknown function"
                     /transl_table=11
     gene            556826..557737
                     /locus_tag="RALW1v1_910037"
     CDS             556826..557737
                     /function="3.1.2 : Transcriptional level"
                     /locus_tag="RALW1v1_910037"
                     /inference="ab initio prediction:AMIGene:2.0"
                     /product="putative transcriptional regulator, LysR family"
                     /transl_table=11
                     /note="Evidence 3 : Function proposed based on presence of
                     conserved amino acid motif, structural feature or limited
                     homology; Product type pr : putative regulator"
     gene            557853..558125
                     /locus_tag="RALW1v1_910038"
     CDS             557853..558125
                     /note="Evidence 4 : Homologs of previously reported genes
                     of unknown function"
                     /locus_tag="RALW1v1_910038"
                     /inference="ab initio prediction:AMIGene:2.0"
                     /product="conserved protein of unknown function, plasmid
                     stabilization system domain"
                     /transl_table=11
     gene            558103..558435
                     /locus_tag="RALW1v1_910039"
     CDS             558103..558435
                     /note="Evidence 3 : Function proposed based on presence of
                     conserved amino acid motif, structural feature or limited
                     homology; Product type pr : putative regulator"
                     /locus_tag="RALW1v1_910039"
                     /inference="ab initio prediction:AMIGene:2.0"
                     /product="putative transcription regulator protein"
                     /transl_table=11
     gene            complement(558470..559057)
                     /locus_tag="RALW1v1_910040"
     CDS             complement(558470..559057)
                     /note="Evidence 3 : Function proposed based on presence of
                     conserved amino acid motif, structural feature or limited
                     homology; Product type pf : putative factor"
                     /locus_tag="RALW1v1_910040"
                     /inference="ab initio prediction:AMIGene:2.0"
                     /product="putative elongation factor"
                     /transl_table=11
     gene            complement(559065..559754)
                     /locus_tag="RALW1v1_910041"
     CDS             complement(559065..559754)
                     /function="3.1.2 : Transcriptional level"
                     /locus_tag="RALW1v1_910041"
                     /inference="ab initio prediction:AMIGene:2.0"
                     /product="putative transcription regulator, GntR family"
                     /transl_table=11
                     /note="Evidence 3 : Function proposed based on presence of
                     conserved amino acid motif, structural feature or limited
                     homology; Product type pr : putative regulator"
     gene            complement(559786..561126)
                     /locus_tag="RALW1v1_910042"
                     /gene="dctA"
     CDS             complement(559786..561126)
                     /function="1.1.1 : Carbohydrates/Carbon compounds"
                     /function="4.2.A.23 : The Dicarboxylate/Amino Acid:Cation
                     (Na+ or H+) Symporter (DAACS) Family"
                     /function="6.1 : Membrane"
                     /function="7.3 : Inner membrane"
                     /locus_tag="RALW1v1_910042"
                     /inference="ab initio prediction:AMIGene:2.0"
                     /product="citrate and C4-dicarboxylic acids transport
                     protein, Sodium:dicarboxylate symporter (SDF) family"
                     /transl_table=11
                     /note="Evidence 2a : Function of homologous gene
                     experimentally demonstrated in an other organism; PubMedId
                     : 10482502; Product type t : transporter"
                     /gene="dctA"
     gene            561430..561666
                     /locus_tag="RALW1v1_910043"
     CDS             561430..561666
                     /EC_number="3.5.3.4"
                     /product="allantoicase (Allantoate amidinohydrolase)
                     (fragment)"
                     /inference="ab initio prediction:AMIGene:2.0"
                     /locus_tag="RALW1v1_910043"
                     /transl_table=11
     gene            561947..562198
                     /locus_tag="RALW1v1_920001"
     CDS             561947..562198
                     /note="Evidence 4 : Homologs of previously reported genes
                     of unknown function"
                     /locus_tag="RALW1v1_920001"
                     /inference="ab initio prediction:AMIGene:2.0"
                     /product="conserved hypothethical protein"
                     /transl_table=11
     gene            562701..562970
                     /locus_tag="RALW1v1_920002"
     CDS             562701..562970
                     /note="Evidence 4 : Homologs of previously reported genes
                     of unknown function"
                     /locus_tag="RALW1v1_920002"
                     /inference="ab initio prediction:AMIGene:2.0"
                     /product="conserved exported protein of unknown function"
                     /transl_table=11
     gene            562992..563870
                     /locus_tag="RALW1v1_920003"
     CDS             562992..563870
                     /note="Evidence 4 : Homologs of previously reported genes
                     of unknown function"
                     /locus_tag="RALW1v1_920003"
                     /inference="ab initio prediction:AMIGene:2.0"
                     /product="conserved hypothethical protein, belongs to the
                     UPF0276 family"
                     /transl_table=11
     gene            563857..564627
                     /locus_tag="RALW1v1_920004"
     CDS             563857..564627
                     /note="Evidence 4 : Homologs of previously reported genes
                     of unknown function"
                     /locus_tag="RALW1v1_920004"
                     /inference="ab initio prediction:AMIGene:2.0"
                     /product="conserved hypothethical protein"
                     /transl_table=11
     gene            564624..565112
                     /locus_tag="RALW1v1_920005"
     CDS             564624..565112
                     /note="Evidence 4 : Homologs of previously reported genes
                     of unknown function"
                     /locus_tag="RALW1v1_920005"
                     /inference="ab initio prediction:AMIGene:2.0"
                     /product="conserved membrane protein of unknown function,
                     DoxX domain"
                     /transl_table=11
     gene            565278..565712
                     /locus_tag="RALW1v1_920006"
     CDS             565278..565712
                     /note="Evidence 3 : Function proposed based on presence of
                     conserved amino acid motif, structural feature or limited
                     homology; Product type lp : lipoprotein"
                     /locus_tag="RALW1v1_920006"
                     /inference="ab initio prediction:AMIGene:2.0"
                     /product="putative lipoprotein transmembrane"
                     /transl_table=11
     gene            complement(565801..566217)
                     /locus_tag="RALW1v1_920007"
     CDS             complement(565801..566217)
                     /note="Evidence 5 : No homology to any previously reported
                     sequences"
                     /locus_tag="RALW1v1_920007"
                     /inference="ab initio prediction:AMIGene:2.0"
                     /product="protein of unknown function"
                     /transl_table=11
     gene            complement(566376..566540)
                     /locus_tag="RALW1v1_920008"
     CDS             complement(566376..566540)
                     /note="Evidence 4 : Homologs of previously reported genes
                     of unknown function"
                     /locus_tag="RALW1v1_920008"
                     /inference="ab initio prediction:AMIGene:2.0"
                     /product="conserved protein of unknown function"
                     /transl_table=11
     gene            566539..567801
                     /locus_tag="RALW1v1_920009"
     CDS             566539..567801
                     /note="Evidence 3 : Function proposed based on presence of
                     conserved amino acid motif, structural feature or limited
                     homology; Product type pt : putative transporter"
                     /locus_tag="RALW1v1_920009"
                     /inference="ab initio prediction:AMIGene:2.0"
                     /product="putative outer Membrane Efflux Pump, similar to
                     cation efflux system protein czcC"
                     /transl_table=11
     gene            567806..568972
                     /locus_tag="RALW1v1_920010"
     CDS             567806..568972
                     /note="Evidence 3 : Function proposed based on presence of
                     conserved amino acid motif, structural feature or limited
                     homology; Product type pt : putative transporter"
                     /locus_tag="RALW1v1_920010"
                     /inference="ab initio prediction:AMIGene:2.0"
                     /product="putative cation efflux system protein, CzcB or
                     CusB protein"
                     /transl_table=11
     gene            568975..572070
                     /locus_tag="RALW1v1_920011"
                     /gene="czcA"
     CDS             568975..572070
                     /locus_tag="RALW1v1_920011"
                     /inference="ab initio prediction:AMIGene:2.0"
                     /product="Heavy metal efflux pump CzcA (cobalt-zinc-cadmium
                     resistance protein)"
                     /transl_table=11
                     /note="Evidence 2b : Function of strongly homologous gene;
                     Product type t : transporter"
                     /gene="czcA"
     gene            572270..572734
                     /locus_tag="RALW1v1_920012"
     CDS             572270..572734
                     /note="Evidence 4 : Homologs of previously reported genes
                     of unknown function"
                     /locus_tag="RALW1v1_920012"
                     /inference="ab initio prediction:AMIGene:2.0"
                     /product="conserved protein of unknown function,
                     Histidine-containing phosphotransfer domain, HPT domain"
                     /transl_table=11
     gene            complement(572731..574107)
                     /locus_tag="RALW1v1_920013"
     CDS             complement(572731..574107)
                     /function="4.2.A.3 : The Amino Acid-Polyamine-Choline (APC)
                     Family"
                     /function="6.1 : Membrane"
                     /function="7.3 : Inner membrane"
                     /locus_tag="RALW1v1_920013"
                     /inference="ab initio prediction:AMIGene:2.0"
                     /product="putative amino acid transporter transmembrane
                     protein"
                     /transl_table=11
                     /note="Evidence 3 : Function proposed based on presence of
                     conserved amino acid motif, structural feature or limited
                     homology; Product type pt : putative transporter"
     gene            574341..574460
                     /locus_tag="RALW1v1_920014"
     CDS             574341..574460
                     /note="Evidence 5 : No homology to any previously reported
                     sequences"
                     /locus_tag="RALW1v1_920014"
                     /inference="ab initio prediction:AMIGene:2.0"
                     /product="protein of unknown function"
                     /transl_table=11
     gene            574546..576195
                     /locus_tag="RALW1v1_920015"
     CDS             574546..576195
                     /function="4.2.A.1 : The Major Facilitator Superfamily
                     (MFS)"
                     /function="5.6.4 : Drug resistance/sensitivity"
                     /locus_tag="RALW1v1_920015"
                     /inference="ab initio prediction:AMIGene:2.0"
                     /product="putative transporter, Major facilitator
                     superfamily"
                     /transl_table=11
                     /note="Evidence 3 : Function proposed based on presence of
                     conserved amino acid motif, structural feature or limited
                     homology; Product type pt : putative transporter"
     gene            576230..578581
                     /locus_tag="RALW1v1_920016"
                     /gene="fdhA"
     CDS             576230..578581
                     /function="1.7.1 : Unassigned reversible reactions"
                     /function="5.5.4 : pH response"
                     /function="1.8.3 : Nitrogen metabolism"
                     /product="formate dehydrogenase similar to ydeP, related to
                     acid resistance with formate dehydrogenase/DMSO reductase"
                     /gene="fdhA"
                     /inference="ab initio prediction:AMIGene:2.0"
                     /locus_tag="RALW1v1_920016"
                     /EC_number="1.2.1.2"
                     /note="Evidence 2b : Function of strongly homologous gene;
                     Product type e : enzyme"
                     /transl_table=11
     gene            578581..578829
                     /locus_tag="RALW1v1_920017"
     CDS             578581..578829
                     /note="Evidence 4 : Homologs of previously reported genes
                     of unknown function"
                     /locus_tag="RALW1v1_920017"
                     /inference="ab initio prediction:AMIGene:2.0"
                     /product="conserved hypothethical protein"
                     /transl_table=11
     gene            578826..579644
                     /locus_tag="RALW1v1_920018"
                     /gene="fdhD"
     CDS             578826..579644
                     /function="1.3.7 : Anaerobic respiration"
                     /function="2.3.4 : Chaperoning, folding"
                     /function="7.1 : Cytoplasm"
                     /locus_tag="RALW1v1_920018"
                     /inference="ab initio prediction:AMIGene:2.0"
                     /product="Protein fdhD homolog"
                     /transl_table=11
                     /note="Evidence 2b : Function of strongly homologous gene;
                     Product type f : factor"
                     /gene="fdhD"
     gene            complement(579641..581245)
                     /locus_tag="RALW1v1_920019"
     CDS             complement(579641..581245)
                     /note="Evidence 4 : Homologs of previously reported genes
                     of unknown function"
                     /locus_tag="RALW1v1_920019"
                     /inference="ab initio prediction:AMIGene:2.0"
                     /product="conserved hypothethical protein, putative signal
                     transduction protein eal domain"
                     /transl_table=11
     gene            complement(581386..583236)
                     /locus_tag="RALW1v1_920020"
     CDS             complement(581386..583236)
                     /note="Evidence 3 : Function proposed based on presence of
                     conserved amino acid motif, structural feature or limited
                     homology; Product type pt : putative transporter"
                     /locus_tag="RALW1v1_920020"
                     /inference="ab initio prediction:AMIGene:2.0"
                     /product="putative potassium transport system protein kup"
                     /transl_table=11
     gene            583635..583838
                     /locus_tag="RALW1v1_920021"
                     /gene="cspD"
     CDS             583635..583838
                     /function="2.2.2 : Transcription related"
                     /function="3.1.2.2 : Activator"
                     /function="3.3.1 : Operon (regulation of one operon)"
                     /function="5.5.2 : Temperature extremes"
                     /function="5.6.1 : Radiation"
                     /function="7.1 : Cytoplasm"
                     /locus_tag="RALW1v1_920021"
                     /inference="ab initio prediction:AMIGene:2.0"
                     /product="Cold shock-like protein CspD (CSP-D)"
                     /transl_table=11
                     /note="Evidence 2b : Function of strongly homologous gene;
                     Product type r : regulator"
                     /gene="cspD"
     gene            584050..584256
                     /locus_tag="RALW1v1_920022"
     CDS             584050..584256
                     /note="Evidence 3 : Function proposed based on presence of
                     conserved amino acid motif, structural feature or limited
                     homology; Product type pr : putative regulator"
                     /locus_tag="RALW1v1_920022"
                     /inference="ab initio prediction:AMIGene:2.0"
                     /product="putative cold shock activator transcription
                     regulator protein"
                     /transl_table=11
     gene            complement(584332..585855)
                     /locus_tag="RALW1v1_920023"
                     /gene="mmsA"
     CDS             complement(584332..585855)
                     /product="Methylmalonate-semialdehyde dehydrogenase"
                     /gene="mmsA"
                     /inference="ab initio prediction:AMIGene:2.0"
                     /locus_tag="RALW1v1_920023"
                     /EC_number="1.2.1.27"
                     /note="Evidence 2b : Function of strongly homologous gene;
                     Product type e : enzyme"
                     /transl_table=11
     gene            complement(585857..587194)
                     /locus_tag="RALW1v1_920024"
     CDS             complement(585857..587194)
                     /product="beta-alanine--pyruvate aminotransferase
                     (Omega-amino acid-- pyruvate aminotransferase) protein"
                     /inference="ab initio prediction:AMIGene:2.0"
                     /locus_tag="RALW1v1_920024"
                     /transl_table=11
                     /note="Evidence 2a : Function of homologous gene
                     experimentally demonstrated in an other organism; PubMedId
                     : 6822556; Product type e : enzyme"
                     /EC_number="2.6.1.18"
     gene            587272..588765
                     /locus_tag="RALW1v1_920025"
     CDS             587272..588765
                     /note="Evidence 3 : Function proposed based on presence of
                     conserved amino acid motif, structural feature or limited
                     homology; Product type pr : putative regulator"
                     /locus_tag="RALW1v1_920025"
                     /inference="ab initio prediction:AMIGene:2.0"
                     /product="putative transcription regulator protein, GntR
                     family"
                     /transl_table=11
     gene            589200..589943
                     /locus_tag="RALW1v1_920026"
                     /gene="adc"
     CDS             589200..589943
                     /product="probable acetoacetate decarboxylase (ADC) (AAD)"
                     /gene="adc"
                     /inference="ab initio prediction:AMIGene:2.0"
                     /locus_tag="RALW1v1_920026"
                     /EC_number="4.1.1.4"
                     /note="Evidence 2b : Function of strongly homologous gene;
                     Product type e : enzyme"
                     /transl_table=11
     gene            589999..590784
                     /locus_tag="RALW1v1_920027"
     CDS             589999..590784
                     /product="putative dehydrogenase/reductase oxidoreductase
                     protein"
                     /inference="ab initio prediction:AMIGene:2.0"
                     /locus_tag="RALW1v1_920027"
                     /transl_table=11
                     /note="Evidence 3 : Function proposed based on presence of
                     conserved amino acid motif, structural feature or limited
                     homology; Product type pe : putative enzyme"
                     /EC_number="1.-.-.-"
     gene            590822..592096
                     /locus_tag="RALW1v1_920028"
     CDS             590822..592096
                     /note="Evidence 3 : Function proposed based on presence of
                     conserved amino acid motif, structural feature or limited
                     homology; Product type pc : putative carrier"
                     /locus_tag="RALW1v1_920028"
                     /inference="ab initio prediction:AMIGene:2.0"
                     /product="putative Patatin-like phospholipase"
                     /transl_table=11
     gene            592566..595361
                     /locus_tag="RALW1v1_920029"
                     /gene="ripC1"
     CDS             592566..595361
                     /locus_tag="RALW1v1_920029"
                     /inference="ab initio prediction:AMIGene:2.0"
                     /product="putative type III effector protein"
                     /transl_table=11
                     /note="Evidence 3 : Function proposed based on presence of
                     conserved amino acid motif, structural feature or limited
                     homology; Product type ph : phenotype"
                     /gene="ripC1"
     gene            complement(595622..596746)
                     /locus_tag="RALW1v1_920030"
     CDS             complement(595622..596746)
                     /note="Evidence 3 : Function proposed based on presence of
                     conserved amino acid motif, structural feature or limited
                     homology; Product type pe : putative enzyme"
                     /locus_tag="RALW1v1_920030"
                     /inference="ab initio prediction:AMIGene:2.0"
                     /product="putative oxidoreductase"
                     /transl_table=11
     gene            596999..599128
                     /locus_tag="RALW1v1_920031"
     CDS             596999..599128
                     /note="Evidence 3 : Function proposed based on presence of
                     conserved amino acid motif, structural feature or limited
                     homology; Product type prc : putative receptor"
                     /locus_tag="RALW1v1_920031"
                     /inference="ab initio prediction:AMIGene:2.0"
                     /product="putative TonB-dependent siderophore receptor
                     precursor"
                     /transl_table=11
     gene            complement(599232..600143)
                     /locus_tag="RALW1v1_920032"
                     /gene="frcK"
     CDS             complement(599232..600143)
                     /product="Fructokinase"
                     /gene="frcK"
                     /inference="ab initio prediction:AMIGene:2.0"
                     /locus_tag="RALW1v1_920032"
                     /EC_number="2.7.1.4"
                     /note="Evidence 2b : Function of strongly homologous gene;
                     Product type e : enzyme"
                     /transl_table=11
     gene            complement(600454..604446)
                     /locus_tag="RALW1v1_920033"
                     /gene="ripR"
                     /pseudo
     CDS             complement(600454..604446)
                     /locus_tag="RALW1v1_920033"
                     /inference="ab initio prediction:AMIGene:2.0"
                     /pseudo
                     /product="putative type III effector protein, HopR1 family
                     (fragment)"
                     /transl_table=11
                     /note="Evidence 3 : Function proposed based on presence of
                     conserved amino acid motif, structural feature or limited
                     homology; Product type ph : phenotype"
                     /gene="ripR"
     gene            604687..605325
                     /locus_tag="RALW1v1_930001"
     CDS             604687..605325
                     /note="Evidence 4 : Homologs of previously reported genes
                     of unknown function"
                     /locus_tag="RALW1v1_930001"
                     /inference="ab initio prediction:AMIGene:2.0"
                     /product="conserved protein of unknown function"
                     /transl_table=11
     gene            complement(605419..605835)
                     /locus_tag="RALW1v1_930002"
                     /gene="atpC"
     CDS             complement(605419..605835)
                     /function="1.3.8 : ATP proton motive force interconversion"
                     /function="4.3.A.2 : The H+/Na+-translocating F-, V- and
                     A-type ATPase (F-ATPase) Superfamily"
                     /function="6.1 : Membrane"
                     /function="7.3 : Inner membrane"
                     /product="ATP synthase, F1 sector, epsilon subunit"
                     /gene="atpC"
                     /inference="ab initio prediction:AMIGene:2.0"
                     /locus_tag="RALW1v1_930002"
                     /EC_number="3.6.3.14"
                     /note="Evidence 2a : Function of homologous gene
                     experimentally demonstrated in an other organism; PubMedId
                     : 16545948, 9331422; Product type e : enzyme"
                     /transl_table=11
     gene            complement(605934..607343)
                     /locus_tag="RALW1v1_930003"
                     /gene="atpD"
     CDS             complement(605934..607343)
                     /function="1.3.8 : ATP proton motive force interconversion"
                     /function="4.3.A.2 : The H+/Na+-translocating F-, V- and
                     A-type ATPase (F-ATPase) Superfamily"
                     /function="6.1 : Membrane"
                     /function="7.3 : Inner membrane"
                     /product="ATP synthase, F1 sector, beta subunit"
                     /gene="atpD"
                     /inference="ab initio prediction:AMIGene:2.0"
                     /locus_tag="RALW1v1_930003"
                     /EC_number="3.6.3.14"
                     /note="Evidence 2a : Function of homologous gene
                     experimentally demonstrated in an other organism; PubMedId
                     : 10570135, 11997128, 8412691; Product type e : enzyme"
                     /transl_table=11
     gene            complement(607380..608255)
                     /locus_tag="RALW1v1_930004"
                     /gene="atpG"
     CDS             complement(607380..608255)
                     /function="1.3.8 : ATP proton motive force interconversion"
                     /function="4.3.A.2 : The H+/Na+-translocating F-, V- and
                     A-type ATPase (F-ATPase) Superfamily"
                     /function="6.1 : Membrane"
                     /function="7.3 : Inner membrane"
                     /product="ATP synthase, F1 sector, gamma subunit"
                     /gene="atpG"
                     /inference="ab initio prediction:AMIGene:2.0"
                     /locus_tag="RALW1v1_930004"
                     /EC_number="3.6.3.14"
                     /note="Evidence 2a : Function of homologous gene
                     experimentally demonstrated in an other organism; PubMedId
                     : 10570135, 11997128, 16545948, 8412691; Product type e :
                     enzyme"
                     /transl_table=11
     gene            complement(608320..609861)
                     /locus_tag="RALW1v1_930005"
                     /gene="atpA"
     CDS             complement(608320..609861)
                     /function="1.3.8 : ATP proton motive force interconversion"
                     /function="4.3.A.2 : The H+/Na+-translocating F-, V- and
                     A-type ATPase (F-ATPase) Superfamily"
                     /function="6.1 : Membrane"
                     /function="7.3 : Inner membrane"
                     /product="ATP synthase, F1 sector, alpha subunit"
                     /gene="atpA"
                     /inference="ab initio prediction:AMIGene:2.0"
                     /locus_tag="RALW1v1_930005"
                     /EC_number="3.6.3.14"
                     /note="Evidence 2a : Function of homologous gene
                     experimentally demonstrated in an other organism; PubMedId
                     : 10570135, 11997128, 16545948, 8412691; Product type e :
                     enzyme"
                     /transl_table=11
     gene            complement(609923..610459)
                     /locus_tag="RALW1v1_930006"
                     /gene="atpH"
     CDS             complement(609923..610459)
                     /function="1.3.8 : ATP proton motive force interconversion"
                     /function="4.3.A.2 : The H+/Na+-translocating F-, V- and
                     A-type ATPase (F-ATPase) Superfamily"
                     /function="6.1 : Membrane"
                     /function="7.3 : Inner membrane"
                     /product="ATP synthase, F1 sector, delta subunit"
                     /gene="atpH"
                     /inference="ab initio prediction:AMIGene:2.0"
                     /locus_tag="RALW1v1_930006"
                     /EC_number="3.6.3.14"
                     /note="Evidence 2a : Function of homologous gene
                     experimentally demonstrated in an other organism; PubMedId
                     : 10570135, 11997128, 16545948, 8412691; Product type e :
                     enzyme"
                     /transl_table=11
     gene            complement(610462..610932)
                     /locus_tag="RALW1v1_930007"
                     /gene="atpF"
     CDS             complement(610462..610932)
                     /function="1.3.8 : ATP proton motive force interconversion"
                     /function="4.3.A.2 : The H+/Na+-translocating F-, V- and
                     A-type ATPase (F-ATPase) Superfamily"
                     /function="6.1 : Membrane"
                     /function="7.3 : Inner membrane"
                     /product="ATP synthase, F0 sector, subunit B"
                     /gene="atpF"
                     /inference="ab initio prediction:AMIGene:2.0"
                     /locus_tag="RALW1v1_930007"
                     /EC_number="3.6.3.14"
                     /note="Evidence 2a : Function of homologous gene
                     experimentally demonstrated in an other organism; PubMedId
                     : 10570135, 11997128, 16545948, 8412691; Product type e :
                     enzyme"
                     /transl_table=11
     gene            complement(611039..611305)
                     /locus_tag="RALW1v1_930008"
                     /gene="atpE"
     CDS             complement(611039..611305)
                     /function="1.3.8 : ATP proton motive force interconversion"
                     /function="4.3.A.2 : The H+/Na+-translocating F-, V- and
                     A-type ATPase (F-ATPase) Superfamily"
                     /product="ATP synthase, F0 sector, subunit C"
                     /gene="atpE"
                     /inference="ab initio prediction:AMIGene:2.0"
                     /locus_tag="RALW1v1_930008"
                     /EC_number="3.6.3.14"
                     /note="Evidence 2a : Function of homologous gene
                     experimentally demonstrated in an other organism; PubMedId
                     : 10570135, 11997128, 16545948, 8412691; Product type e :
                     enzyme"
                     /transl_table=11
     gene            complement(611386..612267)
                     /locus_tag="RALW1v1_930009"
                     /gene="atpB"
     CDS             complement(611386..612267)
                     /function="1.3.8 : ATP proton motive force interconversion"
                     /function="2.3.4 : Chaperoning, folding"
                     /function="4.3.A.2 : The H+/Na+-translocating F-, V- and
                     A-type ATPase (F-ATPase) Superfamily"
                     /function="6.1 : Membrane"
                     /function="7.3 : Inner membrane"
                     /product="ATP synthase, F0 sector, subunit A"
                     /gene="atpB"
                     /inference="ab initio prediction:AMIGene:2.0"
                     /locus_tag="RALW1v1_930009"
                     /EC_number="3.6.3.14"
                     /note="Evidence 2a : Function of homologous gene
                     experimentally demonstrated in an other organism; PubMedId
                     : 10570135, 11997128, 16545948, 8412691; Product type e :
                     enzyme"
                     /transl_table=11
     gene            complement(612499..613056)
                     /locus_tag="RALW1v1_930010"
                     /gene="atpI"
     CDS             complement(612499..613056)
                     /function="1.3.8 : ATP proton motive force interconversion"
                     /function="4.3.A.2 : The H+/Na+-translocating F-, V- and
                     A-type ATPase (F-ATPase) Superfamily"
                     /product="ATP synthase, protein I (accesory subunit)"
                     /gene="atpI"
                     /inference="ab initio prediction:AMIGene:2.0"
                     /locus_tag="RALW1v1_930010"
                     /EC_number="3.6.3.14"
                     /note="Evidence 2a : Function of homologous gene
                     experimentally demonstrated in an other organism; PubMedId
                     : 10570135, 11997128, 16545948, 8412691; Product type e :
                     enzyme"
                     /transl_table=11
     gene            complement(613426..614337)
                     /locus_tag="RALW1v1_930011"
                     /gene="parB"
     CDS             complement(613426..614337)
                     /function="5.1 : Cell division"
                     /function="2.1.1 : DNA replication"
                     /locus_tag="RALW1v1_930011"
                     /inference="ab initio prediction:AMIGene:2.0"
                     /product="chromosome partitioning protein ParB"
                     /transl_table=11
                     /note="Evidence 2a : Function of homologous gene
                     experimentally demonstrated in an other organism; PubMedId
                     : 12742016, 14563866, 9054507; Product type cp : cell
                     process"
                     /gene="parB"
     gene            complement(614366..615151)
                     /locus_tag="RALW1v1_930012"
                     /gene="parA"
     CDS             complement(614366..615151)
                     /function="5.1 : Cell division"
                     /function="2.1.1 : DNA replication"
                     /product="chromosome partitioning protein ParB"
                     /gene="parA"
                     /inference="ab initio prediction:AMIGene:2.0"
                     /locus_tag="RALW1v1_930012"
                     /EC_number="2.7.10.2"
                     /note="Evidence 2a : Function of homologous gene
                     experimentally demonstrated in an other organism; PubMedId
                     : 12742016, 14563866, 9054507; Product type cp : cell
                     process"
                     /transl_table=11
     gene            complement(615193..615873)
                     /locus_tag="RALW1v1_930013"
                     /gene="gidB"
     CDS             complement(615193..615873)
                     /function="5.1 : Cell division"
                     /product="Glucose-inhibited division protein B,
                     S-adenosyl-L-methionine-dependent methyltransferase"
                     /gene="gidB"
                     /inference="ab initio prediction:AMIGene:2.0"
                     /locus_tag="RALW1v1_930013"
                     /EC_number="2.1.-.-"
                     /note="Evidence 2a : Function of homologous gene
                     experimentally demonstrated in an other organism; PubMedId
                     : 12001236; Product type e : enzyme"
                     /transl_table=11
     gene            complement(615870..617813)
                     /locus_tag="RALW1v1_930014"
                     /gene="mnmG"
     CDS             complement(615870..617813)
                     /function="5.1 : Cell division"
                     /locus_tag="RALW1v1_930014"
                     /inference="ab initio prediction:AMIGene:2.0"
                     /product="Glucose-inhibited division protein A, tRNA
                     uridine 5-carboxymethylaminomethyl modification enzyme"
                     /transl_table=11
                     /note="Evidence 2b : Function of strongly homologous gene;
                     PubMedId : 11544186; Product type cp : cell process"
                     /gene="mnmG"
     gene            complement(618056..619204)
                     /locus_tag="RALW1v1_930015"
     CDS             complement(618056..619204)
                     /function="4.3.A.1.p : periplasmic binding component"
                     /locus_tag="RALW1v1_930015"
                     /inference="ab initio prediction:AMIGene:2.0"
                     /product="putative amino-acid ABC transporter"
                     /transl_table=11
                     /note="Evidence 3 : Function proposed based on presence of
                     conserved amino acid motif, structural feature or limited
                     homology; Product type pt : putative transporter"
     gene            complement(619526..620131)
                     /locus_tag="RALW1v1_930016"
     CDS             complement(619526..620131)
                     /product="putative 3-oxoacyl-[acyl-carrier-protein]
                     reductase (fabG)"
                     /inference="ab initio prediction:AMIGene:2.0"
                     /locus_tag="RALW1v1_930016"
                     /transl_table=11
                     /note="Evidence 3 : Function proposed based on presence of
                     conserved amino acid motif, structural feature or limited
                     homology; Product type pe : putative enzyme"
                     /EC_number="1.1.1.100"
     gene            620239..621132
                     /locus_tag="RALW1v1_930017"
     CDS             620239..621132
                     /note="Evidence 3 : Function proposed based on presence of
                     conserved amino acid motif, structural feature or limited
                     homology; Product type pr : putative regulator"
                     /locus_tag="RALW1v1_930017"
                     /inference="ab initio prediction:AMIGene:2.0"
                     /product="putative transcription regulator protein, LysR
                     family (aaeR)"
                     /transl_table=11
     gene            621129..621344
                     /locus_tag="RALW1v1_930018"
     CDS             621129..621344
                     /note="Evidence 4 : Homologs of previously reported genes
                     of unknown function"
                     /locus_tag="RALW1v1_930018"
                     /inference="ab initio prediction:AMIGene:2.0"
                     /product="conserved protein of unknown function"
                     /transl_table=11
     gene            complement(621354..622250)
                     /locus_tag="RALW1v1_930019"
     CDS             complement(621354..622250)
                     /note="Evidence 2b : Function of strongly homologous gene;
                     Product type r : regulator"
                     /locus_tag="RALW1v1_930019"
                     /inference="ab initio prediction:AMIGene:2.0"
                     /product="Transcriptional regulators, LysR family"
                     /transl_table=11
     gene            622351..623307
                     /locus_tag="RALW1v1_930020"
     CDS             622351..623307
                     /note="Evidence 4 : Homologs of previously reported genes
                     of unknown function"
                     /locus_tag="RALW1v1_930020"
                     /inference="ab initio prediction:AMIGene:2.0"
                     /product="conserved protein of unknown function,
                     NAD(P)-binding Rossmann-fold domains"
                     /transl_table=11
     gene            complement(623293..623844)
                     /locus_tag="RALW1v1_930021"
     CDS             complement(623293..623844)
                     /locus_tag="RALW1v1_930021"
                     /inference="ab initio prediction:AMIGene:2.0"
                     /product="Metal dependent phosphohydrolase"
                     /transl_table=11
     gene            complement(623940..624698)
                     /locus_tag="RALW1v1_930022"
     CDS             complement(623940..624698)
                     /note="Evidence 4 : Homologs of previously reported genes
                     of unknown function"
                     /locus_tag="RALW1v1_930022"
                     /inference="ab initio prediction:AMIGene:2.0"
                     /product="conserved membrane protein of unknown function,
                     DUF81"
                     /transl_table=11
     gene            complement(624743..625186)
                     /locus_tag="RALW1v1_930023"
     CDS             complement(624743..625186)
                     /note="Evidence 4 : Homologs of previously reported genes
                     of unknown function"
                     /locus_tag="RALW1v1_930023"
                     /inference="ab initio prediction:AMIGene:2.0"
                     /product="conserved exported protein of unknown function"
                     /transl_table=11
     gene            625306..625524
                     /locus_tag="RALW1v1_930024"
     CDS             625306..625524
                     /note="Evidence 4 : Homologs of previously reported genes
                     of unknown function"
                     /locus_tag="RALW1v1_930024"
                     /inference="ab initio prediction:AMIGene:2.0"
                     /product="conserved protein of unknown function"
                     /transl_table=11
     gene            complement(625778..626770)
                     /locus_tag="RALW1v1_930025"
     CDS             complement(625778..626770)
                     /function="4.3.A.1.m : membrane component"
                     /locus_tag="RALW1v1_930025"
                     /inference="ab initio prediction:AMIGene:2.0"
                     /product="putative Branched-chain amino acid transport
                     system permease, membrane component (livM)"
                     /transl_table=11
                     /note="Evidence 3 : Function proposed based on presence of
                     conserved amino acid motif, structural feature or limited
                     homology; Product type pt : putative transporter"
     gene            complement(626792..627676)
                     /locus_tag="RALW1v1_930026"
     CDS             complement(626792..627676)
                     /function="4.3.A.1.m : membrane component"
                     /locus_tag="RALW1v1_930026"
                     /inference="ab initio prediction:AMIGene:2.0"
                     /product="putative Branched-chain amino acid transport
                     system permease, membrane component (livH)"
                     /transl_table=11
                     /note="Evidence 3 : Function proposed based on presence of
                     conserved amino acid motif, structural feature or limited
                     homology; Product type pt : putative transporter"
     gene            complement(627761..628981)
                     /locus_tag="RALW1v1_930027"
     CDS             complement(627761..628981)
                     /function="4.3.A.1.p : periplasmic binding component"
                     /locus_tag="RALW1v1_930027"
                     /inference="ab initio prediction:AMIGene:2.0"
                     /product="putative branched-chain amino acid transport
                     system permease, periplasmic component"
                     /transl_table=11
                     /note="Evidence 3 : Function proposed based on presence of
                     conserved amino acid motif, structural feature or limited
                     homology; Product type pt : putative transporter"
     gene            complement(629047..629787)
                     /locus_tag="RALW1v1_930028"
     CDS             complement(629047..629787)
                     /function="1.1.3 : Amino acids"
                     /function="1.5.1.18 : Isoleucine/valine"
                     /function="1.5.1.19 : Leucine"
                     /function="4.3.A.1.a : ATP binding component"
                     /function="7.1 : Cytoplasm"
                     /product="putative leucine/isoleucine/valine transporter
                     subunit ; ATP-binding component of ABC superfamily (livF)"
                     /inference="ab initio prediction:AMIGene:2.0"
                     /locus_tag="RALW1v1_930028"
                     /EC_number="3.6.3.17"
                     /note="Evidence 3 : Function proposed based on presence of
                     conserved amino acid motif, structural feature or limited
                     homology; Product type pt : putative transporter"
                     /transl_table=11
     gene            complement(629864..630634)
                     /locus_tag="RALW1v1_930029"
     CDS             complement(629864..630634)
                     /function="1.1.3 : Amino acids"
                     /function="1.5.1.18 : Isoleucine/valine"
                     /function="1.5.1.19 : Leucine"
                     /function="4.3.A.1.a : ATP binding component"
                     /function="7.1 : Cytoplasm"
                     /product="putative branched-chain amino acid transport
                     system permease, ATP binding component"
                     /inference="ab initio prediction:AMIGene:2.0"
                     /locus_tag="RALW1v1_930029"
                     /EC_number="3.6.3.17"
                     /note="Evidence 3 : Function proposed based on presence of
                     conserved amino acid motif, structural feature or limited
                     homology; Product type pt : putative transporter"
                     /transl_table=11
     gene            complement(630845..632512)
                     /locus_tag="RALW1v1_930030"
     CDS             complement(630845..632512)
                     /function="1.7.18 : Betaine biosynthesis"
                     /product="putative choline dehydrogenase"
                     /inference="ab initio prediction:AMIGene:2.0"
                     /locus_tag="RALW1v1_930030"
                     /EC_number="1.1.99.1"
                     /note="Evidence 3 : Function proposed based on presence of
                     conserved amino acid motif, structural feature or limited
                     homology; Product type pe : putative enzyme"
                     /transl_table=11
     gene            complement(632562..633422)
                     /locus_tag="RALW1v1_930031"
     CDS             complement(632562..633422)
                     /function="1 : Metabolism"
                     /function="6.1 : Membrane"
                     /product="putative monoglyceride lipase (MGL)"
                     /inference="ab initio prediction:AMIGene:2.0"
                     /locus_tag="RALW1v1_930031"
                     /EC_number="3.1.1.23"
                     /note="Evidence 3 : Function proposed based on presence of
                     conserved amino acid motif, structural feature or limited
                     homology; Product type pe : putative enzyme"
                     /transl_table=11
     gene            complement(633479..633955)
                     /locus_tag="RALW1v1_930032"
                     /gene="hmrR"
     CDS             complement(633479..633955)
                     /function="3.1.2 : Transcriptional level"
                     /locus_tag="RALW1v1_930032"
                     /inference="ab initio prediction:AMIGene:2.0"
                     /product="Heavy metal-dependent transcription regulator"
                     /transl_table=11
                     /note="Evidence 2b : Function of strongly homologous gene;
                     Product type r : regulator"
                     /gene="hmrR"
     gene            complement(633952..636201)
                     /locus_tag="RALW1v1_930033"
                     /gene="copA"
     CDS             complement(633952..636201)
                     /function="4.3.A.3 : The P-type ATPase (P-ATPase)
                     Superfamily"
                     /function="6.1 : Membrane"
                     /function="7.3 : Inner membrane"
                     /product="copper transporting P-type ATPase"
                     /gene="copA"
                     /inference="ab initio prediction:AMIGene:2.0"
                     /locus_tag="RALW1v1_930033"
                     /EC_number="3.6.3.4"
                     /note="Evidence 2a : Function of homologous gene
                     experimentally demonstrated in an other organism; PubMedId
                     : 12644235, 14663075; Product type t : transporter"
                     /transl_table=11
     gene            636356..636556
                     /locus_tag="RALW1v1_930034"
     CDS             636356..636556
                     /function="4.8.A : Accessory Factors Involved in Transport"
                     /function="5.6.2 : Detoxification (xenobiotic metabolism)"
                     /locus_tag="RALW1v1_930034"
                     /inference="ab initio prediction:AMIGene:2.0"
                     /product="putative Copper ion binding protein; Heavy metal
                     transport/detoxification protein"
                     /transl_table=11
                     /note="Evidence 3 : Function proposed based on presence of
                     conserved amino acid motif, structural feature or limited
                     homology; Product type pf : putative factor"
     gene            complement(636625..637101)
                     /locus_tag="RALW1v1_930035"
     CDS             complement(636625..637101)
                     /note="Evidence 3 : Function proposed based on presence of
                     conserved amino acid motif, structural feature or limited
                     homology"
                     /locus_tag="RALW1v1_930035"
                     /inference="ab initio prediction:AMIGene:2.0"
                     /product="putative Outer membrane protein, OmpW family
                     (fragment)"
                     /transl_table=11
     gene            complement(637305..639713)
                     /locus_tag="RALW1v1_940001"
                     /gene="mrcA"
     CDS             complement(637305..639713)
                     /function="1.6.7 : Peptidoglycan (murein)"
                     /function="5.1 : Cell division"
                     /function="5.6.4 : Drug resistance/sensitivity"
                     /function="6.2 : Peptidoglycan (murein)"
                     /function="7.3 : Inner membrane"
                     /product="fused penicillin-binding protein 1a:
                     transglycosylase (N-terminal); transpeptidase (C-terminal)"
                     /gene="mrcA"
                     /inference="ab initio prediction:AMIGene:2.0"
                     /locus_tag="RALW1v1_940001"
                     /EC_number="2.4.2.-"
                     /EC_number="3.4.-.-"
                     /note="Evidence 2a : Function of homologous gene
                     experimentally demonstrated in an other organism; PubMedId
                     : 3882429; Product type e : enzyme"
                     /transl_table=11
     gene            640161..641231
                     /locus_tag="RALW1v1_940002"
                     /gene="pilM"
     CDS             640161..641231
                     /function="1.6.13 : Fimbria, pili, curli"
                     /function="4.3.A.7 : The Type IV (Conjugal DNA-Protein
                     Transfer) Secretory Pathway (IVSP) Family"
                     /function="5.13 : Virulence associated"
                     /function="6.5 : Pilus"
                     /locus_tag="RALW1v1_940002"
                     /inference="ab initio prediction:AMIGene:2.0"
                     /product="Fimbrial type-4 assembly protein"
                     /transl_table=11
                     /note="Evidence 2b : Function of strongly homologous gene;
                     Product type cp : cell process"
                     /gene="pilM"
     gene            641241..641873
                     /locus_tag="RALW1v1_940003"
                     /gene="pilN"
     CDS             641241..641873
                     /function="1.6.13 : Fimbria, pili, curli"
                     /function="4.3.A.7 : The Type IV (Conjugal DNA-Protein
                     Transfer) Secretory Pathway (IVSP) Family"
                     /function="5.13 : Virulence associated"
                     /function="6.5 : Pilus"
                     /locus_tag="RALW1v1_940003"
                     /inference="ab initio prediction:AMIGene:2.0"
                     /product="Fimbrial type-4 assembly transmembrane protein"
                     /transl_table=11
                     /note="Evidence 2b : Function of strongly homologous gene;
                     Product type cp : cell process"
                     /gene="pilN"
     gene            641876..642535
                     /locus_tag="RALW1v1_940004"
                     /gene="pilO"
     CDS             641876..642535
                     /function="1.6.13 : Fimbria, pili, curli"
                     /function="4.3.A.7 : The Type IV (Conjugal DNA-Protein
                     Transfer) Secretory Pathway (IVSP) Family"
                     /function="5.13 : Virulence associated"
                     /function="6.5 : Pilus"
                     /locus_tag="RALW1v1_940004"
                     /inference="ab initio prediction:AMIGene:2.0"
                     /product="fimbrial type-4 assembly transmembrane protein"
                     /transl_table=11
                     /note="Evidence 2b : Function of strongly homologous gene;
                     Product type cp : cell process"
                     /gene="pilO"
     gene            642532..643077
                     /locus_tag="RALW1v1_940005"
                     /gene="pilP"
     CDS             642532..643077
                     /function="1.6.13 : Fimbria, pili, curli"
                     /function="4.3.A.7 : The Type IV (Conjugal DNA-Protein
                     Transfer) Secretory Pathway (IVSP) Family"
                     /function="5.13 : Virulence associated"
                     /function="6.5 : Pilus"
                     /locus_tag="RALW1v1_940005"
                     /inference="ab initio prediction:AMIGene:2.0"
                     /product="fimbrial type-4 assembly lipoprotein"
                     /transl_table=11
                     /note="Evidence 2b : Function of strongly homologous gene;
                     Product type cp : cell process"
                     /gene="pilP"
     gene            643074..645215
                     /locus_tag="RALW1v1_940006"
                     /gene="pilQ"
     CDS             643074..645215
                     /function="1.6.13 : Fimbria, pili, curli"
                     /function="4.3.A.7 : The Type IV (Conjugal DNA-Protein
                     Transfer) Secretory Pathway (IVSP) Family"
                     /function="5.13 : Virulence associated"
                     /function="6.5 : Pilus"
                     /locus_tag="RALW1v1_940006"
                     /inference="ab initio prediction:AMIGene:2.0"
                     /product="fimbrial type-4 assembly protein"
                     /transl_table=11
                     /note="Evidence 2a : Function of homologous gene
                     experimentally demonstrated in an other organism; PubMedId
                     : 14729699, 7901733; Product type t : transporter"
                     /gene="pilQ"
     gene            645389..645928
                     /locus_tag="RALW1v1_940007"
                     /gene="aroK"
     CDS             645389..645928
                     /product="Shikimate kinase (SK)"
                     /gene="aroK"
                     /inference="ab initio prediction:AMIGene:2.0"
                     /locus_tag="RALW1v1_940007"
                     /EC_number="2.7.1.71"
                     /note="Evidence 2a : Function of homologous gene
                     experimentally demonstrated in an other organism; PubMedId
                     : 1309529, 7612934, 7901733; Product type e : enzyme"
                     /transl_table=11
     gene            645925..647031
                     /locus_tag="RALW1v1_940008"
                     /gene="aroB"
     CDS             645925..647031
                     /function="1.5.1.20 : Chorismate"
                     /product="3-dehydroquinate synthase"
                     /gene="aroB"
                     /inference="ab initio prediction:AMIGene:2.0"
                     /locus_tag="RALW1v1_940008"
                     /EC_number="4.2.3.4"
                     /note="Evidence 2a : Function of homologous gene
                     experimentally demonstrated in an other organism; PubMedId
                     : 15381397, 7901733, 9613570; Product type e : enzyme"
                     /transl_table=11
     gene            647050..648213
                     /locus_tag="RALW1v1_940009"
                     /gene="dgt"
     CDS             647050..648213
                     /function="1.7.33 : Nucleotide and nucleoside conversions"
                     /product="deoxyguanosine triphosphate triphosphohydrolase
                     (dGTPase)"
                     /gene="dgt"
                     /inference="ab initio prediction:AMIGene:2.0"
                     /locus_tag="RALW1v1_940009"
                     /EC_number="3.1.5.1"
                     /note="Evidence 2a : Function of homologous gene
                     experimentally demonstrated in an other organism; PubMedId
                     : 2826481; Product type e : enzyme"
                     /transl_table=11
     gene            complement(648365..649039)
                     /locus_tag="RALW1v1_940010"
     CDS             complement(648365..649039)
                     /note="Evidence 3 : Function proposed based on presence of
                     conserved amino acid motif, structural feature or limited
                     homology; Product type pm : putative membrane component"
                     /locus_tag="RALW1v1_940010"
                     /inference="ab initio prediction:AMIGene:2.0"
                     /product="putative outer membrane protein W precursor
                     (ompW)"
                     /transl_table=11
     gene            649311..650036
                     /locus_tag="RALW1v1_940011"
     CDS             649311..650036
                     /note="Evidence 3 : Function proposed based on presence of
                     conserved amino acid motif, structural feature or limited
                     homology; Product type pe : putative enzyme"
                     /locus_tag="RALW1v1_940011"
                     /inference="ab initio prediction:AMIGene:2.0"
                     /product="Putative transposase and inactivated derivatives
                     protein"
                     /transl_table=11
     gene            650286..655034
                     /locus_tag="RALW1v1_940012"
                     /gene="gltB"
     CDS             650286..655034
                     /function="1.5.1.1 : Glutamate"
                     /function="1.8.3 : Nitrogen metabolism"
                     /product="glutamate synthase, large subunit"
                     /gene="gltB"
                     /inference="ab initio prediction:AMIGene:2.0"
                     /locus_tag="RALW1v1_940012"
                     /EC_number="1.4.7.1"
                     /note="Evidence 2a : Function of homologous gene
                     experimentally demonstrated in an other organism; PubMedId
                     : 3326786; Product type e : enzyme"
                     /transl_table=11
     gene            655163..656626
                     /locus_tag="RALW1v1_940013"
                     /gene="gltD"
     CDS             655163..656626
                     /function="1.5.1.1 : Glutamate"
                     /function="1.8.3 : Nitrogen metabolism"
                     /product="glutamate synthase, small subunit,
                     nucleotide-binding, 4Fe-4S protein"
                     /gene="gltD"
                     /inference="ab initio prediction:AMIGene:2.0"
                     /locus_tag="RALW1v1_940013"
                     /EC_number="1.4.1.13"
                     /note="Evidence 2b : Function of strongly homologous gene;
                     PubMedId : 16143852, 2185218; Product type e : enzyme"
                     /transl_table=11
     gene            656815..657849
                     /locus_tag="RALW1v1_940014"
     CDS             656815..657849
                     /note="Evidence 4 : Homologs of previously reported genes
                     of unknown function"
                     /locus_tag="RALW1v1_940014"
                     /inference="ab initio prediction:AMIGene:2.0"
                     /product="conserved protein of unknown function"
                     /transl_table=11
     gene            658086..658925
                     /locus_tag="RALW1v1_940015"
     CDS             658086..658925
                     /function="4.3.A.1.a : ATP binding component"
                     /function="7.1 : Cytoplasm"
                     /product="putative ABC transporter, atp-binding component"
                     /inference="ab initio prediction:AMIGene:2.0"
                     /locus_tag="RALW1v1_940015"
                     /EC_number="3.6.3.25"
                     /note="Evidence 3 : Function proposed based on presence of
                     conserved amino acid motif, structural feature or limited
                     homology; Product type pt : putative transporter"
                     /transl_table=11
     gene            658922..659689
                     /locus_tag="RALW1v1_940016"
     CDS             658922..659689
                     /function="4.3.A.1.m : membrane component"
                     /function="6.1 : Membrane"
                     /locus_tag="RALW1v1_940016"
                     /inference="ab initio prediction:AMIGene:2.0"
                     /product="conserved membrane protein of unknown function,
                     DUF140"
                     /transl_table=11
                     /note="Evidence 4 : Homologs of previously reported genes
                     of unknown function"
     gene            659718..660236
                     /locus_tag="RALW1v1_940017"
     CDS             659718..660236
                     /function="4.3.A.1.p : periplasmic binding component"
                     /locus_tag="RALW1v1_940017"
                     /inference="ab initio prediction:AMIGene:2.0"
                     /product="putative ABC-type transporter, periplasmic
                     binding component"
                     /transl_table=11
                     /note="Evidence 3 : Function proposed based on presence of
                     conserved amino acid motif, structural feature or limited
                     homology; Product type pt : putative transporter"
     gene            660240..661049
                     /locus_tag="RALW1v1_940018"
     CDS             660240..661049
                     /note="Evidence 3 : Function proposed based on presence of
                     conserved amino acid motif, structural feature or limited
                     homology; Product type lp : lipoprotein"
                     /locus_tag="RALW1v1_940018"
                     /inference="ab initio prediction:AMIGene:2.0"
                     /product="putative vacJ-like lipoprotein; transmembrane"
                     /transl_table=11
     gene            661204..661839
                     /locus_tag="RALW1v1_940019"
     CDS             661204..661839
                     /function="4.3.A.1 : The ATP-binding Cassette (ABC)
                     Superfamily + ABC-type Uptake Permeases"
                     /locus_tag="RALW1v1_940019"
                     /inference="ab initio prediction:AMIGene:2.0"
                     /product="putative ABC-type toluene transporter, auxiliary
                     component"
                     /transl_table=11
                     /note="Evidence 3 : Function proposed based on presence of
                     conserved amino acid motif, structural feature or limited
                     homology; Product type pt : putative transporter"
     gene            661905..662219
                     /locus_tag="RALW1v1_940020"
     CDS             661905..662219
                     /note="Evidence 4 : Homologs of previously reported genes
                     of unknown function"
                     /locus_tag="RALW1v1_940020"
                     /inference="ab initio prediction:AMIGene:2.0"
                     /product="conserved protein of unknown function, STAS
                     domain"
                     /transl_table=11
     gene            662454..663410
                     /locus_tag="RALW1v1_940021"
     CDS             662454..663410
                     /function="4.3.A.1.a : ATP binding component"
                     /function="7.1 : Cytoplasm"
                     /product="putative ABC transporter, ATPase component,
                     putative sulfate-transporting"
                     /inference="ab initio prediction:AMIGene:2.0"
                     /locus_tag="RALW1v1_940021"
                     /EC_number="3.6.3.25"
                     /note="Evidence 3 : Function proposed based on presence of
                     conserved amino acid motif, structural feature or limited
                     homology; Product type pt : putative transporter"
                     /transl_table=11
     gene            663407..664195
                     /locus_tag="RALW1v1_940022"
     CDS             663407..664195
                     /function="4.3.A.1.m : membrane component"
                     /function="6.1 : Membrane"
                     /function="7.3 : Inner membrane"
                     /locus_tag="RALW1v1_940022"
                     /inference="ab initio prediction:AMIGene:2.0"
                     /product="putative ABC transporter permease protein,
                     membrane component"
                     /transl_table=11
                     /note="Evidence 3 : Function proposed based on presence of
                     conserved amino acid motif, structural feature or limited
                     homology; Product type pt : putative transporter"
     gene            664253..664489
                     /locus_tag="RALW1v1_940023"
     CDS             664253..664489
                     /function="5.5 : Adaptation to stress"
                     /locus_tag="RALW1v1_940023"
                     /inference="ab initio prediction:AMIGene:2.0"
                     /product="putative transcriptional regulator, BolA family"
                     /transl_table=11
                     /note="Evidence 3 : Function proposed based on presence of
                     conserved amino acid motif, structural feature or limited
                     homology; Product type pr : putative regulator"
     gene            664491..665846
                     /locus_tag="RALW1v1_940024"
                     /gene="murA"
     CDS             664491..665846
                     /function="1.6.7 : Peptidoglycan (murein)"
                     /function="6.2 : Peptidoglycan (murein)"
                     /product="UDP-N-acetylglucosamine
                     1-carboxyvinyltransferase"
                     /gene="murA"
                     /inference="ab initio prediction:AMIGene:2.0"
                     /locus_tag="RALW1v1_940024"
                     /EC_number="2.5.1.7"
                     /note="Evidence 2b : Function of strongly homologous gene;
                     PubMedId : 7608103, 8181716, 9485407; Product type e :
                     enzyme"
                     /transl_table=11
     gene            665865..666566
                     /locus_tag="RALW1v1_940025"
                     /gene="hisG"
     CDS             665865..666566
                     /function="1.5.1.16 : Histidine"
                     /product="ATP phosphoribosyltransferase
                     (ATP-PRTase)(ATP-PRT)"
                     /gene="hisG"
                     /inference="ab initio prediction:AMIGene:2.0"
                     /locus_tag="RALW1v1_940025"
                     /EC_number="2.4.2.17"
                     /note="Evidence 2a : Function of homologous gene
                     experimentally demonstrated in an other organism; PubMedId
                     : 10430882, 10795825, 16051603, 17154531; Product type e :
                     enzyme"
                     /transl_table=11
     gene            666563..667891
                     /locus_tag="RALW1v1_940026"
                     /gene="hisD"
     CDS             666563..667891
                     /function="1.5.1.16 : Histidine"
                     /product="Histidinol dehydrogenase (HDH)"
                     /gene="hisD"
                     /inference="ab initio prediction:AMIGene:2.0"
                     /locus_tag="RALW1v1_940026"
                     /EC_number="1.1.1.23"
                     /note="Evidence 2b : Function of strongly homologous gene;
                     PubMedId : 10795825, 3018428, 7687248; Product type e :
                     enzyme"
                     /transl_table=11
     gene            667902..669032
                     /locus_tag="RALW1v1_940027"
                     /gene="hisC"
     CDS             667902..669032
                     /function="1.5.1.16 : Histidine"
                     /product="Histidinol-phosphate transaminase"
                     /gene="hisC"
                     /inference="ab initio prediction:AMIGene:2.0"
                     /locus_tag="RALW1v1_940027"
                     /EC_number="2.6.1.9"
                     /note="Evidence 2a : Function of homologous gene
                     experimentally demonstrated in an other organism; PubMedId
                     : 11518529, 2999081, 3062174; Product type e : enzyme"
                     /transl_table=11
     gene            669029..669619
                     /locus_tag="RALW1v1_940028"
                     /gene="hisB"
     CDS             669029..669619
                     /function="1.5.1.16 : Histidine"
                     /product="Imidazoleglycerol-phosphate dehydratase"
                     /gene="hisB"
                     /inference="ab initio prediction:AMIGene:2.0"
                     /locus_tag="RALW1v1_940028"
                     /EC_number="4.2.1.19"
                     /note="Evidence 2a : Function of homologous gene
                     experimentally demonstrated in an other organism; PubMedId
                     : 15042344, 2664449; Product type e : enzyme"
                     /transl_table=11
     gene            669667..670290
                     /locus_tag="RALW1v1_940029"
     CDS             669667..670290
                     /function="6.1 : Membrane"
                     /locus_tag="RALW1v1_940029"
                     /inference="ab initio prediction:AMIGene:2.0"
                     /product="putative antibiotic resistance protein, MarC
                     family"
                     /transl_table=11
                     /note="Evidence 3 : Function proposed based on presence of
                     conserved amino acid motif, structural feature or limited
                     homology; Product type pm : putative membrane component"
     gene            670287..670940
                     /locus_tag="RALW1v1_940030"
                     /gene="hisH"
     CDS             670287..670940
                     /function="1.5.1.16 : Histidine"
                     /product="imidazole glycerol phosphate synthase, glutamine
                     amidotransferase subunit with HisF"
                     /gene="hisH"
                     /inference="ab initio prediction:AMIGene:2.0"
                     /locus_tag="RALW1v1_940030"
                     /EC_number="2.4.2.-"
                     /note="Evidence 2a : Function of homologous gene
                     experimentally demonstrated in an other organism; PubMedId
                     : 11551184, 8494895; Product type e : enzyme"
                     /transl_table=11
     gene            671019..671762
                     /locus_tag="RALW1v1_940031"
                     /gene="hisA"
     CDS             671019..671762
                     /function="1.5.1.16 : Histidine"
                     /function="7.1 : Cytoplasm"
                     /product="1-(5-phosphoribosyl)-5-
                     ((5-phosphoribosylamino)methylideneamino)imidazole-4-carbo
                     xamide isomerase"
                     /gene="hisA"
                     /inference="ab initio prediction:AMIGene:2.0"
                     /locus_tag="RALW1v1_940031"
                     /EC_number="5.3.1.16"
                     /note="Evidence 2a : Function of homologous gene
                     experimentally demonstrated in an other organism; PubMedId
                     : 2664449, 7687248, 8028028; Product type e : enzyme"
                     /transl_table=11
     gene            671814..672602
                     /locus_tag="RALW1v1_940032"
                     /gene="hisF"
     CDS             671814..672602
                     /function="1.5.1.16 : Histidine"
                     /function="7.1 : Cytoplasm"
                     /product="imidazole glycerol phosphate synthase, subunit
                     with HisH"
                     /gene="hisF"
                     /inference="ab initio prediction:AMIGene:2.0"
                     /locus_tag="RALW1v1_940032"
                     /EC_number="2.4.2.-"
                     /note="Evidence 2b : Function of strongly homologous gene;
                     Product type e : enzyme"
                     /transl_table=11
     gene            672605..673030
                     /locus_tag="RALW1v1_940033"
                     /gene="hisI"
     CDS             672605..673030
                     /function="1.5.1.16 : Histidine"
                     /product="Phosphoribosyl-AMP cyclohydrolase (PRA-CH)"
                     /gene="hisI"
                     /inference="ab initio prediction:AMIGene:2.0"
                     /locus_tag="RALW1v1_940033"
                     /EC_number="3.5.4.19"
                     /note="Evidence 2a : Function of homologous gene
                     experimentally demonstrated in an other organism; PubMedId
                     : 3018439; Product type e : enzyme"
                     /transl_table=11
     gene            673023..673397
                     /locus_tag="RALW1v1_940034"
                     /gene="hisE"
     CDS             673023..673397
                     /function="1.5.1.16 : Histidine"
                     /product="Phosphoribosyl-ATP pyrophosphatase (PRA-PH)"
                     /gene="hisE"
                     /inference="ab initio prediction:AMIGene:2.0"
                     /locus_tag="RALW1v1_940034"
                     /EC_number="3.6.1.31"
                     /note="Evidence 2b : Function of strongly homologous gene;
                     PubMedId : 11006846, 15740738; Product type e : enzyme"
                     /transl_table=11
     gene            673444..673818
                     /locus_tag="RALW1v1_940035"
     CDS             673444..673818
                     /note="Evidence 4 : Homologs of previously reported genes
                     of unknown function"
                     /locus_tag="RALW1v1_940035"
                     /inference="ab initio prediction:AMIGene:2.0"
                     /product="conserved protein of unknown function"
                     /transl_table=11
     gene            673881..674138
                     /locus_tag="RALW1v1_940036"
                     /gene="tatA"
     CDS             673881..674138
                     /function="4.2.A.64 : The Type V Secretory Pathway or Twin
                     Arginine Targeting (Tat) Family"
                     /function="6.1 : Membrane"
                     /function="7.3 : Inner membrane"
                     /locus_tag="RALW1v1_940036"
                     /inference="ab initio prediction:AMIGene:2.0"
                     /product="Sec-independent protein translocase protein
                     tatA/E homolog"
                     /transl_table=11
                     /note="Evidence 2b : Function of strongly homologous gene;
                     PubMedId : 9649434; Product type t : transporter"
                     /gene="tatA"
     gene            674158..674676
                     /locus_tag="RALW1v1_940037"
                     /gene="tatB"
     CDS             674158..674676
                     /function="4.2.A.64 : The Type V Secretory Pathway or Twin
                     Arginine Targeting (Tat) Family"
                     /locus_tag="RALW1v1_940037"
                     /inference="ab initio prediction:AMIGene:2.0"
                     /product="Sec-independent protein translocase protein tatB
                     homolog"
                     /transl_table=11
                     /note="Evidence 2b : Function of strongly homologous gene;
                     PubMedId : 9649434; Product type t : transporter"
                     /gene="tatB"
     gene            674729..675526
                     /locus_tag="RALW1v1_940038"
                     /gene="tatC"
     CDS             674729..675526
                     /function="4.2.A.64 : The Type V Secretory Pathway or Twin
                     Arginine Targeting (Tat) Family"
                     /function="6.1 : Membrane"
                     /locus_tag="RALW1v1_940038"
                     /inference="ab initio prediction:AMIGene:2.0"
                     /product="Sec-independent protein translocase protein tatC"
                     /transl_table=11
                     /note="Evidence 2b : Function of strongly homologous gene;
                     PubMedId : 11007775; Product type t : transporter"
                     /gene="tatC"
     gene            complement(675597..676673)
                     /locus_tag="RALW1v1_940039"
     CDS             complement(675597..676673)
                     /product="putative atp-binding abc transporter protein"
                     /inference="ab initio prediction:AMIGene:2.0"
                     /locus_tag="RALW1v1_940039"
                     /transl_table=11
                     /note="Evidence 3 : Function proposed based on presence of
                     conserved amino acid motif, structural feature or limited
                     homology; Product type pt : putative transporter"
                     /EC_number="3.6.3.-"
     gene            complement(676666..678477)
                     /locus_tag="RALW1v1_940040"
     CDS             complement(676666..678477)
                     /note="Evidence 3 : Function proposed based on presence of
                     conserved amino acid motif, structural feature or limited
                     homology; Product type pt : putative transporter"
                     /locus_tag="RALW1v1_940040"
                     /inference="ab initio prediction:AMIGene:2.0"
                     /product="putative Ferric transport system permease protein
                     fbpB"
                     /transl_table=11
     gene            complement(678561..679664)
                     /locus_tag="RALW1v1_940041"
     CDS             complement(678561..679664)
                     /note="Evidence 3 : Function proposed based on presence of
                     conserved amino acid motif, structural feature or limited
                     homology; Product type pt : putative transporter"
                     /locus_tag="RALW1v1_940041"
                     /inference="ab initio prediction:AMIGene:2.0"
                     /product="putative iron(III)-binding periplasmic protein
                     precursor (fbpA)"
                     /transl_table=11
     gene            complement(679781..681292)
                     /locus_tag="RALW1v1_940042"
     CDS             complement(679781..681292)
                     /product="Sensor protein, histidine kinase"
                     /inference="ab initio prediction:AMIGene:2.0"
                     /locus_tag="RALW1v1_940042"
                     /transl_table=11
                     /note="Evidence 2b : Function of strongly homologous gene;
                     Product type rc : receptor"
                     /EC_number="2.7.13.3"
     gene            complement(681289..681996)
                     /locus_tag="RALW1v1_940043"
     CDS             complement(681289..681996)
                     /function="3.1.2.4.3 : Two-component regulatory systems
                     (external signal)"
                     /locus_tag="RALW1v1_940043"
                     /inference="ab initio prediction:AMIGene:2.0"
                     /product="putative response regulator, CheY family"
                     /transl_table=11
                     /note="Evidence 3 : Function proposed based on presence of
                     conserved amino acid motif, structural feature or limited
                     homology; Product type pr : putative regulator"
     gene            682032..683234
                     /locus_tag="RALW1v1_940044"
     CDS             682032..683234
                     /note="Evidence 3 : Function proposed based on presence of
                     conserved amino acid motif, structural feature or limited
                     homology; Product type pt : putative transporter"
                     /locus_tag="RALW1v1_940044"
                     /inference="ab initio prediction:AMIGene:2.0"
                     /product="putative iron(III)-binding periplasmic protein
                     precursor (fbpA)"
                     /transl_table=11
     gene            683571..684698
                     /locus_tag="RALW1v1_940045"
     CDS             683571..684698
                     /function="4.1.B : Beta barrel porins (The Outer Membrane
                     Porin (OMP) Functional Superfamily)"
                     /locus_tag="RALW1v1_940045"
                     /inference="ab initio prediction:AMIGene:2.0"
                     /product="putative porin"
                     /transl_table=11
                     /note="Evidence 3 : Function proposed based on presence of
                     conserved amino acid motif, structural feature or limited
                     homology; Product type pt : putative transporter"
     gene            complement(685098..686309)
                     /locus_tag="RALW1v1_940046"
     CDS             complement(685098..686309)
                     /function="1.2.3 : Proteins/peptides/glycopeptides"
                     /product="putative serine protease do-like precursor
                     (degP)"
                     /inference="ab initio prediction:AMIGene:2.0"
                     /locus_tag="RALW1v1_940046"
                     /EC_number="3.4.21.-"
                     /note="Evidence 3 : Function proposed based on presence of
                     conserved amino acid motif, structural feature or limited
                     homology; Product type pe : putative enzyme"
                     /transl_table=11
     gene            686329..687075
                     /locus_tag="RALW1v1_940047"
     CDS             686329..687075
                     /note="Evidence 4 : Homologs of previously reported genes
                     of unknown function"
                     /locus_tag="RALW1v1_940047"
                     /inference="ab initio prediction:AMIGene:2.0"
                     /product="conserved protein of unknown function"
                     /transl_table=11
     gene            complement(687089..687514)
                     /locus_tag="RALW1v1_940048"
                     /gene="mscL"
     CDS             complement(687089..687514)
                     /function="4.1.A.22 : The Large Conductance
                     Mechanosensitive Ion Channel (MscL) Family"
                     /function="5.5.6 : Other stresses (mechanical, nutritional,
                     oxidative)"
                     /function="6.1 : Membrane"
                     /function="7.3 : Inner membrane"
                     /locus_tag="RALW1v1_940048"
                     /inference="ab initio prediction:AMIGene:2.0"
                     /product="Large-conductance mechanosensitive channel"
                     /transl_table=11
                     /note="Evidence 2a : Function of homologous gene
                     experimentally demonstrated in an other organism; PubMedId
                     : 7511799, 8890153, 9632260; Product type t : transporter"
                     /gene="mscL"
     gene            687760..688368
                     /locus_tag="RALW1v1_940049"
                     /gene="petA"
     CDS             687760..688368
                     /function="1.6.15.1 : Cytochromes"
                     /function="1.3.6 : Aerobic respiration"
                     /function="1.4.3 : Electron carrier"
                     /product="Cytochrome bC1 complex (ubiquinol:ferricytochrome
                     c oxidoreductase), Rieske iron-sulfur subunit"
                     /gene="petA"
                     /inference="ab initio prediction:AMIGene:2.0"
                     /locus_tag="RALW1v1_940049"
                     /EC_number="1.10.2.2"
                     /note="Evidence 2a : Function of homologous gene
                     experimentally demonstrated in an other organism; PubMedId
                     : 12441394, 12729720, 2176269; Product type e : enzyme"
                     /transl_table=11
     gene            688371..689774
                     /locus_tag="RALW1v1_940050"
                     /gene="petB"
     CDS             688371..689774
                     /function="1.6.15.1 : Cytochromes"
                     /function="1.3.6 : Aerobic respiration"
                     /function="1.4.3 : Electron carrier"
                     /product="cytochrome bC1 complex (ubiquinol:ferricytochrome
                     c oxidoreductase), transmembrane subunit"
                     /gene="petB"
                     /inference="ab initio prediction:AMIGene:2.0"
                     /locus_tag="RALW1v1_940050"
                     /EC_number="1.10.2.2"
                     /note="Evidence 2a : Function of homologous gene
                     experimentally demonstrated in an other organism; PubMedId
                     : 10978350, 1645718, 1647023, 2176269; Product type e :
                     enzyme"
                     /transl_table=11
     gene            689801..690547
                     /locus_tag="RALW1v1_940051"
                     /gene="petC"
     CDS             689801..690547
                     /function="1.6.15.1 : Cytochromes"
                     /function="1.3.6 : Aerobic respiration"
                     /function="1.4.3 : Electron carrier"
                     /product="Cytochrome bC1 complex (ubiquinol:ferricytochrome
                     c oxidoreductase), transmembrane subunit"
                     /gene="petC"
                     /inference="ab initio prediction:AMIGene:2.0"
                     /locus_tag="RALW1v1_940051"
                     /EC_number="1.10.2.2"
                     /note="Evidence 2a : Function of homologous gene
                     experimentally demonstrated in an other organism; PubMedId
                     : 2176269, 2176595; Product type e : enzyme"
                     /transl_table=11
     gene            690694..691305
                     /locus_tag="RALW1v1_940052"
                     /gene="sspA"
     CDS             690694..691305
                     /function="2.2.2 : Transcription related"
                     /function="3.1.2 : Transcriptional level"
                     /function="3.3.1 : Operon (regulation of one operon)"
                     /function="5.5.3 : Starvation response"
                     /function="7.1 : Cytoplasm"
                     /locus_tag="RALW1v1_940052"
                     /inference="ab initio prediction:AMIGene:2.0"
[truncated: 9,806,261 more chars]
