# Supplementary material for: Comparative genomic analysis of Ralstonia solanacearum reveals candidate genes for host specificity
Source: BMC Genomics. 2015 Apr 8;16(1):270. doi: 10.1186/s12864-015-1474-8 (PMC4396162; doi:10.1186/s12864-015-1474-8)
Supplement: Additional file 5: — Annotations files (.gb). Annotations are formatted in genbank format. [file 12864_2015_1474_MOESM5_ESM.zip › UW183.gb]

LOCUS       RALW3v1              5532370 bp    DNA              UNA 01-FEB-2015
DEFINITION  Ralstonia solanacearum UW183
KEYWORDS    .
SOURCE      Ralstonia solanacearum UW183 (phylotype IIB-4)
  ORGANISM  Ralstonia solanacearum
            Bacteria; Proteobacteria; Betaproteobacteria; Burkholderiales;
            Burkholderiaceae; Ralstonia.
FEATURES             Location/Qualifiers
     source          1..5532370
                     /organism="Ralstonia solanacearum"
                     /mol_type="genomic DNA"
                     /strain="UW183"
     gene            complement(198..299)
                     /locus_tag="RALW3v1_20001"
     CDS             complement(198..299)
                     /note="Evidence 5 : No homology to any previously reported
                     sequences"
                     /locus_tag="RALW3v1_20001"
                     /inference="ab initio prediction:AMIGene:2.0"
                     /product="protein of unknown function"
                     /transl_table=11
     gene            848..933
                     /locus_tag="RALW3v1_tRNA1"
     tRNA            848..933
                     /locus_tag="RALW3v1_tRNA1"
                     /inference="profile:tRNAscan:1.23"
                     /product="Tyr tRNA"
     gene            991..1064
                     /locus_tag="RALW3v1_tRNA2"
     tRNA            991..1064
                     /locus_tag="RALW3v1_tRNA2"
                     /inference="profile:tRNAscan:1.23"
                     /product="Gly tRNA"
     gene            1086..1160
                     /locus_tag="RALW3v1_tRNA3"
     tRNA            1086..1160
                     /locus_tag="RALW3v1_tRNA3"
                     /inference="profile:tRNAscan:1.23"
                     /product="Thr tRNA"
     gene            complement(1522..1701)
                     /locus_tag="RALW3v1_60001"
     CDS             complement(1522..1701)
                     /note="Evidence 5 : No homology to any previously reported
                     sequences"
                     /locus_tag="RALW3v1_60001"
                     /inference="ab initio prediction:AMIGene:2.0"
                     /product="exported protein of unknown function"
                     /transl_table=11
     gene            complement(1800..1901)
                     /locus_tag="RALW3v1_70001"
     CDS             complement(1800..1901)
                     /note="Evidence 4 : Homologs of previously reported genes
                     of unknown function"
                     /locus_tag="RALW3v1_70001"
                     /inference="ab initio prediction:AMIGene:2.0"
                     /product="conserved protein of unknown function"
                     /transl_table=11
     gene            2043..2141
                     /locus_tag="RALW3v1_80001"
     CDS             2043..2141
                     /note="Evidence 5 : No homology to any previously reported
                     sequences"
                     /locus_tag="RALW3v1_80001"
                     /inference="ab initio prediction:AMIGene:2.0"
                     /product="protein of unknown function"
                     /transl_table=11
     gene            2267..2368
                     /locus_tag="RALW3v1_90001"
     CDS             2267..2368
                     /note="Evidence 4 : Homologs of previously reported genes
                     of unknown function"
                     /locus_tag="RALW3v1_90001"
                     /inference="ab initio prediction:AMIGene:2.0"
                     /product="conserved protein of unknown function"
                     /transl_table=11
     gene            2706..2792
                     /locus_tag="RALW3v1_110001"
     CDS             2706..2792
                     /note="Evidence 5 : No homology to any previously reported
                     sequences"
                     /locus_tag="RALW3v1_110001"
                     /inference="ab initio prediction:AMIGene:2.0"
                     /product="protein of unknown function"
                     /transl_table=11
     gene            3937..5220
                     /locus_tag="RALW3v1_150001"
     CDS             3937..5220
                     /note="Evidence 4 : Homologs of previously reported genes
                     of unknown function"
                     /locus_tag="RALW3v1_150001"
                     /inference="ab initio prediction:AMIGene:2.0"
                     /product="conserved membrane protein of unknown function"
                     /transl_table=11
     gene            5402..6688
                     /locus_tag="RALW3v1_150002"
     CDS             5402..6688
                     /note="Evidence 4 : Homologs of previously reported genes
                     of unknown function"
                     /locus_tag="RALW3v1_150002"
                     /inference="ab initio prediction:AMIGene:2.0"
                     /product="conserved membrane protein of unknown function"
                     /transl_table=11
     gene            6799..6873
                     /locus_tag="RALW3v1_150003"
     CDS             6799..6873
                     /note="Evidence 5 : No homology to any previously reported
                     sequences"
                     /locus_tag="RALW3v1_150003"
                     /inference="ab initio prediction:AMIGene:2.0"
                     /product="protein of unknown function"
                     /transl_table=11
     gene            complement(6925..7281)
                     /locus_tag="RALW3v1_150004"
                     /pseudo
     CDS             complement(6925..7281)
                     /locus_tag="RALW3v1_150004"
                     /inference="ab initio prediction:AMIGene:2.0"
                     /pseudo
                     /product="fragment of Putative type III effector protein
                     (part 3)"
                     /transl_table=11
                     /note="Evidence 3 : Function proposed based on presence of
                     conserved amino acid motif, structural feature or limited
                     homology; Product type ph : phenotype"
     gene            complement(7290..7385)
                     /locus_tag="RALW3v1_150005"
                     /pseudo
     CDS             complement(7290..7385)
                     /locus_tag="RALW3v1_150005"
                     /inference="ab initio prediction:AMIGene:2.0"
                     /pseudo
                     /product="fragment of Putative type III effector protein
                     (part 2)"
                     /transl_table=11
                     /note="Evidence 3 : Function proposed based on presence of
                     conserved amino acid motif, structural feature or limited
                     homology; Product type ph : phenotype"
     gene            complement(7443..7814)
                     /locus_tag="RALW3v1_150006"
                     /pseudo
     CDS             complement(7443..7814)
                     /locus_tag="RALW3v1_150006"
                     /inference="ab initio prediction:AMIGene:2.0"
                     /pseudo
                     /product="fragment of Putative type III effector protein
                     (part 1)"
                     /transl_table=11
                     /note="Evidence 3 : Function proposed based on presence of
                     conserved amino acid motif, structural feature or limited
                     homology; Product type ph : phenotype"
     gene            complement(8236..8412)
                     /locus_tag="RALW3v1_160001"
     CDS             complement(8236..8412)
                     /note="Evidence 5 : No homology to any previously reported
                     sequences"
                     /locus_tag="RALW3v1_160001"
                     /inference="ab initio prediction:AMIGene:2.0"
                     /product="protein of unknown function"
                     /transl_table=11
     gene            complement(8303..8632)
                     /locus_tag="RALW3v1_160002"
     CDS             complement(8303..8632)
                     /note="Evidence 4 : Homologs of previously reported genes
                     of unknown function"
                     /locus_tag="RALW3v1_160002"
                     /inference="ab initio prediction:AMIGene:2.0"
                     /product="conserved protein of unknown function"
                     /transl_table=11
     gene            8751..10148
                     /locus_tag="RALW3v1_170001"
     CDS             8751..10148
                     /note="Evidence 5 : No homology to any previously reported
                     sequences"
                     /locus_tag="RALW3v1_170001"
                     /inference="ab initio prediction:AMIGene:2.0"
                     /product="protein of unknown function"
                     /transl_table=11
     gene            complement(10241..10717)
                     /locus_tag="RALW3v1_180001"
     CDS             complement(10241..10717)
                     /note="Evidence 5 : No homology to any previously reported
                     sequences"
                     /locus_tag="RALW3v1_180001"
                     /inference="ab initio prediction:AMIGene:2.0"
                     /product="protein of unknown function"
                     /transl_table=11
     gene            10910..12196
                     /locus_tag="RALW3v1_190001"
     CDS             10910..12196
                     /EC_number="6.1.1.19"
                     /product="Arginyl-tRNA synthetase (fragment)"
                     /inference="ab initio prediction:AMIGene:2.0"
                     /locus_tag="RALW3v1_190001"
                     /transl_table=11
     gene            complement(12289..12876)
                     /locus_tag="RALW3v1_200001"
     CDS             complement(12289..12876)
                     /locus_tag="RALW3v1_200001"
                     /inference="ab initio prediction:AMIGene:2.0"
                     /product="Prophage PSPPH06, putative reverse
                     transcriptase/maturase (fragment)"
                     /transl_table=11
     gene            13253..13789
                     /locus_tag="RALW3v1_210001"
     CDS             13253..13789
                     /note="Evidence 3 : Function proposed based on presence of
                     conserved amino acid motif, structural feature or limited
                     homology; Product type h : extrachromosomal origin"
                     /locus_tag="RALW3v1_210001"
                     /inference="ab initio prediction:AMIGene:2.0"
                     /product="putative bacteriophage-related protein"
                     /transl_table=11
     gene            13786..14619
                     /locus_tag="RALW3v1_210002"
     CDS             13786..14619
                     /locus_tag="RALW3v1_210002"
                     /inference="ab initio prediction:AMIGene:2.0"
                     /product="bacteriophage Terminase large subunit (gpA)
                     (fragment)"
                     /transl_table=11
     gene            complement(14791..14913)
                     /locus_tag="RALW3v1_220001"
     CDS             complement(14791..14913)
                     /note="Evidence 5 : No homology to any previously reported
                     sequences"
                     /locus_tag="RALW3v1_220001"
                     /inference="ab initio prediction:AMIGene:2.0"
                     /product="protein of unknown function"
                     /transl_table=11
     gene            15100..16335
                     /locus_tag="RALW3v1_230001"
     CDS             15100..16335
                     /note="Evidence 5 : No homology to any previously reported
                     sequences"
                     /locus_tag="RALW3v1_230001"
                     /inference="ab initio prediction:AMIGene:2.0"
                     /product="protein of unknown function"
                     /transl_table=11
     gene            15155..15505
                     /locus_tag="RALW3v1_230002"
     CDS             15155..15505
                     /note="Evidence 3 : Function proposed based on presence of
                     conserved amino acid motif, structural feature or limited
                     homology"
                     /locus_tag="RALW3v1_230002"
                     /inference="ab initio prediction:AMIGene:2.0"
                     /product="putative bacteriophage-related protein
                     (fragment)"
                     /transl_table=11
     gene            16506..17201
                     /locus_tag="RALW3v1_240001"
     CDS             16506..17201
                     /note="Evidence 3 : Function proposed based on presence of
                     conserved amino acid motif, structural feature or limited
                     homology"
                     /locus_tag="RALW3v1_240001"
                     /inference="ab initio prediction:AMIGene:2.0"
                     /product="Putative rhs-related protein (fragment)"
                     /transl_table=11
     gene            complement(17305..17673)
                     /locus_tag="RALW3v1_250001"
     CDS             complement(17305..17673)
                     /note="Evidence 3 : Function proposed based on presence of
                     conserved amino acid motif, structural feature or limited
                     homology"
                     /locus_tag="RALW3v1_250001"
                     /inference="ab initio prediction:AMIGene:2.0"
                     /product="Putative signal transduction ggdef domain
                     transmembrane protein (fragment)"
                     /transl_table=11
     gene            17816..17911
                     /locus_tag="RALW3v1_260001"
     CDS             17816..17911
                     /note="Evidence 5 : No homology to any previously reported
                     sequences"
                     /locus_tag="RALW3v1_260001"
                     /inference="ab initio prediction:AMIGene:2.0"
                     /product="protein of unknown function"
                     /transl_table=11
     gene            18769..18927
                     /locus_tag="RALW3v1_290001"
     CDS             18769..18927
                     /note="Evidence 5 : No homology to any previously reported
                     sequences"
                     /locus_tag="RALW3v1_290001"
                     /inference="ab initio prediction:AMIGene:2.0"
                     /product="protein of unknown function"
                     /transl_table=11
     gene            19059..19544
                     /locus_tag="RALW3v1_300001"
     CDS             19059..19544
                     /note="Evidence 5 : No homology to any previously reported
                     sequences"
                     /locus_tag="RALW3v1_300001"
                     /inference="ab initio prediction:AMIGene:2.0"
                     /product="protein of unknown function"
                     /transl_table=11
     gene            complement(19898..19993)
                     /locus_tag="RALW3v1_320001"
     CDS             complement(19898..19993)
                     /note="Evidence 5 : No homology to any previously reported
                     sequences"
                     /locus_tag="RALW3v1_320001"
                     /inference="ab initio prediction:AMIGene:2.0"
                     /product="protein of unknown function"
                     /transl_table=11
     gene            20306..20452
                     /locus_tag="RALW3v1_330001"
     CDS             20306..20452
                     /note="Evidence 5 : No homology to any previously reported
                     sequences"
                     /locus_tag="RALW3v1_330001"
                     /inference="ab initio prediction:AMIGene:2.0"
                     /product="protein of unknown function"
                     /transl_table=11
     gene            20548..20745
                     /locus_tag="RALW3v1_340001"
     CDS             20548..20745
                     /note="Evidence 4 : Homologs of previously reported genes
                     of unknown function"
                     /locus_tag="RALW3v1_340001"
                     /inference="ab initio prediction:AMIGene:2.0"
                     /product="conserved protein of unknown function"
                     /transl_table=11
     gene            complement(20838..22040)
                     /locus_tag="RALW3v1_350001"
     CDS             complement(20838..22040)
                     /note="Evidence 4 : Homologs of previously reported genes
                     of unknown function"
                     /locus_tag="RALW3v1_350001"
                     /inference="ab initio prediction:AMIGene:2.0"
                     /product="conserved protein of unknown function, Alanine
                     racemase domain protein"
                     /transl_table=11
     gene            22108..23058
                     /locus_tag="RALW3v1_350002"
     CDS             22108..23058
                     /note="Evidence 2b : Function of strongly homologous gene;
                     Product type pr : putative regulator"
                     /locus_tag="RALW3v1_350002"
                     /inference="ab initio prediction:AMIGene:2.0"
                     /product="Transcriptional regulators, LysR family"
                     /transl_table=11
     gene            complement(23209..24399)
                     /locus_tag="RALW3v1_350003"
     CDS             complement(23209..24399)
                     /product="putative glycosyltransferase"
                     /inference="ab initio prediction:AMIGene:2.0"
                     /locus_tag="RALW3v1_350003"
                     /EC_number="2.4.-.-"
                     /note="Evidence 3 : Function proposed based on presence of
                     conserved amino acid motif, structural feature or limited
                     homology; Product type pe : putative enzyme"
                     /transl_table=11
     gene            24651..25937
                     /locus_tag="RALW3v1_350004"
     CDS             24651..25937
                     /product="putative glycosyltransferase (hlyH)"
                     /inference="ab initio prediction:AMIGene:2.0"
                     /locus_tag="RALW3v1_350004"
                     /EC_number="2.4.-.-"
                     /note="Evidence 3 : Function proposed based on presence of
                     conserved amino acid motif, structural feature or limited
                     homology; Product type pe : putative enzyme"
                     /transl_table=11
     gene            27197..31849
                     /locus_tag="RALW3v1_350005"
                     /pseudo
     CDS             27197..31849
                     /locus_tag="RALW3v1_350005"
                     /inference="ab initio prediction:AMIGene:2.0"
                     /pseudo
                     /product="fragment of putative metalloprotease,
                     Hemolysin-type calcium-binding region (rtxA) (part 1)"
                     /transl_table=11
                     /note="Evidence 3 : Function proposed based on presence of
                     conserved amino acid motif, structural feature or limited
                     homology; Product type pe : putative enzyme"
     gene            31842..35117
                     /locus_tag="RALW3v1_350006"
                     /pseudo
     CDS             31842..35117
                     /locus_tag="RALW3v1_350006"
                     /inference="ab initio prediction:AMIGene:2.0"
                     /pseudo
                     /product="fragment of putative metalloprotease,
                     Hemolysin-type calcium-binding region (rtxA) (part 2)"
                     /transl_table=11
                     /note="Evidence 3 : Function proposed based on presence of
                     conserved amino acid motif, structural feature or limited
                     homology; Product type pe : putative enzyme"
     gene            complement(35256..36479)
                     /locus_tag="RALW3v1_350007"
                     /gene="dpaL"
     CDS             complement(35256..36479)
                     /product="diaminopropionate ammonia-lyase"
                     /gene="dpaL"
                     /inference="ab initio prediction:AMIGene:2.0"
                     /locus_tag="RALW3v1_350007"
                     /EC_number="4.3.1.15"
                     /note="Evidence 2b : Function of strongly homologous gene;
                     PubMedId : 3275662; Product type e : enzyme"
                     /transl_table=11
     gene            complement(36531..37817)
                     /locus_tag="RALW3v1_350008"
     CDS             complement(36531..37817)
                     /product="N-carbamoyl-L-amino acid amidohydrolase"
                     /inference="ab initio prediction:AMIGene:2.0"
                     /locus_tag="RALW3v1_350008"
                     /EC_number="3.5.1.87"
                     /note="Evidence 2b : Function of strongly homologous gene;
                     Product type e : enzyme"
                     /transl_table=11
     gene            38233..38694
                     /locus_tag="RALW3v1_350009"
     CDS             38233..38694
                     /note="Evidence 2b : Function of strongly homologous gene;
                     Product type r : regulator"
                     /locus_tag="RALW3v1_350009"
                     /inference="ab initio prediction:AMIGene:2.0"
                     /product="transcriptional regulator, AsnC-family"
                     /transl_table=11
     gene            complement(38900..40102)
                     /locus_tag="RALW3v1_350010"
                     /gene="hipO"
     CDS             complement(38900..40102)
                     /product="Hippurate hydrolase (Hippuricase) (Benzoylglycine
                     amidohydrolase)"
                     /gene="hipO"
                     /inference="ab initio prediction:AMIGene:2.0"
                     /locus_tag="RALW3v1_350010"
                     /EC_number="3.5.1.32"
                     /note="Evidence 2b : Function of strongly homologous gene;
                     Product type e : enzyme"
                     /transl_table=11
     gene            40379..40564
                     /locus_tag="RALW3v1_350011"
     CDS             40379..40564
                     /note="Evidence 5 : No homology to any previously reported
                     sequences"
                     /locus_tag="RALW3v1_350011"
                     /inference="ab initio prediction:AMIGene:2.0"
                     /product="protein of unknown function"
                     /transl_table=11
     gene            complement(40412..40576)
                     /locus_tag="RALW3v1_350012"
     CDS             complement(40412..40576)
                     /note="Evidence 5 : No homology to any previously reported
                     sequences"
                     /locus_tag="RALW3v1_350012"
                     /inference="ab initio prediction:AMIGene:2.0"
                     /product="protein of unknown function"
                     /transl_table=11
     gene            40656..41600
                     /locus_tag="RALW3v1_350013"
     CDS             40656..41600
                     /note="Evidence 3 : Function proposed based on presence of
                     conserved amino acid motif, structural feature or limited
                     homology; Product type pt : putative transporter"
                     /locus_tag="RALW3v1_350013"
                     /inference="ab initio prediction:AMIGene:2.0"
                     /product="putative multidrug resistance efflux transporter"
                     /transl_table=11
     gene            41790..41969
                     /locus_tag="RALW3v1_350014"
     CDS             41790..41969
                     /note="Evidence 5 : No homology to any previously reported
                     sequences"
                     /locus_tag="RALW3v1_350014"
                     /inference="ab initio prediction:AMIGene:2.0"
                     /product="exported protein of unknown function"
                     /transl_table=11
     gene            41930..42307
                     /locus_tag="RALW3v1_350015"
     CDS             41930..42307
                     /note="Evidence 5 : No homology to any previously reported
                     sequences"
                     /locus_tag="RALW3v1_350015"
                     /inference="ab initio prediction:AMIGene:2.0"
                     /product="protein of unknown function"
                     /transl_table=11
     gene            42195..42446
                     /locus_tag="RALW3v1_350016"
     CDS             42195..42446
                     /note="Evidence 3 : Function proposed based on presence of
                     conserved amino acid motif, structural feature or limited
                     homology"
                     /locus_tag="RALW3v1_350016"
                     /inference="ab initio prediction:AMIGene:2.0"
                     /product="putative porin (fragment)"
                     /transl_table=11
     gene            42742..42870
                     /locus_tag="RALW3v1_350017"
     CDS             42742..42870
                     /note="Evidence 5 : No homology to any previously reported
                     sequences"
                     /locus_tag="RALW3v1_350017"
                     /inference="ab initio prediction:AMIGene:2.0"
                     /product="protein of unknown function"
                     /transl_table=11
     gene            43021..43965
                     /locus_tag="RALW3v1_350018"
                     /gene="oxyR"
     CDS             43021..43965
                     /function="2.2.2 : Transcription related"
                     /function="3.1.2 : Transcriptional level"
                     /function="5.5.6 : Other stresses (mechanical, nutritional,
                     oxidative)"
                     /locus_tag="RALW3v1_350018"
                     /inference="ab initio prediction:AMIGene:2.0"
                     /product="Hydrogen peroxide-inducible gene activator;
                     Transcriptional regulator, LysR family"
                     /transl_table=11
                     /note="Evidence 2a : Function of homologous gene
                     experimentally demonstrated in an other organism; PubMedId
                     : 12015987, 9497290; Product type pr : putative regulator"
                     /gene="oxyR"
     gene            44121..44204
                     /locus_tag="RALW3v1_350019"
     CDS             44121..44204
                     /note="Evidence 4 : Homologs of previously reported genes
                     of unknown function"
                     /locus_tag="RALW3v1_350019"
                     /inference="ab initio prediction:AMIGene:2.0"
                     /product="conserved protein of unknown function"
                     /transl_table=11
     gene            44242..44484
                     /locus_tag="RALW3v1_350020"
     CDS             44242..44484
                     /note="Evidence 4 : Homologs of previously reported genes
                     of unknown function"
                     /locus_tag="RALW3v1_350020"
                     /inference="ab initio prediction:AMIGene:2.0"
                     /product="conserved protein of unknown function"
                     /transl_table=11
     gene            44643..45143
                     /locus_tag="RALW3v1_350021"
     CDS             44643..45143
                     /function="2.3.7 : Nucleoproteins, basic proteins"
                     /function="5.5 : Adaptation to stress"
                     /locus_tag="RALW3v1_350021"
                     /inference="ab initio prediction:AMIGene:2.0"
                     /product="putative DNA-binding protein, dps family"
                     /transl_table=11
                     /note="Evidence 3 : Function proposed based on presence of
                     conserved amino acid motif, structural feature or limited
                     homology; Product type cp : cell process"
     gene            45217..46092
                     /locus_tag="RALW3v1_350022"
                     /gene="ubiA"
     CDS             45217..46092
                     /function="1.3.6 : Aerobic respiration"
                     /function="1.5.3.11 : Menaquinone (MK), ubiquinone (Q)"
                     /function="6.1 : Membrane"
                     /function="7.3 : Inner membrane"
                     /product="4-hydroxybenzoate octaprenyltransferase"
                     /inference="ab initio prediction:AMIGene:2.0"
                     /locus_tag="RALW3v1_350022"
                     /EC_number="2.5.1.-"
                     /note="Evidence 2a : Function of homologous gene
                     experimentally demonstrated in an other organism; PubMedId
                     : 8155731, 8409922; Product type e : enzyme"
                     /transl_table=11
                     /gene="ubiA"
     gene            complement(46089..46367)
                     /locus_tag="RALW3v1_350023"
     CDS             complement(46089..46367)
                     /note="Evidence 4 : Homologs of previously reported genes
                     of unknown function"
                     /locus_tag="RALW3v1_350023"
                     /inference="ab initio prediction:AMIGene:2.0"
                     /product="conserved protein of unknown function"
                     /transl_table=11
     gene            complement(46376..47200)
                     /locus_tag="RALW3v1_350024"
                     /gene="proC"
     CDS             complement(46376..47200)
                     /function="1.5.1.4 : Proline"
                     /product="Pyrroline-5-carboxylate reductase"
                     /inference="ab initio prediction:AMIGene:2.0"
                     /locus_tag="RALW3v1_350024"
                     /EC_number="1.5.1.2"
                     /note="Evidence 2a : Function of homologous gene
                     experimentally demonstrated in an other organism; PubMedId
                     : 2107123, 8755867; Product type e : enzyme"
                     /transl_table=11
                     /gene="proC"
     gene            complement(47234..47899)
                     /locus_tag="RALW3v1_350025"
     CDS             complement(47234..47899)
                     /note="Evidence 4 : Homologs of previously reported genes
                     of unknown function"
                     /locus_tag="RALW3v1_350025"
                     /inference="ab initio prediction:AMIGene:2.0"
                     /product="conserved protein of unknown function, Predicted
                     pyridoxal phosphate-dependent enzyme"
                     /transl_table=11
     gene            48078..49121
                     /locus_tag="RALW3v1_350026"
                     /gene="pilT"
     CDS             48078..49121
                     /function="4.3.A.5 : The Type II (General) Secretory
                     Pathway (IISP) Family"
                     /function="4.3.A.7 : The Type IV (Conjugal DNA-Protein
                     Transfer) Secretory Pathway (IVSP) Family"
                     /locus_tag="RALW3v1_350026"
                     /inference="ab initio prediction:AMIGene:2.0"
                     /product="Twitching mobility, Pilus retraction protein; GSP
                     E family"
                     /transl_table=11
                     /note="Evidence 2b : Function of strongly homologous gene;
                     PubMedId : 10993081; Product type t : transporter"
                     /gene="pilT"
     gene            49171..50310
                     /locus_tag="RALW3v1_350027"
                     /gene="pilU"
     CDS             49171..50310
                     /function="4.3.A.7 : The Type IV (Conjugal DNA-Protein
                     Transfer) Secretory Pathway (IVSP) Family"
                     /locus_tag="RALW3v1_350027"
                     /inference="ab initio prediction:AMIGene:2.0"
                     /product="type IV pilus twitching mobility protein,pilus
                     retraction protein; GSP E family"
                     /transl_table=11
                     /note="Evidence 2b : Function of strongly homologous gene;
                     Product type t : transporter"
                     /gene="pilU"
     gene            50569..50946
                     /locus_tag="RALW3v1_350028"
     CDS             50569..50946
                     /function="4.3.A.7 : The Type IV (Conjugal DNA-Protein
                     Transfer) Secretory Pathway (IVSP) Family"
                     /locus_tag="RALW3v1_350028"
                     /inference="ab initio prediction:AMIGene:2.0"
                     /product="Putative type 4 fimbrial biogenesis transmembrane
                     protein (pilE)"
                     /transl_table=11
                     /note="Evidence 3 : Function proposed based on presence of
                     conserved amino acid motif, structural feature or limited
                     homology; Product type ps : putative structure"
     gene            50950..51438
                     /locus_tag="RALW3v1_350029"
     CDS             50950..51438
                     /function="4.3.A.7 : The Type IV (Conjugal DNA-Protein
                     Transfer) Secretory Pathway (IVSP) Family"
                     /locus_tag="RALW3v1_350029"
                     /inference="ab initio prediction:AMIGene:2.0"
                     /product="Putative type 4 fimbrial pilin related
                     transmembrane protein"
                     /transl_table=11
                     /note="Evidence 3 : Function proposed based on presence of
                     conserved amino acid motif, structural feature or limited
                     homology; Product type ps : putative structure"
     gene            51435..52025
                     /locus_tag="RALW3v1_350030"
     CDS             51435..52025
                     /function="4.3.A.7 : The Type IV (Conjugal DNA-Protein
                     Transfer) Secretory Pathway (IVSP) Family"
                     /locus_tag="RALW3v1_350030"
                     /inference="ab initio prediction:AMIGene:2.0"
                     /product="putative type 4 fimbrial biogenesis pilv-related
                     transmembrane protein"
                     /transl_table=11
                     /note="Evidence 3 : Function proposed based on presence of
                     conserved amino acid motif, structural feature or limited
                     homology; Product type ps : putative structure"
     gene            52022..53050
                     /locus_tag="RALW3v1_350031"
     CDS             52022..53050
                     /function="4.3.A.7 : The Type IV (Conjugal DNA-Protein
                     Transfer) Secretory Pathway (IVSP) Family"
                     /locus_tag="RALW3v1_350031"
                     /inference="ab initio prediction:AMIGene:2.0"
                     /product="Putative type 4 fimbrial biogenesis pilw-related
                     protein transmembrane precursor"
                     /transl_table=11
                     /note="Evidence 3 : Function proposed based on presence of
                     conserved amino acid motif, structural feature or limited
                     homology; Product type ps : putative structure"
     gene            53054..53590
                     /locus_tag="RALW3v1_350032"
     CDS             53054..53590
                     /note="Evidence 4 : Homologs of previously reported genes
                     of unknown function"
                     /locus_tag="RALW3v1_350032"
                     /inference="ab initio prediction:AMIGene:2.0"
                     /product="conserved exported protein of unknown function"
                     /transl_table=11
     gene            53622..56834
                     /locus_tag="RALW3v1_350033"
     CDS             53622..56834
                     /function="6.5 : Pilus"
                     /locus_tag="RALW3v1_350033"
                     /inference="ab initio prediction:AMIGene:2.0"
                     /product="Putative type 4 fimbrial biogenesis pily1-related
                     protein"
                     /transl_table=11
                     /note="Evidence 3 : Function proposed based on presence of
                     conserved amino acid motif, structural feature or limited
                     homology; Product type ps : putative structure"
     gene            56928..57425
                     /locus_tag="RALW3v1_350034"
     CDS             56928..57425
                     /product="putative glutathione peroxidase"
                     /inference="ab initio prediction:AMIGene:2.0"
                     /locus_tag="RALW3v1_350034"
                     /EC_number="1.11.1.9"
                     /note="Evidence 3 : Function proposed based on presence of
                     conserved amino acid motif, structural feature or limited
                     homology; Product type pe : putative enzyme"
                     /transl_table=11
     gene            complement(57442..58140)
                     /locus_tag="RALW3v1_350035"
     CDS             complement(57442..58140)
                     /function="3.1.2 : Transcriptional level"
                     /locus_tag="RALW3v1_350035"
                     /inference="ab initio prediction:AMIGene:2.0"
                     /product="Putative transcriptional regulator"
                     /transl_table=11
                     /note="Evidence 3 : Function proposed based on presence of
                     conserved amino acid motif, structural feature or limited
                     homology; Product type pr : putative regulator"
     gene            complement(58184..58663)
                     /locus_tag="RALW3v1_350036"
     CDS             complement(58184..58663)
                     /note="Evidence 4 : Homologs of previously reported genes
                     of unknown function"
                     /locus_tag="RALW3v1_350036"
                     /inference="ab initio prediction:AMIGene:2.0"
                     /product="conserved protein of unknown function"
                     /transl_table=11
     gene            complement(58724..59119)
                     /locus_tag="RALW3v1_350037"
     CDS             complement(58724..59119)
                     /note="Evidence 4 : Homologs of previously reported genes
                     of unknown function"
                     /locus_tag="RALW3v1_350037"
                     /inference="ab initio prediction:AMIGene:2.0"
                     /product="conserved protein of unknown function, putative
                     enzyme related to lactoylglutathione lyase protein"
                     /transl_table=11
     gene            complement(59283..60014)
                     /locus_tag="RALW3v1_350038"
     CDS             complement(59283..60014)
                     /note="Evidence 3 : Function proposed based on presence of
                     conserved amino acid motif, structural feature or limited
                     homology; PubMedId : 10714982; Product type pm : putative
                     membrane component"
                     /locus_tag="RALW3v1_350038"
                     /inference="ab initio prediction:AMIGene:2.0"
                     /product="putative LrgB homolog; regulator of murein
                     hydrolase activity"
                     /transl_table=11
     gene            complement(60011..60388)
                     /locus_tag="RALW3v1_350039"
     CDS             complement(60011..60388)
                     /note="Evidence 3 : Function proposed based on presence of
                     conserved amino acid motif, structural feature or limited
                     homology; PubMedId : 10714982; Product type pm : putative
                     membrane component"
                     /locus_tag="RALW3v1_350039"
                     /inference="ab initio prediction:AMIGene:2.0"
                     /product="putative LrgA homolg; regulator of murein
                     hydrolase activity"
                     /transl_table=11
     gene            complement(60441..61688)
                     /locus_tag="RALW3v1_350040"
                     /gene="glcF"
     CDS             complement(60441..61688)
                     /function="1.7.1 : Unassigned reversible reactions"
                     /product="Glycolate oxidase iron-sulfur subunit"
                     /inference="ab initio prediction:AMIGene:2.0"
                     /locus_tag="RALW3v1_350040"
                     /EC_number="1.1.3.15"
                     /note="Evidence 2a : Function of homologous gene
                     experimentally demonstrated in an other organism; PubMedId
                     : 8606183; Product type e : enzyme"
                     /transl_table=11
                     /gene="glcF"
     gene            complement(61698..62843)
                     /locus_tag="RALW3v1_350041"
                     /gene="glcE"
     CDS             complement(61698..62843)
                     /function="1.7.1 : Unassigned reversible reactions"
                     /product="Glycolate oxidase subunit glcE"
                     /inference="ab initio prediction:AMIGene:2.0"
                     /locus_tag="RALW3v1_350041"
                     /EC_number="1.1.3.15"
                     /note="Evidence 2a : Function of homologous gene
                     experimentally demonstrated in an other organism; PubMedId
                     : 8606183; Product type e : enzyme"
                     /transl_table=11
                     /gene="glcE"
     gene            complement(62854..64347)
                     /locus_tag="RALW3v1_350042"
                     /gene="glcD"
     CDS             complement(62854..64347)
                     /function="1.7 : Central intermediary metabolism"
                     /product="Glycolate oxidase subunit glcD"
                     /inference="ab initio prediction:AMIGene:2.0"
                     /locus_tag="RALW3v1_350042"
                     /EC_number="1.1.3.15"
                     /note="Evidence 2a : Function of homologous gene
                     experimentally demonstrated in an other organism; PubMedId
                     : 8606183; Product type e : enzyme"
                     /transl_table=11
                     /gene="glcD"
     gene            complement(64655..66073)
                     /locus_tag="RALW3v1_350043"
     CDS             complement(64655..66073)
                     /function="1.4 : Energy production/transport"
                     /product="putative D-lactate dehydrogenase"
                     /inference="ab initio prediction:AMIGene:2.0"
                     /locus_tag="RALW3v1_350043"
                     /EC_number="1.1.2.4"
                     /note="Evidence 3 : Function proposed based on presence of
                     conserved amino acid motif, structural feature or limited
                     homology; Product type pe : putative enzyme"
                     /transl_table=11
     gene            66188..66745
                     /locus_tag="RALW3v1_350044"
     CDS             66188..66745
                     /function="1.5.3.13 : Cobalamin (Vitamin B12)"
                     /product="putative Cob(I)yrinic acid a,c-diamide
                     adenosyltransferase (Mmab)"
                     /inference="ab initio prediction:AMIGene:2.0"
                     /locus_tag="RALW3v1_350044"
                     /EC_number="2.5.1.17"
                     /note="Evidence 3 : Function proposed based on presence of
                     conserved amino acid motif, structural feature or limited
                     homology; Product type pe : putative enzyme"
                     /transl_table=11
     gene            complement(66841..67737)
                     /locus_tag="RALW3v1_350045"
     CDS             complement(66841..67737)
                     /note="Evidence 3 : Function proposed based on presence of
                     conserved amino acid motif, structural feature or limited
                     homology; Product type pt : putative transporter"
                     /locus_tag="RALW3v1_350045"
                     /inference="ab initio prediction:AMIGene:2.0"
                     /product="putative small-conductance mechanosensitive
                     channel protein (mscS)"
                     /transl_table=11
     gene            68013..68348
                     /locus_tag="RALW3v1_350046"
     CDS             68013..68348
                     /note="Evidence 3 : Function proposed based on presence of
                     conserved amino acid motif, structural feature or limited
                     homology; Product type pr : putative regulator"
                     /locus_tag="RALW3v1_350046"
                     /inference="ab initio prediction:AMIGene:2.0"
                     /product="putative transcription regulator protein"
                     /transl_table=11
     gene            68341..69657
                     /locus_tag="RALW3v1_350047"
     CDS             68341..69657
                     /note="Evidence 3 : Function proposed based on presence of
                     conserved amino acid motif, structural feature or limited
                     homology; PubMedId : 8021189; Product type pr : putative
                     regulator"
                     /locus_tag="RALW3v1_350047"
                     /inference="ab initio prediction:AMIGene:2.0"
                     /product="putative transcription regulator protein
                     (hipA-like)"
                     /transl_table=11
     gene            complement(69725..70804)
                     /locus_tag="RALW3v1_350048"
                     /gene="aroG"
     CDS             complement(69725..70804)
                     /function="1.5.1.13 : Phenylalanine"
                     /function="1.5.1.20 : Chorismate"
                     /product="3-deoxy-D-arabinoheptulosonate-7-phosphate
                     synthase (DAHP synthetase, phenylalanine-repressible)"
                     /inference="ab initio prediction:AMIGene:2.0"
                     /locus_tag="RALW3v1_350048"
                     /EC_number="2.5.1.54"
                     /note="Evidence 2a : Function of homologous gene
                     experimentally demonstrated in an other organism; PubMedId
                     : 10425687, 2861143, 6125934; Product type e : enzyme"
                     /transl_table=11
                     /gene="aroG"
     gene            complement(71196..72656)
                     /locus_tag="RALW3v1_350049"
                     /gene="tldD"
     CDS             complement(71196..72656)
                     /function="2.3.5 : Export, signal peptide cleavage"
                     /function="5.10 : Defense/survival"
                     /locus_tag="RALW3v1_350049"
                     /inference="ab initio prediction:AMIGene:2.0"
                     /product="peptidase"
                     /transl_table=11
                     /note="Evidence 2b : Function of strongly homologous gene;
                     Product type e : enzyme"
                     /gene="tldD"
     gene            complement(72684..73553)
                     /locus_tag="RALW3v1_350050"
     CDS             complement(72684..73553)
                     /function="1.8.3 : Nitrogen metabolism"
                     /product="putative Nitrilase"
                     /inference="ab initio prediction:AMIGene:2.0"
                     /locus_tag="RALW3v1_350050"
                     /EC_number="3.5.5.1"
                     /note="Evidence 3 : Function proposed based on presence of
                     conserved amino acid motif, structural feature or limited
                     homology; Product type pe : putative enzyme"
                     /transl_table=11
     gene            73196..74995
                     /locus_tag="RALW3v1_350051"
     CDS             73196..74995
                     /note="Evidence 5 : No homology to any previously reported
                     sequences"
                     /locus_tag="RALW3v1_350051"
                     /inference="ab initio prediction:AMIGene:2.0"
                     /product="protein of unknown function"
                     /transl_table=11
     gene            complement(73559..74965)
                     /locus_tag="RALW3v1_350052"
     CDS             complement(73559..74965)
                     /note="Evidence 4 : Homologs of previously reported genes
                     of unknown function"
                     /locus_tag="RALW3v1_350052"
                     /inference="ab initio prediction:AMIGene:2.0"
                     /product="conserved protein of unknown function"
                     /transl_table=11
     gene            75508..75756
                     /locus_tag="RALW3v1_360001"
     CDS             75508..75756
                     /note="Evidence 5 : No homology to any previously reported
                     sequences"
                     /locus_tag="RALW3v1_360001"
                     /inference="ab initio prediction:AMIGene:2.0"
                     /product="protein of unknown function"
                     /transl_table=11
     gene            complement(76052..79885)
                     /locus_tag="RALW3v1_360002"
     CDS             complement(76052..79885)
                     /note="Evidence 4 : Homologs of previously reported genes
                     of unknown function"
                     /locus_tag="RALW3v1_360002"
                     /inference="ab initio prediction:AMIGene:2.0"
                     /product="conserved protein of unknown function"
                     /transl_table=11
     gene            complement(80181..80681)
                     /locus_tag="RALW3v1_360003"
     CDS             complement(80181..80681)
                     /note="Evidence 5 : No homology to any previously reported
                     sequences"
                     /locus_tag="RALW3v1_360003"
                     /inference="ab initio prediction:AMIGene:2.0"
                     /product="exported protein of unknown function"
                     /transl_table=11
     gene            complement(80678..81346)
                     /locus_tag="RALW3v1_360004"
     CDS             complement(80678..81346)
                     /note="Evidence 5 : No homology to any previously reported
                     sequences"
                     /locus_tag="RALW3v1_360004"
                     /inference="ab initio prediction:AMIGene:2.0"
                     /product="membrane protein of unknown function"
                     /transl_table=11
     gene            82526..83539
                     /locus_tag="RALW3v1_360005"
     CDS             82526..83539
                     /note="Evidence 3 : Function proposed based on presence of
                     conserved amino acid motif, structural feature or limited
                     homology"
                     /locus_tag="RALW3v1_360005"
                     /inference="ab initio prediction:AMIGene:2.0"
                     /product="putative signal peptide protein"
                     /transl_table=11
     gene            83599..84384
                     /locus_tag="RALW3v1_360006"
     CDS             83599..84384
                     /note="Evidence 3 : Function proposed based on presence of
                     conserved amino acid motif, structural feature or limited
                     homology"
                     /locus_tag="RALW3v1_360006"
                     /inference="ab initio prediction:AMIGene:2.0"
                     /product="putative transmembrane protein"
                     /transl_table=11
     gene            84411..86354
                     /locus_tag="RALW3v1_360007"
     CDS             84411..86354
                     /product="putative choline dehydrogenase and related
                     flavoproteins oxidoreductase"
                     /inference="ab initio prediction:AMIGene:2.0"
                     /locus_tag="RALW3v1_360007"
                     /EC_number="1.-.-.-"
                     /note="Evidence 3 : Function proposed based on presence of
                     conserved amino acid motif, structural feature or limited
                     homology"
                     /transl_table=11
     gene            86450..86944
                     /locus_tag="RALW3v1_360008"
     CDS             86450..86944
                     /note="Evidence 3 : Function proposed based on presence of
                     conserved amino acid motif, structural feature or limited
                     homology"
                     /locus_tag="RALW3v1_360008"
                     /inference="ab initio prediction:AMIGene:2.0"
                     /product="putative transmembrane protein"
                     /transl_table=11
     gene            complement(87160..88542)
                     /locus_tag="RALW3v1_360009"
     CDS             complement(87160..88542)
                     /note="Evidence 4 : Homologs of previously reported genes
                     of unknown function"
                     /locus_tag="RALW3v1_360009"
                     /inference="ab initio prediction:AMIGene:2.0"
                     /product="conserved exported protein of unknown function"
                     /transl_table=11
     gene            complement(88518..88646)
                     /locus_tag="RALW3v1_360010"
     CDS             complement(88518..88646)
                     /note="Evidence 4 : Homologs of previously reported genes
                     of unknown function"
                     /locus_tag="RALW3v1_360010"
                     /inference="ab initio prediction:AMIGene:2.0"
                     /product="conserved protein of unknown function"
                     /transl_table=11
     gene            89012..92008
                     /locus_tag="RALW3v1_370001"
                     /gene="fdhA"
     CDS             89012..92008
                     /function="1.3.6 : Aerobic respiration"
                     /function="1.4 : Energy production/transport"
                     /product="formate dehydrogenase, alpha subunit (Fe4S4
                     domain)"
                     /inference="ab initio prediction:AMIGene:2.0"
                     /locus_tag="RALW3v1_370001"
                     /EC_number="1.2.1.2"
                     /note="Evidence 2b : Function of strongly homologous gene;
                     Product type e : enzyme"
                     /transl_table=11
                     /gene="fdhA"
     gene            92024..92710
                     /locus_tag="RALW3v1_370002"
                     /gene="fdhB"
     CDS             92024..92710
                     /function="1.4 : Energy production/transport"
                     /product="Formate dehydrogenase iron-sulfur subunit"
                     /inference="ab initio prediction:AMIGene:2.0"
                     /locus_tag="RALW3v1_370002"
                     /EC_number="1.2.1.2"
                     /note="Evidence 2b : Function of strongly homologous gene;
                     Product type e : enzyme"
                     /transl_table=11
                     /gene="fdhB"
     gene            92713..92961
                     /locus_tag="RALW3v1_370003"
     CDS             92713..92961
                     /note="Evidence 4 : Homologs of previously reported genes
                     of unknown function"
                     /locus_tag="RALW3v1_370003"
                     /inference="ab initio prediction:AMIGene:2.0"
                     /product="conserved exported protein of unknown function"
                     /transl_table=11
     gene            92983..94146
                     /locus_tag="RALW3v1_370004"
     CDS             92983..94146
                     /function="1.3.6 : Aerobic respiration"
                     /function="1.4 : Energy production/transport"
                     /locus_tag="RALW3v1_370004"
                     /inference="ab initio prediction:AMIGene:2.0"
                     /product="putative formate dehydrogenase, cytochrome
                     b556(fdo) subunit (fdoI)"
                     /transl_table=11
                     /note="Evidence 3 : Function proposed based on presence of
                     conserved amino acid motif, structural feature or limited
                     homology; Product type pc : putative carrier"
     gene            94172..94495
                     /locus_tag="RALW3v1_370005"
     CDS             94172..94495
                     /note="Evidence 4 : Homologs of previously reported genes
                     of unknown function"
                     /locus_tag="RALW3v1_370005"
                     /inference="ab initio prediction:AMIGene:2.0"
                     /product="conserved exported protein of unknown function"
                     /transl_table=11
     gene            94574..95110
                     /locus_tag="RALW3v1_370006"
                     /gene="sodC"
     CDS             94574..95110
                     /product="Superoxide dismutase [Cu-Zn]"
                     /gene="sodC"
                     /inference="ab initio prediction:AMIGene:2.0"
                     /locus_tag="RALW3v1_370006"
                     /EC_number="1.15.1.1"
                     /note="Evidence 2b : Function of strongly homologous gene;
                     Product type e : enzyme"
                     /transl_table=11
     gene            95205..96080
                     /locus_tag="RALW3v1_370007"
     CDS             95205..96080
                     /function="1.3.6 : Aerobic respiration"
                     /function="1.4 : Energy production/transport"
                     /locus_tag="RALW3v1_370007"
                     /inference="ab initio prediction:AMIGene:2.0"
                     /product="putative formate dehydrogenase accessory protein
                     (fdhD)"
                     /transl_table=11
                     /note="Evidence 3 : Function proposed based on presence of
                     conserved amino acid motif, structural feature or limited
                     homology; Product type pf : putative factor"
     gene            96248..96814
                     /locus_tag="RALW3v1_370008"
                     /gene="dcd"
     CDS             96248..96814
                     /function="1.5.2.2 : Pyrimidine biosynthesis"
                     /product="Deoxycytidine triphosphate deaminase (dCTP
                     deaminase)"
                     /inference="ab initio prediction:AMIGene:2.0"
                     /locus_tag="RALW3v1_370008"
                     /EC_number="3.5.4.13"
                     /note="Evidence 2a : Function of homologous gene
                     experimentally demonstrated in an other organism; PubMedId
                     : 1324907; Product type e : enzyme"
                     /transl_table=11
                     /gene="dcd"
     gene            96896..99175
                     /locus_tag="RALW3v1_370009"
                     /gene="adi"
     CDS             96896..99175
                     /function="1.1.3.3 : Arginine catabolism"
                     /product="Lysine decarboxylase (LDC)"
                     /inference="ab initio prediction:AMIGene:2.0"
                     /locus_tag="RALW3v1_370009"
                     /EC_number="4.1.1.18"
                     /note="Evidence 2b : Function of strongly homologous gene;
                     Product type e : enzyme"
                     /transl_table=11
                     /gene="adi"
     gene            100415..102565
                     /locus_tag="RALW3v1_370010"
                     /pseudo
     CDS             100415..102565
                     /locus_tag="RALW3v1_370010"
                     /inference="ab initio prediction:AMIGene:2.0"
                     /pseudo
                     /product="fragment of putative CRISPR-associated helicase
                     Cas3 (part 1)"
                     /transl_table=11
                     /note="Evidence 3 : Function proposed based on presence of
                     conserved amino acid motif, structural feature or limited
                     homology; Product type pe : putative enzyme"
     gene            102514..103146
                     /locus_tag="RALW3v1_370011"
                     /pseudo
     CDS             102514..103146
                     /locus_tag="RALW3v1_370011"
                     /inference="ab initio prediction:AMIGene:2.0"
                     /pseudo
                     /product="fragment of putative CRISPR-associated helicase
                     Cas3 (part 2)"
                     /transl_table=11
                     /note="Evidence 3 : Function proposed based on presence of
                     conserved amino acid motif, structural feature or limited
                     homology; Product type pe : putative enzyme"
     gene            103085..104152
                     /locus_tag="RALW3v1_370012"
     CDS             103085..104152
                     /note="Evidence 3 : Function proposed based on presence of
                     conserved amino acid motif, structural feature or limited
                     homology"
                     /locus_tag="RALW3v1_370012"
                     /inference="ab initio prediction:AMIGene:2.0"
                     /product="putative CRISPR-associated protein, Cse1 family
                     (fragment)"
                     /transl_table=11
     gene            104255..104593
                     /locus_tag="RALW3v1_380001"
     CDS             104255..104593
                     /note="Evidence 3 : Function proposed based on presence of
                     conserved amino acid motif, structural feature or limited
                     homology"
                     /locus_tag="RALW3v1_380001"
                     /inference="ab initio prediction:AMIGene:2.0"
                     /product="putative bicyclomycin/multidrug efflux system
                     (major facilitator superfamily) (fragment)"
                     /transl_table=11
     gene            104856..105503
                     /locus_tag="RALW3v1_380002"
     CDS             104856..105503
                     /function="1.7 : Central intermediary metabolism"
                     /product="Allophanate hydrolase subunit1 (ahs1)"
                     /inference="ab initio prediction:AMIGene:2.0"
                     /locus_tag="RALW3v1_380002"
                     /EC_number="3.5.1.54"
                     /note="Evidence 2b : Function of strongly homologous gene;
                     Product type e : enzyme"
                     /transl_table=11
     gene            105500..105595
                     /locus_tag="RALW3v1_380003"
                     /pseudo
     CDS             105500..105595
                     /function="1.7 : Central intermediary metabolism"
                     /product="fragment of allophanate hydrolase, subunit2
                     (ahs2) (part 1)"
                     /inference="ab initio prediction:AMIGene:2.0"
                     /pseudo
                     /locus_tag="RALW3v1_380003"
                     /EC_number="3.5.1.54"
                     /note="Evidence 2b : Function of strongly homologous gene;
                     Product type e : enzyme"
                     /transl_table=11
     gene            105608..106561
                     /locus_tag="RALW3v1_380004"
                     /pseudo
     CDS             105608..106561
                     /function="1.7 : Central intermediary metabolism"
                     /product="fragment of allophanate hydrolase, subunit2
                     (ahs2) (part 2)"
                     /inference="ab initio prediction:AMIGene:2.0"
                     /pseudo
                     /locus_tag="RALW3v1_380004"
                     /EC_number="3.5.1.54"
                     /note="Evidence 2b : Function of strongly homologous gene;
                     Product type e : enzyme"
                     /transl_table=11
     gene            106580..107323
                     /locus_tag="RALW3v1_380005"
     CDS             106580..107323
                     /note="Evidence 3 : Function proposed based on presence of
                     conserved amino acid motif, structural feature or limited
                     homology; Product type pe : putative enzyme"
                     /locus_tag="RALW3v1_380005"
                     /inference="ab initio prediction:AMIGene:2.0"
                     /product="putative lactam utilization protein, UPF0271
                     family , LamB/YcsF family"
                     /transl_table=11
     gene            107384..108106
                     /locus_tag="RALW3v1_380006"
     CDS             107384..108106
                     /note="Evidence 4 : Homologs of previously reported genes
                     of unknown function"
                     /locus_tag="RALW3v1_380006"
                     /inference="ab initio prediction:AMIGene:2.0"
                     /product="conserved membrane protein of unknown function,
                     DUF969"
                     /transl_table=11
     gene            108103..109068
                     /locus_tag="RALW3v1_380007"
     CDS             108103..109068
                     /note="Evidence 4 : Homologs of previously reported genes
                     of unknown function"
                     /locus_tag="RALW3v1_380007"
                     /inference="ab initio prediction:AMIGene:2.0"
                     /product="conserved membrane protein of unknown function,
                     DUF979"
                     /transl_table=11
     gene            109170..110189
                     /locus_tag="RALW3v1_380008"
     CDS             109170..110189
                     /note="Evidence 3 : Function proposed based on presence of
                     conserved amino acid motif, structural feature or limited
                     homology; PubMedId : 11524131; Product type pt : putative
                     transporter"
                     /locus_tag="RALW3v1_380008"
                     /inference="ab initio prediction:AMIGene:2.0"
                     /product="putative trap dicarboxylate transporter, dctp
                     subunit"
                     /transl_table=11
     gene            110278..110925
                     /locus_tag="RALW3v1_380009"
                     /gene="pcp"
     CDS             110278..110925
                     /product="Pyroglutamyl-peptidase I"
                     /gene="pcp"
                     /inference="ab initio prediction:AMIGene:2.0"
                     /locus_tag="RALW3v1_380009"
                     /EC_number="3.4.19.3"
                     /note="Evidence 2b : Function of strongly homologous gene;
                     Product type e : enzyme"
                     /transl_table=11
     gene            complement(110960..111592)
                     /locus_tag="RALW3v1_380010"
     CDS             complement(110960..111592)
                     /note="Evidence 4 : Homologs of previously reported genes
                     of unknown function"
                     /locus_tag="RALW3v1_380010"
                     /inference="ab initio prediction:AMIGene:2.0"
                     /product="conserved exported protein of unknown function"
                     /transl_table=11
     gene            complement(112099..113445)
                     /locus_tag="RALW3v1_390001"
     CDS             complement(112099..113445)
                     /function="4.2.A.66 : The Multi Antimicrobial Extrusion
                     (MATE) Family"
                     /function="5.6.4 : Drug resistance/sensitivity"
                     /locus_tag="RALW3v1_390001"
                     /inference="ab initio prediction:AMIGene:2.0"
                     /product="multidrug efflux system transporter"
                     /transl_table=11
                     /note="Evidence 2b : Function of strongly homologous gene;
                     Product type t : transporter"
     gene            complement(113432..115228)
                     /locus_tag="RALW3v1_390002"
     CDS             complement(113432..115228)
                     /note="Evidence 3 : Function proposed based on presence of
                     conserved amino acid motif, structural feature or limited
                     homology; Product type pe : putative enzyme"
                     /locus_tag="RALW3v1_390002"
                     /inference="ab initio prediction:AMIGene:2.0"
                     /product="putative glycosyltransferase pmt family"
                     /transl_table=11
     gene            complement(115384..115647)
                     /locus_tag="RALW3v1_390003"
                     /gene="rpmE"
     CDS             complement(115384..115647)
                     /function="6.6 : Ribosome"
                     /locus_tag="RALW3v1_390003"
                     /inference="ab initio prediction:AMIGene:2.0"
                     /product="50S ribosomal protein L31, type B subfamily"
                     /transl_table=11
                     /note="Evidence 2b : Function of strongly homologous gene;
                     PubMedId : 15049826; Product type s : structure"
                     /gene="rpmE"
     gene            complement(116042..116890)
                     /locus_tag="RALW3v1_390004"
     CDS             complement(116042..116890)
                     /note="Evidence 4 : Homologs of previously reported genes
                     of unknown function"
                     /locus_tag="RALW3v1_390004"
                     /inference="ab initio prediction:AMIGene:2.0"
                     /product="conserved protein of unknown function"
                     /transl_table=11
     gene            complement(116940..117401)
                     /locus_tag="RALW3v1_390005"
     CDS             complement(116940..117401)
                     /note="Evidence 3 : Function proposed based on presence of
                     conserved amino acid motif, structural feature or limited
                     homology"
                     /locus_tag="RALW3v1_390005"
                     /inference="ab initio prediction:AMIGene:2.0"
                     /product="putative transcription regulator protein
                     (fragment)"
                     /transl_table=11
     gene            117562..118980
                     /locus_tag="RALW3v1_400001"
     CDS             117562..118980
                     /function="3.1.2.4.3 : Two-component regulatory systems
                     (external signal)"
                     /product="sensor histidine kinase"
                     /inference="ab initio prediction:AMIGene:2.0"
                     /locus_tag="RALW3v1_400001"
                     /EC_number="2.7.13.3"
                     /note="Evidence 2b : Function of strongly homologous gene;
                     Product type rc : receptor"
                     /transl_table=11
     gene            119452..120543
                     /locus_tag="RALW3v1_400002"
                     /gene="potA"
     CDS             119452..120543
                     /product="Spermidine/putrescine ABC transporter ATP-binding
                     subunit"
                     /gene="potA"
                     /inference="ab initio prediction:AMIGene:2.0"
                     /locus_tag="RALW3v1_400002"
                     /EC_number="3.6.3.31"
                     /note="Evidence 2b : Function of strongly homologous gene;
                     PubMedId : 1939142, 8416922; Product type t : transporter"
                     /transl_table=11
     gene            120629..121681
                     /locus_tag="RALW3v1_400003"
     CDS             120629..121681
                     /note="Evidence 3 : Function proposed based on presence of
                     conserved amino acid motif, structural feature or limited
                     homology; Product type pt : putative transporter"
                     /locus_tag="RALW3v1_400003"
                     /inference="ab initio prediction:AMIGene:2.0"
                     /product="Putative Spermidine/putrescine ABC transpoter
                     (substrate binding protein) (potD)"
                     /transl_table=11
     gene            121747..123048
                     /locus_tag="RALW3v1_400004"
     CDS             121747..123048
                     /note="Evidence 3 : Function proposed based on presence of
                     conserved amino acid motif, structural feature or limited
                     homology; Product type pt : putative transporter"
                     /locus_tag="RALW3v1_400004"
                     /inference="ab initio prediction:AMIGene:2.0"
                     /product="putative polyamine ABC transporter, permease
                     protein"
                     /transl_table=11
     gene            123065..123901
                     /locus_tag="RALW3v1_400005"
     CDS             123065..123901
                     /product="putative spermidine/putrescine transport system
                     permease (potC)"
                     /inference="ab initio prediction:AMIGene:2.0"
                     /locus_tag="RALW3v1_400005"
                     /EC_number="2.1.3.3"
                     /note="Evidence 3 : Function proposed based on presence of
                     conserved amino acid motif, structural feature or limited
                     homology; Product type pt : putative transporter"
                     /transl_table=11
     gene            complement(123954..124736)
                     /locus_tag="RALW3v1_400006"
     CDS             complement(123954..124736)
                     /function="1 : Metabolism"
                     /product="short-chain alcohol dehydrogenase/reductase
                     family (fabG-like)"
                     /inference="ab initio prediction:AMIGene:2.0"
                     /locus_tag="RALW3v1_400006"
                     /EC_number="1.-.-.-"
                     /note="Evidence 2b : Function of strongly homologous gene;
                     Product type e : enzyme"
                     /transl_table=11
     gene            124864..125784
                     /locus_tag="RALW3v1_400007"
     CDS             124864..125784
                     /note="Evidence 3 : Function proposed based on presence of
                     conserved amino acid motif, structural feature or limited
                     homology; Product type pr : putative regulator"
                     /locus_tag="RALW3v1_400007"
                     /inference="ab initio prediction:AMIGene:2.0"
                     /product="putative transcription regulator protein,
                     HTH-type"
                     /transl_table=11
     gene            complement(125836..127311)
                     /locus_tag="RALW3v1_400008"
     CDS             complement(125836..127311)
                     /note="Evidence 4 : Homologs of previously reported genes
                     of unknown function"
                     /locus_tag="RALW3v1_400008"
                     /inference="ab initio prediction:AMIGene:2.0"
                     /product="conserved protein of unknown function, radical
                     SAM domain"
                     /transl_table=11
     gene            complement(127402..127992)
                     /locus_tag="RALW3v1_400009"
     CDS             complement(127402..127992)
                     /note="Evidence 4 : Homologs of previously reported genes
                     of unknown function"
                     /locus_tag="RALW3v1_400009"
                     /inference="ab initio prediction:AMIGene:2.0"
                     /product="conserved protein of unknown function, DUF1842"
                     /transl_table=11
     gene            complement(128044..128673)
                     /locus_tag="RALW3v1_400010"
     CDS             complement(128044..128673)
                     /note="Evidence 4 : Homologs of previously reported genes
                     of unknown function"
                     /locus_tag="RALW3v1_400010"
                     /inference="ab initio prediction:AMIGene:2.0"
                     /product="conserved protein of unknown function, DUF1842"
                     /transl_table=11
     gene            complement(128736..128927)
                     /locus_tag="RALW3v1_400011"
     CDS             complement(128736..128927)
                     /note="Evidence 4 : Homologs of previously reported genes
                     of unknown function"
                     /locus_tag="RALW3v1_400011"
                     /inference="ab initio prediction:AMIGene:2.0"
                     /product="conserved protein of unknown function, DUF1843"
                     /transl_table=11
     gene            complement(129789..133907)
                     /locus_tag="RALW3v1_400012"
                     /gene="purL"
     CDS             complement(129789..133907)
                     /function="1.5.2.1 : Purine biosynthesis"
                     /function="7.1 : Cytoplasm"
                     /product="phosphoribosylformyl-glycineamide synthetase
                     (FGAM synthetase)"
                     /inference="ab initio prediction:AMIGene:2.0"
                     /locus_tag="RALW3v1_400012"
                     /EC_number="6.3.5.3"
                     /note="Evidence 2a : Function of homologous gene
                     experimentally demonstrated in an other organism; PubMedId
                     : 2531746, 2659070; Product type e : enzyme"
                     /transl_table=11
                     /gene="purL"
     gene            complement(134051..134617)
                     /locus_tag="RALW3v1_400013"
     CDS             complement(134051..134617)
                     /note="Evidence 3 : Function proposed based on presence of
                     conserved amino acid motif, structural feature or limited
                     homology; Product type pr : putative regulator"
                     /locus_tag="RALW3v1_400013"
                     /inference="ab initio prediction:AMIGene:2.0"
                     /product="putative transcription regulator, MarR-type HTH
                     domain"
                     /transl_table=11
     gene            134694..136289
                     /locus_tag="RALW3v1_400014"
     CDS             134694..136289
                     /note="Evidence 3 : Function proposed based on presence of
                     conserved amino acid motif, structural feature or limited
                     homology; Product type pe : putative enzyme"
                     /locus_tag="RALW3v1_400014"
                     /inference="ab initio prediction:AMIGene:2.0"
                     /product="putative carbohydrate kinase"
                     /transl_table=11
     gene            136351..137970
                     /locus_tag="RALW3v1_400015"
                     /gene="pgi"
     CDS             136351..137970
                     /function="1.3.1 : Glycolysis"
                     /function="1.7.8 : Gluconeogenesis"
                     /function="1.3.9 : Entner-Doudoroff pathway"
                     /product="Glucose-6-phosphate isomerase"
                     /inference="ab initio prediction:AMIGene:2.0"
                     /locus_tag="RALW3v1_400015"
                     /EC_number="5.3.1.9"
                     /note="Evidence 2a : Function of homologous gene
                     experimentally demonstrated in an other organism; PubMedId
                     : 1593646, 2549364; Product type e : enzyme"
                     /transl_table=11
                     /gene="pgi"
     gene            complement(137983..138693)
                     /locus_tag="RALW3v1_400016"
     CDS             complement(137983..138693)
                     /function="4.3.A.1.a : ATP binding component"
                     /function="7.1 : Cytoplasm"
                     /locus_tag="RALW3v1_400016"
                     /inference="ab initio prediction:AMIGene:2.0"
                     /product="putative ABC transporter, ATP binding component"
                     /transl_table=11
                     /note="Evidence 3 : Function proposed based on presence of
                     conserved amino acid motif, structural feature or limited
                     homology; Product type pt : putative transporter"
     gene            138770..139387
                     /locus_tag="RALW3v1_400017"
     CDS             138770..139387
                     /function="1.7.1 : Unassigned reversible reactions"
                     /function="7.2 : Periplasmic space"
                     /product="putative lysophospholipase"
                     /inference="ab initio prediction:AMIGene:2.0"
                     /locus_tag="RALW3v1_400017"
                     /EC_number="3.1.1.5"
                     /note="Evidence 3 : Function proposed based on presence of
                     conserved amino acid motif, structural feature or limited
                     homology; Product type pe : putative enzyme"
                     /transl_table=11
     gene            139413..140159
                     /locus_tag="RALW3v1_400018"
     CDS             139413..140159
                     /product="putative signal peptidase I"
                     /inference="ab initio prediction:AMIGene:2.0"
                     /locus_tag="RALW3v1_400018"
                     /EC_number="3.4.21.89"
                     /note="Evidence 3 : Function proposed based on presence of
                     conserved amino acid motif, structural feature or limited
                     homology; Product type pe : putative enzyme"
                     /transl_table=11
     gene            complement(140228..142141)
                     /locus_tag="RALW3v1_400019"
                     /gene="ppiD"
     CDS             complement(140228..142141)
                     /function="2.3.4 : Chaperoning, folding"
                     /product="peptidyl-prolyl cis-trans isomerase (rotamase D)"
                     /inference="ab initio prediction:AMIGene:2.0"
                     /locus_tag="RALW3v1_400019"
                     /EC_number="5.2.1.8"
                     /note="Evidence 2a : Function of homologous gene
                     experimentally demonstrated in an other organism; PubMedId
                     : 9670013; Product type e : enzyme"
                     /transl_table=11
                     /gene="ppiD"
     gene            complement(142332..142408)
                     /locus_tag="RALW3v1_tRNA44"
     tRNA            complement(142332..142408)
                     /locus_tag="RALW3v1_tRNA44"
                     /inference="profile:tRNAscan:1.23"
                     /product="Asp tRNA"
     gene            complement(142453..142528)
                     /locus_tag="RALW3v1_tRNA43"
     tRNA            complement(142453..142528)
                     /locus_tag="RALW3v1_tRNA43"
                     /inference="profile:tRNAscan:1.23"
                     /product="Val tRNA"
     gene            complement(142598..142870)
                     /locus_tag="RALW3v1_400020"
                     /gene="hupB"
     CDS             complement(142598..142870)
                     /locus_tag="RALW3v1_400020"
                     /inference="ab initio prediction:AMIGene:2.0"
                     /product="DNA-binding protein HU-beta, transcriptional
                     regulator, beta subunit"
                     /transl_table=11
                     /note="Evidence 2a : Function of homologous gene
                     experimentally demonstrated in an other organism; PubMedId
                     : 21150454, 21175605, 215461, 2187099, 2265752, 3003540,
                     6987059, 91210175, 92380498, 9298646, 93013008, 9367749,
                     9683467, 97338083, 9868784; Product type r : regulator"
                     /gene="hupB"
     gene            complement(143047..145467)
                     /locus_tag="RALW3v1_400021"
                     /gene="lon"
     CDS             complement(143047..145467)
                     /function="1.2.3 : Proteins/peptides/glycopeptides"
                     /function="3.1.3.4 : Proteases, cleavage of compounds"
                     /function="7.1 : Cytoplasm"
                     /function="5.5 : Adaptation to stress"
                     /product="DNA-binding ATP-dependent protease"
                     /inference="ab initio prediction:AMIGene:2.0"
                     /locus_tag="RALW3v1_400021"
                     /EC_number="3.4.21.53"
                     /note="Evidence 2a : Function of homologous gene
                     experimentally demonstrated in an other organism; PubMedId
                     : 14665623; Product type e : enzyme"
                     /transl_table=11
                     /gene="lon"
     gene            complement(145638..146912)
                     /locus_tag="RALW3v1_400022"
                     /gene="clpX"
     CDS             complement(145638..146912)
                     /function="1.2.3 : Proteins/peptides/glycopeptides"
                     /function="2.3.4 : Chaperoning, folding"
                     /function="7.1 : Cytoplasm"
                     /product="ATPase and specificity subunit of ClpX-ClpP
                     ATP-dependent serine protease"
                     /inference="ab initio prediction:AMIGene:2.0"
                     /locus_tag="RALW3v1_400022"
                     /EC_number="3.4.21.-"
                     /note="Evidence 2a : Function of homologous gene
                     experimentally demonstrated in an other organism; PubMedId
                     : 9575205; Product type e : enzyme"
                     /transl_table=11
                     /gene="clpX"
     gene            complement(147078..147731)
                     /locus_tag="RALW3v1_400023"
                     /gene="clpP"
     CDS             complement(147078..147731)
                     /function="1.2.3 : Proteins/peptides/glycopeptides"
                     /function="3.1.3.4 : Proteases, cleavage of compounds"
                     /function="5.5.2 : Temperature extremes"
                     /function="7.1 : Cytoplasm"
                     /product="proteolytic subunit of clpA-clpP ATP-dependent
                     serine protease"
                     /inference="ab initio prediction:AMIGene:2.0"
                     /locus_tag="RALW3v1_400023"
                     /EC_number="3.4.21.92"
                     /note="Evidence 2a : Function of homologous gene
                     experimentally demonstrated in an other organism; PubMedId
                     : 9575205; Product type e : enzyme"
                     /transl_table=11
                     /gene="clpP"
     gene            complement(147761..149110)
                     /locus_tag="RALW3v1_400024"
                     /gene="tig"
     CDS             complement(147761..149110)
                     /function="2.3.4 : Chaperoning, folding"
                     /function="5.1 : Cell division"
                     /function="7.1 : Cytoplasm"
                     /locus_tag="RALW3v1_400024"
                     /inference="ab initio prediction:AMIGene:2.0"
                     /product="peptidyl-prolyl cis/trans isomerase (trigger
                     factor), molecular chaperone involved in cell division"
                     /transl_table=11
                     /note="Evidence 2a : Function of homologous gene
                     experimentally demonstrated in an other organism; PubMedId
                     : 15175291, 17249419; Product type f : factor"
                     /gene="tig"
     gene            complement(149357..151453)
                     /locus_tag="RALW3v1_400025"
                     /gene="trmC"
     CDS             complement(149357..151453)
                     /locus_tag="RALW3v1_400025"
                     /inference="ab initio prediction:AMIGene:2.0"
                     /product="oxidoreductase, FAD-binding family protein"
                     /transl_table=11
                     /note="Evidence 2b : Function of strongly homologous gene;
                     Product type e : enzyme"
                     /gene="trmC"
     gene            complement(151437..151622)
                     /locus_tag="RALW3v1_400026"
     CDS             complement(151437..151622)
                     /note="Evidence 4 : Homologs of previously reported genes
                     of unknown function"
                     /locus_tag="RALW3v1_400026"
                     /inference="ab initio prediction:AMIGene:2.0"
                     /product="conserved protein of unknown function"
                     /transl_table=11
     gene            complement(151738..151974)
                     /locus_tag="RALW3v1_400027"
     CDS             complement(151738..151974)
                     /note="Evidence 4 : Homologs of previously reported genes
                     of unknown function"
                     /locus_tag="RALW3v1_400027"
                     /inference="ab initio prediction:AMIGene:2.0"
                     /product="conserved exported protein of unknown function"
                     /transl_table=11
     gene            complement(152029..152286)
                     /locus_tag="RALW3v1_400028"
     CDS             complement(152029..152286)
                     /note="Evidence 4 : Homologs of previously reported genes
                     of unknown function"
                     /locus_tag="RALW3v1_400028"
                     /inference="ab initio prediction:AMIGene:2.0"
                     /product="conserved protein of unknown function"
                     /transl_table=11
     gene            complement(152552..152638)
                     /locus_tag="RALW3v1_tRNA42"
     tRNA            complement(152552..152638)
                     /locus_tag="RALW3v1_tRNA42"
                     /inference="profile:tRNAscan:1.23"
                     /product="Leu tRNA"
     gene            complement(152743..155862)
                     /locus_tag="RALW3v1_400029"
     CDS             complement(152743..155862)
                     /function="4.2.A.6 : The Resistance-Nodulation-Cell
                     Division (RND) Superfamily"
                     /locus_tag="RALW3v1_400029"
                     /inference="ab initio prediction:AMIGene:2.0"
                     /product="putative multidrug efflux transporter
                     transmembrane domain"
                     /transl_table=11
                     /note="Evidence 3 : Function proposed based on presence of
                     conserved amino acid motif, structural feature or limited
                     homology; Product type pt : putative transporter"
     gene            complement(155930..157138)
                     /locus_tag="RALW3v1_400030"
     CDS             complement(155930..157138)
                     /function="4.2.A.6 : The Resistance-Nodulation-Cell
                     Division (RND) Superfamily"
                     /locus_tag="RALW3v1_400030"
                     /inference="ab initio prediction:AMIGene:2.0"
                     /product="putative transport/efflux transmembrane protein"
                     /transl_table=11
                     /note="Evidence 3 : Function proposed based on presence of
                     conserved amino acid motif, structural feature or limited
                     homology; Product type pt : putative transporter"
     gene            157273..158145
                     /locus_tag="RALW3v1_400031"
                     /gene="crtB"
     CDS             157273..158145
                     /function="1.6 : Macromolecules (cellular constituent)
                     biosynthesis"
                     /product="phytoene synthetase"
                     /inference="ab initio prediction:AMIGene:2.0"
                     /locus_tag="RALW3v1_400031"
                     /EC_number="2.5.1.-"
                     /note="Evidence 2b : Function of strongly homologous gene;
                     Product type e : enzyme"
                     /transl_table=11
                     /gene="crtB"
     gene            complement(158161..159345)
                     /locus_tag="RALW3v1_400032"
     CDS             complement(158161..159345)
                     /note="Evidence 4 : Homologs of previously reported genes
                     of unknown function"
                     /locus_tag="RALW3v1_400032"
                     /inference="ab initio prediction:AMIGene:2.0"
                     /product="conserved exported protein of unknown function,
                     DUF1501"
                     /transl_table=11
     gene            complement(159370..161028)
                     /locus_tag="RALW3v1_400033"
     CDS             complement(159370..161028)
                     /note="Evidence 4 : Homologs of previously reported genes
                     of unknown function"
                     /locus_tag="RALW3v1_400033"
                     /inference="ab initio prediction:AMIGene:2.0"
                     /product="conserved exported protein of unknown function,
                     DUF1800"
                     /transl_table=11
     gene            complement(161071..161421)
                     /locus_tag="RALW3v1_400034"
     CDS             complement(161071..161421)
                     /note="Evidence 4 : Homologs of previously reported genes
                     of unknown function"
                     /locus_tag="RALW3v1_400034"
                     /inference="ab initio prediction:AMIGene:2.0"
                     /product="Conserved exported protein of unknown function
                     (peptidase, cysteine peptidase active site)"
                     /transl_table=11
     gene            161701..162423
                     /locus_tag="RALW3v1_400035"
                     /gene="ompR"
     CDS             161701..162423
                     /function="2.2.2 : Transcription related"
                     /function="3.1.2.2 : Activator"
                     /function="3.1.2.3 : Repressor"
                     /function="3.1.2.4.3 : Two-component regulatory systems
                     (external signal)"
                     /function="3.3.1 : Operon (regulation of one operon)"
                     /function="6.1 : Membrane"
                     /function="7.1 : Cytoplasm"
                     /locus_tag="RALW3v1_400035"
                     /inference="ab initio prediction:AMIGene:2.0"
                     /product="response regulator in two-component regulatory
                     system with EnvZ, regulates ompF and ompC expression (OmpR
                     family)"
                     /transl_table=11
                     /note="Evidence 2a : Function of homologous gene
                     experimentally demonstrated in an other organism; PubMedId
                     : 8989318, 9016718; Product type r : regulator"
                     /gene="ompR"
     gene            162463..163824
                     /locus_tag="RALW3v1_400036"
                     /gene="envZ"
     CDS             162463..163824
                     /function="2.3.3 : Posttranslational modification"
                     /function="3.1.2.4.3 : Two-component regulatory systems
                     (external signal)"
                     /function="3.1.3.2 : Covalent modification, demodification,
                     maturation"
                     /function="6.1 : Membrane"
                     /function="7.3 : Inner membrane"
                     /locus_tag="RALW3v1_400036"
                     /inference="ab initio prediction:AMIGene:2.0"
                     /product="sensory histidine kinase in two-component
                     regulatory system with OmpR, regulates ompF and ompC
                     expression, senses osmolarity (OmpR family)"
                     /transl_table=11
                     /note="Evidence 2a : Function of homologous gene
                     experimentally demonstrated in an other organism; PubMedId
                     : 10426948, 10464234; Product type r : regulator"
                     /gene="envZ"
     gene            164045..164593
                     /locus_tag="RALW3v1_400037"
                     /gene="ahpC"
     CDS             164045..164593
                     /function="5.6.2 : Detoxification (xenobiotic metabolism)"
                     /product="Peroxiredoxin, Antioxidant oxidoreductase"
                     /inference="ab initio prediction:AMIGene:2.0"
                     /locus_tag="RALW3v1_400037"
                     /EC_number="1.11.1.15"
                     /note="Evidence 2a : Function of homologous gene
                     experimentally demonstrated in an other organism; PubMedId
                     : 11222594, 15618175, 1592833; Product type e : enzyme"
                     /transl_table=11
                     /gene="ahpC"
     gene            164682..165209
                     /locus_tag="RALW3v1_400038"
     CDS             164682..165209
                     /function="5.5.6 : Other stresses (mechanical, nutritional,
                     oxidative)"
                     /locus_tag="RALW3v1_400038"
                     /inference="ab initio prediction:AMIGene:2.0"
                     /product="putative Alkylhydroperoxidase ahpD, antioxidant
                     oxidoreductase (ahpD)"
                     /transl_table=11
                     /note="Evidence 3 : Function proposed based on presence of
                     conserved amino acid motif, structural feature or limited
                     homology; Product type pe : putative enzyme"
     gene            complement(165305..165811)
                     /locus_tag="RALW3v1_400039"
                     /gene="ispF"
     CDS             complement(165305..165811)
                     /function="1.5.3.19 : Isoprenoid biosynthesis"
                     /function="7.1 : Cytoplasm"
                     /product="2C-methyl-D-erythritol 2,4-cyclodiphosphate
                     synthase"
                     /inference="ab initio prediction:AMIGene:2.0"
                     /locus_tag="RALW3v1_400039"
                     /EC_number="4.6.1.12"
                     /note="Evidence 2a : Function of homologous gene
                     experimentally demonstrated in an other organism; PubMedId
                     : 10694574; Product type e : enzyme"
                     /transl_table=11
                     /gene="ispF"
     gene            complement(165808..166569)
                     /locus_tag="RALW3v1_400040"
                     /gene="ispD"
     CDS             complement(165808..166569)
                     /function="1.5.3.19 : Isoprenoid biosynthesis"
                     /function="7.1 : Cytoplasm"
                     /product="2-C-methyl-D-erythritol 4-phosphate
                     cytidylyltransferase"
                     /inference="ab initio prediction:AMIGene:2.0"
                     /locus_tag="RALW3v1_400040"
                     /EC_number="2.7.7.60"
                     /note="Evidence 2a : Function of homologous gene
                     experimentally demonstrated in an other organism; PubMedId
                     : 10518523, 11427897, 11468415; Product type e : enzyme"
                     /transl_table=11
                     /gene="ispD"
     gene            165944..168646
                     /locus_tag="RALW3v1_400041"
     CDS             165944..168646
                     /note="Evidence 5 : No homology to any previously reported
                     sequences"
                     /locus_tag="RALW3v1_400041"
                     /inference="ab initio prediction:AMIGene:2.0"
                     /product="protein of unknown function"
                     /transl_table=11
     gene            complement(168740..169435)
                     /locus_tag="RALW3v1_410001"
     CDS             complement(168740..169435)
                     /note="Evidence 3 : Function proposed based on presence of
                     conserved amino acid motif, structural feature or limited
                     homology"
                     /locus_tag="RALW3v1_410001"
                     /inference="ab initio prediction:AMIGene:2.0"
                     /product="putative glycosyltransferase, family 9, TPR
                     repeat domain (fragment)"
                     /transl_table=11
     gene            complement(169432..171534)
                     /locus_tag="RALW3v1_410002"
     CDS             complement(169432..171534)
                     /note="Evidence 4 : Homologs of previously reported genes
                     of unknown function"
                     /locus_tag="RALW3v1_410002"
                     /inference="ab initio prediction:AMIGene:2.0"
                     /product="conserved protein of unknown function, tpr repeat
                     domain"
                     /transl_table=11
     gene            complement(171705..174731)
                     /locus_tag="RALW3v1_410003"
     CDS             complement(171705..174731)
                     /note="Evidence 3 : Function proposed based on presence of
                     conserved amino acid motif, structural feature or limited
                     homology; Product type pt : putative transporter"
                     /locus_tag="RALW3v1_410003"
                     /inference="ab initio prediction:AMIGene:2.0"
                     /product="putative hemagglutinin-related autotransporter
                     protein"
                     /transl_table=11
     gene            174894..175592
                     /locus_tag="RALW3v1_410004"
     CDS             174894..175592
                     /note="Evidence 3 : Function proposed based on presence of
                     conserved amino acid motif, structural feature or limited
                     homology; Product type pr : putative regulator"
                     /locus_tag="RALW3v1_410004"
                     /inference="ab initio prediction:AMIGene:2.0"
                     /product="putative two component response regulator
                     transcription regulator protein"
                     /transl_table=11
     gene            175667..177598
                     /locus_tag="RALW3v1_410005"
     CDS             175667..177598
                     /product="putative two component sensor histidine kinase,
                     transcription regulator protein"
                     /inference="ab initio prediction:AMIGene:2.0"
                     /locus_tag="RALW3v1_410005"
                     /EC_number="2.7.3.-"
                     /note="Evidence 3 : Function proposed based on presence of
                     conserved amino acid motif, structural feature or limited
                     homology; Product type pr : putative regulator"
                     /transl_table=11
     gene            177634..177816
                     /locus_tag="RALW3v1_410006"
     CDS             177634..177816
                     /note="Evidence 4 : Homologs of previously reported genes
                     of unknown function"
                     /locus_tag="RALW3v1_410006"
                     /inference="ab initio prediction:AMIGene:2.0"
                     /product="conserved protein of unknown function"
                     /transl_table=11
     gene            177944..179086
                     /locus_tag="RALW3v1_410007"
     CDS             177944..179086
                     /function="2.3.2 : Translation"
                     /locus_tag="RALW3v1_410007"
                     /inference="ab initio prediction:AMIGene:2.0"
                     /product="putative methyltransferase, Methylase of
                     polypeptide chain release factors"
                     /transl_table=11
                     /note="Evidence 3 : Function proposed based on presence of
                     conserved amino acid motif, structural feature or limited
                     homology; Product type pe : putative enzyme"
     gene            complement(179127..180404)
                     /locus_tag="RALW3v1_410008"
     CDS             complement(179127..180404)
                     /note="Evidence 4 : Homologs of previously reported genes
                     of unknown function"
                     /locus_tag="RALW3v1_410008"
                     /inference="ab initio prediction:AMIGene:2.0"
                     /product="conserved exported protein of unknown function"
                     /transl_table=11
     gene            180687..181523
                     /locus_tag="RALW3v1_410009"
     CDS             180687..181523
                     /note="Evidence 4 : Homologs of previously reported genes
                     of unknown function"
                     /locus_tag="RALW3v1_410009"
                     /inference="ab initio prediction:AMIGene:2.0"
                     /product="conserved protein of unknown function,
                     SAM-dependent methyltransferases domain"
                     /transl_table=11
     gene            181597..182031
                     /locus_tag="RALW3v1_410010"
     CDS             181597..182031
                     /note="Evidence 4 : Homologs of previously reported genes
                     of unknown function"
                     /locus_tag="RALW3v1_410010"
                     /inference="ab initio prediction:AMIGene:2.0"
                     /product="conserved exported protein of unknown function"
                     /transl_table=11
     gene            182100..182522
                     /locus_tag="RALW3v1_410011"
     CDS             182100..182522
                     /note="Evidence 4 : Homologs of previously reported genes
                     of unknown function"
                     /locus_tag="RALW3v1_410011"
                     /inference="ab initio prediction:AMIGene:2.0"
                     /product="conserved exported protein of unknown function"
                     /transl_table=11
     gene            183052..184233
                     /locus_tag="RALW3v1_410012"
     CDS             183052..184233
                     /note="Evidence 3 : Function proposed based on presence of
                     conserved amino acid motif, structural feature or limited
                     homology; Product type pe : putative enzyme"
                     /locus_tag="RALW3v1_410012"
                     /inference="ab initio prediction:AMIGene:2.0"
                     /product="putative hydrolase protein"
                     /transl_table=11
     gene            complement(184418..184990)
                     /locus_tag="RALW3v1_410013"
     CDS             complement(184418..184990)
                     /note="Evidence 4 : Homologs of previously reported genes
                     of unknown function"
                     /locus_tag="RALW3v1_410013"
                     /inference="ab initio prediction:AMIGene:2.0"
                     /product="conserved protein of unknown function"
                     /transl_table=11
     gene            complement(185358..185771)
                     /locus_tag="RALW3v1_410014"
     CDS             complement(185358..185771)
                     /note="Evidence 3 : Function proposed based on presence of
                     conserved amino acid motif, structural feature or limited
                     homology; Product type pr : putative regulator"
                     /locus_tag="RALW3v1_410014"
                     /inference="ab initio prediction:AMIGene:2.0"
                     /product="putative transcriptional regulator"
                     /transl_table=11
     gene            185950..186438
                     /locus_tag="RALW3v1_410015"
     CDS             185950..186438
                     /note="Evidence 4 : Homologs of previously reported genes
                     of unknown function"
                     /locus_tag="RALW3v1_410015"
                     /inference="ab initio prediction:AMIGene:2.0"
                     /product="conserved exported protein of unknown function"
                     /transl_table=11
     gene            186632..186805
                     /locus_tag="RALW3v1_410016"
     CDS             186632..186805
                     /note="Evidence 5 : No homology to any previously reported
                     sequences"
                     /locus_tag="RALW3v1_410016"
                     /inference="ab initio prediction:AMIGene:2.0"
                     /product="protein of unknown function"
                     /transl_table=11
     gene            complement(186826..187980)
                     /locus_tag="RALW3v1_410017"
                     /gene="aspC"
     CDS             complement(186826..187980)
                     /product="Aspartate transaminase"
                     /gene="aspC"
                     /inference="ab initio prediction:AMIGene:2.0"
                     /locus_tag="RALW3v1_410017"
                     /EC_number="2.6.1.1"
                     /note="Evidence 2b : Function of strongly homologous gene;
                     Product type e : enzyme"
                     /transl_table=11
     gene            complement(187992..188783)
                     /locus_tag="RALW3v1_410018"
                     /gene="ucpA"
     CDS             complement(187992..188783)
                     /product="3-oxoacyl-[acyl-carrier-protein] reductase"
                     /gene="ucpA"
                     /inference="ab initio prediction:AMIGene:2.0"
                     /locus_tag="RALW3v1_410018"
                     /EC_number="1.1.1.100"
                     /note="Evidence 2b : Function of strongly homologous gene;
                     Product type e : enzyme"
                     /transl_table=11
     gene            complement(188780..190036)
                     /locus_tag="RALW3v1_410019"
     CDS             complement(188780..190036)
                     /product="putative isopenicillin N epimerase protein (class
                     v)"
                     /inference="ab initio prediction:AMIGene:2.0"
                     /locus_tag="RALW3v1_410019"
                     /EC_number="5.1.1.17"
                     /note="Evidence 3 : Function proposed based on presence of
                     conserved amino acid motif, structural feature or limited
                     homology; Product type pe : putative enzyme"
                     /transl_table=11
     gene            complement(190038..191492)
                     /locus_tag="RALW3v1_410020"
     CDS             complement(190038..191492)
                     /note="Evidence 3 : Function proposed based on presence of
                     conserved amino acid motif, structural feature or limited
                     homology; Product type pf : putative factor"
                     /locus_tag="RALW3v1_410020"
                     /inference="ab initio prediction:AMIGene:2.0"
                     /product="putative dehydrogenases (Flavoproteins) signal
                     peptide"
                     /transl_table=11
     gene            complement(191596..192705)
                     /locus_tag="RALW3v1_410021"
     CDS             complement(191596..192705)
                     /product="putative tryptophan-2,3-dioxygenase
                     oxidoreductase protein (tdo1)"
                     /inference="ab initio prediction:AMIGene:2.0"
                     /locus_tag="RALW3v1_410021"
                     /EC_number="1.13.11.11"
                     /note="Evidence 3 : Function proposed based on presence of
                     conserved amino acid motif, structural feature or limited
                     homology; Product type pe : putative enzyme"
                     /transl_table=11
     gene            complement(192783..193286)
                     /locus_tag="RALW3v1_410022"
     CDS             complement(192783..193286)
                     /note="Evidence 3 : Function proposed based on presence of
                     conserved amino acid motif, structural feature or limited
                     homology; Product type pe : putative enzyme"
                     /locus_tag="RALW3v1_410022"
                     /inference="ab initio prediction:AMIGene:2.0"
                     /product="putative lactoylglutathione lyase and related
                     lyases protein, Glyoxylase I (hpx)"
                     /transl_table=11
     gene            complement(194010..194363)
                     /locus_tag="RALW3v1_410023"
     CDS             complement(194010..194363)
                     /note="Evidence 4 : Homologs of previously reported genes
                     of unknown function"
                     /locus_tag="RALW3v1_410023"
                     /inference="ab initio prediction:AMIGene:2.0"
                     /product="conserved protein of unknown function"
                     /transl_table=11
     gene            complement(194391..196544)
                     /locus_tag="RALW3v1_410024"
     CDS             complement(194391..196544)
                     /product="putative tryptophan 2-monooxygenase
                     oxidoreductase protein"
                     /inference="ab initio prediction:AMIGene:2.0"
                     /locus_tag="RALW3v1_410024"
                     /EC_number="1.13.12.3"
                     /note="Evidence 3 : Function proposed based on presence of
                     conserved amino acid motif, structural feature or limited
                     homology; Product type pe : putative enzyme"
                     /transl_table=11
     gene            complement(196429..196743)
                     /locus_tag="RALW3v1_410025"
     CDS             complement(196429..196743)
                     /note="Evidence 5 : No homology to any previously reported
                     sequences"
                     /locus_tag="RALW3v1_410025"
                     /inference="ab initio prediction:AMIGene:2.0"
                     /product="protein of unknown function"
                     /transl_table=11
     gene            complement(196662..196934)
                     /locus_tag="RALW3v1_410026"
     CDS             complement(196662..196934)
                     /note="Evidence 5 : No homology to any previously reported
                     sequences"
                     /locus_tag="RALW3v1_410026"
                     /inference="ab initio prediction:AMIGene:2.0"
                     /product="protein of unknown function"
                     /transl_table=11
     gene            197038..197619
                     /locus_tag="RALW3v1_410027"
     CDS             197038..197619
                     /note="Evidence 4 : Homologs of previously reported genes
                     of unknown function"
                     /locus_tag="RALW3v1_410027"
                     /inference="ab initio prediction:AMIGene:2.0"
                     /product="conserved protein of unknown function"
                     /transl_table=11
     gene            197807..198307
                     /locus_tag="RALW3v1_410028"
     CDS             197807..198307
                     /note="Evidence 4 : Homologs of previously reported genes
                     of unknown function"
                     /locus_tag="RALW3v1_410028"
                     /inference="ab initio prediction:AMIGene:2.0"
                     /product="conserved protein of unknown function"
                     /transl_table=11
     gene            complement(198522..198956)
                     /locus_tag="RALW3v1_410029"
     CDS             complement(198522..198956)
                     /note="Evidence 4 : Homologs of previously reported genes
                     of unknown function"
                     /locus_tag="RALW3v1_410029"
                     /inference="ab initio prediction:AMIGene:2.0"
                     /product="conserved membrane protein of unknown function"
                     /transl_table=11
     gene            199808..200671
                     /locus_tag="RALW3v1_410030"
     CDS             199808..200671
                     /note="Evidence 3 : Function proposed based on presence of
                     conserved amino acid motif, structural feature or limited
                     homology; Product type pc : putative carrier"
                     /locus_tag="RALW3v1_410030"
                     /inference="ab initio prediction:AMIGene:2.0"
                     /product="Putative cytochrome c"
                     /transl_table=11
     gene            complement(200761..201102)
                     /locus_tag="RALW3v1_410031"
     CDS             complement(200761..201102)
                     /note="Evidence 3 : Function proposed based on presence of
                     conserved amino acid motif, structural feature or limited
                     homology; Product type pr : putative regulator"
                     /locus_tag="RALW3v1_410031"
                     /inference="ab initio prediction:AMIGene:2.0"
                     /product="putative transcription regulator protein"
                     /transl_table=11
     gene            201250..201648
                     /locus_tag="RALW3v1_410032"
     CDS             201250..201648
                     /note="Evidence 4 : Homologs of previously reported genes
                     of unknown function"
                     /locus_tag="RALW3v1_410032"
                     /inference="ab initio prediction:AMIGene:2.0"
                     /product="conserved membrane protein of unknown function"
                     /transl_table=11
     gene            201648..202811
                     /locus_tag="RALW3v1_410033"
     CDS             201648..202811
                     /note="Evidence 3 : Function proposed based on presence of
                     conserved amino acid motif, structural feature or limited
                     homology; Product type pt : putative transporter"
                     /locus_tag="RALW3v1_410033"
                     /inference="ab initio prediction:AMIGene:2.0"
                     /product="putative abc-type branched-chain amino acid
                     transport systems"
                     /transl_table=11
     gene            202932..203321
                     /locus_tag="RALW3v1_410034"
     CDS             202932..203321
                     /note="Evidence 4 : Homologs of previously reported genes
                     of unknown function"
                     /locus_tag="RALW3v1_410034"
                     /inference="ab initio prediction:AMIGene:2.0"
                     /product="conserved protein of unknown function"
                     /transl_table=11
     gene            203650..204555
                     /locus_tag="RALW3v1_410035"
     CDS             203650..204555
                     /note="Evidence 4 : Homologs of previously reported genes
                     of unknown function"
                     /locus_tag="RALW3v1_410035"
                     /inference="ab initio prediction:AMIGene:2.0"
                     /product="conserved protein of unknown function"
                     /transl_table=11
     gene            complement(204622..205995)
                     /locus_tag="RALW3v1_410036"
     CDS             complement(204622..205995)
                     /note="Evidence 3 : Function proposed based on presence of
                     conserved amino acid motif, structural feature or limited
                     homology; Product type cp : cell process"
                     /locus_tag="RALW3v1_410036"
                     /inference="ab initio prediction:AMIGene:2.0"
                     /product="putative diguanylate cyclase (GGDEF domain)"
                     /transl_table=11
     gene            206327..206926
                     /locus_tag="RALW3v1_410037"
     CDS             206327..206926
                     /product="Undecaprenyl-diphosphatase"
                     /inference="ab initio prediction:AMIGene:2.0"
                     /locus_tag="RALW3v1_410037"
                     /EC_number="3.6.1.27"
                     /note="Evidence 2b : Function of strongly homologous gene;
                     Product type e : enzyme"
                     /transl_table=11
     gene            complement(207373..207708)
                     /locus_tag="RALW3v1_410038"
     CDS             complement(207373..207708)
                     /note="Evidence 5 : No homology to any previously reported
                     sequences"
                     /locus_tag="RALW3v1_410038"
                     /inference="ab initio prediction:AMIGene:2.0"
                     /product="protein of unknown function"
                     /transl_table=11
     gene            207455..208009
                     /locus_tag="RALW3v1_410039"
     CDS             207455..208009
                     /note="Evidence 3 : Function proposed based on presence of
                     conserved amino acid motif, structural feature or limited
                     homology; Product type lp : lipoprotein"
                     /locus_tag="RALW3v1_410039"
                     /inference="ab initio prediction:AMIGene:2.0"
                     /product="putative lipoprotein transmembrane"
                     /transl_table=11
     gene            208056..209021
                     /locus_tag="RALW3v1_410040"
     CDS             208056..209021
                     /product="putative serine protease protein"
                     /inference="ab initio prediction:AMIGene:2.0"
                     /locus_tag="RALW3v1_410040"
                     /EC_number="3.4.21.-"
                     /note="Evidence 3 : Function proposed based on presence of
                     conserved amino acid motif, structural feature or limited
                     homology; Product type pe : putative enzyme"
                     /transl_table=11
     gene            complement(209110..209589)
                     /locus_tag="RALW3v1_410041"
     CDS             complement(209110..209589)
                     /note="Evidence 3 : Function proposed based on presence of
                     conserved amino acid motif, structural feature or limited
                     homology; Product type pr : putative regulator"
                     /locus_tag="RALW3v1_410041"
                     /inference="ab initio prediction:AMIGene:2.0"
                     /product="putative transcription regulator protein"
                     /transl_table=11
     gene            209860..210648
                     /locus_tag="RALW3v1_410042"
                     /gene="fabG"
     CDS             209860..210648
                     /product="3-oxoacyl-[acyl-carrier-protein] reductase"
                     /gene="fabG"
                     /inference="ab initio prediction:AMIGene:2.0"
                     /locus_tag="RALW3v1_410042"
                     /EC_number="1.1.1.100"
                     /note="Evidence 2b : Function of strongly homologous gene;
                     Product type e : enzyme"
                     /transl_table=11
     gene            211024..213987
                     /locus_tag="RALW3v1_410043"
     CDS             211024..213987
                     /note="Evidence 4 : Homologs of previously reported genes
                     of unknown function"
                     /locus_tag="RALW3v1_410043"
                     /inference="ab initio prediction:AMIGene:2.0"
                     /product="conserved exported protein of unknown function,
                     UCP029570"
                     /transl_table=11
     gene            214108..216093
                     /locus_tag="RALW3v1_410044"
     CDS             214108..216093
                     /note="Evidence 3 : Function proposed based on presence of
                     conserved amino acid motif, structural feature or limited
                     homology; Product type pr : putative regulator"
                     /locus_tag="RALW3v1_410044"
                     /inference="ab initio prediction:AMIGene:2.0"
                     /product="putative methyl-accepting chemotaxis
                     transmembrane protein"
                     /transl_table=11
     gene            complement(216211..216288)
                     /locus_tag="RALW3v1_410045"
     CDS             complement(216211..216288)
                     /note="Evidence 5 : No homology to any previously reported
                     sequences"
                     /locus_tag="RALW3v1_410045"
                     /inference="ab initio prediction:AMIGene:2.0"
                     /product="protein of unknown function"
                     /transl_table=11
     gene            complement(216438..217367)
                     /locus_tag="RALW3v1_410046"
     CDS             complement(216438..217367)
                     /note="Evidence 4 : Homologs of previously reported genes
                     of unknown function"
                     /locus_tag="RALW3v1_410046"
                     /inference="ab initio prediction:AMIGene:2.0"
                     /product="conserved protein of unknown function"
                     /transl_table=11
     gene            complement(217564..218418)
                     /locus_tag="RALW3v1_410047"
     CDS             complement(217564..218418)
                     /note="Evidence 3 : Function proposed based on presence of
                     conserved amino acid motif, structural feature or limited
                     homology; Product type pf : putative factor"
                     /locus_tag="RALW3v1_410047"
                     /inference="ab initio prediction:AMIGene:2.0"
                     /product="putative ferritin-like protein"
                     /transl_table=11
     gene            complement(218584..219834)
                     /locus_tag="RALW3v1_410048"
     CDS             complement(218584..219834)
                     /function="4.2.A.1 : The Major Facilitator Superfamily
                     (MFS)"
                     /locus_tag="RALW3v1_410048"
                     /inference="ab initio prediction:AMIGene:2.0"
                     /product="putative transporter, Major Facilitator
                     Superfamily"
                     /transl_table=11
                     /note="Evidence 3 : Function proposed based on presence of
                     conserved amino acid motif, structural feature or limited
                     homology; Product type pt : putative transporter"
     gene            complement(219938..220486)
                     /locus_tag="RALW3v1_410049"
     CDS             complement(219938..220486)
                     /product="putative antibiotic resistance protein
                     (Acetyltransferase)"
                     /inference="ab initio prediction:AMIGene:2.0"
                     /locus_tag="RALW3v1_410049"
                     /EC_number="2.3.1.-"
                     /note="Evidence 3 : Function proposed based on presence of
                     conserved amino acid motif, structural feature or limited
                     homology; Product type pe : putative enzyme"
                     /transl_table=11
     gene            complement(220570..221190)
                     /locus_tag="RALW3v1_410050"
     CDS             complement(220570..221190)
                     /note="Evidence 3 : Function proposed based on presence of
                     conserved amino acid motif, structural feature or limited
                     homology; Product type pr : putative regulator"
                     /locus_tag="RALW3v1_410050"
                     /inference="ab initio prediction:AMIGene:2.0"
                     /product="putative transcription regulator protein"
                     /transl_table=11
     gene            complement(221343..222338)
                     /locus_tag="RALW3v1_410051"
                     /gene="ldhA"
     CDS             complement(221343..222338)
                     /function="1.3.5 : Fermentation"
                     /function="1.7.35 : Lactate oxidation"
                     /product="fermentative D-lactate dehydrogenase,
                     NAD-dependent"
                     /inference="ab initio prediction:AMIGene:2.0"
                     /locus_tag="RALW3v1_410051"
                     /EC_number="1.1.1.28"
                     /note="Evidence 2a : Function of homologous gene
                     experimentally demonstrated in an other organism; PubMedId
                     : 4297266, 9025293; Product type e : enzyme"
                     /transl_table=11
                     /gene="ldhA"
     gene            complement(222400..223425)
                     /locus_tag="RALW3v1_410052"
                     /gene="adhA"
     CDS             complement(222400..223425)
                     /product="Alcohol dehydrogenase"
                     /gene="adhA"
                     /inference="ab initio prediction:AMIGene:2.0"
                     /locus_tag="RALW3v1_410052"
                     /EC_number="1.1.1.1"
                     /note="Evidence 2a : Function of homologous gene
                     experimentally demonstrated in an other organism; PubMedId
                     : 9659380; Product type e : enzyme"
                     /transl_table=11
     gene            complement(223492..223851)
                     /locus_tag="RALW3v1_410053"
     CDS             complement(223492..223851)
                     /note="Evidence 5 : No homology to any previously reported
                     sequences"
                     /locus_tag="RALW3v1_410053"
                     /inference="ab initio prediction:AMIGene:2.0"
                     /product="protein of unknown function"
                     /transl_table=11
     gene            complement(224163..225347)
                     /locus_tag="RALW3v1_420001"
     CDS             complement(224163..225347)
                     /function="1.1.3.15 : Phenylalanine, tyrosine degradation"
                     /product="putative Hippurate hydrolase (hipO)"
                     /inference="ab initio prediction:AMIGene:2.0"
                     /locus_tag="RALW3v1_420001"
                     /EC_number="3.5.1.32"
                     /note="Evidence 3 : Function proposed based on presence of
                     conserved amino acid motif, structural feature or limited
                     homology; Product type pe : putative enzyme"
                     /transl_table=11
     gene            225683..227266
                     /locus_tag="RALW3v1_420002"
     CDS             225683..227266
                     /note="Evidence 3 : Function proposed based on presence of
                     conserved amino acid motif, structural feature or limited
                     homology; PubMedId : 1702779; Product type t : transporter"
                     /locus_tag="RALW3v1_420002"
                     /inference="ab initio prediction:AMIGene:2.0"
                     /product="putative periplasmic dipeptide transport protein
                     precursor (dppA-like or gsiB-like)"
                     /transl_table=11
     gene            227310..228287
                     /locus_tag="RALW3v1_420003"
                     /gene="dppB"
     CDS             227310..228287
                     /function="1.2.3 : Proteins/peptides/glycopeptides"
                     /function="4.3.A.1.m : membrane component"
                     /function="6.1 : Membrane"
                     /function="7.3 : Inner membrane"
                     /locus_tag="RALW3v1_420003"
                     /inference="ab initio prediction:AMIGene:2.0"
                     /product="dipeptide transport protein 1 (ABC superfamily,
                     membrane component)"
                     /transl_table=11
                     /note="Evidence 2a : Function of homologous gene
                     experimentally demonstrated in an other organism; PubMedId
                     : 7536291; Product type t : transporter"
                     /gene="dppB"
     gene            228289..229203
                     /locus_tag="RALW3v1_420004"
                     /gene="dppC"
     CDS             228289..229203
                     /function="1.2.3 : Proteins/peptides/glycopeptides"
                     /function="4.3.A.1.m : membrane component"
                     /function="6.1 : Membrane"
                     /function="7.3 : Inner membrane"
                     /locus_tag="RALW3v1_420004"
                     /inference="ab initio prediction:AMIGene:2.0"
                     /product="Dipeptide transport system permease protein (ABC
                     superfamily, membrane)"
                     /transl_table=11
                     /note="Evidence 2a : Function of homologous gene
                     experimentally demonstrated in an other organism; PubMedId
                     : 7536291; Product type t : transporter"
                     /gene="dppC"
     gene            229200..230219
                     /locus_tag="RALW3v1_420005"
                     /gene="dppD"
     CDS             229200..230219
                     /function="1.7.34 : Peptidoglycan (murein) turnover,
                     recycling"
                     /function="4.3.A.1.a : ATP binding component"
                     /function="6.2 : Peptidoglycan (murein)"
                     /function="7.1 : Cytoplasm"
                     /locus_tag="RALW3v1_420005"
                     /inference="ab initio prediction:AMIGene:2.0"
                     /product="Dipeptide transport ATP-binding (ABC
                     superfamily)"
                     /transl_table=11
                     /note="Evidence 2a : Function of homologous gene
                     experimentally demonstrated in an other organism; PubMedId
                     : 7536291; Product type t : transporter"
                     /gene="dppD"
     gene            230216..231280
                     /locus_tag="RALW3v1_420006"
                     /gene="dppF"
     CDS             230216..231280
                     /function="1.7.34 : Peptidoglycan (murein) turnover,
                     recycling"
                     /function="4.3.A.1.a : ATP binding component"
                     /function="6.2 : Peptidoglycan (murein)"
                     /function="7.1 : Cytoplasm"
                     /locus_tag="RALW3v1_420006"
                     /inference="ab initio prediction:AMIGene:2.0"
                     /product="Dipeptide transport ATP-binding (ABC
                     superfamily)"
                     /transl_table=11
                     /note="Evidence 2b : Function of strongly homologous gene;
                     Product type t : transporter"
                     /gene="dppF"
     gene            231285..232490
                     /locus_tag="RALW3v1_420007"
                     /gene="argE"
     CDS             231285..232490
                     /function="1.5.1.3 : Arginine"
                     /product="N-acetylornithine deacetylase"
                     /inference="ab initio prediction:AMIGene:2.0"
                     /locus_tag="RALW3v1_420007"
                     /EC_number="3.5.1.16"
                     /note="Evidence 2a : Function of homologous gene
                     experimentally demonstrated in an other organism; PubMedId
                     : 1551850, 9829957; Product type e : enzyme"
                     /transl_table=11
                     /gene="argE"
     gene            complement(232548..233705)
                     /locus_tag="RALW3v1_420008"
     CDS             complement(232548..233705)
                     /function="4.3.A.1.p : periplasmic binding component"
                     /locus_tag="RALW3v1_420008"
                     /inference="ab initio prediction:AMIGene:2.0"
                     /product="putative ABC-type branched-chain amino acid
                     transporter, periplasmic binding component"
                     /transl_table=11
                     /note="Evidence 3 : Function proposed based on presence of
                     conserved amino acid motif, structural feature or limited
                     homology; Product type pt : putative transporter"
     gene            complement(233870..235591)
                     /locus_tag="RALW3v1_420009"
                     /gene="fruA"
     CDS             complement(233870..235591)
                     /product="fused fructose-specific PTS enzymes: IIBcomponent
                     ; IIC components"
                     /gene="fruA"
                     /inference="ab initio prediction:AMIGene:2.0"
                     /locus_tag="RALW3v1_420009"
                     /EC_number="2.7.1.69"
                     /note="Evidence 2a : Function of homologous gene
                     experimentally demonstrated in an other organism; PubMedId
                     : 3076173; Product type t : transporter"
                     /transl_table=11
     gene            complement(235625..236572)
                     /locus_tag="RALW3v1_420010"
                     /gene="fruK"
     CDS             complement(235625..236572)
                     /product="fructose-1-phosphate kinase"
                     /gene="fruK"
                     /inference="ab initio prediction:AMIGene:2.0"
                     /locus_tag="RALW3v1_420010"
                     /EC_number="2.7.1.56"
                     /note="Evidence 2a : Function of homologous gene
                     experimentally demonstrated in an other organism; PubMedId
                     : 1655739, 1981619; Product type e : enzyme"
                     /transl_table=11
     gene            complement(236569..239103)
                     /locus_tag="RALW3v1_420011"
                     /gene="fruB"
     CDS             complement(236569..239103)
                     /product="phosphotransferase system, fructose-specific
                     EI/HPr/EIIA components"
                     /gene="fruB"
                     /inference="ab initio prediction:AMIGene:2.0"
                     /locus_tag="RALW3v1_420011"
                     /EC_number="2.7.3.9"
                     /EC_number="2.7.1.-"
                     /note="Evidence 2a : Function of homologous gene
                     experimentally demonstrated in an other organism; PubMedId
                     : 1655739, 7496537; Product type t : transporter"
                     /transl_table=11
     gene            complement(239194..239430)
                     /locus_tag="RALW3v1_420012"
     CDS             complement(239194..239430)
                     /note="Evidence 4 : Homologs of previously reported genes
                     of unknown function"
                     /locus_tag="RALW3v1_420012"
                     /inference="ab initio prediction:AMIGene:2.0"
                     /product="conserved protein of unknown function"
                     /transl_table=11
     gene            239330..240319
                     /locus_tag="RALW3v1_420013"
     CDS             239330..240319
                     /note="Evidence 3 : Function proposed based on presence of
                     conserved amino acid motif, structural feature or limited
                     homology; Product type pr : putative regulator"
                     /locus_tag="RALW3v1_420013"
                     /inference="ab initio prediction:AMIGene:2.0"
                     /product="putative transcription regulation repressor
                     (fruR), LacI family"
                     /transl_table=11
     gene            240392..242488
                     /locus_tag="RALW3v1_420014"
     CDS             240392..242488
                     /note="Evidence 3 : Function proposed based on presence of
                     conserved amino acid motif, structural feature or limited
                     homology; Product type pe : putative enzyme"
                     /locus_tag="RALW3v1_420014"
                     /inference="ab initio prediction:AMIGene:2.0"
                     /product="putative Molybdopterin oxidoreductase"
                     /transl_table=11
     gene            242499..243653
                     /locus_tag="RALW3v1_420015"
     CDS             242499..243653
                     /note="Evidence 3 : Function proposed based on presence of
                     conserved amino acid motif, structural feature or limited
                     homology; Product type pe : putative enzyme"
                     /locus_tag="RALW3v1_420015"
                     /inference="ab initio prediction:AMIGene:2.0"
                     /product="Putative zinc protease protein"
                     /transl_table=11
     gene            243672..244364
                     /locus_tag="RALW3v1_420016"
     CDS             243672..244364
                     /EC_number="6.2.1.3"
                     /product="acyl-CoA synthetase (long-chain-fatty-acid--CoA
                     ligase) (fragment)"
                     /inference="ab initio prediction:AMIGene:2.0"
                     /locus_tag="RALW3v1_420016"
                     /transl_table=11
     gene            244590..246071
                     /locus_tag="RALW3v1_430001"
     CDS             244590..246071
                     /note="Evidence 4 : Homologs of previously reported genes
                     of unknown function"
                     /locus_tag="RALW3v1_430001"
                     /inference="ab initio prediction:AMIGene:2.0"
                     /product="conserved protein of unknown function,DUF404"
                     /transl_table=11
     gene            246142..247104
                     /locus_tag="RALW3v1_430002"
     CDS             246142..247104
                     /note="Evidence 4 : Homologs of previously reported genes
                     of unknown function"
                     /locus_tag="RALW3v1_430002"
                     /inference="ab initio prediction:AMIGene:2.0"
                     /product="conserved protein of unknown function,DUF403"
                     /transl_table=11
     gene            247120..247998
                     /locus_tag="RALW3v1_430003"
     CDS             247120..247998
                     /note="Evidence 3 : Function proposed based on presence of
                     conserved amino acid motif, structural feature or limited
                     homology; Product type pe : putative enzyme"
                     /locus_tag="RALW3v1_430003"
                     /inference="ab initio prediction:AMIGene:2.0"
                     /product="putative Cysteine proteinase,
                     Transglutaminase-like superfamily"
                     /transl_table=11
     gene            248083..248997
                     /locus_tag="RALW3v1_430004"
     CDS             248083..248997
                     /note="Evidence 4 : Homologs of previously reported genes
                     of unknown function"
                     /locus_tag="RALW3v1_430004"
                     /inference="ab initio prediction:AMIGene:2.0"
                     /product="conserved protein of unknown function"
                     /transl_table=11
     gene            249021..249842
                     /locus_tag="RALW3v1_430005"
     CDS             249021..249842
                     /product="putative hydrolase/acyltransferase"
                     /inference="ab initio prediction:AMIGene:2.0"
                     /locus_tag="RALW3v1_430005"
                     /EC_number="3.-.-.-"
                     /note="Evidence 3 : Function proposed based on presence of
                     conserved amino acid motif, structural feature or limited
                     homology; Product type pe : putative enzyme"
                     /transl_table=11
     gene            249923..251587
                     /locus_tag="RALW3v1_430006"
                     /gene="pyrG"
     CDS             249923..251587
                     /function="1.7.33 : Nucleotide and nucleoside conversions"
                     /product="CTP synthase"
                     /inference="ab initio prediction:AMIGene:2.0"
                     /locus_tag="RALW3v1_430006"
                     /EC_number="6.3.4.2"
                     /note="Evidence 2a : Function of homologous gene
                     experimentally demonstrated in an other organism; PubMedId
                     : 15157079, 3514618; Product type e : enzyme"
                     /transl_table=11
                     /gene="pyrG"
     gene            251610..252464
                     /locus_tag="RALW3v1_430007"
                     /gene="kdsA"
     CDS             251610..252464
                     /function="1.6.5 : K antigen"
                     /function="6.1 : Membrane"
                     /function="6.2 : Peptidoglycan (murein)"
                     /function="6.3 : Surface antigens (ECA, O antigen of LPS)"
                     /function="6.7 : Capsule (M and K antigens)"
                     /function="7.1 : Cytoplasm"
                     /product="3-deoxy-8-phosphooctulonate synthase"
                     /inference="ab initio prediction:AMIGene:2.0"
                     /locus_tag="RALW3v1_430007"
                     /EC_number="2.5.1.55"
                     /note="Evidence 2a : Function of homologous gene
                     experimentally demonstrated in an other organism; PubMedId
                     : 10926505, 11371194; Product type e : enzyme"
                     /transl_table=11
                     /gene="kdsA"
     gene            252533..252823
                     /locus_tag="RALW3v1_430008"
     CDS             252533..252823
                     /note="Evidence 4 : Homologs of previously reported genes
                     of unknown function"
                     /locus_tag="RALW3v1_430008"
                     /inference="ab initio prediction:AMIGene:2.0"
                     /product="conserved protein of unknown function, DUF1330"
                     /transl_table=11
     gene            252880..254163
                     /locus_tag="RALW3v1_430009"
                     /gene="eno"
     CDS             252880..254163
                     /function="1.1.1.23 : Galactose degradation"
                     /function="1.3.1 : Glycolysis"
                     /function="1.3.7 : Anaerobic respiration"
                     /function="1.7.8 : Gluconeogenesis"
                     /function="7.1 : Cytoplasm"
                     /product="enolase, phosphopyruvate hydratase"
                     /inference="ab initio prediction:AMIGene:2.0"
                     /locus_tag="RALW3v1_430009"
                     /EC_number="4.2.1.11"
                     /note="Evidence 2a : Function of homologous gene
                     experimentally demonstrated in an other organism; PubMedId
                     : 9711852; Product type e : enzyme"
                     /transl_table=11
                     /gene="eno"
     gene            254251..254586
                     /locus_tag="RALW3v1_430010"
                     /gene="ftsB"
     CDS             254251..254586
                     /locus_tag="RALW3v1_430010"
                     /inference="ab initio prediction:AMIGene:2.0"
                     /product="Cell division protein ftsB homolog"
                     /transl_table=11
                     /note="Evidence 2b : Function of strongly homologous gene;
                     Product type cp : cell process"
                     /gene="ftsB"
     gene            complement(254641..255030)
                     /locus_tag="RALW3v1_430011"
     CDS             complement(254641..255030)
                     /note="Evidence 4 : Homologs of previously reported genes
                     of unknown function"
                     /locus_tag="RALW3v1_430011"
                     /inference="ab initio prediction:AMIGene:2.0"
                     /product="conserved exported protein of unknown function"
                     /transl_table=11
     gene            complement(255147..256163)
                     /locus_tag="RALW3v1_430012"
                     /gene="hslO"
     CDS             complement(255147..256163)
                     /function="2.3.4 : Chaperoning, folding"
                     /function="5.5.6 : Other stresses (mechanical, nutritional,
                     oxidative)"
                     /locus_tag="RALW3v1_430012"
                     /inference="ab initio prediction:AMIGene:2.0"
                     /product="33 kDa chaperonin (Heat shock protein 33 homolog)
                     (HSP33)"
                     /transl_table=11
                     /note="Evidence 2b : Function of strongly homologous gene;
                     PubMedId : 10025400; Product type f : factor"
                     /gene="hslO"
     gene            complement(256160..256687)
                     /locus_tag="RALW3v1_430013"
     CDS             complement(256160..256687)
                     /note="Evidence 4 : Homologs of previously reported genes
                     of unknown function"
                     /locus_tag="RALW3v1_430013"
                     /inference="ab initio prediction:AMIGene:2.0"
                     /product="conserved protein of unknown function"
                     /transl_table=11
     gene            256725..257633
                     /locus_tag="RALW3v1_430014"
     CDS             256725..257633
                     /note="Evidence 4 : Homologs of previously reported genes
                     of unknown function"
                     /locus_tag="RALW3v1_430014"
                     /inference="ab initio prediction:AMIGene:2.0"
                     /product="conserved protein of unknown function"
                     /transl_table=11
     gene            257711..258628
                     /locus_tag="RALW3v1_430015"
     CDS             257711..258628
                     /note="Evidence 3 : Function proposed based on presence of
                     conserved amino acid motif, structural feature or limited
                     homology; Product type pe : putative enzyme"
                     /locus_tag="RALW3v1_430015"
                     /inference="ab initio prediction:AMIGene:2.0"
                     /product="putative Alpha/beta fold hydrolase"
                     /transl_table=11
     gene            complement(258639..259028)
                     /locus_tag="RALW3v1_430016"
     CDS             complement(258639..259028)
                     /note="Evidence 4 : Homologs of previously reported genes
                     of unknown function"
                     /locus_tag="RALW3v1_430016"
                     /inference="ab initio prediction:AMIGene:2.0"
                     /product="conserved protein of unknown function,
                     thiol-disulphide oxidoreductase dcc domain"
                     /transl_table=11
     gene            complement(259025..259567)
                     /locus_tag="RALW3v1_430017"
     CDS             complement(259025..259567)
                     /note="Evidence 4 : Homologs of previously reported genes
                     of unknown function"
                     /locus_tag="RALW3v1_430017"
                     /inference="ab initio prediction:AMIGene:2.0"
                     /product="conserved protein of unknown function"
                     /transl_table=11
     gene            complement(259564..260691)
                     /locus_tag="RALW3v1_430018"
     CDS             complement(259564..260691)
                     /note="Evidence 3 : Function proposed based on presence of
                     conserved amino acid motif, structural feature or limited
                     homology; Product type pe : putative enzyme"
                     /locus_tag="RALW3v1_430018"
                     /inference="ab initio prediction:AMIGene:2.0"
                     /product="putative saccharopine dehydrogenase and relateds
                     oxidoreductase protein"
                     /transl_table=11
     gene            complement(260697..261776)
                     /locus_tag="RALW3v1_430019"
     CDS             complement(260697..261776)
                     /function="1 : Metabolism"
                     /function="1.5.2.2 : Pyrimidine biosynthesis"
                     /function="5.5 : Adaptation to stress"
                     /product="putative thioredoxin reductase oxidoreductase,
                     general stress protein"
                     /inference="ab initio prediction:AMIGene:2.0"
                     /locus_tag="RALW3v1_430019"
                     /EC_number="1.8.1.9"
                     /note="Evidence 3 : Function proposed based on presence of
                     conserved amino acid motif, structural feature or limited
                     homology; Product type pe : putative enzyme"
                     /transl_table=11
     gene            261929..262789
                     /locus_tag="RALW3v1_430020"
     CDS             261929..262789
                     /note="Evidence 4 : Homologs of previously reported genes
                     of unknown function"
                     /locus_tag="RALW3v1_430020"
                     /inference="ab initio prediction:AMIGene:2.0"
                     /product="conserved protein of unknown function, PHP
                     domain-like"
                     /transl_table=11
     gene            262812..263435
                     /locus_tag="RALW3v1_430021"
     CDS             262812..263435
                     /note="Evidence 4 : Homologs of previously reported genes
                     of unknown function"
                     /locus_tag="RALW3v1_430021"
                     /inference="ab initio prediction:AMIGene:2.0"
                     /product="conserved protein of unknown function,
                     translation factor domain (SUA5)"
                     /transl_table=11
     gene            263493..264170
                     /locus_tag="RALW3v1_430022"
     CDS             263493..264170
                     /function="1.2.3 : Proteins/peptides/glycopeptides"
                     /locus_tag="RALW3v1_430022"
                     /inference="ab initio prediction:AMIGene:2.0"
                     /product="putative peptidase, M50 family"
                     /transl_table=11
                     /note="Evidence 3 : Function proposed based on presence of
                     conserved amino acid motif, structural feature or limited
                     homology; Product type pe : putative enzyme"
     gene            264211..265386
                     /locus_tag="RALW3v1_430023"
                     /gene="trpS"
     CDS             264211..265386
                     /product="Tryptophanyl-tRNA synthetase"
                     /gene="trpS"
                     /inference="ab initio prediction:AMIGene:2.0"
                     /locus_tag="RALW3v1_430023"
                     /EC_number="6.1.1.2"
                     /note="Evidence 2b : Function of strongly homologous gene;
                     PubMedId : 334569, 6171561, 7042706, 8555191; Product type
                     e : enzyme"
                     /transl_table=11
     gene            265411..265977
                     /locus_tag="RALW3v1_430024"
     CDS             265411..265977
                     /note="Evidence 4 : Homologs of previously reported genes
                     of unknown function"
                     /locus_tag="RALW3v1_430024"
                     /inference="ab initio prediction:AMIGene:2.0"
                     /product="conserved protein of unknown function,
                     S-adenosyl-L-methionine-dependent methyltransferase domain"
                     /transl_table=11
     gene            266097..266981
                     /locus_tag="RALW3v1_430025"
                     /gene="dapA"
     CDS             266097..266981
                     /function="1.5.1.7 : Lysine, diaminopimelate"
                     /function="7.1 : Cytoplasm"
                     /product="dihydrodipicolinate synthase"
                     /inference="ab initio prediction:AMIGene:2.0"
                     /locus_tag="RALW3v1_430025"
                     /EC_number="4.2.1.52"
                     /note="Evidence 2a : Function of homologous gene
                     experimentally demonstrated in an other organism; PubMedId
                     : 1885529, 3514578, 7853400; Product type e : enzyme"
                     /transl_table=11
                     /gene="dapA"
     gene            267021..268217
                     /locus_tag="RALW3v1_430026"
     CDS             267021..268217
                     /function="6.3 : Surface antigens (ECA, O antigen of LPS)"
                     /locus_tag="RALW3v1_430026"
                     /inference="ab initio prediction:AMIGene:2.0"
                     /product="putative lipoprotein, NlpBDapX domain"
                     /transl_table=11
                     /note="Evidence 3 : Function proposed based on presence of
                     conserved amino acid motif, structural feature or limited
                     homology; Product type lp : lipoprotein"
     gene            268252..269037
                     /locus_tag="RALW3v1_430027"
     CDS             268252..269037
                     /note="Evidence 3 : Function proposed based on presence of
                     conserved amino acid motif, structural feature or limited
                     homology; Product type pe : putative enzyme"
                     /locus_tag="RALW3v1_430027"
                     /inference="ab initio prediction:AMIGene:2.0"
                     /product="putative metal-dependent hydrolase of the
                     beta-lactamase superfamily I"
                     /transl_table=11
     gene            269476..269760
                     /locus_tag="RALW3v1_440001"
     CDS             269476..269760
                     /note="Evidence 5 : No homology to any previously reported
                     sequences"
                     /locus_tag="RALW3v1_440001"
                     /inference="ab initio prediction:AMIGene:2.0"
                     /product="protein of unknown function"
                     /transl_table=11
     gene            269777..271126
                     /locus_tag="RALW3v1_440002"
                     /gene="rslal"
     CDS             269777..271126
                     /product="L-amino acid ligase"
                     /gene="rslal"
                     /inference="ab initio prediction:AMIGene:2.0"
                     /locus_tag="RALW3v1_440002"
                     /EC_number="6.3.2.28"
                     /note="Evidence 2b : Function of strongly homologous gene;
                     Product type e : enzyme"
                     /transl_table=11
     gene            271221..272444
                     /locus_tag="RALW3v1_440003"
     CDS             271221..272444
                     /note="Evidence 4 : Homologs of previously reported genes
                     of unknown function"
                     /locus_tag="RALW3v1_440003"
                     /inference="ab initio prediction:AMIGene:2.0"
                     /product="conserved membrane protein of unknown function,
                     MFS general substrate transporter domain"
                     /transl_table=11
     gene            272465..273205
                     /locus_tag="RALW3v1_440004"
     CDS             272465..273205
                     /note="Evidence 3 : Function proposed based on presence of
                     conserved amino acid motif, structural feature or limited
                     homology; Product type pe : putative enzyme"
                     /locus_tag="RALW3v1_440004"
                     /inference="ab initio prediction:AMIGene:2.0"
                     /product="putative hydrolase; putative 3-oxoadipate
                     enol-lactonase"
                     /transl_table=11
     gene            complement(273395..274057)
                     /locus_tag="RALW3v1_440005"
     CDS             complement(273395..274057)
                     /note="Evidence 4 : Homologs of previously reported genes
                     of unknown function"
                     /locus_tag="RALW3v1_440005"
                     /inference="ab initio prediction:AMIGene:2.0"
                     /product="conserved hypothethical protein"
                     /transl_table=11
     gene            complement(274050..274697)
                     /locus_tag="RALW3v1_440006"
     CDS             complement(274050..274697)
                     /note="Evidence 3 : Function proposed based on presence of
                     conserved amino acid motif, structural feature or limited
                     homology; Product type pm : putative membrane component"
                     /locus_tag="RALW3v1_440006"
                     /inference="ab initio prediction:AMIGene:2.0"
                     /product="putative transmembrane protein, OmpA/MotB motif"
                     /transl_table=11
     gene            complement(274694..276790)
                     /locus_tag="RALW3v1_440007"
     CDS             complement(274694..276790)
                     /note="Evidence 3 : Function proposed based on presence of
                     conserved amino acid motif, structural feature or limited
                     homology; Product type pm : putative membrane component"
                     /locus_tag="RALW3v1_440007"
                     /inference="ab initio prediction:AMIGene:2.0"
                     /product="putative transmembrane protein, DUF802"
                     /transl_table=11
     gene            complement(276801..277550)
                     /locus_tag="RALW3v1_440008"
     CDS             complement(276801..277550)
                     /note="Evidence 4 : Homologs of previously reported genes
                     of unknown function"
                     /locus_tag="RALW3v1_440008"
                     /inference="ab initio prediction:AMIGene:2.0"
                     /product="conserved hypothethical protein"
                     /transl_table=11
     gene            complement(277747..278847)
                     /locus_tag="RALW3v1_440009"
     CDS             complement(277747..278847)
                     /function="1.1.3.12 : Leucine degradation"
                     /function="1.1.3.14 : Valine degradation"
                     /function="1.5.1.18 : Isoleucine/valine"
                     /function="1.5.1.19 : Leucine"
                     /function="1.5.3.5 : Coenzyme A"
                     /product="putative branched-chain-amino-acid
                     aminotransferase"
                     /inference="ab initio prediction:AMIGene:2.0"
                     /locus_tag="RALW3v1_440009"
                     /EC_number="2.6.1.42"
                     /note="Evidence 3 : Function proposed based on presence of
                     conserved amino acid motif, structural feature or limited
                     homology; Product type pe : putative enzyme"
                     /transl_table=11
     gene            complement(278828..279034)
                     /locus_tag="RALW3v1_440010"
     CDS             complement(278828..279034)
                     /note="Evidence 5 : No homology to any previously reported
                     sequences"
                     /locus_tag="RALW3v1_440010"
                     /inference="ab initio prediction:AMIGene:2.0"
                     /product="protein of unknown function"
                     /transl_table=11
     gene            complement(279151..279810)
                     /locus_tag="RALW3v1_440011"
     CDS             complement(279151..279810)
                     /note="Evidence 3 : Function proposed based on presence of
                     conserved amino acid motif, structural feature or limited
                     homology; Product type pe : putative enzyme"
                     /locus_tag="RALW3v1_440011"
                     /inference="ab initio prediction:AMIGene:2.0"
                     /product="putative glutathione s-transferase
                     C-terminal-like domain (gstP)"
                     /transl_table=11
     gene            279971..280453
                     /locus_tag="RALW3v1_440012"
     CDS             279971..280453
                     /note="Evidence 4 : Homologs of previously reported genes
                     of unknown function"
                     /locus_tag="RALW3v1_440012"
                     /inference="ab initio prediction:AMIGene:2.0"
                     /product="conserved exported protein of unknown function"
                     /transl_table=11
     gene            280783..281550
                     /locus_tag="RALW3v1_440013"
     CDS             280783..281550
                     /note="Evidence 5 : No homology to any previously reported
                     sequences"
                     /locus_tag="RALW3v1_440013"
                     /inference="ab initio prediction:AMIGene:2.0"
                     /product="protein of unknown function"
                     /transl_table=11
     gene            281544..281825
                     /locus_tag="RALW3v1_440014"
     CDS             281544..281825
                     /note="Evidence 4 : Homologs of previously reported genes
                     of unknown function"
                     /locus_tag="RALW3v1_440014"
                     /inference="ab initio prediction:AMIGene:2.0"
                     /product="conserved protein of unknown function"
                     /transl_table=11
     gene            281924..282403
                     /locus_tag="RALW3v1_440015"
     CDS             281924..282403
                     /note="Evidence 5 : No homology to any previously reported
                     sequences"
                     /locus_tag="RALW3v1_440015"
                     /inference="ab initio prediction:AMIGene:2.0"
                     /product="protein of unknown function"
                     /transl_table=11
     gene            282544..283554
                     /locus_tag="RALW3v1_440016"
     CDS             282544..283554
                     /locus_tag="RALW3v1_440016"
                     /inference="ab initio prediction:AMIGene:2.0"
                     /product="Transcriptional regulator, AraC family"
                     /transl_table=11
     gene            283738..284274
                     /locus_tag="RALW3v1_440017"
     CDS             283738..284274
                     /note="Evidence 4 : Homologs of previously reported genes
                     of unknown function"
                     /locus_tag="RALW3v1_440017"
                     /inference="ab initio prediction:AMIGene:2.0"
                     /product="conserved membrane protein of unknown function"
                     /transl_table=11
     gene            284406..284498
                     /locus_tag="RALW3v1_440018"
     CDS             284406..284498
                     /note="Evidence 5 : No homology to any previously reported
                     sequences"
                     /locus_tag="RALW3v1_440018"
                     /inference="ab initio prediction:AMIGene:2.0"
                     /product="protein of unknown function"
                     /transl_table=11
     gene            284508..285122
                     /locus_tag="RALW3v1_440019"
     CDS             284508..285122
                     /note="Evidence 4 : Homologs of previously reported genes
                     of unknown function"
                     /locus_tag="RALW3v1_440019"
                     /inference="ab initio prediction:AMIGene:2.0"
                     /product="conserved exported protein of unknown function"
                     /transl_table=11
     gene            285238..286068
                     /locus_tag="RALW3v1_440020"
     CDS             285238..286068
                     /locus_tag="RALW3v1_440020"
                     /inference="ab initio prediction:AMIGene:2.0"
                     /product="Short-chain dehydrogenase/reductase SDR"
                     /transl_table=11
     gene            complement(286465..286599)
                     /locus_tag="RALW3v1_440021"
     CDS             complement(286465..286599)
                     /note="Evidence 5 : No homology to any previously reported
                     sequences"
                     /locus_tag="RALW3v1_440021"
                     /inference="ab initio prediction:AMIGene:2.0"
                     /product="protein of unknown function"
                     /transl_table=11
     gene            286560..286805
                     /locus_tag="RALW3v1_440022"
     CDS             286560..286805
                     /note="Evidence 5 : No homology to any previously reported
                     sequences"
                     /locus_tag="RALW3v1_440022"
                     /inference="ab initio prediction:AMIGene:2.0"
                     /product="protein of unknown function"
                     /transl_table=11
     gene            complement(286898..287368)
                     /locus_tag="RALW3v1_450001"
     CDS             complement(286898..287368)
                     /locus_tag="RALW3v1_450001"
                     /inference="ab initio prediction:AMIGene:2.0"
                     /product="cysteine and O-acetyl-L-serine efflux system,
                     DUF6 (fragment)"
                     /transl_table=11
     gene            complement(287396..288688)
                     /locus_tag="RALW3v1_450002"
                     /gene="soxF"
     CDS             complement(287396..288688)
                     /function="1.4 : Energy production/transport"
                     /function="1.8.2 : Sulfur metabolism"
                     /product="Sulfide dehydrogenase [flavocytochrome c]
                     flavoprotein chain precursor"
                     /inference="ab initio prediction:AMIGene:2.0"
                     /locus_tag="RALW3v1_450002"
                     /EC_number="1.8.2.1"
                     /note="Evidence 2a : Function of homologous gene
                     experimentally demonstrated in an other organism; PubMedId
                     : 11863431, 7939681; Product type e : enzyme"
                     /transl_table=11
                     /gene="soxF"
     gene            complement(288685..289035)
                     /locus_tag="RALW3v1_450003"
     CDS             complement(288685..289035)
                     /note="Evidence 3 : Function proposed based on presence of
                     conserved amino acid motif, structural feature or limited
                     homology; Product type pc : putative carrier"
                     /locus_tag="RALW3v1_450003"
                     /inference="ab initio prediction:AMIGene:2.0"
                     /product="putative cytochrome c, soxE homolog"
                     /transl_table=11
     gene            complement(289159..290058)
                     /locus_tag="RALW3v1_450004"
     CDS             complement(289159..290058)
                     /note="Evidence 4 : Homologs of previously reported genes
                     of unknown function"
                     /locus_tag="RALW3v1_450004"
                     /inference="ab initio prediction:AMIGene:2.0"
                     /product="conserved exported protein of unknown function,
                     predicted periplasmic or secreted lipoprotein, BON domains"
                     /transl_table=11
     gene            complement(290036..290461)
                     /locus_tag="RALW3v1_450005"
     CDS             complement(290036..290461)
                     /note="Evidence 4 : Homologs of previously reported genes
                     of unknown function"
                     /locus_tag="RALW3v1_450005"
                     /inference="ab initio prediction:AMIGene:2.0"
                     /product="conserved protein of unknown function, UPF0102"
                     /transl_table=11
     gene            290473..291375
                     /locus_tag="RALW3v1_450006"
     CDS             290473..291375
                     /function="1 : Metabolism"
                     /locus_tag="RALW3v1_450006"
                     /inference="ab initio prediction:AMIGene:2.0"
                     /product="putative Uroporphyrin-III C/tetrapyrrole
                     (Corrin/Porphyrin) methyltransferase, UPF0011"
                     /transl_table=11
                     /note="Evidence 3 : Function proposed based on presence of
                     conserved amino acid motif, structural feature or limited
                     homology; Product type pe : putative enzyme"
     gene            complement(291372..292079)
                     /locus_tag="RALW3v1_450007"
     CDS             complement(291372..292079)
                     /note="Evidence 3 : Function proposed based on presence of
                     conserved amino acid motif, structural feature or limited
                     homology; Product type lp : lipoprotein"
                     /locus_tag="RALW3v1_450007"
                     /inference="ab initio prediction:AMIGene:2.0"
                     /product="putative rare lipoprotein A (rlpA)"
                     /transl_table=11
     gene            292283..292939
                     /locus_tag="RALW3v1_450008"
     CDS             292283..292939
                     /note="Evidence 3 : Function proposed based on presence of
                     conserved amino acid motif, structural feature or limited
                     homology; Product type pe : putative enzyme"
                     /locus_tag="RALW3v1_450008"
                     /inference="ab initio prediction:AMIGene:2.0"
                     /product="putative enzyme with
                     metallo-hydrolase/oxidoreductase domain"
                     /transl_table=11
     gene            292936..293631
                     /locus_tag="RALW3v1_450009"
     CDS             292936..293631
                     /note="Evidence 4 : Homologs of previously reported genes
                     of unknown function"
                     /locus_tag="RALW3v1_450009"
                     /inference="ab initio prediction:AMIGene:2.0"
                     /product="conserved protein of unknown function"
                     /transl_table=11
     gene            293906..294175
                     /locus_tag="RALW3v1_450010"
     CDS             293906..294175
                     /note="Evidence 4 : Homologs of previously reported genes
                     of unknown function"
                     /locus_tag="RALW3v1_450010"
                     /inference="ab initio prediction:AMIGene:2.0"
                     /product="conserved protein of unknown function"
                     /transl_table=11
     gene            complement(294295..294651)
                     /locus_tag="RALW3v1_450011"
                     /gene="arsC"
     CDS             complement(294295..294651)
                     /function="5.6.2 : Detoxification (xenobiotic metabolism)"
                     /product="arsenate reductase with thioredoxin-like domain"
                     /inference="ab initio prediction:AMIGene:2.0"
                     /locus_tag="RALW3v1_450011"
                     /EC_number="1.20.4.1"
                     /note="Evidence 2b : Function of strongly homologous gene;
                     PubMedId : 7721697; Product type e : enzyme"
                     /transl_table=11
                     /gene="arsC"
     gene            294943..295419
                     /locus_tag="RALW3v1_450012"
                     /gene="ripAM"
     CDS             294943..295419
                     /locus_tag="RALW3v1_450012"
                     /inference="ab initio prediction:AMIGene:2.0"
                     /product="Putative type III effector protein"
                     /transl_table=11
                     /note="Evidence 3 : Function proposed based on presence of
                     conserved amino acid motif, structural feature or limited
                     homology; Product type ph : phenotype"
                     /gene="ripAM"
     gene            complement(295442..296716)
                     /locus_tag="RALW3v1_450013"
     CDS             complement(295442..296716)
                     /function="1.1.3 : Amino acids"
                     /product="Putative acetylornithine deacetylase (argE)"
                     /inference="ab initio prediction:AMIGene:2.0"
                     /locus_tag="RALW3v1_450013"
                     /EC_number="3.5.1.16"
                     /note="Evidence 3 : Function proposed based on presence of
                     conserved amino acid motif, structural feature or limited
                     homology; PubMedId : 1551850; Product type pe : putative
                     enzyme"
                     /transl_table=11
     gene            complement(296736..297278)
                     /locus_tag="RALW3v1_450014"
                     /gene="allA"
     CDS             complement(296736..297278)
                     /product="Ureidoglycolate hydrolase"
                     /gene="allA"
                     /inference="ab initio prediction:AMIGene:2.0"
                     /locus_tag="RALW3v1_450014"
                     /EC_number="3.5.3.19"
                     /note="Evidence 2b : Function of strongly homologous gene;
                     PubMedId : 16114032; Product type e : enzyme"
                     /transl_table=11
     gene            complement(297275..298285)
                     /locus_tag="RALW3v1_450015"
                     /gene="alc"
     CDS             complement(297275..298285)
                     /product="allantoicase (Allantoate amidinohydrolase)"
                     /gene="alc"
                     /inference="ab initio prediction:AMIGene:2.0"
                     /locus_tag="RALW3v1_450015"
                     /EC_number="3.5.3.4"
                     /note="Evidence 2b : Function of strongly homologous gene;
                     Product type e : enzyme"
                     /transl_table=11
     gene            298598..299938
                     /locus_tag="RALW3v1_450016"
                     /gene="dctA"
     CDS             298598..299938
                     /function="1.1.1 : Carbohydrates/Carbon compounds"
                     /function="4.2.A.23 : The Dicarboxylate/Amino Acid:Cation
                     (Na+ or H+) Symporter (DAACS) Family"
                     /function="6.1 : Membrane"
                     /function="7.3 : Inner membrane"
                     /locus_tag="RALW3v1_450016"
                     /inference="ab initio prediction:AMIGene:2.0"
                     /product="citrate and C4-dicarboxylic acids transport
                     protein, Sodium:dicarboxylate symporter (SDF) family"
                     /transl_table=11
                     /note="Evidence 2a : Function of homologous gene
                     experimentally demonstrated in an other organism; PubMedId
                     : 10482502; Product type t : transporter"
                     /gene="dctA"
     gene            299970..300659
                     /locus_tag="RALW3v1_450017"
     CDS             299970..300659
                     /function="3.1.2 : Transcriptional level"
                     /locus_tag="RALW3v1_450017"
                     /inference="ab initio prediction:AMIGene:2.0"
                     /product="putative transcription regulator, GntR family"
                     /transl_table=11
                     /note="Evidence 3 : Function proposed based on presence of
                     conserved amino acid motif, structural feature or limited
                     homology; Product type pr : putative regulator"
     gene            300667..301254
                     /locus_tag="RALW3v1_450018"
     CDS             300667..301254
                     /note="Evidence 3 : Function proposed based on presence of
                     conserved amino acid motif, structural feature or limited
                     homology; Product type pf : putative factor"
                     /locus_tag="RALW3v1_450018"
                     /inference="ab initio prediction:AMIGene:2.0"
                     /product="putative elongation factor"
                     /transl_table=11
     gene            complement(301289..301621)
                     /locus_tag="RALW3v1_450019"
     CDS             complement(301289..301621)
                     /note="Evidence 3 : Function proposed based on presence of
                     conserved amino acid motif, structural feature or limited
                     homology; Product type pr : putative regulator"
                     /locus_tag="RALW3v1_450019"
                     /inference="ab initio prediction:AMIGene:2.0"
                     /product="putative transcription regulator protein"
                     /transl_table=11
     gene            complement(301599..301871)
                     /locus_tag="RALW3v1_450020"
     CDS             complement(301599..301871)
                     /note="Evidence 4 : Homologs of previously reported genes
                     of unknown function"
                     /locus_tag="RALW3v1_450020"
                     /inference="ab initio prediction:AMIGene:2.0"
                     /product="conserved protein of unknown function, plasmid
                     stabilization system domain"
                     /transl_table=11
     gene            complement(301987..302898)
                     /locus_tag="RALW3v1_450021"
     CDS             complement(301987..302898)
                     /function="3.1.2 : Transcriptional level"
                     /locus_tag="RALW3v1_450021"
                     /inference="ab initio prediction:AMIGene:2.0"
                     /product="putative transcriptional regulator, LysR family"
                     /transl_table=11
                     /note="Evidence 3 : Function proposed based on presence of
                     conserved amino acid motif, structural feature or limited
                     homology; Product type pr : putative regulator"
     gene            complement(302826..303224)
                     /locus_tag="RALW3v1_450022"
     CDS             complement(302826..303224)
                     /note="Evidence 5 : No homology to any previously reported
                     sequences"
                     /locus_tag="RALW3v1_450022"
                     /inference="ab initio prediction:AMIGene:2.0"
                     /product="protein of unknown function"
                     /transl_table=11
     gene            303245..305020
                     /locus_tag="RALW3v1_450023"
                     /gene="gcl"
     CDS             303245..305020
                     /function="1.1.1.20 : Glycol degradation"
                     /function="1.1.5.2 : Ethanol degradation"
                     /function="1.7.25 : Glycolate metabolism"
                     /function="1.7.26 : Allantoin assimilation"
                     /product="Tartronate-semialdehyde synthase (glyoxylate
                     carboligase)"
                     /inference="ab initio prediction:AMIGene:2.0"
                     /locus_tag="RALW3v1_450023"
                     /EC_number="4.1.1.47"
                     /note="Evidence 2a : Function of homologous gene
                     experimentally demonstrated in an other organism; PubMedId
                     : 8440684; Product type e : enzyme"
                     /transl_table=11
                     /gene="gcl"
     gene            305055..305837
                     /locus_tag="RALW3v1_450024"
                     /gene="hyi"
     CDS             305055..305837
                     /function="1.7.1 : Unassigned reversible reactions"
                     /function="7.1 : Cytoplasm"
                     /function="1.7.21 : Glyoxylate degradation"
                     /product="hydroxypyruvate isomerase"
                     /inference="ab initio prediction:AMIGene:2.0"
                     /locus_tag="RALW3v1_450024"
                     /EC_number="5.3.1.22"
                     /note="Evidence 2a : Function of homologous gene
                     experimentally demonstrated in an other organism; PubMedId
                     : 10561547; Product type e : enzyme"
                     /transl_table=11
                     /gene="hyi"
     gene            305978..306889
                     /locus_tag="RALW3v1_450025"
                     /gene="glxR"
     CDS             305978..306889
                     /function="1.1.1.20 : Glycol degradation"
                     /function="1.1.1.4 : D-galactarate catabolism"
                     /function="1.1.1.5 : D-galacturonate catabolism"
                     /function="1.1.5.2 : Ethanol degradation"
                     /function="1.7.25 : Glycolate metabolism"
                     /function="1.7.26 : Allantoin assimilation"
                     /product="tartronic semialdehyde reductase"
                     /inference="ab initio prediction:AMIGene:2.0"
                     /locus_tag="RALW3v1_450025"
                     /EC_number="1.1.1.60"
                     /note="Evidence 2b : Function of strongly homologous gene;
                     Product type e : enzyme"
                     /transl_table=11
                     /gene="glxR"
     gene            306973..308277
                     /locus_tag="RALW3v1_450026"
                     /gene="ttuD"
     CDS             306973..308277
                     /function="1.7.21 : Glyoxylate degradation"
                     /product="Hydroxypyruvate reductase oxidoreductase protein;
                     tartrate degradation"
                     /inference="ab initio prediction:AMIGene:2.0"
                     /locus_tag="RALW3v1_450026"
                     /EC_number="1.1.1.81"
                     /note="Evidence 2a : Function of homologous gene
                     experimentally demonstrated in an other organism; PubMedId
                     : 7592429; Product type e : enzyme"
                     /transl_table=11
                     /gene="ttuD"
     gene            308274..309545
                     /locus_tag="RALW3v1_450027"
                     /gene="pyk"
     CDS             308274..309545
                     /product="Pyruvate kinase"
                     /inference="ab initio prediction:AMIGene:2.0"
                     /EC_number="2.7.1.40"
                     /transl_table=11
                     /locus_tag="RALW3v1_450027"
                     /gene="pyk"
     gene            309839..311116
                     /locus_tag="RALW3v1_460001"
                     /gene="dadA"
     CDS             309839..311116
                     /function="1.1.3.15 : Phenylalanine, tyrosine degradation"
                     /function="1.8.3 : Nitrogen metabolism"
                     /product="D-amino acid dehydrogenase, small subunit"
                     /inference="ab initio prediction:AMIGene:2.0"
                     /locus_tag="RALW3v1_460001"
                     /EC_number="1.4.99.1"
                     /note="Evidence 2a : Function of homologous gene
                     experimentally demonstrated in an other organism; PubMedId
                     : 7906689; Product type e : enzyme"
                     /transl_table=11
                     /gene="dadA"
     gene            311194..312120
                     /locus_tag="RALW3v1_460002"
                     /gene="gltI"
     CDS             311194..312120
                     /function="1.5.1.1 : Glutamate"
                     /function="4.3.A.1.p : periplasmic binding component"
                     /function="7.2 : Periplasmic space"
                     /locus_tag="RALW3v1_460002"
                     /inference="ab initio prediction:AMIGene:2.0"
                     /product="glutamate/aspartate ABC transporter,periplasmic
                     binding subunit"
                     /transl_table=11
                     /note="Evidence 2b : Function of strongly homologous gene;
                     PubMedId : 1091636; Product type t : transporter"
                     /gene="gltI"
     gene            complement(312723..313472)
                     /locus_tag="RALW3v1_460003"
                     /gene="gltL"
     CDS             complement(312723..313472)
                     /function="1.5.1.1 : Glutamate"
                     /function="1.5.1.5 : Aspartate"
                     /function="4.3.A.1.a : ATP binding component"
                     /function="7.1 : Cytoplasm"
                     /product="glutamate/aspartate transport protein; ABC
                     superfamily, atp_binding component"
                     /inference="ab initio prediction:AMIGene:2.0"
                     /locus_tag="RALW3v1_460003"
                     /EC_number="3.6.3.28"
                     /note="Evidence 2b : Function of strongly homologous gene;
                     Product type t : transporter"
                     /transl_table=11
                     /gene="gltL"
     gene            complement(313469..314161)
                     /locus_tag="RALW3v1_460004"
     CDS             complement(313469..314161)
                     /note="Evidence 3 : Function proposed based on presence of
                     conserved amino acid motif, structural feature or limited
                     homology; Product type pt : putative transporter"
                     /locus_tag="RALW3v1_460004"
                     /inference="ab initio prediction:AMIGene:2.0"
                     /product="putative amino acid transmembrane abc transporter
                     protein"
                     /transl_table=11
     gene            complement(314164..314394)
                     /locus_tag="RALW3v1_460005"
                     /pseudo
     CDS             complement(314164..314394)
                     /locus_tag="RALW3v1_460005"
                     /inference="ab initio prediction:AMIGene:2.0"
                     /pseudo
                     /product="fragment of putative amino acid transmembrane abc
                     transporter protein (part 2)"
                     /transl_table=11
                     /note="Evidence 3 : Function proposed based on presence of
                     conserved amino acid motif, structural feature or limited
                     homology; Product type pt : putative transporter"
     gene            complement(314264..314839)
                     /locus_tag="RALW3v1_460006"
                     /pseudo
     CDS             complement(314264..314839)
                     /locus_tag="RALW3v1_460006"
                     /inference="ab initio prediction:AMIGene:2.0"
                     /pseudo
                     /product="fragment of putative amino acid transmembrane abc
                     transporter protein (part 1)"
                     /transl_table=11
                     /note="Evidence 3 : Function proposed based on presence of
                     conserved amino acid motif, structural feature or limited
                     homology; Product type pt : putative transporter"
     gene            complement(314919..315773)
                     /locus_tag="RALW3v1_460007"
     CDS             complement(314919..315773)
                     /note="Evidence 3 : Function proposed based on presence of
                     conserved amino acid motif, structural feature or limited
                     homology; Product type pt : putative transporter"
                     /locus_tag="RALW3v1_460007"
                     /inference="ab initio prediction:AMIGene:2.0"
                     /product="putative amino-acid-binding periplasmic abc
                     transporter protein"
                     /transl_table=11
     gene            complement(316250..316774)
                     /locus_tag="RALW3v1_460008"
     CDS             complement(316250..316774)
                     /note="Evidence 4 : Homologs of previously reported genes
                     of unknown function"
                     /locus_tag="RALW3v1_460008"
                     /inference="ab initio prediction:AMIGene:2.0"
                     /product="conserved exported protein of unknown function"
                     /transl_table=11
     gene            complement(316943..317734)
                     /locus_tag="RALW3v1_460009"
     CDS             complement(316943..317734)
                     /note="Evidence 3 : Function proposed based on presence of
                     conserved amino acid motif, structural feature or limited
                     homology; Product type pr : putative regulator"
                     /locus_tag="RALW3v1_460009"
                     /inference="ab initio prediction:AMIGene:2.0"
                     /product="putative transcription regulator protein, IclR
                     family"
                     /transl_table=11
     gene            318043..318732
                     /locus_tag="RALW3v1_460010"
                     /gene="pcaI"
     CDS             318043..318732
                     /product="3-oxoadipate CoA-transferase subunit A"
                     /gene="pcaI"
                     /inference="ab initio prediction:AMIGene:2.0"
                     /locus_tag="RALW3v1_460010"
                     /EC_number="2.8.3.5"
                     /note="Evidence 2b : Function of strongly homologous gene;
                     Product type e : enzyme"
                     /transl_table=11
     gene            318729..319391
                     /locus_tag="RALW3v1_460011"
                     /gene="pcaJ"
     CDS             318729..319391
                     /product="3-oxoadipate CoA-transferase subunit B"
                     /gene="pcaJ"
                     /inference="ab initio prediction:AMIGene:2.0"
                     /locus_tag="RALW3v1_460011"
                     /EC_number="2.8.3.6"
                     /note="Evidence 2b : Function of strongly homologous gene;
                     Product type e : enzyme"
                     /transl_table=11
     gene            319414..320616
                     /locus_tag="RALW3v1_460012"
                     /gene="pcaF"
     CDS             319414..320616
                     /product="Beta-ketoadipyl-CoA thiolase"
                     /gene="pcaF"
                     /inference="ab initio prediction:AMIGene:2.0"
                     /locus_tag="RALW3v1_460012"
                     /EC_number="2.3.1.-"
                     /note="Evidence 2b : Function of strongly homologous gene;
                     Product type e : enzyme"
                     /transl_table=11
     gene            320628..321989
                     /locus_tag="RALW3v1_460013"
                     /gene="pcaB"
     CDS             320628..321989
                     /product="3-carboxy-cis,cis-muconate cycloisomerase (3-
                     carboxymuconate lactonizing enzyme) (CMLE)"
                     /gene="pcaB"
                     /inference="ab initio prediction:AMIGene:2.0"
                     /locus_tag="RALW3v1_460013"
                     /EC_number="5.5.1.2"
                     /note="Evidence 2b : Function of strongly homologous gene;
                     Product type e : enzyme"
                     /transl_table=11
     gene            322030..322842
                     /locus_tag="RALW3v1_460014"
                     /gene="pcaD"
     CDS             322030..322842
                     /product="3-oxoadipate enol-lactonase"
                     /gene="pcaD"
                     /inference="ab initio prediction:AMIGene:2.0"
                     /locus_tag="RALW3v1_460014"
                     /EC_number="3.1.1.24"
                     /note="Evidence 2b : Function of strongly homologous gene;
                     Product type e : enzyme"
                     /transl_table=11
     gene            322835..323230
                     /locus_tag="RALW3v1_460015"
                     /gene="pcaC"
     CDS             322835..323230
                     /product="4-carboxymuconolactone decarboxylase (CMD)"
                     /gene="pcaC"
                     /inference="ab initio prediction:AMIGene:2.0"
                     /locus_tag="RALW3v1_460015"
                     /EC_number="4.1.1.44"
                     /note="Evidence 2b : Function of strongly homologous gene;
                     Product type e : enzyme"
                     /transl_table=11
     gene            323326..324195
                     /locus_tag="RALW3v1_460016"
     CDS             323326..324195
                     /note="Evidence 3 : Function proposed based on presence of
                     conserved amino acid motif, structural feature or limited
                     homology; Product type pt : putative transporter"
                     /locus_tag="RALW3v1_460016"
                     /inference="ab initio prediction:AMIGene:2.0"
                     /product="putative transmembrane abc transporter protein"
                     /transl_table=11
     gene            324192..325217
                     /locus_tag="RALW3v1_460017"
     CDS             324192..325217
                     /note="Evidence 3 : Function proposed based on presence of
                     conserved amino acid motif, structural feature or limited
                     homology; Product type pt : putative transporter"
                     /locus_tag="RALW3v1_460017"
                     /inference="ab initio prediction:AMIGene:2.0"
                     /product="putative transmembrane abc transporter protein"
                     /transl_table=11
     gene            325214..325987
                     /locus_tag="RALW3v1_460018"
                     /gene="livG"
     CDS             325214..325987
                     /product="leucine/isoleucine/valine transporter subunit ;
                     ATP-binding component of ABC superfamily"
                     /gene="livG"
                     /inference="ab initio prediction:AMIGene:2.0"
                     /locus_tag="RALW3v1_460018"
                     /EC_number="3.6.3.31"
                     /note="Evidence 2a : Function of homologous gene
                     experimentally demonstrated in an other organism; PubMedId
                     : 2195019; Product type t : transporter"
                     /transl_table=11
     gene            325980..326681
                     /locus_tag="RALW3v1_460019"
                     /gene="livF"
     CDS             325980..326681
                     /product="High-affinity branched-chain amino acid transport
                     ATP-binding protein"
                     /gene="livF"
                     /inference="ab initio prediction:AMIGene:2.0"
                     /locus_tag="RALW3v1_460019"
                     /EC_number="3.6.3.31"
                     /note="Evidence 2a : Function of homologous gene
                     experimentally demonstrated in an other organism; PubMedId
                     : 1429514, 2195019; Product type t : transporter"
                     /transl_table=11
     gene            complement(326698..327876)
                     /locus_tag="RALW3v1_460020"
     CDS             complement(326698..327876)
                     /note="Evidence 3 : Function proposed based on presence of
                     conserved amino acid motif, structural feature or limited
                     homology; Product type pt : putative transporter"
                     /locus_tag="RALW3v1_460020"
                     /inference="ab initio prediction:AMIGene:2.0"
                     /product="putative substrate-binding periplasmic abc
                     transporter protein"
                     /transl_table=11
     gene            complement(328028..329008)
                     /locus_tag="RALW3v1_460021"
     CDS             complement(328028..329008)
                     /note="Evidence 3 : Function proposed based on presence of
                     conserved amino acid motif, structural feature or limited
                     homology; Product type pr : putative regulator"
                     /locus_tag="RALW3v1_460021"
                     /inference="ab initio prediction:AMIGene:2.0"
                     /product="putative transcription regulator protein, LysR
                     family"
                     /transl_table=11
     gene            329131..330363
                     /locus_tag="RALW3v1_460022"
                     /gene="pobA"
     CDS             329131..330363
                     /product="P-hydroxybenzoate hydroxylase (4-hydroxybenzoate
                     3- monooxygenase) (PHBH)"
                     /gene="pobA"
                     /inference="ab initio prediction:AMIGene:2.0"
                     /locus_tag="RALW3v1_460022"
                     /EC_number="1.14.13.2"
                     /note="Evidence 2b : Function of strongly homologous gene;
                     PubMedId : 8449410; Product type e : enzyme"
                     /transl_table=11
     gene            complement(330341..331453)
                     /locus_tag="RALW3v1_460023"
     CDS             complement(330341..331453)
                     /note="Evidence 4 : Homologs of previously reported genes
                     of unknown function"
                     /locus_tag="RALW3v1_460023"
                     /inference="ab initio prediction:AMIGene:2.0"
                     /product="conserved exported protein of unknown function"
                     /transl_table=11
     gene            331772..332062
                     /locus_tag="RALW3v1_460024"
     CDS             331772..332062
                     /note="Evidence 4 : Homologs of previously reported genes
                     of unknown function"
                     /locus_tag="RALW3v1_460024"
                     /inference="ab initio prediction:AMIGene:2.0"
                     /product="conserved protein of unknown function"
                     /transl_table=11
     gene            332420..332638
                     /locus_tag="RALW3v1_460025"
                     /gene="infA"
     CDS             332420..332638
                     /function="2.3.2 : Translation"
                     /function="7.1 : Cytoplasm"
                     /locus_tag="RALW3v1_460025"
                     /inference="ab initio prediction:AMIGene:2.0"
                     /product="translation initiation factor IF-1"
                     /transl_table=11
                     /note="Evidence 2a : Function of homologous gene
                     experimentally demonstrated in an other organism; PubMedId
                     : 3037488, 376343, 9135158; Product type f : factor"
                     /gene="infA"
     gene            333076..334071
                     /locus_tag="RALW3v1_460026"
     CDS             333076..334071
                     /note="Evidence 4 : Homologs of previously reported genes
                     of unknown function"
                     /locus_tag="RALW3v1_460026"
                     /inference="ab initio prediction:AMIGene:2.0"
                     /product="conserved exported protein of unknown function"
                     /transl_table=11
     gene            complement(334172..335044)
                     /locus_tag="RALW3v1_460027"
                     /gene="galU"
     CDS             complement(334172..335044)
                     /function="1.6.2 : Colanic acid (M antigen)"
                     /function="1.7.7 : Galactose metabolism"
                     /function="1.7.9 : Misc. glucose metabolism"
                     /function="5.5.5 : Dessication"
                     /function="6.7 : Capsule (M and K antigens)"
                     /product="glucose-1-phosphate uridylyltransferase"
                     /inference="ab initio prediction:AMIGene:2.0"
                     /locus_tag="RALW3v1_460027"
                     /EC_number="2.7.7.9"
                     /note="Evidence 2a : Function of homologous gene
                     experimentally demonstrated in an other organism; PubMedId
                     : 7961613, 8169209, 8320212; Product type e : enzyme"
                     /transl_table=11
                     /gene="galU"
     gene            complement(335087..338005)
                     /locus_tag="RALW3v1_460028"
                     /gene="valS"
     CDS             complement(335087..338005)
                     /function="2.3.1 : Amino acid-activation"
                     /function="7.1 : Cytoplasm"
                     /product="Valine--tRNA ligase"
                     /inference="ab initio prediction:AMIGene:2.0"
                     /locus_tag="RALW3v1_460028"
                     /EC_number="6.1.1.9"
                     /note="Evidence 2a : Function of homologous gene
                     experimentally demonstrated in an other organism; PubMedId
                     : 3275660, 3300774, 3317277; Product type e : enzyme"
                     /transl_table=11
                     /gene="valS"
     gene            338045..340525
                     /locus_tag="RALW3v1_460029"
                     /gene="uvrD"
     CDS             338045..340525
                     /function="2.1.1 : DNA replication"
                     /function="2.1.4 : DNA repair"
                     /function="5.8 : SOS response"
                     /function="7.1 : Cytoplasm"
                     /product="DNA helicase II"
                     /inference="ab initio prediction:AMIGene:2.0"
                     /locus_tag="RALW3v1_460029"
                     /EC_number="3.6.1.-"
                     /note="Evidence 2a : Function of homologous gene
                     experimentally demonstrated in an other organism; PubMedId
                     : 16935885, 6324092, 8419285; Product type e : enzyme"
                     /transl_table=11
                     /gene="uvrD"
     gene            complement(340563..341360)
                     /locus_tag="RALW3v1_460030"
     CDS             complement(340563..341360)
                     /note="Evidence 4 : Homologs of previously reported genes
                     of unknown function"
                     /locus_tag="RALW3v1_460030"
                     /inference="ab initio prediction:AMIGene:2.0"
                     /product="conserved membrane protein of unknown function"
                     /transl_table=11
     gene            complement(341351..342355)
                     /locus_tag="RALW3v1_460031"
                     /gene="thrB"
     CDS             complement(341351..342355)
                     /function="1.5.1.10 : Glycine"
                     /function="1.5.1.11 : Serine"
                     /function="1.5.1.8 : Threonine"
                     /product="Homoserine kinase"
                     /inference="ab initio prediction:AMIGene:2.0"
                     /locus_tag="RALW3v1_460031"
                     /EC_number="2.7.1.39"
                     /note="Evidence 2b : Function of strongly homologous gene;
                     PubMedId : 10589737, 1333566, 8660667; Product type e :
                     enzyme"
                     /transl_table=11
                     /gene="thrB"
     gene            complement(342441..342869)
                     /locus_tag="RALW3v1_460032"
     CDS             complement(342441..342869)
                     /note="Evidence 4 : Homologs of previously reported genes
                     of unknown function"
                     /locus_tag="RALW3v1_460032"
                     /inference="ab initio prediction:AMIGene:2.0"
                     /product="conserved exported protein of unknown function"
                     /transl_table=11
     gene            complement(342952..343941)
                     /locus_tag="RALW3v1_460033"
     CDS             complement(342952..343941)
                     /note="Evidence 4 : Homologs of previously reported genes
                     of unknown function"
                     /locus_tag="RALW3v1_460033"
                     /inference="ab initio prediction:AMIGene:2.0"
                     /product="conserved protein of unknown function"
                     /transl_table=11
     gene            343946..346780
                     /locus_tag="RALW3v1_460034"
                     /gene="polA"
     CDS             343946..346780
                     /function="2.1.1 : DNA replication"
                     /function="7.1 : Cytoplasm"
                     /product="DNA polymerase I (POL I)"
                     /inference="ab initio prediction:AMIGene:2.0"
                     /locus_tag="RALW3v1_460034"
                     /EC_number="2.7.7.7"
                     /note="Evidence 2a : Function of homologous gene
                     experimentally demonstrated in an other organism; PubMedId
                     : 1989886, 6276402, 7035456; Product type e : enzyme"
                     /transl_table=11
                     /gene="polA"
     gene            346966..348291
                     /locus_tag="RALW3v1_460035"
                     /gene="ndh"
     CDS             346966..348291
                     /function="1.3.6 : Aerobic respiration"
                     /function="1.3.7 : Anaerobic respiration"
                     /function="1.4.1 : Electron donor"
                     /function="4.3.D.1 : The Proton- or sodium
                     ion-translocating NADH Dehydrogenase (NDH) Family"
                     /function="7.1 : Cytoplasm"
                     /product="NADH dehydrogenase"
                     /inference="ab initio prediction:AMIGene:2.0"
                     /locus_tag="RALW3v1_460035"
                     /EC_number="1.6.99.3"
                     /note="Evidence 2a : Function of homologous gene
                     experimentally demonstrated in an other organism; PubMedId
                     : 10664466, 14766919; Product type e : enzyme"
                     /transl_table=11
                     /gene="ndh"
     gene            348336..349217
                     /locus_tag="RALW3v1_460036"
     CDS             348336..349217
                     /function="1.1.1 : Carbohydrates/Carbon compounds"
                     /product="putative Carboxymethylenebutenolidase"
                     /inference="ab initio prediction:AMIGene:2.0"
                     /locus_tag="RALW3v1_460036"
                     /EC_number="3.1.1.45"
                     /note="Evidence 3 : Function proposed based on presence of
                     conserved amino acid motif, structural feature or limited
                     homology; Product type pe : putative enzyme"
                     /transl_table=11
     gene            349348..350154
                     /locus_tag="RALW3v1_460037"
     CDS             349348..350154
                     /function="4.2.A.45 : The Metal Ion Transporter (MIT)
                     Family"
                     /locus_tag="RALW3v1_460037"
                     /inference="ab initio prediction:AMIGene:2.0"
                     /product="putative divalent heavy-metal cations
                     transporter"
                     /transl_table=11
                     /note="Evidence 3 : Function proposed based on presence of
                     conserved amino acid motif, structural feature or limited
                     homology; Product type pt : putative transporter"
     gene            complement(350249..351139)
                     /locus_tag="RALW3v1_460038"
                     /gene="sseA"
     CDS             complement(350249..351139)
                     /function="1.5.1.12 : Cysteine"
                     /function="1.8.2 : Sulfur metabolism"
                     /product="3-mercaptopyruvate sulfurtransferase"
                     /inference="ab initio prediction:AMIGene:2.0"
                     /locus_tag="RALW3v1_460038"
                     /EC_number="2.8.1.2"
                     /note="Evidence 2a : Function of homologous gene
                     experimentally demonstrated in an other organism; PubMedId
                     : 11445076; Product type e : enzyme"
                     /transl_table=11
                     /gene="sseA"
     gene            complement(351171..352145)
                     /locus_tag="RALW3v1_460039"
     CDS             complement(351171..352145)
                     /note="Evidence 4 : Homologs of previously reported genes
                     of unknown function"
                     /locus_tag="RALW3v1_460039"
                     /inference="ab initio prediction:AMIGene:2.0"
                     /product="conserved membrane protein of unknown function"
                     /transl_table=11
     gene            complement(352258..353355)
                     /locus_tag="RALW3v1_460040"
     CDS             complement(352258..353355)
                     /function="1.4 : Energy production/transport"
                     /product="putative Choline monooxygenase, Rieske (2Fe-2S)
                     domain"
                     /inference="ab initio prediction:AMIGene:2.0"
                     /locus_tag="RALW3v1_460040"
                     /EC_number="1.14.15.7"
                     /note="Evidence 3 : Function proposed based on presence of
                     conserved amino acid motif, structural feature or limited
                     homology; Product type pe : putative enzyme"
                     /transl_table=11
     gene            353768..353974
                     /locus_tag="RALW3v1_460041"
                     /gene="xseB"
     CDS             353768..353974
                     /product="Exodeoxyribonuclease 7 small subunit"
                     /gene="xseB"
                     /inference="ab initio prediction:AMIGene:2.0"
                     /locus_tag="RALW3v1_460041"
                     /EC_number="3.1.11.6"
                     /note="Evidence 2b : Function of strongly homologous gene;
                     Product type e : enzyme"
                     /transl_table=11
     gene            353971..354870
                     /locus_tag="RALW3v1_460042"
                     /gene="ispA"
     CDS             353971..354870
                     /function="1.5.3.19 : Isoprenoid biosynthesis"
                     /function="7.1 : Cytoplasm"
                     /product="geranyltranstransferase (=farnesyldiphosphate
                     synthase)"
                     /inference="ab initio prediction:AMIGene:2.0"
                     /locus_tag="RALW3v1_460042"
                     /EC_number="2.5.1.10"
                     /note="Evidence 2a : Function of homologous gene
                     experimentally demonstrated in an other organism; PubMedId
                     : 2089044; Product type e : enzyme"
                     /transl_table=11
                     /gene="ispA"
     gene            354927..356840
                     /locus_tag="RALW3v1_460043"
                     /gene="dxs"
     CDS             354927..356840
                     /function="1.5.3.19 : Isoprenoid biosynthesis"
                     /function="1.5.3.6 : Pyridoxine (vitamin B6)"
                     /function="1.5.3.8 : Thiamine (Vitamin B1)"
                     /product="1-deoxy-D-xylulose 5-phosphate synthase;
                     flavoprotein, thiamin-binding"
                     /inference="ab initio prediction:AMIGene:2.0"
                     /locus_tag="RALW3v1_460043"
                     /EC_number="2.2.1.7"
                     /note="Evidence 2a : Function of homologous gene
                     experimentally demonstrated in an other organism; PubMedId
                     : 10648511, 9482846; Product type e : enzyme"
                     /transl_table=11
                     /gene="dxs"
     gene            357084..357890
                     /locus_tag="RALW3v1_460044"
     CDS             357084..357890
                     /note="Evidence 4 : Homologs of previously reported genes
                     of unknown function"
                     /locus_tag="RALW3v1_460044"
                     /inference="ab initio prediction:AMIGene:2.0"
                     /product="conserved protein of unknown function, DUF198"
                     /transl_table=11
     gene            complement(357941..358984)
                     /locus_tag="RALW3v1_460045"
                     /gene="ygjD"
     CDS             complement(357941..358984)
                     /function="1.2.3 : Proteins/peptides/glycopeptides"
                     /product="O-sialoglycoprotein endopeptidase"
                     /inference="ab initio prediction:AMIGene:2.0"
                     /locus_tag="RALW3v1_460045"
                     /EC_number="3.4.24.57"
                     /note="Evidence 2b : Function of strongly homologous gene;
                     Product type e : enzyme"
                     /transl_table=11
                     /gene="ygjD"
     gene            359091..360329
                     /locus_tag="RALW3v1_460046"
     CDS             359091..360329
                     /function="1.4 : Energy production/transport"
                     /locus_tag="RALW3v1_460046"
                     /inference="ab initio prediction:AMIGene:2.0"
                     /product="putative oxidoreductase with FAD/NAD(P)-binding
                     domain; exported protein"
                     /transl_table=11
                     /note="Evidence 3 : Function proposed based on presence of
                     conserved amino acid motif, structural feature or limited
                     homology; Product type pe : putative enzyme"
     gene            360444..360893
                     /locus_tag="RALW3v1_460047"
     CDS             360444..360893
                     /note="Evidence 4 : Homologs of previously reported genes
                     of unknown function"
                     /locus_tag="RALW3v1_460047"
                     /inference="ab initio prediction:AMIGene:2.0"
                     /product="conserved protein of unknown function, GatB/Yqey
                     domain"
                     /transl_table=11
     gene            360934..362745
                     /locus_tag="RALW3v1_460048"
                     /gene="dnaG"
     CDS             360934..362745
                     /function="2.1.1 : DNA replication"
                     /function="5.1 : Cell division"
                     /product="DNA primase"
                     /inference="ab initio prediction:AMIGene:2.0"
                     /locus_tag="RALW3v1_460048"
                     /EC_number="2.7.7.-"
                     /note="Evidence 2a : Function of homologous gene
                     experimentally demonstrated in an other organism; PubMedId
                     : 8316085, 9224947; Product type e : enzyme"
                     /transl_table=11
                     /gene="dnaG"
     gene            362915..365536
                     /locus_tag="RALW3v1_460049"
                     /gene="rpoD"
     CDS             362915..365536
                     /locus_tag="RALW3v1_460049"
                     /inference="ab initio prediction:AMIGene:2.0"
                     /product="RNA polymerase sigma70 factor"
                     /transl_table=11
                     /note="Evidence 2a : Function of homologous gene
                     experimentally demonstrated in an other organism; PubMedId
                     : 8566819; Product type f : factor"
                     /gene="rpoD"
     gene            365662..365737
                     /locus_tag="RALW3v1_tRNA4"
     tRNA            365662..365737
                     /locus_tag="RALW3v1_tRNA4"
                     /inference="profile:tRNAscan:1.23"
                     /product="Met tRNA"
     gene            365977..367026
                     /locus_tag="RALW3v1_460050"
     CDS             365977..367026
                     /note="Evidence 3 : Function proposed based on presence of
                     conserved amino acid motif, structural feature or limited
                     homology; Product type pe : putative enzyme"
                     /locus_tag="RALW3v1_460050"
                     /inference="ab initio prediction:AMIGene:2.0"
                     /product="putative beta-lactamase-like, zn-dependent
                     hydrolase protein"
                     /transl_table=11
     gene            367098..367850
                     /locus_tag="RALW3v1_460051"
     CDS             367098..367850
                     /function="3.1.2 : Transcriptional level"
                     /locus_tag="RALW3v1_460051"
                     /inference="ab initio prediction:AMIGene:2.0"
                     /product="transcriptional regulator, TetR family"
                     /transl_table=11
                     /note="Evidence 2b : Function of strongly homologous gene;
                     Product type pr : putative regulator"
     gene            complement(367831..368649)
                     /locus_tag="RALW3v1_460052"
     CDS             complement(367831..368649)
                     /note="Evidence 3 : Function proposed based on presence of
                     conserved amino acid motif, structural feature or limited
                     homology; Product type pe : putative enzyme"
                     /locus_tag="RALW3v1_460052"
                     /inference="ab initio prediction:AMIGene:2.0"
                     /product="putative beta-lactamase-like protein"
                     /transl_table=11
     gene            368894..370381
                     /locus_tag="RALW3v1_460053"
                     /gene="rhlE"
     CDS             368894..370381
                     /function="2.2.3 : RNA modification"
                     /product="ATP-dependent RNA helicase, deaD-box family"
                     /inference="ab initio prediction:AMIGene:2.0"
                     /locus_tag="RALW3v1_460053"
                     /EC_number="3.6.1.-"
                     /note="Evidence 2b : Function of strongly homologous gene;
                     Product type e : enzyme"
                     /transl_table=11
                     /gene="rhlE"
     gene            complement(370411..370908)
                     /locus_tag="RALW3v1_460054"
     CDS             complement(370411..370908)
                     /EC_number="6.1.1.17"
                     /product="Glutamate--tRNA ligase (fragment)"
                     /inference="ab initio prediction:AMIGene:2.0"
                     /locus_tag="RALW3v1_460054"
                     /transl_table=11
     gene            371086..371523
                     /locus_tag="RALW3v1_470001"
     CDS             371086..371523
                     /note="Evidence 3 : Function proposed based on presence of
                     conserved amino acid motif, structural feature or limited
                     homology"
                     /locus_tag="RALW3v1_470001"
                     /inference="ab initio prediction:AMIGene:2.0"
                     /product="putative amidophosphoribosyltransferase,
                     comF/gntX family (fragment)"
                     /transl_table=11
     gene            371566..372093
                     /locus_tag="RALW3v1_470002"
     CDS             371566..372093
                     /function="2.2.3 : RNA modification"
                     /product="putative tRNA/rRNA methyltransferase (spoU)"
                     /inference="ab initio prediction:AMIGene:2.0"
                     /locus_tag="RALW3v1_470002"
                     /EC_number="2.1.1.-"
                     /note="Evidence 3 : Function proposed based on presence of
                     conserved amino acid motif, structural feature or limited
                     homology; Product type pe : putative enzyme"
                     /transl_table=11
     gene            complement(372113..373129)
                     /locus_tag="RALW3v1_470003"
                     /gene="gpsA"
     CDS             complement(372113..373129)
                     /function="1.1.1.23 : Galactose degradation"
                     /function="1.7.6 : Glycerol metabolism"
                     /function="1.8.1 : Phosphorous metabolism"
                     /function="7.1 : Cytoplasm"
                     /product="glycerol-3-phosphate dehydrogenase (GPDH)"
                     /inference="ab initio prediction:AMIGene:2.0"
                     /locus_tag="RALW3v1_470003"
                     /EC_number="1.1.1.94"
                     /note="Evidence 2a : Function of homologous gene
                     experimentally demonstrated in an other organism; PubMedId
                     : 7592341; Product type e : enzyme"
                     /transl_table=11
                     /gene="gpsA"
     gene            complement(373217..373738)
                     /locus_tag="RALW3v1_470004"
                     /gene="secB"
     CDS             complement(373217..373738)
                     /function="2.3.4 : Chaperoning, folding"
                     /function="7.1 : Cytoplasm"
                     /function="4.3.A.5 : The Type II (General) Secretory
                     Pathway (IISP) Family"
                     /locus_tag="RALW3v1_470004"
                     /inference="ab initio prediction:AMIGene:2.0"
                     /product="molecular chaperone in protein export, enhances
                     activity of SecA (General Secretory Pathway)"
                     /transl_table=11
                     /note="Evidence 2a : Function of homologous gene
                     experimentally demonstrated in an other organism; PubMedId
                     : 15128935; Product type f : factor"
                     /gene="secB"
     gene            complement(373890..374147)
                     /locus_tag="RALW3v1_470005"
                     /gene="grxC"
     CDS             complement(373890..374147)
                     /function="1.6.15.2 : Thioredoxin, glutaredoxin"
                     /locus_tag="RALW3v1_470005"
                     /inference="ab initio prediction:AMIGene:2.0"
                     /product="glutaredoxin"
                     /transl_table=11
                     /note="Evidence 2a : Function of homologous gene
                     experimentally demonstrated in an other organism; PubMedId
                     : 9973569; Product type c : carrier"
                     /gene="grxC"
     gene            complement(374160..374582)
                     /locus_tag="RALW3v1_470006"
     CDS             complement(374160..374582)
                     /product="putative rhodanese-related sulfurtransferase;
                     membrane protein"
                     /inference="ab initio prediction:AMIGene:2.0"
                     /locus_tag="RALW3v1_470006"
                     /EC_number="2.8.1.1"
                     /note="Evidence 3 : Function proposed based on presence of
                     conserved amino acid motif, structural feature or limited
                     homology; Product type pe : putative enzyme"
                     /transl_table=11
     gene            374750..375505
                     /locus_tag="RALW3v1_470007"
                     /gene="gpmA"
     CDS             374750..375505
                     /function="1.1.1.23 : Galactose degradation"
                     /function="1.3.1 : Glycolysis"
                     /function="1.7.8 : Gluconeogenesis"
                     /product="phosphoglyceromutase 1"
                     /inference="ab initio prediction:AMIGene:2.0"
                     /locus_tag="RALW3v1_470007"
                     /EC_number="5.4.2.1"
                     /note="Evidence 2a : Function of homologous gene
                     experimentally demonstrated in an other organism; PubMedId
                     : 10437801, 8765231; Product type e : enzyme"
                     /transl_table=11
                     /gene="gpmA"
     gene            375599..377257
                     /locus_tag="RALW3v1_470008"
     CDS             375599..377257
                     /function="1.2.3 : Proteins/peptides/glycopeptides"
                     /product="putative Carboxy-terminal-processing protease,
                     Peptidase S41 family; autocatalytic processed precursor"
                     /inference="ab initio prediction:AMIGene:2.0"
                     /locus_tag="RALW3v1_470008"
                     /EC_number="3.4.21.102"
                     /note="Evidence 3 : Function proposed based on presence of
                     conserved amino acid motif, structural feature or limited
                     homology; Product type pe : putative enzyme"
                     /transl_table=11
     gene            377328..378077
                     /locus_tag="RALW3v1_470009"
                     /gene="moeB"
     CDS             377328..378077
                     /function="1.5.3.4 : Molybdenum (molybdopterin)"
                     /locus_tag="RALW3v1_470009"
                     /inference="ab initio prediction:AMIGene:2.0"
                     /product="Molybdopterin biosynthesis protein moeB"
                     /transl_table=11
                     /note="Evidence 2b : Function of strongly homologous gene;
                     Product type e : enzyme"
                     /gene="moeB"
     gene            complement(378144..378623)
                     /locus_tag="RALW3v1_470010"
                     /gene="bfr"
     CDS             complement(378144..378623)
                     /function="5.5.7 : Fe aquisition"
                     /function="7.1 : Cytoplasm"
                     /locus_tag="RALW3v1_470010"
                     /inference="ab initio prediction:AMIGene:2.0"
                     /product="bacterioferritin"
                     /transl_table=11
                     /note="Evidence 2a : Function of homologous gene
                     experimentally demonstrated in an other organism; PubMedId
                     : 1904771, 9409768; Product type c : carrier"
                     /gene="bfr"
     gene            complement(378764..379039)
                     /locus_tag="RALW3v1_470011"
                     /gene="bfd"
     CDS             complement(378764..379039)
                     /function="5.5.7 : Fe aquisition"
                     /function="1.4 : Energy production/transport"
                     /locus_tag="RALW3v1_470011"
                     /inference="ab initio prediction:AMIGene:2.0"
                     /product="bacterioferritin-associated ferredoxin protein"
                     /transl_table=11
                     /note="Evidence 2a : Function of homologous gene
                     experimentally demonstrated in an other organism; PubMedId
                     : 8954950; Product type c : carrier"
                     /gene="bfd"
     gene            complement(379250..380155)
                     /locus_tag="RALW3v1_470012"
     CDS             complement(379250..380155)
                     /EC_number="2.7.3.9"
                     /product="PTS family enzyme I and Hpr components,
                     PEP-protein phosphotransferase (fragment)"
                     /inference="ab initio prediction:AMIGene:2.0"
                     /locus_tag="RALW3v1_470012"
                     /transl_table=11
     gene            380333..380902
                     /locus_tag="RALW3v1_480001"
     CDS             380333..380902
                     /note="Evidence 3 : Function proposed based on presence of
                     conserved amino acid motif, structural feature or limited
                     homology"
                     /locus_tag="RALW3v1_480001"
                     /inference="ab initio prediction:AMIGene:2.0"
                     /product="putative outer membrane efflux protein
                     (fragment)"
                     /transl_table=11
     gene            complement(381004..381429)
                     /locus_tag="RALW3v1_480002"
     CDS             complement(381004..381429)
                     /note="Evidence 4 : Homologs of previously reported genes
                     of unknown function"
                     /locus_tag="RALW3v1_480002"
                     /inference="ab initio prediction:AMIGene:2.0"
                     /product="conserved membrane protein of unknown function"
                     /transl_table=11
     gene            complement(381426..382709)
                     /locus_tag="RALW3v1_480003"
     CDS             complement(381426..382709)
                     /product="Amine oxidase"
                     /inference="ab initio prediction:AMIGene:2.0"
                     /locus_tag="RALW3v1_480003"
                     /EC_number="1.4.3.4"
                     /note="Evidence 2b : Function of strongly homologous gene;
                     Product type e : enzyme"
                     /transl_table=11
     gene            complement(382723..383661)
                     /locus_tag="RALW3v1_480004"
     CDS             complement(382723..383661)
                     /note="Evidence 3 : Function proposed based on presence of
                     conserved amino acid motif, structural feature or limited
                     homology; Product type pe : putative enzyme"
                     /locus_tag="RALW3v1_480004"
                     /inference="ab initio prediction:AMIGene:2.0"
                     /product="putative NAD-dependent epimerase/dehydratase"
                     /transl_table=11
     gene            complement(383841..384581)
                     /locus_tag="RALW3v1_480005"
     CDS             complement(383841..384581)
                     /product="short-chain dehydrogenase"
                     /inference="ab initio prediction:AMIGene:2.0"
                     /locus_tag="RALW3v1_480005"
                     /EC_number="1.-.-.-"
                     /note="Evidence 2b : Function of strongly homologous gene;
                     Product type pe : putative enzyme"
                     /transl_table=11
     gene            complement(384578..385894)
                     /locus_tag="RALW3v1_480006"
     CDS             complement(384578..385894)
                     /note="Evidence 2b : Function of strongly homologous gene;
                     Product type e : enzyme"
                     /locus_tag="RALW3v1_480006"
                     /inference="ab initio prediction:AMIGene:2.0"
                     /product="FAD linked oxidase domain protein"
                     /transl_table=11
     gene            complement(385898..387322)
                     /locus_tag="RALW3v1_480007"
                     /gene="ubiA"
     CDS             complement(385898..387322)
                     /locus_tag="RALW3v1_480007"
                     /inference="ab initio prediction:AMIGene:2.0"
                     /product="UbiA prenyltransferase family protein"
                     /transl_table=11
                     /note="Evidence 2b : Function of strongly homologous gene;
                     Product type e : enzyme"
                     /gene="ubiA"
     gene            complement(387580..388521)
                     /locus_tag="RALW3v1_480008"
                     /gene="panE"
     CDS             complement(387580..388521)
                     /product="2-dehydropantoate 2-reductase"
                     /gene="panE"
                     /inference="ab initio prediction:AMIGene:2.0"
                     /locus_tag="RALW3v1_480008"
                     /EC_number="1.1.1.169"
                     /note="Evidence 2a : Function of homologous gene
                     experimentally demonstrated in an other organism; PubMedId
                     : 10736170, 11123955; Product type e : enzyme"
                     /transl_table=11
     gene            388689..389627
                     /locus_tag="RALW3v1_480009"
     CDS             388689..389627
                     /product="putative ATP pyrophosphatase"
                     /inference="ab initio prediction:AMIGene:2.0"
                     /locus_tag="RALW3v1_480009"
                     /EC_number="3.6.1.-"
                     /note="Evidence 3 : Function proposed based on presence of
                     conserved amino acid motif, structural feature or limited
                     homology; Product type pe : putative enzyme"
                     /transl_table=11
     gene            complement(389667..390653)
                     /locus_tag="RALW3v1_480010"
     CDS             complement(389667..390653)
                     /note="Evidence 4 : Homologs of previously reported genes
                     of unknown function"
                     /locus_tag="RALW3v1_480010"
                     /inference="ab initio prediction:AMIGene:2.0"
                     /product="conserved protein of unknown function"
                     /transl_table=11
     gene            390825..392192
                     /locus_tag="RALW3v1_480011"
                     /gene="glmU"
     CDS             390825..392192
                     /function="1.1.4 : Amines"
                     /function="1.6.3.1 : O antigen"
                     /function="1.6.4 : Enterobacterial common antigen (surface
                     glycolipid)"
                     /function="1.6.7 : Peptidoglycan (murein)"
                     /function="1.7.10 : Sugar nucleotide biosynthesis,
                     conversions"
                     /function="1.7.12 : Amino sugar conversions"
                     /function="6.1 : Membrane"
                     /function="6.2 : Peptidoglycan (murein)"
                     /function="6.3 : Surface antigens (ECA, O antigen of LPS)"
                     /function="7.1 : Cytoplasm"
                     /product="bifunctional: N-acetyl glucosamine-1-phosphate
                     uridyltransferase (N-terminal); glucosamine-1-phosphate
                     acetyl transferase (C-terminal)"
                     /inference="ab initio prediction:AMIGene:2.0"
                     /locus_tag="RALW3v1_480011"
                     /EC_number="2.7.7.23"
                     /EC_number="2.3.1.57"
                     /note="Evidence 2a : Function of homologous gene
                     experimentally demonstrated in an other organism; PubMedId
                     : 11084021; Product type e : enzyme"
                     /transl_table=11
                     /gene="glmU"
     gene            392299..394137
                     /locus_tag="RALW3v1_480012"
                     /gene="glmS"
     CDS             392299..394137
                     /function="1.6.3.1 : O antigen"
                     /function="1.6.7 : Peptidoglycan (murein)"
                     /function="1.7.10 : Sugar nucleotide biosynthesis,
                     conversions"
                     /function="1.7.12 : Amino sugar conversions"
                     /function="6.1 : Membrane"
                     /function="6.2 : Peptidoglycan (murein)"
                     /function="6.3 : Surface antigens (ECA, O antigen of LPS)"
                     /function="7.1 : Cytoplasm"
                     /product="L-glutamine:D-fructose-6-phosphate
                     aminotransferase"
                     /inference="ab initio prediction:AMIGene:2.0"
                     /locus_tag="RALW3v1_480012"
                     /EC_number="2.6.1.16"
                     /note="Evidence 2a : Function of homologous gene
                     experimentally demonstrated in an other organism; PubMedId
                     : 248394, 3010949; Product type e : enzyme"
                     /transl_table=11
                     /gene="glmS"
     gene            394608..395219
                     /locus_tag="RALW3v1_480013"
     CDS             394608..395219
                     /note="Evidence 5 : No homology to any previously reported
                     sequences"
                     /locus_tag="RALW3v1_480013"
                     /inference="ab initio prediction:AMIGene:2.0"
                     /product="membrane protein of unknown function"
                     /transl_table=11
     gene            complement(394913..395101)
                     /locus_tag="RALW3v1_480014"
     CDS             complement(394913..395101)
                     /note="Evidence 5 : No homology to any previously reported
                     sequences"
                     /locus_tag="RALW3v1_480014"
                     /inference="ab initio prediction:AMIGene:2.0"
                     /product="protein of unknown function"
                     /transl_table=11
     gene            complement(395380..395580)
                     /locus_tag="RALW3v1_480015"
     CDS             complement(395380..395580)
                     /note="Evidence 5 : No homology to any previously reported
                     sequences"
                     /locus_tag="RALW3v1_480015"
                     /inference="ab initio prediction:AMIGene:2.0"
                     /product="protein of unknown function"
                     /transl_table=11
     gene            395728..396402
                     /locus_tag="RALW3v1_480016"
     CDS             395728..396402
                     /note="Evidence 4 : Homologs of previously reported genes
                     of unknown function"
                     /locus_tag="RALW3v1_480016"
                     /inference="ab initio prediction:AMIGene:2.0"
                     /product="conserved protein of unknown function"
                     /transl_table=11
     gene            complement(396566..397147)
                     /locus_tag="RALW3v1_480017"
     CDS             complement(396566..397147)
                     /note="Evidence 3 : Function proposed based on presence of
                     conserved amino acid motif, structural feature or limited
                     homology; Product type pm : putative membrane component"
                     /locus_tag="RALW3v1_480017"
                     /inference="ab initio prediction:AMIGene:2.0"
                     /product="putative transmembrane protein"
                     /transl_table=11
     gene            397953..398396
                     /locus_tag="RALW3v1_480018"
     CDS             397953..398396
                     /note="Evidence 4 : Homologs of previously reported genes
                     of unknown function"
                     /locus_tag="RALW3v1_480018"
                     /inference="ab initio prediction:AMIGene:2.0"
                     /product="conserved protein of unknown function"
                     /transl_table=11
     gene            398504..398875
                     /locus_tag="RALW3v1_480019"
     CDS             398504..398875
                     /product="acylphosphatase"
                     /inference="ab initio prediction:AMIGene:2.0"
                     /locus_tag="RALW3v1_480019"
                     /EC_number="3.6.1.7"
                     /note="Evidence 2b : Function of strongly homologous gene;
                     Product type e : enzyme"
                     /transl_table=11
     gene            complement(398918..399388)
                     /locus_tag="RALW3v1_480020"
     CDS             complement(398918..399388)
                     /product="putative mannose-6-phosphate isomerase protein"
                     /inference="ab initio prediction:AMIGene:2.0"
                     /locus_tag="RALW3v1_480020"
                     /EC_number="5.3.1.8"
                     /note="Evidence 3 : Function proposed based on presence of
                     conserved amino acid motif, structural feature or limited
                     homology; Product type pe : putative enzyme"
                     /transl_table=11
     gene            399560..400471
                     /locus_tag="RALW3v1_480021"
     CDS             399560..400471
                     /note="Evidence 2b : Function of strongly homologous gene;
                     Product type e : enzyme"
                     /locus_tag="RALW3v1_480021"
                     /inference="ab initio prediction:AMIGene:2.0"
                     /product="patatin-like phospholipase"
                     /transl_table=11
     gene            complement(400526..402133)
                     /locus_tag="RALW3v1_480022"
                     /gene="rtcR"
     CDS             complement(400526..402133)
                     /function="3.3.1 : Operon (regulation of one operon)"
                     /function="2.2.2 : Transcription related"
                     /locus_tag="RALW3v1_480022"
                     /inference="ab initio prediction:AMIGene:2.0"
                     /product="sigma 54-dependent transcriptional regulator of
                     rtcBA expression"
                     /transl_table=11
                     /note="Evidence 2a : Function of homologous gene
                     experimentally demonstrated in an other organism; PubMedId
                     : 3045764, 7920643, 7984428, 9738023; Product type r :
                     regulator"
                     /gene="rtcR"
     gene            402398..402781
                     /locus_tag="RALW3v1_480023"
     CDS             402398..402781
                     /note="Evidence 4 : Homologs of previously reported genes
                     of unknown function"
                     /locus_tag="RALW3v1_480023"
                     /inference="ab initio prediction:AMIGene:2.0"
                     /product="conserved protein of unknown function"
                     /transl_table=11
     gene            402778..403998
                     /locus_tag="RALW3v1_480024"
     CDS             402778..403998
                     /note="Evidence 4 : Homologs of previously reported genes
                     of unknown function; PubMedId : 9738023"
                     /locus_tag="RALW3v1_480024"
                     /inference="ab initio prediction:AMIGene:2.0"
                     /product="conserved protein of unknown function"
                     /transl_table=11
     gene            404068..404910
                     /locus_tag="RALW3v1_480025"
     CDS             404068..404910
                     /note="Evidence 4 : Homologs of previously reported genes
                     of unknown function"
                     /locus_tag="RALW3v1_480025"
                     /inference="ab initio prediction:AMIGene:2.0"
                     /product="conserved protein of unknown function
                     (nucleotidyltransferase)"
                     /transl_table=11
     gene            404910..405995
                     /locus_tag="RALW3v1_480026"
                     /gene="rtcA"
     CDS             404910..405995
                     /function="2.2.3 : RNA modification"
                     /product="RNA 3'-terminal phosphate cyclase"
                     /inference="ab initio prediction:AMIGene:2.0"
                     /locus_tag="RALW3v1_480026"
                     /EC_number="6.5.1.4"
                     /note="Evidence 2b : Function of strongly homologous gene;
                     PubMedId : 99323466, 9738023, 9184239, 3015733, 10673421;
                     Product type e : enzyme"
                     /transl_table=11
                     /gene="rtcA"
     gene            406091..406294
                     /locus_tag="RALW3v1_480027"
     CDS             406091..406294
                     /note="Evidence 4 : Homologs of previously reported genes
                     of unknown function"
                     /locus_tag="RALW3v1_480027"
                     /inference="ab initio prediction:AMIGene:2.0"
                     /product="conserved protein of unknown function"
                     /transl_table=11
     gene            406498..407706
                     /locus_tag="RALW3v1_480028"
     CDS             406498..407706
                     /product="transcriptional regulators containing a
                     dna-binding hth domain and an aminotransferase domain
                     transcription regulator protein"
                     /inference="ab initio prediction:AMIGene:2.0"
                     /locus_tag="RALW3v1_480028"
                     /EC_number="2.6.1.-"
                     /note="Evidence 2b : Function of strongly homologous gene;
                     Product type e : enzyme"
                     /transl_table=11
     gene            407770..409116
                     /locus_tag="RALW3v1_480029"
                     /gene="chrA"
     CDS             407770..409116
                     /function="4 : Transport"
                     /locus_tag="RALW3v1_480029"
                     /inference="ab initio prediction:AMIGene:2.0"
                     /product="chromate transporter region"
                     /transl_table=11
                     /note="Evidence 2b : Function of strongly homologous gene;
                     Product type t : transporter"
                     /gene="chrA"
     gene            complement(409113..410045)
                     /locus_tag="RALW3v1_480030"
     CDS             complement(409113..410045)
                     /note="Evidence 3 : Function proposed based on presence of
                     conserved amino acid motif, structural feature or limited
                     homology"
                     /locus_tag="RALW3v1_480030"
                     /inference="ab initio prediction:AMIGene:2.0"
                     /product="putative membrane protein; putative LtrA domain
                     (Low temperature requirement A protein ) (fragment)"
                     /transl_table=11
     gene            410223..410663
                     /locus_tag="RALW3v1_490001"
     CDS             410223..410663
                     /product="putative glutamine amidotransferase (fragment)"
                     /inference="ab initio prediction:AMIGene:2.0"
                     /locus_tag="RALW3v1_490001"
                     /EC_number="6.3.5.2"
                     /note="Evidence 3 : Function proposed based on presence of
                     conserved amino acid motif, structural feature or limited
                     homology"
                     /transl_table=11
     gene            410660..411385
                     /locus_tag="RALW3v1_490002"
     CDS             410660..411385
                     /note="Evidence 4 : Homologs of previously reported genes
                     of unknown function"
                     /locus_tag="RALW3v1_490002"
                     /inference="ab initio prediction:AMIGene:2.0"
                     /product="conserved protein of unknown function"
                     /transl_table=11
     gene            complement(411394..413199)
                     /locus_tag="RALW3v1_490003"
     CDS             complement(411394..413199)
                     /note="Evidence 2b : Function of strongly homologous gene;
                     PubMedId : 6213619; Product type rc : receptor"
                     /locus_tag="RALW3v1_490003"
                     /inference="ab initio prediction:AMIGene:2.0"
                     /product="methyl-accepting chemotaxis transducer
                     transmembrane protein"
                     /transl_table=11
     gene            complement(413277..415151)
                     /locus_tag="RALW3v1_490004"
     CDS             complement(413277..415151)
                     /note="Evidence 2b : Function of strongly homologous gene;
                     PubMedId : 6213619; Product type rc : receptor"
                     /locus_tag="RALW3v1_490004"
                     /inference="ab initio prediction:AMIGene:2.0"
                     /product="methyl-accepting chemotaxis transducer
                     transmembrane protein"
                     /transl_table=11
     gene            complement(415283..416098)
                     /locus_tag="RALW3v1_490005"
                     /gene="dkgB"
     CDS             complement(415283..416098)
                     /product="2,5-diketo-D-gluconic acid reductase B (2,5-DKG
                     reductase B) (2,5-DKGR B) (25DKGR-B) (AKR5D)"
                     /gene="dkgB"
                     /inference="ab initio prediction:AMIGene:2.0"
                     /locus_tag="RALW3v1_490005"
                     /EC_number="1.1.1.274"
                     /note="Evidence 2a : Function of homologous gene
                     experimentally demonstrated in an other organism; PubMedId
                     : 10427017; Product type e : enzyme"
                     /transl_table=11
     gene            complement(416127..417329)
                     /locus_tag="RALW3v1_490006"
     CDS             complement(416127..417329)
                     /note="Evidence 3 : Function proposed based on presence of
                     conserved amino acid motif, structural feature or limited
                     homology; Product type pt : putative transporter"
                     /locus_tag="RALW3v1_490006"
                     /inference="ab initio prediction:AMIGene:2.0"
                     /product="putative transmembrane efflux protein (major
                     facilitator superfamily)"
                     /transl_table=11
     gene            417442..418335
                     /locus_tag="RALW3v1_490007"
     CDS             417442..418335
                     /note="Evidence 2b : Function of strongly homologous gene;
                     Product type r : regulator"
                     /locus_tag="RALW3v1_490007"
                     /inference="ab initio prediction:AMIGene:2.0"
                     /product="transcriptional regulator (LysR family)"
                     /transl_table=11
     gene            418428..421085
                     /locus_tag="RALW3v1_490008"
                     /gene="mutS"
     CDS             418428..421085
                     /function="2.1.4 : DNA repair"
                     /function="7.1 : Cytoplasm"
                     /locus_tag="RALW3v1_490008"
                     /inference="ab initio prediction:AMIGene:2.0"
                     /product="methyl-directed DNA mismatch repair protein"
                     /transl_table=11
                     /note="Evidence 2a : Function of homologous gene
                     experimentally demonstrated in an other organism; PubMedId
                     : 12887908; Product type e : enzyme"
                     /gene="mutS"
     gene            421085..422149
                     /locus_tag="RALW3v1_490009"
     CDS             421085..422149
                     /note="Evidence 4 : Homologs of previously reported genes
                     of unknown function"
                     /locus_tag="RALW3v1_490009"
                     /inference="ab initio prediction:AMIGene:2.0"
                     /product="conserved exported protein of unknown function
                     [metallo-dependent phosphatase]"
                     /transl_table=11
     gene            complement(422205..422729)
                     /locus_tag="RALW3v1_490010"
                     /gene="slyD"
     CDS             complement(422205..422729)
                     /function="2.3.4 : Chaperoning, folding"
                     /product="FKBP-type peptidyl-prolyl cis-trans isomerase
                     (rotamase)"
                     /inference="ab initio prediction:AMIGene:2.0"
                     /locus_tag="RALW3v1_490010"
                     /EC_number="5.2.1.8"
                     /note="Evidence 2a : Function of homologous gene
                     experimentally demonstrated in an other organism; PubMedId
                     : 8300625; Product type e : enzyme"
                     /transl_table=11
                     /gene="slyD"
     gene            422741..423970
                     /locus_tag="RALW3v1_490011"
     CDS             422741..423970
                     /note="Evidence 4 : Homologs of previously reported genes
                     of unknown function"
                     /locus_tag="RALW3v1_490011"
                     /inference="ab initio prediction:AMIGene:2.0"
                     /product="conserved protein of unknown function"
                     /transl_table=11
     gene            424445..425140
                     /locus_tag="RALW3v1_500001"
     CDS             424445..425140
                     /note="Evidence 4 : Homologs of previously reported genes
                     of unknown function"
                     /locus_tag="RALW3v1_500001"
                     /inference="ab initio prediction:AMIGene:2.0"
                     /product="conserved protein of unknown function"
                     /transl_table=11
     gene            425200..425868
                     /locus_tag="RALW3v1_500002"
     CDS             425200..425868
                     /note="Evidence 4 : Homologs of previously reported genes
                     of unknown function"
                     /locus_tag="RALW3v1_500002"
                     /inference="ab initio prediction:AMIGene:2.0"
                     /product="conserved exported protein of unknown function"
                     /transl_table=11
     gene            complement(425997..427163)
                     /locus_tag="RALW3v1_500003"
     CDS             complement(425997..427163)
                     /note="Evidence 3 : Function proposed based on presence of
                     conserved amino acid motif, structural feature or limited
                     homology; Product type pe : putative enzyme"
                     /locus_tag="RALW3v1_500003"
                     /inference="ab initio prediction:AMIGene:2.0"
                     /product="Putative Metallophosphoesterase"
                     /transl_table=11
     gene            complement(427160..430258)
                     /locus_tag="RALW3v1_500004"
     CDS             complement(427160..430258)
                     /note="Evidence 3 : Function proposed based on presence of
                     conserved amino acid motif, structural feature or limited
                     homology; Product type pt : putative transporter"
                     /locus_tag="RALW3v1_500004"
                     /inference="ab initio prediction:AMIGene:2.0"
                     /product="putative multidrug efflux transporter AcrB
                     transmembrane domain"
                     /transl_table=11
     gene            complement(430255..431367)
                     /locus_tag="RALW3v1_500005"
     CDS             complement(430255..431367)
                     /note="Evidence 3 : Function proposed based on presence of
                     conserved amino acid motif, structural feature or limited
                     homology; Product type pt : putative transporter"
                     /locus_tag="RALW3v1_500005"
                     /inference="ab initio prediction:AMIGene:2.0"
                     /product="putative secretion protein HlyD"
                     /transl_table=11
     gene            complement(431360..432835)
                     /locus_tag="RALW3v1_500006"
     CDS             complement(431360..432835)
                     /locus_tag="RALW3v1_500006"
                     /inference="ab initio prediction:AMIGene:2.0"
                     /product="Outer membrane lipoprotein"
                     /transl_table=11
     gene            432938..433615
                     /locus_tag="RALW3v1_500007"
     CDS             432938..433615
                     /note="Evidence 3 : Function proposed based on presence of
                     conserved amino acid motif, structural feature or limited
                     homology; Product type pr : putative regulator"
                     /locus_tag="RALW3v1_500007"
                     /inference="ab initio prediction:AMIGene:2.0"
                     /product="putative transcription regulator protein, TetR
                     family"
                     /transl_table=11
     gene            complement(434040..434213)
                     /locus_tag="RALW3v1_500008"
     CDS             complement(434040..434213)
                     /note="Evidence 5 : No homology to any previously reported
                     sequences"
                     /locus_tag="RALW3v1_500008"
                     /inference="ab initio prediction:AMIGene:2.0"
                     /product="protein of unknown function"
                     /transl_table=11
     gene            complement(434379..435491)
                     /locus_tag="RALW3v1_500009"
     CDS             complement(434379..435491)
                     /note="Evidence 5 : No homology to any previously reported
                     sequences"
                     /locus_tag="RALW3v1_500009"
                     /inference="ab initio prediction:AMIGene:2.0"
                     /product="protein of unknown function"
                     /transl_table=11
     gene            complement(435764..436435)
                     /locus_tag="RALW3v1_510001"
     CDS             complement(435764..436435)
                     /note="Evidence 5 : No homology to any previously reported
                     sequences"
                     /locus_tag="RALW3v1_510001"
                     /inference="ab initio prediction:AMIGene:2.0"
                     /product="protein of unknown function"
                     /transl_table=11
     gene            complement(436350..439391)
                     /locus_tag="RALW3v1_510002"
                     /gene="rne"
     CDS             complement(436350..439391)
                     /function="1.2.1 : RNA"
                     /function="2.2.4 : RNA degradation"
                     /function="7.1 : Cytoplasm"
                     /function="5.1 : Cell division"
                     /product="Ribonuclease E"
                     /inference="ab initio prediction:AMIGene:2.0"
                     /locus_tag="RALW3v1_510002"
                     /EC_number="3.1.4.-"
                     /note="Evidence 2a : Function of homologous gene
                     experimentally demonstrated in an other organism; PubMedId
                     : 11328869; Product type e : enzyme"
                     /transl_table=11
                     /gene="rne"
     gene            440107..441159
                     /locus_tag="RALW3v1_510003"
                     /gene="rluC"
     CDS             440107..441159
                     /function="2.2.3 : RNA modification"
                     /function="7.1 : Cytoplasm"
                     /product="Ribosomal large subunit pseudouridine synthase C"
                     /inference="ab initio prediction:AMIGene:2.0"
                     /locus_tag="RALW3v1_510003"
                     /EC_number="5.4.99.-"
                     /note="Evidence 2a : Function of homologous gene
                     experimentally demonstrated in an other organism; PubMedId
                     : 9660827; Product type e : enzyme"
                     /transl_table=11
                     /gene="rluC"
     gene            441140..441799
                     /locus_tag="RALW3v1_510004"
                     /gene="gph"
     CDS             441140..441799
                     /function="1 : Metabolism"
                     /product="phosphoglycolate phosphatase protein"
                     /inference="ab initio prediction:AMIGene:2.0"
                     /locus_tag="RALW3v1_510004"
                     /EC_number="3.1.3.18"
                     /note="Evidence 2b : Function of strongly homologous gene;
                     Product type e : enzyme"
                     /transl_table=11
                     /gene="gph"
     gene            441792..442208
                     /locus_tag="RALW3v1_510005"
     CDS             441792..442208
                     /function="1.4 : Energy production/transport"
                     /locus_tag="RALW3v1_510005"
                     /inference="ab initio prediction:AMIGene:2.0"
                     /product="Rieske (2Fe-2S) domain protein"
                     /transl_table=11
                     /note="Evidence 2b : Function of strongly homologous gene;
                     Product type pc : putative carrier"
     gene            442245..443381
                     /locus_tag="RALW3v1_510006"
     CDS             442245..443381
                     /function="3.1.3.4 : Proteases, cleavage of compounds"
                     /product="Peptidase S49"
                     /inference="ab initio prediction:AMIGene:2.0"
                     /locus_tag="RALW3v1_510006"
                     /EC_number="3.4.-.-"
                     /note="Evidence 2b : Function of strongly homologous gene;
                     Product type pe : putative enzyme"
                     /transl_table=11
     gene            complement(443399..444130)
                     /locus_tag="RALW3v1_510007"
     CDS             complement(443399..444130)
                     /note="Evidence 2b : Function of strongly homologous gene;
                     Product type e : enzyme"
                     /locus_tag="RALW3v1_510007"
                     /inference="ab initio prediction:AMIGene:2.0"
                     /product="Uroporphyrin-III C/tetrapyrrole
                     (Corrin/Porphyrin) methyltransferase"
                     /transl_table=11
     gene            complement(444134..444730)
                     /locus_tag="RALW3v1_510008"
                     /gene="maf"
     CDS             complement(444134..444730)
                     /locus_tag="RALW3v1_510008"
                     /inference="ab initio prediction:AMIGene:2.0"
                     /product="Septum formation protein Maf"
                     /transl_table=11
                     /note="Evidence 2a : Function of homologous gene
                     experimentally demonstrated in an other organism; PubMedId
                     : 8387996; Product type cp : cell process"
                     /gene="maf"
     gene            444932..445471
                     /locus_tag="RALW3v1_510009"
     CDS             444932..445471
                     /note="Evidence 4 : Homologs of previously reported genes
                     of unknown function"
                     /locus_tag="RALW3v1_510009"
                     /inference="ab initio prediction:AMIGene:2.0"
                     /product="conserved protein of unknown function"
                     /transl_table=11
     gene            445587..445766
                     /locus_tag="RALW3v1_510010"
                     /gene="rpmF"
     CDS             445587..445766
                     /function="2.3.2 : Translation"
                     /function="2.3.8 : Ribosomal proteins"
                     /function="6.6 : Ribosome"
                     /function="7.1 : Cytoplasm"
                     /locus_tag="RALW3v1_510010"
                     /inference="ab initio prediction:AMIGene:2.0"
                     /product="50S ribosomal subunit protein L32"
                     /transl_table=11
                     /note="Evidence 2b : Function of strongly homologous gene;
                     Product type s : structure"
                     /gene="rpmF"
     gene            complement(445820..446485)
                     /locus_tag="RALW3v1_510011"
     CDS             complement(445820..446485)
                     /note="Evidence 4 : Homologs of previously reported genes
                     of unknown function"
                     /locus_tag="RALW3v1_510011"
                     /inference="ab initio prediction:AMIGene:2.0"
                     /product="conserved protein of unknown function"
                     /transl_table=11
     gene            445967..447031
                     /locus_tag="RALW3v1_510012"
                     /gene="plsX"
     CDS             445967..447031
                     /function="1.6.1 : Phospholipid"
                     /function="1.5.4 : Fatty acid and phosphatidic acid"
                     /locus_tag="RALW3v1_510012"
                     /inference="ab initio prediction:AMIGene:2.0"
                     /product="Fatty acid/phospholipid synthesis protein"
                     /transl_table=11
                     /note="Evidence 2b : Function of strongly homologous gene;
                     Product type e : enzyme"
                     /gene="plsX"
     gene            447069..448049
                     /locus_tag="RALW3v1_510013"
                     /gene="fabH"
     CDS             447069..448049
                     /function="1.5.4 : Fatty acid and phosphatidic acid"
                     /function="7.1 : Cytoplasm"
                     /product="3-oxoacyl-[acyl-carrier-protein] synthase III
                     (Beta- ketoacyl-ACP synthase III) (KAS III)"
                     /inference="ab initio prediction:AMIGene:2.0"
                     /locus_tag="RALW3v1_510013"
                     /EC_number="2.3.1.41"
                     /note="Evidence 2a : Function of homologous gene
                     experimentally demonstrated in an other organism; PubMedId
                     : 1551888; Product type e : enzyme"
                     /transl_table=11
                     /gene="fabH"
     gene            448079..449008
                     /locus_tag="RALW3v1_510014"
                     /gene="fabD"
     CDS             448079..449008
                     /function="1.5.4 : Fatty acid and phosphatidic acid"
                     /function="7.1 : Cytoplasm"
                     /product="Malonyl CoA-acyl carrier protein transacylase"
                     /inference="ab initio prediction:AMIGene:2.0"
                     /locus_tag="RALW3v1_510014"
                     /EC_number="2.3.1.39"
                     /note="Evidence 2a : Function of homologous gene
                     experimentally demonstrated in an other organism; PubMedId
                     : 1339356; Product type e : enzyme"
                     /transl_table=11
                     /gene="fabD"
     gene            449019..449768
                     /locus_tag="RALW3v1_510015"
                     /gene="fabG"
     CDS             449019..449768
                     /function="1.5.4 : Fatty acid and phosphatidic acid"
                     /function="7.1 : Cytoplasm"
                     /product="3-oxoacyl-[acyl-carrier-protein] reductase"
                     /inference="ab initio prediction:AMIGene:2.0"
                     /locus_tag="RALW3v1_510015"
                     /EC_number="1.1.1.100"
                     /note="Evidence 2a : Function of homologous gene
                     experimentally demonstrated in an other organism; PubMedId
                     : 11669613, 1556094; Product type e : enzyme"
                     /transl_table=11
                     /gene="fabG"
     gene            449966..450205
                     /locus_tag="RALW3v1_510016"
                     /gene="acpP"
     CDS             449966..450205
                     /function="1.6.15.4 : Acyl carrier protein"
                     /locus_tag="RALW3v1_510016"
                     /inference="ab initio prediction:AMIGene:2.0"
                     /product="acyl carrier protein (ACP)"
                     /transl_table=11
                     /note="Evidence 2a : Function of homologous gene
                     experimentally demonstrated in an other organism; PubMedId
                     : 1556094; Product type c : carrier"
                     /gene="acpP"
     gene            450318..451550
                     /locus_tag="RALW3v1_510017"
                     /gene="fabF"
     CDS             450318..451550
                     /function="1.5.4 : Fatty acid and phosphatidic acid"
                     /function="7.1 : Cytoplasm"
                     /product="3-oxoacyl-[acyl-carrier-protein] synthase II;
                     Beta-ketoacyl-ACP synthase (KAS)"
                     /inference="ab initio prediction:AMIGene:2.0"
                     /locus_tag="RALW3v1_510017"
                     /EC_number="2.3.1.41"
                     /note="Evidence 2a : Function of homologous gene
                     experimentally demonstrated in an other organism; PubMedId
                     : 7768872, 7972002; Product type e : enzyme"
                     /transl_table=11
                     /gene="fabF"
     gene            451550..452080
                     /locus_tag="RALW3v1_510018"
     CDS             451550..452080
                     /note="Evidence 4 : Homologs of previously reported genes
                     of unknown function"
                     /locus_tag="RALW3v1_510018"
                     /inference="ab initio prediction:AMIGene:2.0"
                     /product="conserved membrane protein of unknown function"
                     /transl_table=11
     gene            452160..452759
                     /locus_tag="RALW3v1_510019"
                     /gene="rpoE"
     CDS             452160..452759
                     /function="2.2.2 : Transcription related"
                     /function="3.1.2.1 : Sigma factors, anti-sigmafactors"
                     /function="3.3.3 : Stimulon (ie. environmental stimulus)"
                     /function="5.5 : Adaptation to stress"
                     /locus_tag="RALW3v1_510019"
                     /inference="ab initio prediction:AMIGene:2.0"
                     /product="RNA polymerase sigma-E factor"
                     /transl_table=11
                     /note="Evidence 2a : Function of homologous gene
                     experimentally demonstrated in an other organism; PubMedId
                     : 7889934; Product type f : factor"
                     /gene="rpoE"
     gene            452885..453502
                     /locus_tag="RALW3v1_510020"
                     /gene="rseA"
     CDS             452885..453502
                     /function="2.2.2 : Transcription related"
                     /function="3.1.2.1 : Sigma factors, anti-sigmafactors"
                     /function="5.5 : Adaptation to stress"
                     /locus_tag="RALW3v1_510020"
                     /inference="ab initio prediction:AMIGene:2.0"
                     /product="Sigma-E factor negative regulatory protein; rseA
                     family"
                     /transl_table=11
                     /note="Evidence 2b : Function of strongly homologous gene;
                     Product type f : factor"
                     /gene="rseA"
     gene            453804..453920
                     /locus_tag="RALW3v1_520001"
     CDS             453804..453920
                     /note="Evidence 5 : No homology to any previously reported
                     sequences"
                     /locus_tag="RALW3v1_520001"
                     /inference="ab initio prediction:AMIGene:2.0"
                     /product="protein of unknown function"
                     /transl_table=11
     gene            complement(454028..454336)
                     /locus_tag="RALW3v1_520002"
     CDS             complement(454028..454336)
                     /function="2.3.7 : Nucleoproteins, basic proteins"
                     /locus_tag="RALW3v1_520002"
                     /inference="ab initio prediction:AMIGene:2.0"
                     /product="Histone-like nucleoid-structuring protein H-NS"
                     /transl_table=11
                     /note="Evidence 2b : Function of strongly homologous gene;
                     Product type r : regulator"
     gene            complement(454476..454703)
                     /locus_tag="RALW3v1_520003"
     CDS             complement(454476..454703)
                     /note="Evidence 5 : No homology to any previously reported
                     sequences"
                     /locus_tag="RALW3v1_520003"
                     /inference="ab initio prediction:AMIGene:2.0"
                     /product="protein of unknown function"
                     /transl_table=11
     gene            complement(454726..456813)
                     /locus_tag="RALW3v1_520004"
     CDS             complement(454726..456813)
                     /note="Evidence 3 : Function proposed based on presence of
                     conserved amino acid motif, structural feature or limited
                     homology; Product type pr : putative regulator"
                     /locus_tag="RALW3v1_520004"
                     /inference="ab initio prediction:AMIGene:2.0"
                     /product="putative signal transduction eal-ggdef domains
                     transmembrane protein, Diguanylate
                     cyclase/phosphodiesterase precursor"
                     /transl_table=11
     gene            complement(457054..458346)
                     /locus_tag="RALW3v1_520005"
     CDS             complement(457054..458346)
                     /note="Evidence 3 : Function proposed based on presence of
                     conserved amino acid motif, structural feature or limited
                     homology; Product type pr : putative regulator"
                     /locus_tag="RALW3v1_520005"
                     /inference="ab initio prediction:AMIGene:2.0"
                     /product="putative transcription regulator protein, luxR
                     family"
                     /transl_table=11
     gene            complement(458466..460139)
                     /locus_tag="RALW3v1_520006"
     CDS             complement(458466..460139)
                     /function="2.3.4 : Chaperoning, folding"
                     /function="2.3.5 : Export, signal peptide cleavage"
                     /locus_tag="RALW3v1_520006"
                     /inference="ab initio prediction:AMIGene:2.0"
                     /product="putative Hemolysin activation/secretion protein"
                     /transl_table=11
                     /note="Evidence 3 : Function proposed based on presence of
                     conserved amino acid motif, structural feature or limited
                     homology; Product type pt : putative transporter"
     gene            complement(460444..461835)
                     /locus_tag="RALW3v1_520007"
     CDS             complement(460444..461835)
                     /note="Evidence 4 : Homologs of previously reported genes
                     of unknown function"
                     /locus_tag="RALW3v1_520007"
                     /inference="ab initio prediction:AMIGene:2.0"
                     /product="conserved exported protein of unknown function"
                     /transl_table=11
     gene            462309..463364
                     /locus_tag="RALW3v1_520008"
     CDS             462309..463364
                     /note="Evidence 4 : Homologs of previously reported genes
                     of unknown function"
                     /locus_tag="RALW3v1_520008"
                     /inference="ab initio prediction:AMIGene:2.0"
                     /product="conserved exported protein of unknown function"
                     /transl_table=11
     gene            complement(463612..463869)
                     /locus_tag="RALW3v1_520009"
     CDS             complement(463612..463869)
                     /note="Evidence 5 : No homology to any previously reported
                     sequences"
                     /locus_tag="RALW3v1_520009"
                     /inference="ab initio prediction:AMIGene:2.0"
                     /product="protein of unknown function"
                     /transl_table=11
     gene            463939..464115
                     /locus_tag="RALW3v1_520010"
     CDS             463939..464115
                     /note="Evidence 3 : Function proposed based on presence of
                     conserved amino acid motif, structural feature or limited
                     homology; Product type ps : putative structure"
                     /locus_tag="RALW3v1_520010"
                     /inference="ab initio prediction:AMIGene:2.0"
                     /product="putative Flp/Fap pilin component"
                     /transl_table=11
     gene            464125..464676
                     /locus_tag="RALW3v1_520011"
                     /gene="cpaA"
     CDS             464125..464676
                     /locus_tag="RALW3v1_520011"
                     /inference="ab initio prediction:AMIGene:2.0"
                     /product="prepilin peptidase transmembrane protein (cpaA)"
                     /transl_table=11
                     /note="Evidence 2a : Function of homologous gene
                     experimentally demonstrated in an other organism; PubMedId
                     : 10880436; Product type s : structure"
                     /gene="cpaA"
     gene            464744..465223
                     /locus_tag="RALW3v1_520012"
     CDS             464744..465223
                     /note="Evidence 4 : Homologs of previously reported genes
                     of unknown function"
                     /locus_tag="RALW3v1_520012"
                     /inference="ab initio prediction:AMIGene:2.0"
                     /product="conserved hypothethical protein, putative
                     TadE-like"
                     /transl_table=11
     gene            465280..466215
                     /locus_tag="RALW3v1_520013"
     CDS             465280..466215
                     /note="Evidence 3 : Function proposed based on presence of
                     conserved amino acid motif, structural feature or limited
                     homology; Product type ps : putative structure"
                     /locus_tag="RALW3v1_520013"
                     /inference="ab initio prediction:AMIGene:2.0"
                     /product="putative Flp pilus assembly protein precursor
                     (CpaB)"
                     /transl_table=11
     gene            466184..467596
                     /locus_tag="RALW3v1_520014"
     CDS             466184..467596
                     /note="Evidence 3 : Function proposed based on presence of
                     conserved amino acid motif, structural feature or limited
                     homology; Product type ps : putative structure"
                     /locus_tag="RALW3v1_520014"
                     /inference="ab initio prediction:AMIGene:2.0"
                     /product="putative pilus assembly protein (cpaC)"
                     /transl_table=11
     gene            467615..469063
                     /locus_tag="RALW3v1_520015"
     CDS             467615..469063
                     /function="4.3.A.5 : The Type II (General) Secretory
                     Pathway (IISP) Family"
                     /locus_tag="RALW3v1_520015"
                     /inference="ab initio prediction:AMIGene:2.0"
                     /product="putative response receiver involved in pilum
                     assembly"
                     /transl_table=11
                     /note="Evidence 3 : Function proposed based on presence of
                     conserved amino acid motif, structural feature or limited
                     homology; Product type pf : putative factor"
     gene            468888..470243
                     /locus_tag="RALW3v1_520016"
     CDS             468888..470243
                     /function="4.3.A.5 : The Type II (General) Secretory
                     Pathway (IISP) Family"
                     /locus_tag="RALW3v1_520016"
                     /inference="ab initio prediction:AMIGene:2.0"
                     /product="putative type II secretion system ATP-binding
                     component (cpaF)"
                     /transl_table=11
                     /note="Evidence 3 : Function proposed based on presence of
                     conserved amino acid motif, structural feature or limited
                     homology; Product type pt : putative transporter"
     gene            470212..471162
                     /locus_tag="RALW3v1_520017"
     CDS             470212..471162
                     /function="4.3.A.5 : The Type II (General) Secretory
                     Pathway (IISP) Family"
                     /locus_tag="RALW3v1_520017"
                     /inference="ab initio prediction:AMIGene:2.0"
                     /product="Type II secretion system protein"
                     /transl_table=11
                     /note="Evidence 2b : Function of strongly homologous gene;
                     Product type m : membrane component"
     gene            471173..472153
                     /locus_tag="RALW3v1_520018"
     CDS             471173..472153
                     /function="4.3.A.5 : The Type II (General) Secretory
                     Pathway (IISP) Family"
                     /locus_tag="RALW3v1_520018"
                     /inference="ab initio prediction:AMIGene:2.0"
                     /product="Type II secretion system protein"
                     /transl_table=11
                     /note="Evidence 2b : Function of strongly homologous gene;
                     Product type t : transporter"
     gene            472150..473079
                     /locus_tag="RALW3v1_520019"
     CDS             472150..473079
                     /note="Evidence 3 : Function proposed based on presence of
                     conserved amino acid motif, structural feature or limited
                     homology; Product type pt : putative transporter"
                     /locus_tag="RALW3v1_520019"
                     /inference="ab initio prediction:AMIGene:2.0"
                     /product="putative type II secretion system protein,
                     contains TPR repeats"
                     /transl_table=11
     gene            473076..473402
                     /locus_tag="RALW3v1_520020"
     CDS             473076..473402
                     /note="Evidence 4 : Homologs of previously reported genes
                     of unknown function"
                     /locus_tag="RALW3v1_520020"
                     /inference="ab initio prediction:AMIGene:2.0"
                     /product="conserved exported protein of unknown function"
                     /transl_table=11
     gene            473485..475107
                     /locus_tag="RALW3v1_520021"
     CDS             473485..475107
                     /note="Evidence 4 : Homologs of previously reported genes
                     of unknown function"
                     /locus_tag="RALW3v1_520021"
                     /inference="ab initio prediction:AMIGene:2.0"
                     /product="conserved exported protein of unknown function"
                     /transl_table=11
     gene            475123..476532
                     /locus_tag="RALW3v1_520022"
     CDS             475123..476532
                     /function="3.1.2 : Transcriptional level"
                     /function="3.1.2.2 : Activator"
                     /function="3 : Regulation"
                     /locus_tag="RALW3v1_520022"
                     /inference="ab initio prediction:AMIGene:2.0"
                     /product="putative transcriptional regulator; sigma54
                     family"
                     /transl_table=11
                     /note="Evidence 3 : Function proposed based on presence of
                     conserved amino acid motif, structural feature or limited
                     homology; Product type pr : putative regulator"
     gene            476642..477433
                     /locus_tag="RALW3v1_520023"
     CDS             476642..477433
                     /note="Evidence 4 : Homologs of previously reported genes
                     of unknown function"
                     /locus_tag="RALW3v1_520023"
                     /inference="ab initio prediction:AMIGene:2.0"
                     /product="conserved exported protein of unknown function"
                     /transl_table=11
     gene            477686..477976
                     /locus_tag="RALW3v1_520024"
     CDS             477686..477976
                     /note="Evidence 4 : Homologs of previously reported genes
                     of unknown function"
                     /locus_tag="RALW3v1_520024"
                     /inference="ab initio prediction:AMIGene:2.0"
                     /product="conserved exported protein of unknown function"
                     /transl_table=11
     gene            complement(478029..479183)
                     /locus_tag="RALW3v1_520025"
     CDS             complement(478029..479183)
                     /product="putative glucose-fructose oxidoreductase"
                     /inference="ab initio prediction:AMIGene:2.0"
                     /locus_tag="RALW3v1_520025"
                     /EC_number="1.1.99.28"
                     /note="Evidence 3 : Function proposed based on presence of
                     conserved amino acid motif, structural feature or limited
                     homology; Product type pe : putative enzyme"
                     /transl_table=11
     gene            complement(479320..479664)
                     /locus_tag="RALW3v1_520026"
     CDS             complement(479320..479664)
                     /note="Evidence 3 : Function proposed based on presence of
                     conserved amino acid motif, structural feature or limited
                     homology; Product type pe : putative enzyme"
                     /locus_tag="RALW3v1_520026"
                     /inference="ab initio prediction:AMIGene:2.0"
                     /product="putative antibiotic biosynthesis monooxygenase"
                     /transl_table=11
     gene            complement(479661..480809)
                     /locus_tag="RALW3v1_520027"
     CDS             complement(479661..480809)
                     /note="Evidence 3 : Function proposed based on presence of
                     conserved amino acid motif, structural feature or limited
                     homology; Product type pe : putative enzyme"
                     /locus_tag="RALW3v1_520027"
                     /inference="ab initio prediction:AMIGene:2.0"
                     /product="putative cytochrome p450 oxidoreductase"
                     /transl_table=11
     gene            480894..481604
                     /locus_tag="RALW3v1_520028"
     CDS             480894..481604
                     /note="Evidence 2b : Function of strongly homologous gene;
                     Product type r : regulator"
                     /locus_tag="RALW3v1_520028"
                     /inference="ab initio prediction:AMIGene:2.0"
                     /product="transcriptional regulator, ArsR family"
                     /transl_table=11
     gene            481875..483611
                     /locus_tag="RALW3v1_520029"
     CDS             481875..483611
                     /note="Evidence 3 : Function proposed based on presence of
                     conserved amino acid motif, structural feature or limited
                     homology; Product type pr : putative regulator"
                     /locus_tag="RALW3v1_520029"
                     /inference="ab initio prediction:AMIGene:2.0"
                     /product="putative hemolysin activation/secretion protein"
                     /transl_table=11
     gene            483620..484180
                     /locus_tag="RALW3v1_520030"
     CDS             483620..484180
                     /note="Evidence 3 : Function proposed based on presence of
                     conserved amino acid motif, structural feature or limited
                     homology; Product type pr : putative regulator"
                     /locus_tag="RALW3v1_520030"
                     /inference="ab initio prediction:AMIGene:2.0"
                     /product="putative hemolysin activating-like protein"
                     /transl_table=11
     gene            484177..490044
                     /locus_tag="RALW3v1_520031"
     CDS             484177..490044
                     /note="Evidence 4 : Homologs of previously reported genes
                     of unknown function"
                     /locus_tag="RALW3v1_520031"
                     /inference="ab initio prediction:AMIGene:2.0"
                     /product="conserved protein of unknown function"
                     /transl_table=11
     gene            complement(490137..492854)
                     /locus_tag="RALW3v1_530001"
     CDS             complement(490137..492854)
                     /note="Evidence 3 : Function proposed based on presence of
                     conserved amino acid motif, structural feature or limited
                     homology; Product type pt : putative transporter"
                     /locus_tag="RALW3v1_530001"
                     /inference="ab initio prediction:AMIGene:2.0"
                     /product="putative polysaccharide transport system
                     component signal peptide protein (ragA)"
                     /transl_table=11
     gene            493212..494525
                     /locus_tag="RALW3v1_530002"
     CDS             493212..494525
                     /note="Evidence 4 : Homologs of previously reported genes
                     of unknown function"
                     /locus_tag="RALW3v1_530002"
                     /inference="ab initio prediction:AMIGene:2.0"
                     /product="conserved membrane protein of unknown function,
                     DUF21"
                     /transl_table=11
     gene            complement(494468..494935)
                     /locus_tag="RALW3v1_530003"
     CDS             complement(494468..494935)
                     /EC_number="4.1.1.44"
                     /product="4-carboxymuconolactone decarboxylase"
                     /inference="ab initio prediction:AMIGene:2.0"
                     /locus_tag="RALW3v1_530003"
                     /transl_table=11
     gene            complement(494838..495368)
                     /locus_tag="RALW3v1_530004"
     CDS             complement(494838..495368)
                     /note="Evidence 4 : Homologs of previously reported genes
                     of unknown function"
                     /locus_tag="RALW3v1_530004"
                     /inference="ab initio prediction:AMIGene:2.0"
                     /product="conserved hypothethical protein, bacterial
                     regulatory protein (MerR) domain"
                     /transl_table=11
     gene            complement(495509..495736)
                     /locus_tag="RALW3v1_530005"
     CDS             complement(495509..495736)
                     /note="Evidence 4 : Homologs of previously reported genes
                     of unknown function"
                     /locus_tag="RALW3v1_530005"
                     /inference="ab initio prediction:AMIGene:2.0"
                     /product="conserved exported protein of unknown function"
                     /transl_table=11
     gene            496163..496438
                     /locus_tag="RALW3v1_530006"
     CDS             496163..496438
                     /note="Evidence 4 : Homologs of previously reported genes
                     of unknown function"
                     /locus_tag="RALW3v1_530006"
                     /inference="ab initio prediction:AMIGene:2.0"
                     /product="conserved exported protein of unknown function"
                     /transl_table=11
     gene            complement(496499..498223)
                     /locus_tag="RALW3v1_530007"
     CDS             complement(496499..498223)
                     /note="Evidence 4 : Homologs of previously reported genes
                     of unknown function"
                     /locus_tag="RALW3v1_530007"
                     /inference="ab initio prediction:AMIGene:2.0"
                     /product="conserved exported protein of unknown function,
                     alkaline phosphatase-like"
                     /transl_table=11
     gene            498389..499216
                     /locus_tag="RALW3v1_530008"
     CDS             498389..499216
                     /note="Evidence 4 : Homologs of previously reported genes
                     of unknown function"
                     /locus_tag="RALW3v1_530008"
                     /inference="ab initio prediction:AMIGene:2.0"
                     /product="conserved exported protein of unknown function"
                     /transl_table=11
     gene            499457..499912
                     /locus_tag="RALW3v1_530009"
     CDS             499457..499912
                     /note="Evidence 4 : Homologs of previously reported genes
                     of unknown function"
                     /locus_tag="RALW3v1_530009"
                     /inference="ab initio prediction:AMIGene:2.0"
                     /product="conserved exported protein of unknown function,
                     virk domain"
                     /transl_table=11
     gene            500064..501017
                     /locus_tag="RALW3v1_530010"
     CDS             500064..501017
                     /note="Evidence 4 : Homologs of previously reported genes
                     of unknown function"
                     /locus_tag="RALW3v1_530010"
                     /inference="ab initio prediction:AMIGene:2.0"
                     /product="conserved protein of unknown function,
                     SAM-dependent methyltransferases domain"
                     /transl_table=11
     gene            complement(501076..503424)
                     /locus_tag="RALW3v1_530011"
     CDS             complement(501076..503424)
                     /note="Evidence 4 : Homologs of previously reported genes
                     of unknown function"
                     /locus_tag="RALW3v1_530011"
                     /inference="ab initio prediction:AMIGene:2.0"
                     /product="conserved protein of unknown function, Peptidase
                     S8 and S53 domain"
                     /transl_table=11
     gene            complement(503421..503708)
                     /locus_tag="RALW3v1_530012"
     CDS             complement(503421..503708)
                     /note="Evidence 4 : Homologs of previously reported genes
                     of unknown function"
                     /locus_tag="RALW3v1_530012"
                     /inference="ab initio prediction:AMIGene:2.0"
                     /product="conserved protein of unknown function"
                     /transl_table=11
     gene            complement(504106..505218)
                     /locus_tag="RALW3v1_530013"
     CDS             complement(504106..505218)
                     /note="Evidence 4 : Homologs of previously reported genes
                     of unknown function"
                     /locus_tag="RALW3v1_530013"
                     /inference="ab initio prediction:AMIGene:2.0"
                     /product="conserved exported protein of unknown function"
                     /transl_table=11
     gene            505481..506833
                     /locus_tag="RALW3v1_530014"
     CDS             505481..506833
                     /note="Evidence 3 : Function proposed based on presence of
                     conserved amino acid motif, structural feature or limited
                     homology; Product type pt : putative transporter"
                     /locus_tag="RALW3v1_530014"
                     /inference="ab initio prediction:AMIGene:2.0"
                     /product="putative cytochrome c1 protein"
                     /transl_table=11
     gene            complement(507106..507285)
                     /locus_tag="RALW3v1_530015"
     CDS             complement(507106..507285)
                     /note="Evidence 5 : No homology to any previously reported
                     sequences"
                     /locus_tag="RALW3v1_530015"
                     /inference="ab initio prediction:AMIGene:2.0"
                     /product="protein of unknown function"
                     /transl_table=11
     gene            complement(507335..507976)
                     /locus_tag="RALW3v1_530016"
     CDS             complement(507335..507976)
                     /product="putative transglycosylase"
                     /inference="ab initio prediction:AMIGene:2.0"
                     /locus_tag="RALW3v1_530016"
                     /EC_number="3.-.-.-"
                     /note="Evidence 3 : Function proposed based on presence of
                     conserved amino acid motif, structural feature or limited
                     homology; Product type pe : putative enzyme"
                     /transl_table=11
     gene            complement(507997..508650)
                     /locus_tag="RALW3v1_530017"
     CDS             complement(507997..508650)
                     /note="Evidence 3 : Function proposed based on presence of
                     conserved amino acid motif, structural feature or limited
                     homology; Product type pt : putative transporter"
                     /locus_tag="RALW3v1_530017"
                     /inference="ab initio prediction:AMIGene:2.0"
                     /product="putative Sco1/SenC family protein"
                     /transl_table=11
     gene            complement(508876..509190)
                     /locus_tag="RALW3v1_530018"
     CDS             complement(508876..509190)
                     /note="Evidence 5 : No homology to any previously reported
                     sequences"
                     /locus_tag="RALW3v1_530018"
                     /inference="ab initio prediction:AMIGene:2.0"
                     /product="protein of unknown function"
                     /transl_table=11
     gene            complement(509357..510094)
                     /locus_tag="RALW3v1_540001"
     CDS             complement(509357..510094)
                     /note="Evidence 3 : Function proposed based on presence of
                     conserved amino acid motif, structural feature or limited
                     homology"
                     /locus_tag="RALW3v1_540001"
                     /inference="ab initio prediction:AMIGene:2.0"
                     /product="putative glycin-rich signal peptide protein
                     (fragment)"
                     /transl_table=11
     gene            complement(510519..510782)
                     /locus_tag="RALW3v1_540002"
     CDS             complement(510519..510782)
                     /note="Evidence 4 : Homologs of previously reported genes
                     of unknown function"
                     /locus_tag="RALW3v1_540002"
                     /inference="ab initio prediction:AMIGene:2.0"
                     /product="conserved protein of unknown function"
                     /transl_table=11
     gene            complement(510789..512510)
                     /locus_tag="RALW3v1_540003"
     CDS             complement(510789..512510)
                     /function="1.6.1 : Phospholipid"
                     /product="long-chain-fatty-acid-CoA ligase"
                     /inference="ab initio prediction:AMIGene:2.0"
                     /locus_tag="RALW3v1_540003"
                     /EC_number="6.2.1.-"
                     /note="Evidence 2b : Function of strongly homologous gene;
                     Product type e : enzyme"
                     /transl_table=11
     gene            512747..513256
                     /locus_tag="RALW3v1_540004"
                     /gene="gntK"
     CDS             512747..513256
                     /function="1.1.1.2 : 2,5-ketogluconate metabolism"
                     /function="1.1.1.9 : L-idonate catabolism"
                     /function="1.7.9 : Misc. glucose metabolism"
                     /product="gluconate kinase 2 in GNT I system,
                     thermoresistant"
                     /inference="ab initio prediction:AMIGene:2.0"
                     /locus_tag="RALW3v1_540004"
                     /EC_number="2.7.1.12"
                     /note="Evidence 2a : Function of homologous gene
                     experimentally demonstrated in an other organism; PubMedId
                     : 9135111; Product type e : enzyme"
                     /transl_table=11
                     /gene="gntK"
     gene            complement(513295..514098)
                     /locus_tag="RALW3v1_540005"
     CDS             complement(513295..514098)
                     /note="Evidence 4 : Homologs of previously reported genes
                     of unknown function"
                     /locus_tag="RALW3v1_540005"
                     /inference="ab initio prediction:AMIGene:2.0"
                     /product="conserved protein of unknown function (signal
                     peptide)"
                     /transl_table=11
     gene            complement(514150..515106)
                     /locus_tag="RALW3v1_540006"
     CDS             complement(514150..515106)
                     /product="lipase/esterase protein (bah)"
                     /inference="ab initio prediction:AMIGene:2.0"
                     /locus_tag="RALW3v1_540006"
                     /EC_number="3.1.1.-"
                     /note="Evidence 2b : Function of strongly homologous gene;
                     Product type e : enzyme"
                     /transl_table=11
     gene            515351..515785
                     /locus_tag="RALW3v1_540007"
     CDS             515351..515785
                     /note="Evidence 3 : Function proposed based on presence of
                     conserved amino acid motif, structural feature or limited
                     homology; Product type pt : putative transporter"
                     /locus_tag="RALW3v1_540007"
                     /inference="ab initio prediction:AMIGene:2.0"
                     /product="putative transporter component, transmembrane
                     domains"
                     /transl_table=11
     gene            515787..516200
                     /locus_tag="RALW3v1_540008"
     CDS             515787..516200
                     /note="Evidence 4 : Homologs of previously reported genes
                     of unknown function"
                     /locus_tag="RALW3v1_540008"
                     /inference="ab initio prediction:AMIGene:2.0"
                     /product="Conserved protein of unknown function,
                     transmembrane, signal"
                     /transl_table=11
     gene            complement(516312..517085)
                     /locus_tag="RALW3v1_540009"
     CDS             complement(516312..517085)
                     /product="putative glycosyl transferase, family 2; protein"
                     /inference="ab initio prediction:AMIGene:2.0"
                     /locus_tag="RALW3v1_540009"
                     /EC_number="2.-.-.-"
                     /note="Evidence 3 : Function proposed based on presence of
                     conserved amino acid motif, structural feature or limited
                     homology; Product type pe : putative enzyme"
                     /transl_table=11
     gene            complement(517145..517861)
                     /locus_tag="RALW3v1_540010"
                     /gene="fabG"
     CDS             complement(517145..517861)
                     /function="1.5.4 : Fatty acid and phosphatidic acid"
                     /product="3-oxoacyl-[acyl-carrier-protein] reductase
                     oxidoreductase"
                     /inference="ab initio prediction:AMIGene:2.0"
                     /locus_tag="RALW3v1_540010"
                     /EC_number="1.1.1.100"
                     /note="Evidence 2b : Function of strongly homologous gene;
                     Product type e : enzyme"
                     /transl_table=11
                     /gene="fabG"
     gene            complement(517962..518222)
                     /locus_tag="RALW3v1_540011"
     CDS             complement(517962..518222)
                     /note="Evidence 2b : Function of strongly homologous gene;
                     Product type c : carrier"
                     /locus_tag="RALW3v1_540011"
                     /inference="ab initio prediction:AMIGene:2.0"
                     /product="acyl carrier protein"
                     /transl_table=11
     gene            518821..519477
                     /locus_tag="RALW3v1_540012"
     CDS             518821..519477
                     /note="Evidence 4 : Homologs of previously reported genes
                     of unknown function"
                     /locus_tag="RALW3v1_540012"
                     /inference="ab initio prediction:AMIGene:2.0"
                     /product="conserved protein of unknown function;
                     transmembrane protein"
                     /transl_table=11
     gene            519545..521236
                     /locus_tag="RALW3v1_540013"
     CDS             519545..521236
                     /function="1.5.4 : Fatty acid and phosphatidic acid"
                     /locus_tag="RALW3v1_540013"
                     /inference="ab initio prediction:AMIGene:2.0"
                     /product="putative enzyme; Acyl-coenzyme A
                     synthetases/AMP-(fatty) acid ligases domain"
                     /transl_table=11
                     /note="Evidence 3 : Function proposed based on presence of
                     conserved amino acid motif, structural feature or limited
                     homology; Product type pe : putative enzyme"
     gene            521233..522207
                     /locus_tag="RALW3v1_540014"
     CDS             521233..522207
                     /note="Evidence 3 : Function proposed based on presence of
                     conserved amino acid motif, structural feature or limited
                     homology; Product type pe : putative enzyme"
                     /locus_tag="RALW3v1_540014"
                     /inference="ab initio prediction:AMIGene:2.0"
                     /product="putative acyltransferase"
                     /transl_table=11
     gene            522211..522858
                     /locus_tag="RALW3v1_540015"
     CDS             522211..522858
                     /note="Evidence 4 : Homologs of previously reported genes
                     of unknown function"
                     /locus_tag="RALW3v1_540015"
                     /inference="ab initio prediction:AMIGene:2.0"
                     /product="conserved hypothetical protein, putative exported
                     protein"
                     /transl_table=11
     gene            complement(523035..524762)
                     /locus_tag="RALW3v1_550001"
     CDS             complement(523035..524762)
                     /function="1.5.1.13 : Phenylalanine"
                     /function="1.5.1.14 : Tyrosine"
                     /function="1.5.1.15 : Tryptophan"
                     /product="Putative Para-aminobenzoate synthase component 1
                     (Para- aminobenzoate synthase component I) (ADC synthase)
                     (pabB)"
                     /inference="ab initio prediction:AMIGene:2.0"
                     /locus_tag="RALW3v1_550001"
                     /EC_number="2.6.1.85"
                     /note="Evidence 3 : Function proposed based on presence of
                     conserved amino acid motif, structural feature or limited
                     homology; Product type pe : putative enzyme"
                     /transl_table=11
     gene            complement(524798..525943)
                     /locus_tag="RALW3v1_550002"
                     /gene="dnaJ"
     CDS             complement(524798..525943)
                     /function="2.3.4 : Chaperoning, folding"
                     /function="7.1 : Cytoplasm"
                     /locus_tag="RALW3v1_550002"
                     /inference="ab initio prediction:AMIGene:2.0"
                     /product="heat shock protein (Hsp40), co-chaperone with
                     DnaK"
                     /transl_table=11
                     /note="Evidence 2a : Function of homologous gene
                     experimentally demonstrated in an other organism; PubMedId
                     : 360036, 360041; Product type f : factor"
                     /gene="dnaJ"
     gene            complement(526077..528035)
                     /locus_tag="RALW3v1_550003"
                     /gene="dnaK"
     CDS             complement(526077..528035)
                     /function="2.3.4 : Chaperoning, folding"
                     /function="5.1 : Cell division"
                     /function="5.5.1 : Osmotic pressure"
                     /function="7.1 : Cytoplasm"
                     /locus_tag="RALW3v1_550003"
                     /inference="ab initio prediction:AMIGene:2.0"
                     /product="Chaperone protein dnaK (Heat shock protein 70)"
                     /transl_table=11
                     /note="Evidence 2a : Function of homologous gene
                     experimentally demonstrated in an other organism; PubMedId
                     : 12535685, 360036, 384143; Product type f : factor"
                     /gene="dnaK"
     gene            complement(528407..528811)
                     /locus_tag="RALW3v1_550004"
                     /gene="rnk"
     CDS             complement(528407..528811)
                     /function="1.7.33 : Nucleotide and nucleoside conversions"
                     /function="3.1.4 : Regulation level unknown"
                     /locus_tag="RALW3v1_550004"
                     /inference="ab initio prediction:AMIGene:2.0"
                     /product="regulator of nucleoside diphosphate kinase"
                     /transl_table=11
                     /note="Evidence 2a : Function of homologous gene
                     experimentally demonstrated in an other organism; PubMedId
                     : 7565093; Product type r : regulator"
                     /gene="rnk"
     gene            complement(528939..529070)
                     /locus_tag="RALW3v1_550005"
     CDS             complement(528939..529070)
                     /note="Evidence 4 : Homologs of previously reported genes
                     of unknown function"
                     /locus_tag="RALW3v1_550005"
                     /inference="ab initio prediction:AMIGene:2.0"
                     /product="conserved protein of unknown function"
                     /transl_table=11
     gene            complement(529081..529503)
                     /locus_tag="RALW3v1_550006"
     CDS             complement(529081..529503)
                     /function="1 : Metabolism"
                     /locus_tag="RALW3v1_550006"
                     /inference="ab initio prediction:AMIGene:2.0"
                     /product="putative thioredoxin"
                     /transl_table=11
                     /note="Evidence 3 : Function proposed based on presence of
                     conserved amino acid motif, structural feature or limited
                     homology; Product type pt : putative transporter"
     gene            complement(529517..530161)
                     /locus_tag="RALW3v1_550007"
                     /gene="grpE"
     CDS             complement(529517..530161)
                     /function="2.3.4 : Chaperoning, folding"
                     /function="5.1 : Cell division"
                     /function="7.1 : Cytoplasm"
                     /function="8.1 : Prophage genes and phage related
                     functions"
                     /product="Hsp 24 nucleotide exchange factor,
                     Ribulose-phosphate 3-epimerase activity"
                     /inference="ab initio prediction:AMIGene:2.0"
                     /locus_tag="RALW3v1_550007"
                     /EC_number="5.1.3.1"
                     /note="Evidence 2a : Function of homologous gene
                     experimentally demonstrated in an other organism; PubMedId
                     : 14984054; Product type f : factor"
                     /transl_table=11
                     /gene="grpE"
     gene            530194..530397
                     /locus_tag="RALW3v1_550008"
     CDS             530194..530397
                     /note="Evidence 2b : Function of strongly homologous gene;
                     Product type e : enzyme"
                     /locus_tag="RALW3v1_550008"
                     /inference="ab initio prediction:AMIGene:2.0"
                     /product="transposase"
                     /transl_table=11
     gene            530445..530633
                     /locus_tag="RALW3v1_550009"
     CDS             530445..530633
                     /note="Evidence 4 : Homologs of previously reported genes
                     of unknown function"
                     /locus_tag="RALW3v1_550009"
                     /inference="ab initio prediction:AMIGene:2.0"
                     /product="conserved exported protein of unknown function"
                     /transl_table=11
     gene            complement(530647..531042)
                     /locus_tag="RALW3v1_550010"
                     /gene="hslR"
     CDS             complement(530647..531042)
                     /function="5.5.2 : Temperature extremes"
                     /function="7.1 : Cytoplasm"
                     /function="2.2 : RNA related"
                     /locus_tag="RALW3v1_550010"
                     /inference="ab initio prediction:AMIGene:2.0"
                     /product="ribosome-associated heat shock protein 15"
                     /transl_table=11
                     /note="Evidence 2a : Function of homologous gene
                     experimentally demonstrated in an other organism; PubMedId
                     : 10675343, 10675344, 9867837; Product type f : factor"
                     /gene="hslR"
     gene            complement(531039..532154)
                     /locus_tag="RALW3v1_550011"
                     /gene="hemH"
     CDS             complement(531039..532154)
                     /function="1.5.3.12 : Heme, porphyrin"
                     /product="ferrochelatase"
                     /inference="ab initio prediction:AMIGene:2.0"
                     /locus_tag="RALW3v1_550011"
                     /EC_number="4.99.1.1"
                     /note="Evidence 2a : Function of homologous gene
                     experimentally demonstrated in an other organism; PubMedId
                     : 21163, 6983526, 8458858; Product type e : enzyme"
                     /transl_table=11
                     /gene="hemH"
     gene            complement(532213..533439)
                     /locus_tag="RALW3v1_550012"
                     /gene="hutI"
     CDS             complement(532213..533439)
                     /function="1.1.3.11 : Histidine degradation"
                     /product="Imidazolonepropionase (Imidazolone-5-propionate
                     hydrolase)"
                     /inference="ab initio prediction:AMIGene:2.0"
                     /locus_tag="RALW3v1_550012"
                     /EC_number="3.5.2.7"
                     /note="Evidence 2a : Function of homologous gene
                     experimentally demonstrated in an other organism; PubMedId
                     : 2842309; Product type e : enzyme"
                     /transl_table=11
                     /gene="hutI"
     gene            complement(533432..534415)
                     /locus_tag="RALW3v1_550013"
                     /gene="hutG"
     CDS             complement(533432..534415)
                     /function="1.1.3.11 : Histidine degradation"
                     /product="Formimidoylglutamase"
                     /inference="ab initio prediction:AMIGene:2.0"
                     /locus_tag="RALW3v1_550013"
                     /EC_number="3.5.3.8"
                     /note="Evidence 2a : Function of homologous gene
                     experimentally demonstrated in an other organism; PubMedId
                     : 2842309; Product type e : enzyme"
                     /transl_table=11
                     /gene="hutG"
     gene            complement(534412..535968)
                     /locus_tag="RALW3v1_550014"
                     /gene="hutH"
     CDS             complement(534412..535968)
                     /function="1.1.3.11 : Histidine degradation"
                     /product="Histidine ammonia-lyase (Histidase)"
                     /inference="ab initio prediction:AMIGene:2.0"
                     /locus_tag="RALW3v1_550014"
                     /EC_number="4.3.1.3"
                     /note="Evidence 2a : Function of homologous gene
                     experimentally demonstrated in an other organism; PubMedId
                     : 2332400, 2842309; Product type e : enzyme"
                     /transl_table=11
                     /gene="hutH"
     gene            complement(535987..537792)
                     /locus_tag="RALW3v1_550015"
                     /gene="hutU"
     CDS             complement(535987..537792)
                     /function="1.1.3.11 : Histidine degradation"
                     /product="Urocanate hydratase (Urocanase)
                     (Imidazolonepropionate hydrolase)"
                     /inference="ab initio prediction:AMIGene:2.0"
                     /locus_tag="RALW3v1_550015"
                     /EC_number="4.2.1.49"
                     /note="Evidence 2a : Function of homologous gene
                     experimentally demonstrated in an other organism; PubMedId
                     : 1677899, 2842309; Product type e : enzyme"
                     /transl_table=11
                     /gene="hutU"
     gene            537925..538638
                     /locus_tag="RALW3v1_550016"
                     /gene="hutC"
     CDS             537925..538638
                     /locus_tag="RALW3v1_550016"
                     /inference="ab initio prediction:AMIGene:2.0"
                     /product="histidine utilization repressor, transcription
                     regulator GntR"
                     /transl_table=11
                     /note="Evidence 2a : Function of homologous gene
                     experimentally demonstrated in an other organism; PubMedId
                     : 2842309; Product type r : regulator"
                     /gene="hutC"
     gene            complement(538660..539718)
                     /locus_tag="RALW3v1_550017"
                     /gene="hrcA"
     CDS             complement(538660..539718)
                     /function="3.1.2.3 : Repressor"
                     /locus_tag="RALW3v1_550017"
                     /inference="ab initio prediction:AMIGene:2.0"
                     /product="Heat-inducible transcription repressor, negative
                     regulator of class I heat shock protein"
                     /transl_table=11
                     /note="Evidence 2a : Function of homologous gene
                     experimentally demonstrated in an other organism; PubMedId
                     : 10613857, 8576042; Product type r : regulator"
                     /gene="hrcA"
     gene            539797..540762
                     /locus_tag="RALW3v1_550018"
                     /gene="ppnK"
     CDS             539797..540762
                     /function="1.5.3.7 : Nicotinamide adenine dinucleotide
                     (NAD)"
                     /product="Probable inorganic polyphosphate/ATP-NAD kinase
                     (Poly(P)/ATP NAD kinase)"
                     /inference="ab initio prediction:AMIGene:2.0"
                     /locus_tag="RALW3v1_550018"
                     /EC_number="2.7.1.23"
                     /note="Evidence 2b : Function of strongly homologous gene;
                     Product type e : enzyme"
                     /transl_table=11
                     /gene="ppnK"
     gene            540786..542495
                     /locus_tag="RALW3v1_550019"
                     /gene="recN"
     CDS             540786..542495
                     /function="2.1.3 : DNA recombination"
                     /function="2.1.4 : DNA repair"
                     /function="5.8 : SOS response"
                     /function="7.1 : Cytoplasm"
                     /locus_tag="RALW3v1_550019"
                     /inference="ab initio prediction:AMIGene:2.0"
                     /product="DNA repair protein recN (Recombination protein
                     N)"
                     /transl_table=11
                     /note="Evidence 2a : Function of homologous gene
                     experimentally demonstrated in an other organism; PubMedId
                     : 16914543, 3037486; Product type cp : cell process"
                     /gene="recN"
     gene            542577..543023
                     /locus_tag="RALW3v1_550020"
     CDS             542577..543023
                     /note="Evidence 4 : Homologs of previously reported genes
                     of unknown function"
                     /locus_tag="RALW3v1_550020"
                     /inference="ab initio prediction:AMIGene:2.0"
                     /product="conserved exported protein of unknown function"
                     /transl_table=11
     gene            543216..544838
                     /locus_tag="RALW3v1_550021"
     CDS             543216..544838
                     /function="1.2.3 : Proteins/peptides/glycopeptides"
                     /function="2.3 : Protein related"
                     /product="putative extracellular protease precursor,
                     subtilisin-like protein"
                     /inference="ab initio prediction:AMIGene:2.0"
                     /locus_tag="RALW3v1_550021"
                     /EC_number="3.4.21.-"
                     /note="Evidence 3 : Function proposed based on presence of
                     conserved amino acid motif, structural feature or limited
                     homology; Product type pe : putative enzyme"
                     /transl_table=11
     gene            545064..547097
                     /locus_tag="RALW3v1_550022"
     CDS             545064..547097
                     /product="putative extracellular subtilisin-like protease
                     precursor"
                     /inference="ab initio prediction:AMIGene:2.0"
                     /locus_tag="RALW3v1_550022"
                     /EC_number="3.4.21.-"
                     /note="Evidence 3 : Function proposed based on presence of
                     conserved amino acid motif, structural feature or limited
                     homology; Product type pe : putative enzyme"
                     /transl_table=11
     gene            complement(547158..547778)
                     /locus_tag="RALW3v1_550023"
     CDS             complement(547158..547778)
                     /note="Evidence 4 : Homologs of previously reported genes
                     of unknown function"
                     /locus_tag="RALW3v1_550023"
                     /inference="ab initio prediction:AMIGene:2.0"
                     /product="conserved membrane protein of unknown function"
                     /transl_table=11
     gene            complement(547775..550651)
                     /locus_tag="RALW3v1_550024"
                     /gene="glnE"
     CDS             complement(547775..550651)
                     /function="1.5.1.2 : Glutamine"
                     /function="1.8.3 : Nitrogen metabolism"
                     /function="2.3.3 : Posttranslational modification"
                     /product="Glutamate-ammonia-ligase adenylyltransferase
                     ([Glutamate--ammonia-ligase] adenylyltransferase)
                     (Glutamine- synthetase adenylyltransferase) (ATase)"
                     /inference="ab initio prediction:AMIGene:2.0"
                     /locus_tag="RALW3v1_550024"
                     /EC_number="2.7.7.42"
                     /note="Evidence 2a : Function of homologous gene
                     experimentally demonstrated in an other organism; PubMedId
                     : 8412694, 9312015; Product type e : enzyme"
                     /transl_table=11
                     /gene="glnE"
     gene            550660..553725
                     /locus_tag="RALW3v1_550025"
     CDS             550660..553725
                     /note="Evidence 4 : Homologs of previously reported genes
                     of unknown function"
                     /locus_tag="RALW3v1_550025"
                     /inference="ab initio prediction:AMIGene:2.0"
                     /product="conserved protein of unknown function"
                     /transl_table=11
     gene            553967..554152
                     /locus_tag="RALW3v1_560001"
     CDS             553967..554152
                     /note="Evidence 5 : No homology to any previously reported
                     sequences"
                     /locus_tag="RALW3v1_560001"
                     /inference="ab initio prediction:AMIGene:2.0"
                     /product="protein of unknown function"
                     /transl_table=11
     gene            complement(554341..554625)
                     /locus_tag="RALW3v1_560002"
                     /pseudo
     CDS             complement(554341..554625)
                     /locus_tag="RALW3v1_560002"
                     /inference="ab initio prediction:AMIGene:2.0"
                     /pseudo
                     /product="putative type III effector (fragment)"
                     /transl_table=11
                     /note="Evidence 3 : Function proposed based on presence of
                     conserved amino acid motif, structural feature or limited
                     homology; Product type ph : phenotype"
     gene            complement(554869..555606)
                     /locus_tag="RALW3v1_560003"
     CDS             complement(554869..555606)
                     /note="Evidence 2b : Function of strongly homologous gene;
                     Product type e : enzyme"
                     /locus_tag="RALW3v1_560003"
                     /inference="ab initio prediction:AMIGene:2.0"
                     /product="Dehydrogenase protein DltE"
                     /transl_table=11
     gene            complement(555623..556024)
                     /locus_tag="RALW3v1_560004"
     CDS             complement(555623..556024)
                     /note="Evidence 4 : Homologs of previously reported genes
                     of unknown function"
                     /locus_tag="RALW3v1_560004"
                     /inference="ab initio prediction:AMIGene:2.0"
                     /product="conserved exported protein of unknown function"
                     /transl_table=11
     gene            complement(556086..556562)
                     /locus_tag="RALW3v1_560005"
     CDS             complement(556086..556562)
                     /locus_tag="RALW3v1_560005"
                     /inference="ab initio prediction:AMIGene:2.0"
                     /product="Antibiotic biosynthesis monooxygenase (modular
                     protein)"
                     /transl_table=11
     gene            complement(556577..557557)
                     /locus_tag="RALW3v1_560006"
     CDS             complement(556577..557557)
                     /product="putative amidohydrolase/decarboxylase"
                     /inference="ab initio prediction:AMIGene:2.0"
                     /locus_tag="RALW3v1_560006"
                     /EC_number="4.1.1.46"
                     /note="Evidence 3 : Function proposed based on presence of
                     conserved amino acid motif, structural feature or limited
                     homology; Product type pe : putative enzyme"
                     /transl_table=11
     gene            complement(557559..558248)
                     /locus_tag="RALW3v1_560007"
     CDS             complement(557559..558248)
                     /note="Evidence 4 : Homologs of previously reported genes
                     of unknown function"
                     /locus_tag="RALW3v1_560007"
                     /inference="ab initio prediction:AMIGene:2.0"
                     /product="conserved protein of unknown function, glutamine
                     amidotransferase-like"
                     /transl_table=11
     gene            complement(558260..559309)
                     /locus_tag="RALW3v1_560008"
     CDS             complement(558260..559309)
                     /product="NAD-dependent mannitol dehydrogenase (Fragment)"
                     /inference="ab initio prediction:AMIGene:2.0"
                     /locus_tag="RALW3v1_560008"
                     /EC_number="1.1.1.255"
                     /note="Evidence 2b : Function of strongly homologous gene;
                     Product type e : enzyme"
                     /transl_table=11
     gene            complement(559321..559620)
                     /locus_tag="RALW3v1_560009"
     CDS             complement(559321..559620)
                     /note="Evidence 4 : Homologs of previously reported genes
                     of unknown function"
                     /locus_tag="RALW3v1_560009"
                     /inference="ab initio prediction:AMIGene:2.0"
                     /product="conserved protein of unknown function"
                     /transl_table=11
     gene            complement(559661..559798)
                     /locus_tag="RALW3v1_560010"
     CDS             complement(559661..559798)
                     /note="Evidence 3 : Function proposed based on presence of
                     conserved amino acid motif, structural feature or limited
                     homology; Product type pcp : putative cell process"
                     /locus_tag="RALW3v1_560010"
                     /inference="ab initio prediction:AMIGene:2.0"
                     /product="putative flavoprotein wrbA (fragment)"
                     /transl_table=11
     gene            560095..561105
                     /locus_tag="RALW3v1_560011"
     CDS             560095..561105
                     /function="3.1.2 : Transcriptional level"
                     /locus_tag="RALW3v1_560011"
                     /inference="ab initio prediction:AMIGene:2.0"
                     /product="putative transcriptional regulator, LysR family
                     precursor"
                     /transl_table=11
                     /note="Evidence 3 : Function proposed based on presence of
                     conserved amino acid motif, structural feature or limited
                     homology; Product type pr : putative regulator"
     gene            complement(561256..562173)
                     /locus_tag="RALW3v1_560012"
                     /gene="ripAJ"
     CDS             complement(561256..562173)
                     /locus_tag="RALW3v1_560012"
                     /inference="ab initio prediction:AMIGene:2.0"
                     /product="Putative type III effector protein"
                     /transl_table=11
                     /note="Evidence 3 : Function proposed based on presence of
                     conserved amino acid motif, structural feature or limited
                     homology; Product type ph : phenotype"
                     /gene="ripAJ"
     gene            complement(562527..563141)
                     /locus_tag="RALW3v1_560013"
     CDS             complement(562527..563141)
                     /note="Evidence 4 : Homologs of previously reported genes
                     of unknown function"
                     /locus_tag="RALW3v1_560013"
                     /inference="ab initio prediction:AMIGene:2.0"
                     /product="conserved membrane protein of unknown function,
                     UPF0016"
                     /transl_table=11
     gene            complement(563163..563320)
                     /locus_tag="RALW3v1_misc_RNA_6"
     misc_RNA        complement(563163..563320)
                     /locus_tag="RALW3v1_misc_RNA_6"
                     /inference="profile:Rfam:8.0"
                     /product="yybP-ykoY"
     gene            complement(563334..564671)
                     /locus_tag="RALW3v1_560014"
                     /gene="guaD"
     CDS             complement(563334..564671)
                     /function="1.7.1 : Unassigned reversible reactions"
                     /function="1.7.33 : Nucleotide and nucleoside conversions"
                     /product="guanine deaminase"
                     /inference="ab initio prediction:AMIGene:2.0"
                     /locus_tag="RALW3v1_560014"
                     /EC_number="3.5.4.3"
                     /note="Evidence 2a : Function of homologous gene
                     experimentally demonstrated in an other organism; PubMedId
                     : 10913105; Product type e : enzyme"
                     /transl_table=11
                     /gene="guaD"
     gene            complement(564687..565724)
                     /locus_tag="RALW3v1_560015"
                     /gene="add"
     CDS             complement(564687..565724)
                     /function="1.7.33 : Nucleotide and nucleoside conversions"
                     /product="Adenosine deaminase"
                     /inference="ab initio prediction:AMIGene:2.0"
                     /locus_tag="RALW3v1_560015"
                     /EC_number="3.5.4.4"
                     /note="Evidence 2b : Function of strongly homologous gene;
                     Product type e : enzyme"
                     /transl_table=11
                     /gene="add"
     gene            complement(565729..566757)
                     /locus_tag="RALW3v1_560016"
                     /gene="xdhC"
     CDS             complement(565729..566757)
                     /function="1.5.3.4 : Molybdenum (molybdopterin)"
                     /product="xanthine dehydrogenase, maturation factor"
                     /inference="ab initio prediction:AMIGene:2.0"
                     /locus_tag="RALW3v1_560016"
                     /EC_number="1.17.3.2"
                     /note="Evidence 2a : Function of homologous gene
                     experimentally demonstrated in an other organism; PubMedId
                     : 10217763; Product type f : factor"
                     /transl_table=11
                     /gene="xdhC"
     gene            complement(566785..569151)
                     /locus_tag="RALW3v1_560017"
                     /gene="xdhB"
     CDS             complement(566785..569151)
                     /function="1 : Metabolism"
                     /product="xanthine dehydrogenase, large subunit"
                     /inference="ab initio prediction:AMIGene:2.0"
                     /locus_tag="RALW3v1_560017"
                     /EC_number="1.17.1.4"
                     /note="Evidence 2a : Function of homologous gene
                     experimentally demonstrated in an other organism; PubMedId
                     : 7876088; Product type e : enzyme"
                     /transl_table=11
                     /gene="xdhB"
     gene            complement(569175..570797)
                     /locus_tag="RALW3v1_560018"
                     /gene="xdhA"
     CDS             complement(569175..570797)
                     /function="1 : Metabolism"
                     /product="xanthine dehydrogenase, small subunit"
                     /inference="ab initio prediction:AMIGene:2.0"
                     /locus_tag="RALW3v1_560018"
                     /EC_number="1.17.1.4"
                     /note="Evidence 2a : Function of homologous gene
                     experimentally demonstrated in an other organism; PubMedId
                     : 7876088; Product type e : enzyme"
                     /transl_table=11
                     /gene="xdhA"
     gene            570922..571872
                     /locus_tag="RALW3v1_560019"
     CDS             570922..571872
                     /function="3.1.2 : Transcriptional level"
                     /locus_tag="RALW3v1_560019"
                     /inference="ab initio prediction:AMIGene:2.0"
                     /product="putative transcriptional regulator, LysR family"
                     /transl_table=11
                     /note="Evidence 3 : Function proposed based on presence of
                     conserved amino acid motif, structural feature or limited
                     homology; Product type pr : putative regulator"
     gene            complement(571893..572729)
                     /locus_tag="RALW3v1_560020"
     CDS             complement(571893..572729)
                     /function="4.3.A.1.p : periplasmic binding component"
                     /locus_tag="RALW3v1_560020"
                     /inference="ab initio prediction:AMIGene:2.0"
                     /product="putative ABC-type tungstate transport system"
                     /transl_table=11
                     /note="Evidence 3 : Function proposed based on presence of
                     conserved amino acid motif, structural feature or limited
                     homology; Product type pt : putative transporter"
     gene            572872..573972
                     /locus_tag="RALW3v1_560021"
     CDS             572872..573972
                     /function="3.1.2 : Transcriptional level"
                     /locus_tag="RALW3v1_560021"
                     /inference="ab initio prediction:AMIGene:2.0"
                     /product="putative transcriptional regulator, LysR family"
                     /transl_table=11
                     /note="Evidence 3 : Function proposed based on presence of
                     conserved amino acid motif, structural feature or limited
                     homology; Product type pr : putative regulator"
     gene            574029..576560
                     /locus_tag="RALW3v1_560022"
     CDS             574029..576560
                     /function="4.3.A.1.m : membrane component"
                     /locus_tag="RALW3v1_560022"
                     /inference="ab initio prediction:AMIGene:2.0"
                     /product="putative ABC transporter, permease component"
                     /transl_table=11
                     /note="Evidence 3 : Function proposed based on presence of
                     conserved amino acid motif, structural feature or limited
                     homology; Product type pt : putative transporter"
     gene            576584..576988
                     /locus_tag="RALW3v1_560023"
     CDS             576584..576988
                     /function="1.5.3.12 : Heme, porphyrin"
                     /locus_tag="RALW3v1_560023"
                     /inference="ab initio prediction:AMIGene:2.0"
                     /product="putative oxygen-binding heme protein"
                     /transl_table=11
                     /note="Evidence 3 : Function proposed based on presence of
                     conserved amino acid motif, structural feature or limited
                     homology; Product type pc : putative carrier"
     gene            577033..577611
                     /locus_tag="RALW3v1_560024"
     CDS             577033..577611
                     /note="Evidence 4 : Homologs of previously reported genes
                     of unknown function"
                     /locus_tag="RALW3v1_560024"
                     /inference="ab initio prediction:AMIGene:2.0"
                     /product="conserved protein of unknown function, DUF924
                     domain"
                     /transl_table=11
     gene            complement(577608..578264)
                     /locus_tag="RALW3v1_560025"
     CDS             complement(577608..578264)
                     /note="Evidence 5 : No homology to any previously reported
                     sequences"
                     /locus_tag="RALW3v1_560025"
                     /inference="ab initio prediction:AMIGene:2.0"
                     /product="protein of unknown function"
                     /transl_table=11
     gene            complement(577781..578383)
                     /locus_tag="RALW3v1_560026"
     CDS             complement(577781..578383)
                     /note="Evidence 3 : Function proposed based on presence of
                     conserved amino acid motif, structural feature or limited
                     homology; Product type pt : putative transporter"
                     /locus_tag="RALW3v1_560026"
                     /inference="ab initio prediction:AMIGene:2.0"
                     /product="putative amino-acid efflux system"
                     /transl_table=11
     gene            complement(578517..579101)
                     /locus_tag="RALW3v1_560027"
     CDS             complement(578517..579101)
                     /note="Evidence 4 : Homologs of previously reported genes
                     of unknown function"
                     /locus_tag="RALW3v1_560027"
                     /inference="ab initio prediction:AMIGene:2.0"
                     /product="conserved protein of unknown function"
                     /transl_table=11
     gene            complement(579098..579796)
                     /locus_tag="RALW3v1_560028"
     CDS             complement(579098..579796)
                     /function="3.1.2 : Transcriptional level"
                     /locus_tag="RALW3v1_560028"
                     /inference="ab initio prediction:AMIGene:2.0"
                     /product="Putative transcription regulator, TetR family"
                     /transl_table=11
                     /note="Evidence 3 : Function proposed based on presence of
                     conserved amino acid motif, structural feature or limited
                     homology; Product type pr : putative regulator"
     gene            complement(579910..580362)
                     /locus_tag="RALW3v1_560029"
                     /gene="dgkA"
     CDS             complement(579910..580362)
                     /function="1.6.1 : Phospholipid"
                     /function="1.5.4 : Fatty acid and phosphatidic acid"
                     /product="Diacylglycerol kinase"
                     /inference="ab initio prediction:AMIGene:2.0"
                     /locus_tag="RALW3v1_560029"
                     /EC_number="2.7.1.107"
                     /note="Evidence 2a : Function of homologous gene
                     experimentally demonstrated in an other organism; PubMedId
                     : 2984194, 6309817, 8071224; Product type e : enzyme"
                     /transl_table=11
                     /gene="dgkA"
     gene            complement(580375..581427)
                     /locus_tag="RALW3v1_560030"
     CDS             complement(580375..581427)
                     /function="1 : Metabolism"
                     /locus_tag="RALW3v1_560030"
                     /inference="ab initio prediction:AMIGene:2.0"
                     /product="putative glycosyl transferase"
                     /transl_table=11
                     /note="Evidence 3 : Function proposed based on presence of
                     conserved amino acid motif, structural feature or limited
                     homology; Product type pe : putative enzyme"
     gene            complement(581505..582548)
                     /locus_tag="RALW3v1_560031"
     CDS             complement(581505..582548)
                     /note="Evidence 4 : Homologs of previously reported genes
                     of unknown function"
                     /locus_tag="RALW3v1_560031"
                     /inference="ab initio prediction:AMIGene:2.0"
                     /product="conserved protein of unknown function"
                     /transl_table=11
     gene            complement(582449..583702)
                     /locus_tag="RALW3v1_560032"
     CDS             complement(582449..583702)
                     /note="Evidence 5 : No homology to any previously reported
                     sequences"
                     /locus_tag="RALW3v1_560032"
                     /inference="ab initio prediction:AMIGene:2.0"
                     /product="protein of unknown function"
                     /transl_table=11
     gene            complement(582685..583272)
                     /locus_tag="RALW3v1_560033"
     CDS             complement(582685..583272)
                     /note="Evidence 3 : Function proposed based on presence of
                     conserved amino acid motif, structural feature or limited
                     homology"
                     /locus_tag="RALW3v1_560033"
                     /inference="ab initio prediction:AMIGene:2.0"
                     /product="putative lipase (fragment)"
                     /transl_table=11
     gene            complement(583728..584168)
                     /locus_tag="RALW3v1_560034"
     CDS             complement(583728..584168)
                     /note="Evidence 4 : Homologs of previously reported genes
                     of unknown function"
                     /locus_tag="RALW3v1_560034"
                     /inference="ab initio prediction:AMIGene:2.0"
                     /product="conserved membrane protein of unknown function,
                     RDD domain"
                     /transl_table=11
     gene            complement(584361..585218)
                     /locus_tag="RALW3v1_560035"
     CDS             complement(584361..585218)
                     /note="Evidence 4 : Homologs of previously reported genes
                     of unknown function"
                     /locus_tag="RALW3v1_560035"
                     /inference="ab initio prediction:AMIGene:2.0"
                     /product="conserved protein of unknown function, putative
                     exported protein"
                     /transl_table=11
     gene            complement(585229..585669)
                     /locus_tag="RALW3v1_560036"
     CDS             complement(585229..585669)
                     /note="Evidence 4 : Homologs of previously reported genes
                     of unknown function"
                     /locus_tag="RALW3v1_560036"
                     /inference="ab initio prediction:AMIGene:2.0"
                     /product="conserved protein of unknown function"
                     /transl_table=11
     gene            complement(585666..586232)
                     /locus_tag="RALW3v1_560037"
     CDS             complement(585666..586232)
                     /function="3.1.2.1 : Sigma factors, anti-sigmafactors"
                     /locus_tag="RALW3v1_560037"
                     /inference="ab initio prediction:AMIGene:2.0"
                     /product="Putative RNA polymerase factor sigma-70"
                     /transl_table=11
                     /note="Evidence 3 : Function proposed based on presence of
                     conserved amino acid motif, structural feature or limited
                     homology; Product type pf : putative factor"
     gene            586577..588334
                     /locus_tag="RALW3v1_560038"
                     /gene="ilvI"
     CDS             586577..588334
                     /function="1.5.1.18 : Isoleucine/valine"
                     /product="acetolactate synthase, large subunit"
                     /inference="ab initio prediction:AMIGene:2.0"
                     /locus_tag="RALW3v1_560038"
                     /EC_number="2.2.1.6"
                     /note="Evidence 2a : Function of homologous gene
                     experimentally demonstrated in an other organism; PubMedId
                     : 1577690, 6308579; Product type e : enzyme"
                     /transl_table=11
                     /gene="ilvI"
     gene            588334..588825
                     /locus_tag="RALW3v1_560039"
                     /gene="ilvH"
     CDS             588334..588825
                     /function="1.5.1.18 : Isoleucine/valine"
                     /product="Acetolactate synthase, small subunit"
                     /inference="ab initio prediction:AMIGene:2.0"
                     /locus_tag="RALW3v1_560039"
                     /EC_number="2.2.1.6"
                     /note="Evidence 2a : Function of homologous gene
                     experimentally demonstrated in an other organism; PubMedId
                     : 1851954, 6308579; Product type e : enzyme"
                     /transl_table=11
                     /gene="ilvH"
     gene            588881..589897
                     /locus_tag="RALW3v1_560040"
                     /gene="ilvC"
     CDS             588881..589897
                     /function="1.5.1.18 : Isoleucine/valine"
                     /function="5.14 : Nodulation"
                     /product="Ketol-acid reductoisomerase"
                     /inference="ab initio prediction:AMIGene:2.0"
                     /locus_tag="RALW3v1_560040"
                     /EC_number="1.1.1.86"
                     /note="Evidence 2a : Function of homologous gene
                     experimentally demonstrated in an other organism; PubMedId
                     : 1744032, 3003115; Product type e : enzyme"
                     /transl_table=11
                     /gene="ilvC"
     gene            590053..590700
                     /locus_tag="RALW3v1_560041"
                     /gene="psd"
     CDS             590053..590700
                     /function="1.6.1 : Phospholipid"
                     /product="Phosphatidylserine decarboxylase"
                     /inference="ab initio prediction:AMIGene:2.0"
                     /locus_tag="RALW3v1_560041"
                     /EC_number="4.1.1.65"
                     /note="Evidence 2b : Function of strongly homologous gene;
                     PubMedId : 1495415; Product type e : enzyme"
                     /transl_table=11
                     /gene="psd"
     gene            590714..591589
                     /locus_tag="RALW3v1_560042"
                     /gene="pssA"
     CDS             590714..591589
                     /function="1.6.1 : Phospholipid"
                     /product="CDP-diacylglycerol--serine
                     O-phosphatidyltransferase"
                     /inference="ab initio prediction:AMIGene:2.0"
                     /locus_tag="RALW3v1_560042"
                     /EC_number="2.7.8.8"
                     /note="Evidence 2b : Function of strongly homologous gene;
                     PubMedId : 14996797; Product type e : enzyme"
                     /transl_table=11
                     /gene="pssA"
     gene            591929..593470
                     /locus_tag="RALW3v1_560043"
                     /gene="leuA"
     CDS             591929..593470
                     /function="1.5.1.19 : Leucine"
                     /function="7.1 : Cytoplasm"
                     /product="2-isopropylmalate synthase"
                     /inference="ab initio prediction:AMIGene:2.0"
                     /locus_tag="RALW3v1_560043"
                     /EC_number="2.3.3.13"
                     /note="Evidence 2a : Function of homologous gene
                     experimentally demonstrated in an other organism; PubMedId
                     : 12070767, 15159544, 15292141; Product type e : enzyme"
                     /transl_table=11
                     /gene="leuA"
     gene            complement(593730..594251)
                     /locus_tag="RALW3v1_560044"
     CDS             complement(593730..594251)
                     /note="Evidence 4 : Homologs of previously reported genes
                     of unknown function"
                     /locus_tag="RALW3v1_560044"
                     /inference="ab initio prediction:AMIGene:2.0"
                     /product="conserved exported protein of unknown function"
                     /transl_table=11
     gene            594350..595606
                     /locus_tag="RALW3v1_560045"
     CDS             594350..595606
                     /function="4.3.A.1.p : periplasmic binding component"
                     /locus_tag="RALW3v1_560045"
                     /inference="ab initio prediction:AMIGene:2.0"
                     /product="putative branched amino acid ABC transporter"
                     /transl_table=11
                     /note="Evidence 3 : Function proposed based on presence of
                     conserved amino acid motif, structural feature or limited
                     homology; Product type pt : putative transporter"
     gene            595769..596038
                     /locus_tag="RALW3v1_560046"
                     /gene="rpsO"
     CDS             595769..596038
                     /function="2.3.2 : Translation"
                     /function="2.3.8 : Ribosomal proteins"
                     /function="6.6 : Ribosome"
                     /function="7.1 : Cytoplasm"
                     /locus_tag="RALW3v1_560046"
                     /inference="ab initio prediction:AMIGene:2.0"
                     /product="30S ribosomal subunit protein S15"
                     /transl_table=11
                     /note="Evidence 2a : Function of homologous gene
                     experimentally demonstrated in an other organism; PubMedId
                     : 12051911, 776686; Product type s : structure"
                     /gene="rpsO"
     gene            596346..598520
                     /locus_tag="RALW3v1_560047"
                     /gene="pnp"
     CDS             596346..598520
                     /function="1.2.1 : RNA"
                     /function="2.2.4 : RNA degradation"
                     /function="7.1 : Cytoplasm"
                     /product="Polyribonucleotide nucleotidyltransferase"
                     /inference="ab initio prediction:AMIGene:2.0"
                     /locus_tag="RALW3v1_560047"
                     /EC_number="2.7.7.8"
                     /note="Evidence 2a : Function of homologous gene
                     experimentally demonstrated in an other organism; PubMedId
                     : 10215858, 10411741; Product type e : enzyme"
                     /transl_table=11
                     /gene="pnp"
     gene            598612..599559
                     /locus_tag="RALW3v1_560048"
     CDS             598612..599559
                     /note="Evidence 4 : Homologs of previously reported genes
                     of unknown function"
                     /locus_tag="RALW3v1_560048"
                     /inference="ab initio prediction:AMIGene:2.0"
                     /product="conserved protein of unknown function"
                     /transl_table=11
     gene            599573..600589
                     /locus_tag="RALW3v1_560049"
     CDS             599573..600589
                     /product="putative NADPH:quinone reductase (Cryz)"
                     /inference="ab initio prediction:AMIGene:2.0"
                     /locus_tag="RALW3v1_560049"
                     /EC_number="1.6.5.5"
                     /note="Evidence 3 : Function proposed based on presence of
                     conserved amino acid motif, structural feature or limited
                     homology; Product type pe : putative enzyme"
                     /transl_table=11
     gene            600690..601436
                     /locus_tag="RALW3v1_560050"
                     /gene="tpiA"
     CDS             600690..601436
                     /function="1.1.1.23 : Galactose degradation"
                     /function="1.3.1 : Glycolysis"
                     /product="triosephosphate isomerase"
                     /inference="ab initio prediction:AMIGene:2.0"
                     /locus_tag="RALW3v1_560050"
                     /EC_number="5.3.1.1"
                     /note="Evidence 2a : Function of homologous gene
                     experimentally demonstrated in an other organism; PubMedId
                     : 15299515, 6092857, 8021172; Product type e : enzyme"
                     /transl_table=11
                     /gene="tpiA"
     gene            601501..601851
                     /locus_tag="RALW3v1_560051"
                     /gene="secG"
     CDS             601501..601851
                     /function="4.3.A.5 : The Type II (General) Secretory
                     Pathway (IISP) Family"
                     /function="6.1 : Membrane"
                     /function="7.3 : Inner membrane"
                     /locus_tag="RALW3v1_560051"
                     /inference="ab initio prediction:AMIGene:2.0"
                     /product="preprotein translocase membrane subunit"
                     /transl_table=11
                     /note="Evidence 2a : Function of homologous gene
                     experimentally demonstrated in an other organism; PubMedId
                     : 10732681, 11222599; Product type t : transporter"
                     /gene="secG"
     gene            602033..602117
                     /locus_tag="RALW3v1_tRNA5"
     tRNA            602033..602117
                     /locus_tag="RALW3v1_tRNA5"
                     /inference="profile:tRNAscan:1.23"
                     /product="Leu tRNA"
     gene            602285..602644
                     /locus_tag="RALW3v1_560052"
                     /gene="nuoA"
     CDS             602285..602644
                     /function="1.3.6 : Aerobic respiration"
                     /function="1.3.7 : Anaerobic respiration"
                     /function="1.4.1 : Electron donor"
                     /function="4.3.D.1 : The Proton- or sodium
                     ion-translocating NADH Dehydrogenase (NDH) Family"
                     /product="NADH-quinone oxidoreductase subunit A"
                     /inference="ab initio prediction:AMIGene:2.0"
                     /locus_tag="RALW3v1_560052"
                     /EC_number="1.6.99.5"
                     /note="Evidence 2a : Function of homologous gene
                     experimentally demonstrated in an other organism; PubMedId
                     : 15175326, 15368583, 7565112, 9219542, 9593861; Product
                     type e : enzyme"
                     /transl_table=11
                     /gene="nuoA"
     gene            602651..603133
                     /locus_tag="RALW3v1_560053"
                     /gene="nuoB"
     CDS             602651..603133
                     /function="1.3.6 : Aerobic respiration"
                     /function="1.3.7 : Anaerobic respiration"
                     /function="1.4.1 : Electron donor"
                     /function="4.3.D.1 : The Proton- or sodium
                     ion-translocating NADH Dehydrogenase (NDH) Family"
                     /product="NADH-quinone oxidoreductase subunit B"
                     /inference="ab initio prediction:AMIGene:2.0"
                     /locus_tag="RALW3v1_560053"
                     /EC_number="1.6.99.5"
                     /note="Evidence 2a : Function of homologous gene
                     experimentally demonstrated in an other organism; PubMedId
                     : 12975362, 15368583, 7565112, 9219542, 9593861; Product
                     type e : enzyme"
                     /transl_table=11
                     /gene="nuoB"
     gene            603135..603737
                     /locus_tag="RALW3v1_560054"
                     /gene="nuoC"
     CDS             603135..603737
                     /function="1.3.6 : Aerobic respiration"
                     /function="1.3.7 : Anaerobic respiration"
                     /function="1.4.1 : Electron donor"
                     /function="4.3.D.1 : The Proton- or sodium
                     ion-translocating NADH Dehydrogenase (NDH) Family"
                     /product="NADH-quinone oxidoreductase subunit C"
                     /inference="ab initio prediction:AMIGene:2.0"
                     /locus_tag="RALW3v1_560054"
                     /EC_number="1.6.99.5"
                     /note="Evidence 2a : Function of homologous gene
                     experimentally demonstrated in an other organism; PubMedId
                     : 15368583, 7565112, 9219542, 9593861; Product type e :
                     enzyme"
                     /transl_table=11
                     /gene="nuoC"
     gene            603751..605004
                     /locus_tag="RALW3v1_560055"
                     /gene="nuoD"
     CDS             603751..605004
                     /function="1.3.6 : Aerobic respiration"
                     /function="1.3.7 : Anaerobic respiration"
                     /function="1.4.1 : Electron donor"
                     /function="4.3.D.1 : The Proton- or sodium
                     ion-translocating NADH Dehydrogenase (NDH) Family"
                     /product="NADH-ubiquinone oxidoreductase subunit D"
                     /inference="ab initio prediction:AMIGene:2.0"
                     /locus_tag="RALW3v1_560055"
                     /EC_number="1.6.99.3"
                     /note="Evidence 2a : Function of homologous gene
                     experimentally demonstrated in an other organism; PubMedId
                     : 15368583, 7565112, 9219542, 9593861; Product type e :
                     enzyme"
                     /transl_table=11
                     /gene="nuoD"
     gene            605106..605609
                     /locus_tag="RALW3v1_560056"
                     /gene="nuoE"
     CDS             605106..605609
                     /function="1.3.6 : Aerobic respiration"
                     /function="1.3.7 : Anaerobic respiration"
                     /function="1.4.1 : Electron donor"
                     /function="4.3.D.1 : The Proton- or sodium
                     ion-translocating NADH Dehydrogenase (NDH) Family"
                     /product="NADH-quinone oxidoreductase subunit E"
                     /inference="ab initio prediction:AMIGene:2.0"
                     /locus_tag="RALW3v1_560056"
                     /EC_number="1.6.99.5"
                     /note="Evidence 2a : Function of homologous gene
                     experimentally demonstrated in an other organism; PubMedId
                     : 15368583, 7565112, 9219542, 9593861; Product type e :
                     enzyme"
                     /transl_table=11
                     /gene="nuoE"
     gene            605610..606905
                     /locus_tag="RALW3v1_560057"
                     /gene="nuoF"
     CDS             605610..606905
                     /function="1.3.6 : Aerobic respiration"
                     /function="1.3.7 : Anaerobic respiration"
                     /function="1.4.1 : Electron donor"
                     /function="4.3.D.1 : The Proton- or sodium
                     ion-translocating NADH Dehydrogenase (NDH) Family"
                     /function="7.1 : Cytoplasm"
                     /product="NADH-quinone oxidoreductase subunit F"
                     /inference="ab initio prediction:AMIGene:2.0"
                     /locus_tag="RALW3v1_560057"
                     /EC_number="1.6.99.5"
                     /note="Evidence 2a : Function of homologous gene
                     experimentally demonstrated in an other organism; PubMedId
                     : 15368583, 15922336, 7565112, 9219542, 9593861; Product
                     type e : enzyme"
                     /transl_table=11
                     /gene="nuoF"
     gene            606918..609269
                     /locus_tag="RALW3v1_560058"
                     /gene="nuoG"
     CDS             606918..609269
                     /function="1.3.6 : Aerobic respiration"
                     /function="1.3.7 : Anaerobic respiration"
                     /function="1.4.1 : Electron donor"
                     /function="4.3.D.1 : The Proton- or sodium
                     ion-translocating NADH Dehydrogenase (NDH) Family"
                     /product="NADH-quinone oxidoreductase subunit G"
                     /inference="ab initio prediction:AMIGene:2.0"
                     /locus_tag="RALW3v1_560058"
                     /EC_number="1.6.99.3"
                     /note="Evidence 2a : Function of homologous gene
                     experimentally demonstrated in an other organism; PubMedId
                     : 15368583, 15520003, 18603533, 7565112, 9219542, 9593861;
                     Product type e : enzyme"
                     /transl_table=11
                     /gene="nuoG"
     gene            609278..610342
                     /locus_tag="RALW3v1_560059"
                     /gene="nuoH"
     CDS             609278..610342
                     /function="1.3.6 : Aerobic respiration"
                     /function="1.3.7 : Anaerobic respiration"
                     /function="1.4.1 : Electron donor"
                     /function="4.3.D.1 : The Proton- or sodium
                     ion-translocating NADH Dehydrogenase (NDH) Family"
                     /function="6.1 : Membrane"
                     /function="7.3 : Inner membrane"
                     /product="NADH-quinone oxidoreductase subunit H"
                     /inference="ab initio prediction:AMIGene:2.0"
                     /locus_tag="RALW3v1_560059"
                     /EC_number="1.6.99.5"
                     /note="Evidence 2a : Function of homologous gene
                     experimentally demonstrated in an other organism; PubMedId
                     : 11245799, 15368583, 7565112, 9219542, 9593861; Product
                     type e : enzyme"
                     /transl_table=11
                     /gene="nuoH"
     gene            610363..610854
                     /locus_tag="RALW3v1_560060"
                     /gene="nuoI"
     CDS             610363..610854
                     /function="1.3.6 : Aerobic respiration"
                     /function="1.3.7 : Anaerobic respiration"
                     /function="1.4.1 : Electron donor"
                     /function="4.3.D.1 : The Proton- or sodium
                     ion-translocating NADH Dehydrogenase (NDH) Family"
                     /function="7.1 : Cytoplasm"
                     /product="NADH-quinone oxidoreductase subunit I"
                     /inference="ab initio prediction:AMIGene:2.0"
                     /locus_tag="RALW3v1_560060"
                     /EC_number="1.6.99.3"
                     /note="Evidence 2a : Function of homologous gene
                     experimentally demonstrated in an other organism; PubMedId
                     : 15368583, 7565112, 9219542, 9428698, 9593861; Product
                     type e : enzyme"
                     /transl_table=11
                     /gene="nuoI"
     gene            611008..611640
                     /locus_tag="RALW3v1_560061"
                     /gene="nuoJ"
     CDS             611008..611640
                     /function="1.3.6 : Aerobic respiration"
                     /function="1.3.7 : Anaerobic respiration"
                     /function="1.4.1 : Electron donor"
                     /function="4.3.D.1 : The Proton- or sodium
                     ion-translocating NADH Dehydrogenase (NDH) Family"
                     /product="NADH-quinone oxidoreductase subunit J"
                     /inference="ab initio prediction:AMIGene:2.0"
                     /locus_tag="RALW3v1_560061"
                     /EC_number="1.6.99.5"
                     /note="Evidence 2a : Function of homologous gene
                     experimentally demonstrated in an other organism; PubMedId
                     : 15368583, 15736965, 7565112, 9219542, 9593861; Product
                     type e : enzyme"
                     /transl_table=11
                     /gene="nuoJ"
     gene            611658..611963
                     /locus_tag="RALW3v1_560062"
                     /gene="nuoK"
     CDS             611658..611963
                     /function="1.3.6 : Aerobic respiration"
                     /function="1.3.7 : Anaerobic respiration"
                     /function="1.4.1 : Electron donor"
                     /function="4.3.D.1 : The Proton- or sodium
                     ion-translocating NADH Dehydrogenase (NDH) Family"
                     /function="6.1 : Membrane"
                     /function="7.3 : Inner membrane"
                     /product="NADH-quinone oxidoreductase subunit K"
                     /inference="ab initio prediction:AMIGene:2.0"
                     /locus_tag="RALW3v1_560062"
                     /EC_number="1.6.99.5"
                     /note="Evidence 2a : Function of homologous gene
                     experimentally demonstrated in an other organism; PubMedId
                     : 15368583, 7565112, 9219542, 9593861; Product type e :
                     enzyme"
                     /transl_table=11
                     /gene="nuoK"
     gene            611991..614051
                     /locus_tag="RALW3v1_560063"
                     /gene="nuoL"
     CDS             611991..614051
                     /function="1.3.6 : Aerobic respiration"
                     /function="1.3.7 : Anaerobic respiration"
                     /function="1.4.1 : Electron donor"
                     /function="4.3.D.1 : The Proton- or sodium
                     ion-translocating NADH Dehydrogenase (NDH) Family"
                     /function="6.1 : Membrane"
                     /function="7.3 : Inner membrane"
                     /product="NADH-quinone oxidoreductase subunit L"
                     /inference="ab initio prediction:AMIGene:2.0"
                     /locus_tag="RALW3v1_560063"
                     /EC_number="1.6.99.5"
                     /note="Evidence 2a : Function of homologous gene
                     experimentally demonstrated in an other organism; PubMedId
                     : 12923180, 15368583, 7565112, 9219542, 9593861; Product
                     type e : enzyme"
                     /transl_table=11
                     /gene="nuoL"
     gene            614065..615531
                     /locus_tag="RALW3v1_560064"
                     /gene="nuoM"
     CDS             614065..615531
                     /function="1.3.6 : Aerobic respiration"
                     /function="1.3.7 : Anaerobic respiration"
                     /function="1.4.1 : Electron donor"
                     /function="4.3.D.1 : The Proton- or sodium
                     ion-translocating NADH Dehydrogenase (NDH) Family"
                     /function="6.1 : Membrane"
                     /function="7.3 : Inner membrane"
                     /product="NADH-quinone oxidoreductase subunit M"
                     /inference="ab initio prediction:AMIGene:2.0"
                     /locus_tag="RALW3v1_560064"
                     /EC_number="1.6.99.5"
                     /note="Evidence 2a : Function of homologous gene
                     experimentally demonstrated in an other organism; PubMedId
                     : 12923180, 15368583, 7565112, 9219542, 9593861; Product
                     type e : enzyme"
                     /transl_table=11
                     /gene="nuoM"
     gene            615551..617023
                     /locus_tag="RALW3v1_560065"
                     /gene="nuoN"
     CDS             615551..617023
                     /function="1.3.6 : Aerobic respiration"
                     /function="1.3.7 : Anaerobic respiration"
                     /function="1.4.1 : Electron donor"
                     /function="4.3.D.1 : The Proton- or sodium
                     ion-translocating NADH Dehydrogenase (NDH) Family"
                     /function="6.1 : Membrane"
                     /function="7.3 : Inner membrane"
                     /product="NADH-quinone oxidoreductase, subunit N"
                     /inference="ab initio prediction:AMIGene:2.0"
                     /locus_tag="RALW3v1_560065"
                     /EC_number="1.6.99.5"
                     /note="Evidence 2a : Function of homologous gene
                     experimentally demonstrated in an other organism; PubMedId
                     : 15368583, 7565112, 9219542, 9593861; Product type e :
                     enzyme"
                     /transl_table=11
                     /gene="nuoN"
     gene            617040..617351
                     /locus_tag="RALW3v1_560066"
     CDS             617040..617351
                     /note="Evidence 4 : Homologs of previously reported genes
                     of unknown function"
                     /locus_tag="RALW3v1_560066"
                     /inference="ab initio prediction:AMIGene:2.0"
                     /product="conserved membrane protein of unknown function"
                     /transl_table=11
     gene            617394..618011
                     /locus_tag="RALW3v1_560067"
     CDS             617394..618011
                     /function="1 : Metabolism"
                     /product="putative ADP-ribose diphosphatase, nudix domain"
                     /inference="ab initio prediction:AMIGene:2.0"
                     /locus_tag="RALW3v1_560067"
                     /EC_number="3.6.1.13"
                     /note="Evidence 3 : Function proposed based on presence of
                     conserved amino acid motif, structural feature or limited
                     homology; Product type pe : putative enzyme"
                     /transl_table=11
     gene            618169..618630
                     /locus_tag="RALW3v1_560068"
     CDS             618169..618630
                     /note="Evidence 4 : Homologs of previously reported genes
                     of unknown function"
                     /locus_tag="RALW3v1_560068"
                     /inference="ab initio prediction:AMIGene:2.0"
                     /product="conserved protein of unknown function, DUF1178"
                     /transl_table=11
     gene            618714..619910
                     /locus_tag="RALW3v1_560069"
     CDS             618714..619910
                     /function="1 : Metabolism"
                     /product="putative acyl-CoA dehydrogenase"
                     /inference="ab initio prediction:AMIGene:2.0"
                     /locus_tag="RALW3v1_560069"
                     /EC_number="1.3.99.-"
                     /note="Evidence 3 : Function proposed based on presence of
                     conserved amino acid motif, structural feature or limited
                     homology; Product type pe : putative enzyme"
                     /transl_table=11
     gene            619935..621074
                     /locus_tag="RALW3v1_560070"
     CDS             619935..621074
                     /function="1 : Metabolism"
                     /product="putative acyl-CoA dehydrogenase"
                     /inference="ab initio prediction:AMIGene:2.0"
                     /locus_tag="RALW3v1_560070"
                     /EC_number="1.3.99.-"
                     /note="Evidence 3 : Function proposed based on presence of
                     conserved amino acid motif, structural feature or limited
                     homology; Product type pe : putative enzyme"
                     /transl_table=11
     gene            621162..621632
                     /locus_tag="RALW3v1_560071"
     CDS             621162..621632
                     /function="1 : Metabolism"
                     /locus_tag="RALW3v1_560071"
                     /inference="ab initio prediction:AMIGene:2.0"
                     /product="putative dehydratase, MaoC-like domain"
                     /transl_table=11
                     /note="Evidence 3 : Function proposed based on presence of
                     conserved amino acid motif, structural feature or limited
                     homology; Product type pe : putative enzyme"
     gene            621658..622146
                     /locus_tag="RALW3v1_560072"
     CDS             621658..622146
                     /function="1 : Metabolism"
                     /locus_tag="RALW3v1_560072"
                     /inference="ab initio prediction:AMIGene:2.0"
                     /product="putative enoyl-CoA hydratase, MaoC-like domain"
                     /transl_table=11
                     /note="Evidence 3 : Function proposed based on presence of
                     conserved amino acid motif, structural feature or limited
                     homology; Product type pe : putative enzyme"
     gene            622404..623660
                     /locus_tag="RALW3v1_560073"
     CDS             622404..623660
                     /function="4.3.A.1.p : periplasmic binding component"
                     /locus_tag="RALW3v1_560073"
                     /inference="ab initio prediction:AMIGene:2.0"
                     /product="putative Branched-chain amino acid ABC
                     transporter, periplasmic amino acid- binding component
                     (LivK family)"
                     /transl_table=11
                     /note="Evidence 3 : Function proposed based on presence of
                     conserved amino acid motif, structural feature or limited
                     homology; Product type pt : putative transporter"
     gene            623760..625370
                     /locus_tag="RALW3v1_560074"
     CDS             623760..625370
                     /function="4.3.A.1.m : membrane component"
                     /locus_tag="RALW3v1_560074"
                     /inference="ab initio prediction:AMIGene:2.0"
                     /product="putative high-affinity branched-chain amino acid
                     transport system permease (livH or livM)"
                     /transl_table=11
                     /note="Evidence 3 : Function proposed based on presence of
                     conserved amino acid motif, structural feature or limited
                     homology; PubMedId : 1429514, 2195019; Product type pt :
                     putative transporter"
     gene            625372..626592
                     /locus_tag="RALW3v1_560075"
     CDS             625372..626592
                     /function="4.3.A.1.m : membrane component"
                     /locus_tag="RALW3v1_560075"
                     /inference="ab initio prediction:AMIGene:2.0"
                     /product="putative high-affinity branched-chain amino acid
                     transport system permease (livM or livH)"
                     /transl_table=11
                     /note="Evidence 3 : Function proposed based on presence of
                     conserved amino acid motif, structural feature or limited
                     homology; PubMedId : 1429514, 2195019; Product type pt :
                     putative transporter"
     gene            626589..627452
                     /locus_tag="RALW3v1_560076"
                     /gene="livG"
     CDS             626589..627452
                     /function="4.3.A.1.a : ATP binding component"
                     /locus_tag="RALW3v1_560076"
                     /inference="ab initio prediction:AMIGene:2.0"
                     /product="High-affinity branched-chain amino acid transport
                     ATP-binding protein"
                     /transl_table=11
                     /note="Evidence 2a : Function of homologous gene
                     experimentally demonstrated in an other organism; PubMedId
                     : 1429514, 2195019; Product type t : transporter"
                     /gene="livG"
     gene            627454..628146
                     /locus_tag="RALW3v1_560077"
                     /gene="livF"
     CDS             627454..628146
                     /function="1.1.3 : Amino acids"
                     /function="1.5.1.18 : Isoleucine/valine"
                     /function="1.5.1.19 : Leucine"
                     /function="4.3.A.1.a : ATP binding component"
                     /function="7.1 : Cytoplasm"
                     /product="High-affinity branched-chain amino acid transport
                     ATP-binding protein"
                     /inference="ab initio prediction:AMIGene:2.0"
                     /locus_tag="RALW3v1_560077"
                     /EC_number="3.6.3.28"
                     /note="Evidence 2b : Function of strongly homologous gene;
                     PubMedId : 1429514, 2195019; Product type t : transporter"
                     /transl_table=11
                     /gene="livF"
     gene            628255..629142
                     /locus_tag="RALW3v1_560078"
                     /gene="ureD"
     CDS             628255..629142
                     /function="1.8.3 : Nitrogen metabolism"
                     /locus_tag="RALW3v1_560078"
                     /inference="ab initio prediction:AMIGene:2.0"
                     /product="Urease accessory protein"
                     /transl_table=11
                     /note="Evidence 2a : Function of homologous gene
                     experimentally demonstrated in an other organism; PubMedId
                     : 14663072, 8550495; Product type f : factor"
                     /gene="ureD"
     gene            629188..629490
                     /locus_tag="RALW3v1_560079"
                     /gene="ureA"
     CDS             629188..629490
                     /function="1.8.3 : Nitrogen metabolism"
                     /product="Urease, gamma subunit"
                     /inference="ab initio prediction:AMIGene:2.0"
                     /locus_tag="RALW3v1_560079"
                     /EC_number="3.5.1.5"
                     /note="Evidence 2a : Function of homologous gene
                     experimentally demonstrated in an other organism; PubMedId
                     : 14663072, 8168924, 8550495; Product type e : enzyme"
                     /transl_table=11
                     /gene="ureA"
     gene            629523..630140
                     /locus_tag="RALW3v1_560080"
                     /gene="ureJ"
     CDS             629523..630140
                     /function="1.8.3 : Nitrogen metabolism"
                     /locus_tag="RALW3v1_560080"
                     /inference="ab initio prediction:AMIGene:2.0"
                     /product="Urease accessory transmembrane protein"
                     /transl_table=11
                     /note="Evidence 2b : Function of strongly homologous gene;
                     PubMedId : 14663072, 8550495; Product type f : factor"
                     /gene="ureJ"
     gene            630151..630456
                     /locus_tag="RALW3v1_560081"
                     /gene="ureB"
     CDS             630151..630456
                     /function="1.8.3 : Nitrogen metabolism"
                     /product="Urease, beta subunit"
                     /inference="ab initio prediction:AMIGene:2.0"
                     /locus_tag="RALW3v1_560081"
                     /EC_number="3.5.1.5"
                     /note="Evidence 2a : Function of homologous gene
                     experimentally demonstrated in an other organism; PubMedId
                     : 14663072, 2211515, 8550495; Product type e : enzyme"
                     /transl_table=11
                     /gene="ureB"
     gene            630467..632185
                     /locus_tag="RALW3v1_560082"
                     /gene="ureC"
     CDS             630467..632185
                     /function="1.8.3 : Nitrogen metabolism"
                     /product="Urease, alpha subunit"
                     /inference="ab initio prediction:AMIGene:2.0"
                     /locus_tag="RALW3v1_560082"
                     /EC_number="3.5.1.5"
                     /note="Evidence 2a : Function of homologous gene
                     experimentally demonstrated in an other organism; PubMedId
                     : 14663072, 2211515, 8550495; Product type e : enzyme"
                     /transl_table=11
                     /gene="ureC"
     gene            632212..632850
                     /locus_tag="RALW3v1_560083"
                     /gene="ureE"
     CDS             632212..632850
                     /function="1.8.3 : Nitrogen metabolism"
                     /locus_tag="RALW3v1_560083"
                     /inference="ab initio prediction:AMIGene:2.0"
                     /product="Urease accessory protein"
                     /transl_table=11
                     /note="Evidence 2a : Function of homologous gene
                     experimentally demonstrated in an other organism; PubMedId
                     : 14663072, 8550495; Product type f : factor"
                     /gene="ureE"
     gene            632768..633532
                     /locus_tag="RALW3v1_560084"
                     /gene="ureF"
     CDS             632768..633532
                     /locus_tag="RALW3v1_560084"
                     /inference="ab initio prediction:AMIGene:2.0"
                     /product="Urease accessory protein"
                     /transl_table=11
                     /note="Evidence 2a : Function of homologous gene
                     experimentally demonstrated in an other organism; PubMedId
                     : 14663072, 8550495; Product type f : factor"
                     /gene="ureF"
     gene            633541..634173
                     /locus_tag="RALW3v1_560085"
                     /gene="ureG"
     CDS             633541..634173
                     /function="1.8.3 : Nitrogen metabolism"
                     /locus_tag="RALW3v1_560085"
                     /inference="ab initio prediction:AMIGene:2.0"
                     /product="Urease accessory protein"
                     /transl_table=11
                     /note="Evidence 2a : Function of homologous gene
                     experimentally demonstrated in an other organism; PubMedId
                     : 14663072, 8550495; Product type f : factor"
                     /gene="ureG"
     gene            635335..636276
                     /locus_tag="RALW3v1_560086"
     CDS             635335..636276
                     /note="Evidence 3 : Function proposed based on presence of
                     conserved amino acid motif, structural feature or limited
                     homology; Product type pe : putative enzyme"
                     /locus_tag="RALW3v1_560086"
                     /inference="ab initio prediction:AMIGene:2.0"
                     /product="putative fatty acid desaturase"
                     /transl_table=11
     gene            636273..636881
                     /locus_tag="RALW3v1_560087"
     CDS             636273..636881
                     /function="4.2.A.75 : The L-lysine exporter (LysE) family"
                     /locus_tag="RALW3v1_560087"
                     /inference="ab initio prediction:AMIGene:2.0"
                     /product="L-lysine exporter (LysE family)"
                     /transl_table=11
                     /note="Evidence 2b : Function of strongly homologous gene;
                     Product type t : transporter"
     gene            637009..637314
                     /locus_tag="RALW3v1_560088"
     CDS             637009..637314
                     /note="Evidence 4 : Homologs of previously reported genes
                     of unknown function"
                     /locus_tag="RALW3v1_560088"
                     /inference="ab initio prediction:AMIGene:2.0"
                     /product="conserved exported protein of unknown function"
                     /transl_table=11
     gene            complement(637345..638004)
                     /locus_tag="RALW3v1_560089"
     CDS             complement(637345..638004)
                     /function="2.3.3 : Posttranslational modification"
                     /product="Isoprenylcysteine carboxyl methyltransferase"
                     /inference="ab initio prediction:AMIGene:2.0"
                     /locus_tag="RALW3v1_560089"
                     /EC_number="2.1.1.100"
                     /note="Evidence 2b : Function of strongly homologous gene;
                     Product type e : enzyme"
                     /transl_table=11
     gene            complement(638138..638830)
                     /locus_tag="RALW3v1_560090"
     CDS             complement(638138..638830)
                     /function="1.7.1 : Unassigned reversible reactions"
                     /product="Glutathione S-transferase with thioredoxin-like
                     domain"
                     /inference="ab initio prediction:AMIGene:2.0"
                     /locus_tag="RALW3v1_560090"
                     /EC_number="2.5.1.18"
                     /note="Evidence 2b : Function of strongly homologous gene;
                     Product type e : enzyme"
                     /transl_table=11
     gene            complement(638987..640249)
                     /locus_tag="RALW3v1_560091"
     CDS             complement(638987..640249)
                     /function="1 : Metabolism"
                     /product="putative acyl-CoA dehydrogenase"
                     /inference="ab initio prediction:AMIGene:2.0"
                     /locus_tag="RALW3v1_560091"
                     /EC_number="1.3.99.3"
                     /note="Evidence 3 : Function proposed based on presence of
                     conserved amino acid motif, structural feature or limited
                     homology; Product type pe : putative enzyme"
                     /transl_table=11
     gene            complement(640277..640786)
                     /locus_tag="RALW3v1_560092"
     CDS             complement(640277..640786)
                     /note="Evidence 3 : Function proposed based on presence of
                     conserved amino acid motif, structural feature or limited
                     homology; Product type pe : putative enzyme"
                     /locus_tag="RALW3v1_560092"
                     /inference="ab initio prediction:AMIGene:2.0"
                     /product="Putative thioesterase/thiol ester
                     dehydrase-isomerase"
                     /transl_table=11
     gene            640825..641796
                     /locus_tag="RALW3v1_560093"
     CDS             640825..641796
                     /function="3.1.2 : Transcriptional level"
                     /locus_tag="RALW3v1_560093"
                     /inference="ab initio prediction:AMIGene:2.0"
                     /product="putative transcriptional regulator, LysR family"
                     /transl_table=11
                     /note="Evidence 3 : Function proposed based on presence of
                     conserved amino acid motif, structural feature or limited
                     homology; Product type pr : putative regulator"
     gene            complement(641718..642692)
                     /locus_tag="RALW3v1_560094"
     CDS             complement(641718..642692)
                     /note="Evidence 3 : Function proposed based on presence of
                     conserved amino acid motif, structural feature or limited
                     homology; Product type pr : putative regulator"
                     /locus_tag="RALW3v1_560094"
                     /inference="ab initio prediction:AMIGene:2.0"
                     /product="putative transcriptional regulator, LysR family"
                     /transl_table=11
     gene            643052..643462
                     /locus_tag="RALW3v1_560095"
     CDS             643052..643462
                     /note="Evidence 3 : Function proposed based on presence of
                     conserved amino acid motif, structural feature or limited
                     homology; Product type pe : putative enzyme"
                     /locus_tag="RALW3v1_560095"
                     /inference="ab initio prediction:AMIGene:2.0"
                     /product="putative glyoxalase/extradiol ring-cleavage
                     dioxygenase protein"
                     /transl_table=11
     gene            complement(643481..644566)
                     /locus_tag="RALW3v1_560096"
     CDS             complement(643481..644566)
                     /function="5.6.4 : Drug resistance/sensitivity"
                     /locus_tag="RALW3v1_560096"
                     /inference="ab initio prediction:AMIGene:2.0"
                     /product="putative aminoglycoside phosphotransferase"
                     /transl_table=11
                     /note="Evidence 3 : Function proposed based on presence of
                     conserved amino acid motif, structural feature or limited
                     homology; Product type pe : putative enzyme"
     gene            complement(644603..645337)
                     /locus_tag="RALW3v1_560097"
     CDS             complement(644603..645337)
                     /function="1.3.1 : Glycolysis"
                     /product="Putative phosphoglycerate/bisphosphoglycerate
                     mutase"
                     /inference="ab initio prediction:AMIGene:2.0"
                     /locus_tag="RALW3v1_560097"
                     /EC_number="2.7.1.-"
                     /note="Evidence 3 : Function proposed based on presence of
                     conserved amino acid motif, structural feature or limited
                     homology; Product type pe : putative enzyme"
                     /transl_table=11
     gene            complement(645349..646128)
                     /locus_tag="RALW3v1_560098"
                     /gene="paaG"
     CDS             complement(645349..646128)
                     /function="1.1.5.1 : Phenylacetic acid degradation"
                     /product="acyl-CoA hydratase (Enoyl-CoA hydratase)"
                     /inference="ab initio prediction:AMIGene:2.0"
                     /locus_tag="RALW3v1_560098"
                     /EC_number="4.2.1.17"
                     /note="Evidence 2a : Function of homologous gene
                     experimentally demonstrated in an other organism; PubMedId
                     : 10766858, 12846838, 9748275; Product type e : enzyme"
                     /transl_table=11
                     /gene="paaG"
     gene            complement(646172..647677)
                     /locus_tag="RALW3v1_560099"
                     /gene="paaH"
     CDS             complement(646172..647677)
                     /function="1.1.5.1 : Phenylacetic acid degradation"
                     /product="3-hydroxybutyryl-CoA dehydrogenase"
                     /inference="ab initio prediction:AMIGene:2.0"
                     /locus_tag="RALW3v1_560099"
                     /EC_number="1.1.1.157"
                     /note="Evidence 2b : Function of strongly homologous gene;
                     PubMedId : 10766858, 12846838, 9748275; Product type e :
                     enzyme"
                     /transl_table=11
                     /gene="paaH"
     gene            647784..648440
                     /locus_tag="RALW3v1_560100"
     CDS             647784..648440
                     /function="1.5.3.10 : Glutathione"
                     /product="Glutathione transferase"
                     /inference="ab initio prediction:AMIGene:2.0"
                     /locus_tag="RALW3v1_560100"
                     /EC_number="2.5.1.18"
                     /note="Evidence 2b : Function of strongly homologous gene;
                     Product type e : enzyme"
                     /transl_table=11
     gene            complement(648476..649693)
                     /locus_tag="RALW3v1_560101"
     CDS             complement(648476..649693)
[truncated: 9,984,819 more chars]
